# Supplementary material for: HybridMine: A Pipeline for Allele Inheritance and Gene Copy Number Prediction in Hybrid Genomes and Its Application to Industrial Yeasts
Source: Microorganisms. 2020 Oct 9;8(10):1554. doi: 10.3390/microorganisms8101554 (PMC7600756; doi:10.3390/microorganisms8101554)
Supplement: Supplementary file 1 [file microorganisms-08-01554-s001.zip]

Archive with 8 entries (7 files):
- Supplementary_Files/
- Supplementary_Files/Supplementary_file_4.xlsx
- Supplementary_Files/Supplementary_file_3.xlsx
- Supplementary_Files/Supplementary_file_1.xlsx
- Supplementary_Files/Supplementary_file_2.xlsx
- Supplementary_Files/Supplementary_table_3.xlsx
- Supplementary_Files/Supplementary_table_2.xlsx
- Supplementary_Files/Supplementary_table_1.xlsx
