# Supplementary material for: HybridMine: A Pipeline for Allele Inheritance and Gene Copy Number Prediction in Hybrid Genomes and Its Application to Industrial Yeasts
Source: Microorganisms. 2020 Oct 9;8(10):1554. doi: 10.3390/microorganisms8101554 (PMC7600756; doi:10.3390/microorganisms8101554)
Supplement: Supplementary file 1 [file microorganisms-08-01554-s001.zip › Supplementary_Files/Supplementary_file_4.xlsx]

## Sheet: Legend
Supplementary File 4:

## Sheet: genes alleles inherited from Saccharomyces eubayanus
Saccharomyces pastorianus WS34/70 predicted gene	Saccharomyces eubayanus parental allele associated	Gene identities	Gene gaps
SPGP0L02060	XP_018218972.1	99	0
SPGP0H03600	XP_018219539.1	99	0
SPGP0O01680	XP_018221795.1	99	0
SPGP0AI00650	XP_018224104.1	100	0
SPGP0I00130	XP_018223321.1	99	0
SPGP0AT00250	XP_018219184.1	99	0
SPGP0I03450	XP_018223002.1	100	0
SPGP0O01760	XP_018221802.1	99	0
SPGP0M03370	XP_018221449.1	99	0
SPGP0H03890	XP_018219568.1	99	0
SPGP0AT00390	XP_018219170.1	99	0
SPGP0S01050	XP_018219747.1	99	0
SPGP0AR00280	XP_018219587.1	100	0
SPGP0M00270	XP_018221152.1	99	0
SPGP0H03910	XP_018218748.1	97	3
SPGP0Q01190	XP_018222743.1	100	0
SPGP0BJ00120	XP_018219164.1	98	1
SPGP0E00840	XP_018222413.1	99	0
SPGP0AT00410	XP_018219168.1	99	0
SPGP0F02570	XP_018221216.1	87	0
SPGP0L01320	XP_018219044.1	99	0
SPGP0H03290	XP_018219509.1	100	0
SPGP0E00830	XP_018222414.1	99	0
SPGP0AG00950	XP_018223405.1	100	0
SPGP0L00870	XP_018219087.1	99	0
SPGP0W01630	XP_018221607.1	99	0
SPGP0W01440	XP_018221589.1	99	0
SPGP0AG00590	XP_018223373.1	100	0
SPGP0Q01940	XP_018222669.1	100	0
SPGP0M03340	XP_018221447.1	99	0
SPGP0C04810	XP_018220840.1	99	0
SPGP0L02090	XP_018218969.1	99	0
SPGP0I01760	XP_018223159.1	99	0
SPGP0B01390	XP_018223586.1	99	0
SPGP0AT00190	XP_018219190.1	99	0
SPGP0BJ00100	XP_018219166.1	99	0
SPGP0AI00100	XP_018224051.1	99	0
SPGP0W01810	XP_018221625.1	95	2
SPGP0B00900	XP_018223536.1	99	0
SPGP0W00200	XP_018221469.1	99	1
SPGP0B05430	XP_018223974.1	99	0
SPGP0C01290	XP_018220497.1	99	0
SPGP0I03970	XP_018222906.1	99	0
SPGP0AT00380	XP_018219171.1	100	0
SPGP0Dtrna32S	DI49_2374	100	0
SPGP0AL00660	XP_018219927.1	98	0
SPGP0AT00310	XP_018219178.1	99	0
SPGP0B00880	XP_018223534.1	99	0
SPGP0C04380	XP_018220800.1	99	0
SPGP0AT00280	XP_018219181.1	99	0
SPGP0Q01810	XP_018222682.1	99	0
SPGP0M00290	XP_018221154.1	99	0
SPGP0C02330	XP_018220601.1	100	0
SPGP0L00960	XP_018219079.1	99	0
SPGP0AT00220	XP_018219187.1	99	0
SPGP0AT00200	XP_018219189.1	98	0
SPGP0AF00450	XP_018222560.1	99	0
SPGP0F00400	XP_018220319.1	99	0
SPGP0S00400	XP_018219811.1	99	0
SPGP0AT00330	XP_018219176.1	99	0
SPGP0I02670	XP_018223071.1	99	0
SPGP0S00720	XP_018219779.1	99	0
SPGP0BJ00140	XP_018219162.1	99	0
SPGP0E02210	XP_018222274.1	99	0
SPGP0W01640	XP_018221608.1	99	0
SPGP0B03730	XP_018223814.1	99	0
SPGP0H01320	XP_018219317.1	99	0
SPGP0Q01530	XP_018222711.1	99	1
SPGP0B06130	XP_018224041.1	100	0
SPGP0B02240	XP_018223669.1	99	0
SPGP0C01130	XP_018220481.1	99	0
SPGP0M00670	XP_018221191.1	99	0
SPGP0F00560	XP_018220304.1	99	0
SPGP0B02790	XP_018223722.1	99	0
SPGP0L00230	XP_018219149.1	99	0
SPGP0S00950	XP_018219757.1	98	1
SPGP0F03810	XP_018219990.1	99	0
SPGP0H00570	XP_018219245.1	99	0
SPGP0C02590	XP_018220627.1	99	0
SPGP0E01140	XP_018222382.1	99	0
SPGP0M02820	XP_018221397.1	99	0
SPGP0L00360	XP_018219136.1	99	0
SPGP0M01810	XP_018221300.1	99	0
SPGP0F02580	XP_018220110.1	99	0
SPGP0C01010	XP_018220469.1	99	0
SPGP0AF00970	XP_018222510.1	99	0
SPGP0B05640	XP_018223994.1	99	0
SPGP0B01520	XP_018223599.1	99	0
SPGP0H01760	XP_018219361.1	99	0
SPGP0M01970	XP_018221315.1	99	0
SPGP0I00460	XP_018223288.1	99	0
SPGP0F00690	XP_018220291.1	99	0
SPGP0Ctrna8L	DI49_3806	99	0
SPGP0F02670	XP_018220101.1	99	1
SPGP0H01140	XP_018219301.1	99	0
SPGP0O00330	XP_018221666.1	99	0
SPGP0M01770	XP_018221296.1	99	0
SPGP0I00480	XP_018223286.1	99	0
SPGP0F01330	XP_018220227.1	99	0
SPGP0E00760	XP_018222421.1	99	0
SPGP0AR00240	XP_018219583.1	99	0
SPGP0Q02390	XP_018222626.1	98	1
SPGP0C01480	XP_018220517.1	99	0
SPGP0I01770	XP_018223158.1	99	0
SPGP0I00850	XP_018223249.1	99	0
SPGP0C01000	XP_018220468.1	99	0
SPGP0B00180	XP_018223468.1	99	0
SPGP0I00890	XP_018223245.1	99	0
SPGP0B05970	XP_018224027.1	99	0
SPGP0L01600	XP_018219016.1	99	0
SPGP0I00790	XP_018223255.1	99	0
SPGP0O01310	XP_018221758.1	99	1
SPGP0Q00220	XP_018222837.1	99	0
SPGP0C01050	XP_018220473.1	99	0
SPGP0C00740	XP_018220441.1	99	0
SPGP0C03790	XP_018220742.1	99	0
SPGP0O01330	XP_018221760.1	99	0
SPGP0E01830	XP_018222311.1	99	0
SPGP0B02630	XP_018223707.1	99	0
SPGP0B04110	XP_018223852.1	99	0
SPGP0B00450	XP_018223493.1	99	0
SPGP0F02610	XP_018220107.1	99	0
SPGP0E01260	XP_018222370.1	99	0
SPGP0C03600	XP_018220724.1	99	0
SPGP0W00270	XP_018221476.1	99	0
SPGP0E01630	XP_018222331.1	99	0
SPGP0E04020	XP_018222097.1	99	0
SPGP0E01090	XP_018222388.1	100	0
SPGP0Strna26L	DI49_4635	100	0
SPGP0H02640	XP_018219445.1	99	0
SPGP0P02950	XP_018220856.1	98	0
SPGP0O00340	XP_018221667.1	99	0
SPGP0Q02570	XP_018222608.1	100	0
SPGP0C01800	XP_018220548.1	98	0
SPGP0B01650	XP_018223611.1	99	0
SPGP0F00960	XP_018220264.1	99	0
SPGP0L01460	XP_018219030.1	99	0
SPGP0B05660	XP_018223996.1	99	0
SPGP0C00820	XP_018220449.1	99	0
SPGP0I02100	XP_018223126.1	99	0
SPGP0S01720	XP_018219680.1	99	0
SPGP0W01910	XP_018221635.1	99	0
SPGP0H03660	XP_018219545.1	99	0
SPGP0AF01080	XP_018222500.1	99	0
SPGP0B03700	XP_018223811.1	99	0
SPGP0I01690	XP_018223166.1	99	0
SPGP0H01510	XP_018219336.1	99	0
SPGP0H03330	XP_018219513.1	99	0
SPGP0C02680	XP_018220636.1	99	0
SPGP0B04070	XP_018223848.1	99	0
SPGP0AI00690	XP_018224108.1	99	0
SPGP0H01110	XP_018219298.1	99	0
SPGP0F01800	XP_018220185.1	99	0
SPGP0O02180	XP_018221842.1	99	0
SPGP0Htrna41G	DI49_4977	100	0
SPGP0W01720	XP_018221616.1	99	0
SPGP0AF00520	XP_018222553.1	97	3
SPGP0F04180	XP_018219953.1	99	0
SPGP0B01770	XP_018223623.1	99	0
SPGP0I00900	XP_018223244.1	99	0
SPGP0AG00770	XP_018223389.1	99	0
SPGP0B00330	XP_018223483.1	99	0
SPGP0AL00270	XP_018219891.1	99	0
SPGP0B00910	XP_018223537.1	99	0
SPGP0Ftrna16Q	DI49_4357	100	0
SPGP0O01170	XP_018221744.1	99	0
SPGP0E02010	XP_018222293.1	99	0
SPGP0I01500	XP_018223185.1	99	0
SPGP0B04470	XP_018223887.1	99	0
SPGP0B06090	XP_018224037.1	99	0
SPGP0H00720	XP_018219259.1	99	0
SPGP0E01900	XP_018222304.1	99	0
SPGP0AG00670	XP_018223381.1	99	0
SPGP0L00730	XP_018219100.1	99	0
SPGP0P01540	XP_018220994.1	99	0
SPGP0B00120	XP_018218752.1	99	0
SPGP0L02850	XP_018218896.1	99	0
SPGP0O02150	XP_018221839.1	99	0
SPGP0L03120	XP_018218869.1	99	0
SPGP0E03760	XP_018222123.1	99	0
SPGP0S01450	XP_018219707.1	99	0
SPGP0P00810	XP_018221063.1	99	1
SPGP0P01430	XP_018221004.1	98	2
SPGP0E02900	XP_018222205.1	99	0
SPGP0AI00460	XP_018224086.1	99	0
SPGP0S01180	XP_018219734.1	99	0
SPGP0F02870	XP_018220081.1	99	0
SPGP0W00680	XP_018221516.1	99	0
SPGP0F00150	XP_018220344.1	99	0
SPGP0C04050	XP_018220768.1	99	0
SPGP0B03930	XP_018223834.1	99	0
SPGP0E00570	XP_018222440.1	99	0
SPGP0C03170	XP_018220685.1	99	0
SPGP0Q01840	XP_018222679.1	99	0
SPGP0P00740	XP_018221070.1	99	0
SPGP0C03880	XP_018220751.1	99	0
SPGP0L03380	XP_018218844.1	99	0
SPGP0E03500	XP_018222148.1	99	0
SPGP0P00210	XP_018221122.1	99	0
SPGP0W00950	XP_018221542.1	99	0
SPGP0AL00180	XP_018219882.1	99	0
SPGP0W01620	XP_018221606.1	99	0
SPGP0P02000	XP_018220950.1	99	0
SPGP0C03220	XP_018220690.1	99	0
SPGP0F03940	XP_018219977.1	99	0
SPGP0B02510	XP_018223695.1	99	0
SPGP0H02560	XP_018219438.1	99	0
SPGP0M03240	XP_018221438.1	99	0
SPGP0AI00830	XP_018224121.1	94	1
SPGP0L03550	XP_018218828.1	99	0
SPGP0B00580	XP_018223505.1	99	0
SPGP0B00960	XP_018223542.1	99	0
SPGP0H02850	XP_018219466.1	99	0
SPGP0O03200	XP_018221940.1	99	0
SPGP0B04460	XP_018223886.1	99	0
SPGP0B01960	XP_018223642.1	99	0
SPGP0L02650	XP_018218916.1	99	0
SPGP0L01790	XP_018218998.1	99	0
SPGP0B05090	XP_018223942.1	99	0
SPGP0Q02230	XP_018222642.1	99	0
SPGP0H01400	XP_018219325.1	99	0
SPGP0C03420	XP_018220708.1	99	0
SPGP0W01950	XP_018221639.1	99	0
SPGP0B02420	XP_018223686.1	99	0
SPGP0I03990	XP_018222951.1	99	0
SPGP0P01290	XP_018221017.1	100	0
SPGP0L02140	XP_018218964.1	99	0
SPGP0F04200	XP_018219951.1	99	0
SPGP0S00370	XP_018219814.1	99	0
SPGP0O03050	XP_018221925.1	99	0
SPGP0L02470	XP_018218931.1	99	0
SPGP0O02250	XP_018221849.1	99	0
SPGP0C01760	XP_018220544.1	99	0
SPGP0S01870	XP_018219665.1	99	0
SPGP0F03040	XP_018220065.1	99	0
SPGP0I01410	XP_018223193.1	99	0
SPGP0M00440	XP_018221169.1	99	0
SPGP0F03510	XP_018220018.1	99	0
SPGP0Itrna23R	DI49_4323	100	0
SPGP0B00920	XP_018223538.1	99	0
SPGP0W00740	XP_018221522.1	99	0
SPGP0H01950	XP_018219380.1	99	0
SPGP0H01350	XP_018219320.1	99	0
SPGP0B04160	XP_018223857.1	99	0
SPGP0AF01140	XP_018222494.1	99	0
SPGP0B00230	XP_018223473.1	99	0
SPGP0Q00670	XP_018222795.1	99	0
SPGP0H00200	XP_018219208.1	99	0
SPGP0H03160	XP_018219497.1	99	0
SPGP0H00750	XP_018219262.1	99	0
SPGP0P01120	XP_018221033.1	99	0
SPGP0B01340	XP_018223581.1	99	0
SPGP0BI00130	XP_018221948.1	99	0
SPGP0M01710	XP_018221289.1	99	0
SPGP0E00530	XP_018222444.1	99	0
SPGP0C04340	XP_018220796.1	99	0
SPGP0E02640	XP_018222232.1	99	0
SPGP0M02300	XP_018221346.1	100	0
SPGP0P00900	XP_018221054.1	99	0
SPGP0S00470	XP_018219804.1	99	0
SPGP0I00940	XP_018223240.1	99	0
SPGP0F02770	XP_018220091.1	99	0
SPGP0S00280	XP_018219823.1	99	0
SPGP0P01990	XP_018220951.1	99	0
SPGP0O00780	XP_018221709.1	99	0
SPGP0L01060	XP_018219069.1	99	0
SPGP0O00830	XP_018221713.1	99	0
SPGP0H02730	XP_018219454.1	99	0
SPGP0C00720	XP_018220439.1	99	0
SPGP0BB00180	XP_018219852.1	99	0
SPGP0Q01700	XP_018222694.1	99	0
SPGP0C04040	XP_018220766.1	99	0
SPGP0B04970	XP_018223932.1	99	0
SPGP0L01440	XP_018219032.1	99	0
SPGP0L01200	XP_018219055.1	99	0
SPGP0M00880	XP_018221210.1	99	0
SPGP0B00640	XP_018223510.1	100	0
SPGP0C03660	XP_018220730.1	99	0
SPGP0E01730	XP_018222321.1	99	0
SPGP0F03530	XP_018220016.1	99	0
SPGP0C03990	XP_018220761.1	99	0
SPGP0P00170	XP_018221125.1	99	0
SPGP0P03040	XP_018220848.1	99	0
SPGP0M00840	XP_018221206.1	100	0
SPGP0P01530	XP_018220995.1	99	0
SPGP0P01470	XP_018221001.1	99	0
SPGP0C03830	XP_018220746.1	99	0
SPGP0O00160	XP_018221649.1	100	0
SPGP0B05490	XP_018223980.1	99	0
SPGP0L03720	XP_018218811.1	98	1
SPGP0E01670	XP_018222327.1	99	0
SPGP0AQ00420	XP_018221980.1	99	0
SPGP0L03780	XP_018218805.1	99	0
SPGP0E04130	XP_018222086.1	99	0
SPGP0F03280	XP_018220041.1	99	0
SPGP0F00730	XP_018220287.1	99	0
SPGP0O01780	XP_018221804.1	99	0
SPGP0M00110	XP_018221138.1	99	0
SPGP0M01800	XP_018221299.1	99	0
SPGP0E01010	XP_018222396.1	99	0
SPGP0H02770	XP_018219458.1	100	0
SPGP0L01420	XP_018219034.1	99	0
SPGP0S01040	XP_018219748.1	99	0
SPGP0C01370	XP_018220505.1	100	0
SPGP0E02600	XP_018222236.1	99	0
SPGP0B00760	XP_018223522.1	99	0
SPGP0Q01070	XP_018222755.1	99	0
SPGP0Q00400	XP_018222821.1	99	0
SPGP0I00630	XP_018223271.1	99	0
SPGP0B01420	XP_018223589.1	99	0
SPGP0C03410	XP_018220707.1	99	0
SPGP0AQ00170	XP_018221955.1	99	0
SPGP0B02720	XP_018223715.1	99	0
SPGP0F03630	XP_018220007.1	99	0
SPGP0B05930	XP_018224023.1	99	0
SPGP0I01450	XP_018223189.1	99	0
SPGP0M03410	XP_018221452.1	99	0
SPGP0AG00780	XP_018223390.1	99	0
SPGP0I00530	XP_018223281.1	100	0
SPGP0F03520	XP_018220017.1	99	0
SPGP0Q02180	XP_018222647.1	99	0
SPGP0O02940	XP_018221916.1	98	2
SPGP0S01200	XP_018219732.1	100	0
SPGP0C01670	XP_018220535.1	99	0
SPGP0H03820	XP_018219561.1	99	0
SPGP0L01810	XP_018218996.1	99	0
SPGP0H01860	XP_018219371.1	99	0
SPGP0C00130	XP_018220384.1	99	0
SPGP0S00620	XP_018219789.1	99	0
SPGP0W01930	XP_018221637.1	99	0
SPGP0P00390	XP_018221104.1	99	0
SPGP0B05740	XP_018224004.1	99	0
SPGP0B01680	XP_018223614.1	100	0
SPGP0S00910	XP_018219761.1	99	0
SPGP0AG00220	XP_018223337.1	99	0
SPGP0E01400	XP_018222355.1	99	0
SPGP0E02660	XP_018222229.1	99	0
SPGP0E01660	XP_018222328.1	99	0
SPGP0O00970	XP_018221727.1	99	0
SPGP0C02090	XP_018220577.1	99	0
SPGP0M02380	XP_018221354.1	99	0
SPGP0L02080	XP_018218970.1	99	0
SPGP0AQ00340	XP_018221972.1	99	0
SPGP0M02920	XP_018221407.1	99	0
SPGP0E04050	XP_018222094.1	99	0
SPGP0B03230	XP_018223766.1	99	0
SPGP0F00790	XP_018220281.1	100	0
SPGP0F00300	XP_018220329.1	99	0
SPGP0E02920	XP_018222203.1	99	0
SPGP0B00470	XP_018223495.1	99	0
SPGP0AI00470	XP_018224087.1	99	0
SPGP0C00780	XP_018220445.1	100	0
SPGP0Btrna2V	DI49_0484	100	0
SPGP0H01630	XP_018219348.1	99	0
SPGP0Q00850	XP_018222777.1	99	0
SPGP0P01600	XP_018220989.1	99	0
SPGP0Btrna2F	DI49_0495	100	0
SPGP0E02590	XP_018222237.1	99	0
SPGP0M03380	XP_018221450.1	99	0
SPGP0W00230	XP_018221472.1	99	0
SPGP0F03590	XP_018220011.1	99	0
SPGP0W00940	XP_018221541.1	99	0
SPGP0M02650	XP_018221380.1	99	0
SPGP0B02770	XP_018223720.1	99	0
SPGP0H03310	XP_018219511.1	99	0
SPGP0H03810	XP_018219560.1	99	0
SPGP0M00870	XP_018221209.1	99	0
SPGP0C02340	XP_018220602.1	99	0
SPGP0H03760	XP_018219555.1	99	0
SPGP0L03240	XP_018218858.1	99	0
SPGP0AVtrna9T	DI49_3176	100	0
SPGP0F01210	XP_018220239.1	99	0
SPGP0S00640	XP_018219787.1	99	0
SPGP0O01630	XP_018221790.1	99	0
SPGP0W01540	XP_018221598.1	99	0
SPGP0W01010	XP_018221548.1	99	0
SPGP0H02690	XP_018219450.1	99	0
SPGP0I02410	XP_018223096.1	99	0
SPGP0Q00160	XP_018222842.1	99	0
SPGP0AI00330	XP_018224074.1	99	0
SPGP0H01910	XP_018219376.1	99	0
SPGP0ACtrna7C	DI49_5567	100	0
SPGP0C04310	XP_018220793.1	100	0
SPGP0Q01380	XP_018222725.1	100	0
SPGP0H00940	XP_018219281.1	99	0
SPGP0AQ00550	XP_018221992.1	99	0
SPGP0Q01980	XP_018222666.1	99	0
SPGP0I01110	XP_018223223.1	100	0
SPGP0E00520	XP_018222445.1	99	0
SPGP0M01520	XP_018221271.1	99	0
SPGP0P00550	XP_018221089.1	99	0
SPGP0AG00610	XP_018223375.1	99	0
SPGP0F02440	XP_018220122.1	99	0
SPGP0L03500	XP_018218833.1	99	0
SPGP0M00380	XP_018221163.1	99	0
SPGP0F01540	XP_018220208.1	99	0
SPGP0O01030	XP_018221733.1	99	0
SPGP0C04650	XP_018220825.1	99	0
SPGP0S00300	XP_018219821.1	99	0
SPGP0O02050	XP_018221829.1	99	0
SPGP0B02980	XP_018223742.1	99	0
SPGP0I03500	XP_018222998.1	99	0
SPGP0E02330	XP_018222262.1	99	0
SPGP0O02240	XP_018221848.1	100	0
SPGP0AI00480	XP_018224088.1	99	0
SPGP0H00430	XP_018219231.1	99	0
SPGP0AG00340	XP_018223349.1	99	0
SPGP0B01570	XP_018223604.1	100	0
SPGP0Q01670	XP_018222697.1	99	0
SPGP0B03370	XP_018223779.1	99	0
SPGP0O02070	XP_018221831.1	99	0
SPGP0AF00950	XP_018222512.1	99	0
SPGP0Q01510	XP_018222713.1	99	0
SPGP0F02730	XP_018220095.1	99	0
SPGP0E02440	XP_018222251.1	99	0
SPGP0C02030	XP_018220571.1	99	0
SPGP0H01340	XP_018219319.1	99	0
SPGP0Q01040	XP_018222759.1	99	0
SPGP0M00650	XP_018221189.1	98	0
SPGP0M00120	XP_018221139.1	99	0
SPGP0M00660	XP_018221190.1	98	1
SPGP0I03310	XP_018223014.1	99	0
SPGP0F00500	XP_018220310.1	99	0
SPGP0S02180	XP_018219634.1	99	0
SPGP0B00290	XP_018223479.1	99	0
SPGP0E00290	XP_018222468.1	99	0
SPGP0L02040	XP_018218974.1	99	0
SPGP0M01380	XP_018221257.1	99	0
SPGP0M01830	XP_018221302.1	99	0
SPGP0M02900	XP_018221405.1	99	0
SPGP0L03790	XP_018218804.1	99	0
SPGP0H02300	XP_018219413.1	99	0
SPGP0I03660	XP_018222982.1	99	0
SPGP0C01310	XP_018220499.1	99	0
SPGP0H03210	XP_018219501.1	99	0
SPGP0I01800	XP_018223155.1	99	0
SPGP0B04300	XP_018223871.1	99	0
SPGP0I00400	XP_018223294.1	99	0
SPGP0L01400	XP_018219036.1	99	0
SPGP0B03760	XP_018223817.1	99	0
SPGP0S01430	XP_018219709.1	99	0
SPGP0H02200	XP_018219403.1	99	0
SPGP0M00820	XP_018221204.1	98	0
SPGP0E00420	XP_018222455.1	99	0
SPGP0E00640	XP_018222433.1	99	0
SPGP0E03280	XP_018222169.1	99	0
SPGP0S01370	XP_018219715.1	99	0
SPGP0F03950	XP_018219976.1	99	0
SPGP0C02280	XP_018220596.1	99	0
SPGP0AG00390	XP_018223353.1	99	0
SPGP0Q02370	XP_018222628.1	99	0
SPGP0AR00510	XP_018219609.1	99	0
SPGP0P01080	XP_018221036.1	99	0
SPGP0M02160	XP_018221332.1	99	0
SPGP0O00630	XP_018221695.1	99	0
SPGP0C03040	XP_018220672.1	99	0
SPGP0L01660	XP_018219010.1	99	0
SPGP0I02290	XP_018223108.1	99	0
SPGP0B02370	XP_018223681.1	99	0
SPGP0B01080	XP_018223555.1	99	0
SPGP0Q00200	XP_018222838.1	99	0
SPGP0C01020	XP_018220470.1	100	0
SPGP0I00310	XP_018223303.1	99	0
SPGP0C00790	XP_018220446.1	99	0
SPGP0B02150	XP_018223661.1	99	0
SPGP0B02100	XP_018223656.1	100	0
SPGP0B04130	XP_018223854.1	99	0
SPGP0I01340	XP_018223200.1	99	0
SPGP0F03480	XP_018220021.1	99	0
SPGP0B04050	XP_018223846.1	99	0
SPGP0AF00260	XP_018222576.1	99	0
SPGP0W01890	XP_018221633.1	99	0
SPGP0I01750	XP_018223160.1	99	0
SPGP0Q02510	XP_018222614.1	99	0
SPGP0F03210	XP_018220048.1	99	0
SPGP0F01150	XP_018220245.1	99	0
SPGP0Q01180	XP_018222744.1	99	0
SPGP0H01980	XP_018219383.1	99	0
SPGP0I02120	XP_018223124.1	100	0
SPGP0AI00790	XP_018224119.1	98	0
SPGP0O01370	XP_018221764.1	99	0
SPGP0C00800	XP_018220447.1	99	0
SPGP0H00710	XP_018219258.1	99	0
SPGP0M01850	XP_018221304.1	99	0
SPGP0I03530	XP_018222995.1	99	0
SPGP0B01010	XP_018223548.1	99	0
SPGP0H02340	XP_018219417.1	99	0
SPGP0E00210	XP_018222475.1	99	0
SPGP0P00460	XP_018221097.1	99	0
SPGP0L00280	XP_018219144.1	99	0
SPGP0C01120	XP_018220480.1	99	0
SPGP0B05480	XP_018223979.1	99	0
SPGP0S01080	XP_018219744.1	99	0
SPGP0H00690	XP_018219256.1	99	0
SPGP0L00530	XP_018219119.1	99	0
SPGP0B05520	XP_018223983.1	99	0
SPGP0O02310	XP_018221855.1	99	0
SPGP0C04750	XP_018220834.1	99	0
SPGP0I00190	XP_018223315.1	98	2
SPGP0B00970	XP_018223543.1	95	0
SPGP0C02440	XP_018220612.1	99	0
SPGP0E00360	XP_018222461.1	99	0
SPGP0B04830	XP_018223919.1	99	0
SPGP0O01190	XP_018221746.1	99	0
SPGP0H02860	XP_018219467.1	99	0
SPGP0H03340	XP_018219514.1	99	0
SPGP0BB00100	XP_018219844.1	99	0
SPGP0I02220	XP_018223115.1	99	0
SPGP0E03960	XP_018222103.1	99	0
SPGP0F01250	XP_018220235.1	99	0
SPGP0L02770	XP_018218904.1	99	0
SPGP0I03980	XP_018222952.1	99	0
SPGP0P02720	XP_018220878.1	99	0
SPGP0P02090	XP_018220941.1	99	0
SPGP0L00750	XP_018219098.1	99	0
SPGP0B05300	XP_018223962.1	99	0
SPGP0P02290	XP_018220921.1	99	0
SPGP0M02340	XP_018221350.1	99	0
SPGP0Ftrna13Y	DI49_2382	100	0
SPGP0B00930	XP_018223539.1	99	0
SPGP0E02040	XP_018222290.1	99	0
SPGP0B00240	XP_018223474.1	98	0
SPGP0M03140	XP_018221428.1	99	0
SPGP0L02450	XP_018218933.1	99	0
SPGP0AL00210	XP_018219885.1	99	0
SPGP0S00380	XP_018219813.1	99	0
SPGP0P00830	XP_018221061.1	100	0
SPGP0L01210	XP_018219054.1	99	0
SPGP0H02990	XP_018219480.1	99	0
SPGP0E02290	XP_018222266.1	98	0
SPGP0F02810	XP_018220087.1	99	0
SPGP0O00250	XP_018221658.1	99	0
SPGP0E04220	XP_018222077.1	99	0
SPGP0E03770	XP_018222122.1	98	0
SPGP0O03040	XP_018221924.1	99	0
SPGP0H02740	XP_018219455.1	99	1
SPGP0L01020	XP_018219073.1	99	0
SPGP0E01480	XP_018222346.1	100	0
SPGP0AF00930	XP_018222513.1	99	0
SPGP0C03540	XP_018220718.1	99	0
SPGP0C04030	XP_018220765.1	99	0
SPGP0B03910	XP_018223832.1	99	0
SPGP0Q01860	XP_018222677.1	99	0
SPGP0AF00360	XP_018222568.1	100	0
SPGP0M01050	XP_018221225.1	99	0
SPGP0AG00870	XP_018223398.1	99	0
SPGP0E01350	XP_018222360.1	99	0
SPGP0E03740	XP_018222125.1	99	0
SPGP0P01230	XP_018221023.1	100	0
SPGP0C03890	XP_018220752.1	99	0
SPGP0F01400	XP_018220221.1	96	1
SPGP0C00390	XP_018220407.1	99	0
SPGP0M03260	XP_018221440.1	99	0
SPGP0M01190	XP_018221239.1	99	1
SPGP0E02430	XP_018222252.1	100	0
SPGP0M01110	XP_018221231.1	100	0
SPGP0C03450	XP_018220711.1	99	0
SPGP0W00550	XP_018221504.1	99	0
SPGP0S02160	XP_018219636.1	99	0
SPGP0L02670	XP_018218914.1	99	0
SPGP0H01640	XP_018219349.1	99	0
SPGP0B06180	XP_018224046.1	83	0
SPGP0P02740	XP_018220876.1	99	0
SPGP0F03840	XP_018219987.1	99	0
SPGP0W01970	XP_018221641.1	99	0
SPGP0Q00440	XP_018222817.1	99	0
SPGP0O02370	XP_018221861.1	99	0
SPGP0I00980	XP_018223236.1	99	0
SPGP0Q00150	XP_018222843.1	99	0
SPGP0P01010	XP_018221043.1	99	0
SPGP0E03210	XP_018222175.1	98	1
SPGP0BJ00130	XP_018219163.1	99	0
SPGP0E03080	XP_018222188.1	99	0
SPGP0B04570	XP_018223897.1	99	0
SPGP0C03050	XP_018220673.1	99	0
SPGP0H00590	XP_018219247.1	99	0
SPGP0L02900	XP_018218891.1	99	0
SPGP0L03070	XP_018218874.1	99	0
SPGP0W00770	XP_018221525.1	99	0
SPGP0S01850	XP_018219667.1	99	0
SPGP0E04240	XP_018222075.1	99	0
SPGP0O02930	XP_018221915.1	98	0
SPGP0H01420	XP_018219327.1	99	0
SPGP0I01080	XP_018223226.1	99	0
SPGP0F03060	XP_018220063.1	99	0
SPGP0M00460	XP_018221171.1	99	0
SPGP0I02720	XP_018223066.1	99	0
SPGP0B03460	XP_018223788.1	99	0
SPGP0Itrna21T	DI49_2415	100	0
SPGP0AF00120	XP_018222592.1	95	1
SPGP0W01200	XP_018221565.1	99	0
SPGP0AF01120	XP_018222496.1	99	0
SPGP0M01340	XP_018221253.1	99	0
SPGP0I03160	XP_018223028.1	99	0
SPGP0AI00670	XP_018224106.1	99	0
SPGP0H03500	XP_018219528.1	99	0
SPGP0B05440	XP_018223975.1	99	0
SPGP0M01730	XP_018221291.1	99	0
SPGP0B01320	XP_018223579.1	99	0
SPGP0AQ00530	XP_018221991.1	99	0
SPGP0H01010	XP_018219288.1	99	0
SPGP0S00450	XP_018219806.1	99	0
SPGP0B03120	XP_018223755.1	99	0
SPGP0I02460	XP_018223091.1	99	1
SPGP0B03550	XP_018223796.1	99	0
SPGP0Q02040	XP_018222661.1	100	0
SPGP0F03030	XP_018220066.1	99	0
SPGP0O00760	XP_018221708.1	99	0
SPGP0O03070	XP_018221927.1	99	0
SPGP0C02100	XP_018220578.1	99	0
SPGP0L00620	XP_018219110.1	99	0
SPGP0AG00790	XP_018223391.1	99	0
SPGP0Ctrna6R	DI49_3845	100	0
SPGP0O03170	XP_018221937.1	99	0
SPGP0L03570	XP_018218826.1	99	0
SPGP0B03250	XP_018223768.1	99	0
SPGP0L00420	XP_018219130.1	99	1
SPGP0AG00400	XP_018223354.1	99	0
SPGP0B01140	XP_018223561.1	99	0
SPGP0H03000	XP_018219481.1	99	0
SPGP0F00710	XP_018220289.1	99	0
SPGP0B01220	XP_018223569.1	99	0
SPGP0F02210	XP_018220145.1	99	0
SPGP0Q02560	XP_018222609.1	99	0
SPGP0E00960	XP_018222401.1	99	0
SPGP0AQ00210	XP_018221959.1	99	0
SPGP0B05990	XP_018224029.1	99	0
SPGP0C03940	XP_018220757.1	99	0
SPGP0O00310	XP_018221664.1	100	0
SPGP0W01220	XP_018221567.1	99	0
SPGP0AG00520	XP_018223366.1	99	0
SPGP0P01740	XP_018220975.1	99	0
SPGP0C01330	XP_018220501.1	99	0
SPGP0L01430	XP_018219033.1	99	0
SPGP0O01610	XP_018221788.1	99	0
SPGP0B00840	XP_018223530.1	99	0
SPGP0P01130	XP_018221032.1	99	0
SPGP0E00150	XP_018222481.1	100	0
SPGP0S01910	XP_018219661.1	99	0
SPGP0I00200	XP_018223314.1	99	0
SPGP0L01260	XP_018219050.1	99	0
SPGP0L02990	XP_018218882.1	99	0
SPGP0P02340	XP_018220916.1	99	0
SPGP0AR00160	XP_018219575.1	99	0
SPGP0Ntrna7R	DI49_3064	100	0
SPGP0Q01090	XP_018222753.1	99	0
SPGP0B00740	XP_018223520.1	99	0
SPGP0L01830	XP_018218994.1	98	0
SPGP0L01340	XP_018219042.1	99	0
SPGP0Q01130	XP_018222749.1	99	0
SPGP0F01990	XP_018220167.1	99	0
SPGP0C03430	XP_018220709.1	99	0
SPGP0E02670	XP_018222228.1	99	0
SPGP0O02460	XP_018221870.1	99	0
SPGP0F00520	XP_018220308.1	99	0
SPGP0B01360	XP_018223583.1	99	0
SPGP0C02830	XP_018220651.1	99	0
SPGP0Q01690	XP_018222695.1	99	0
SPGP0BF00100	XP_018222852.1	97	0
SPGP0B01630	XP_018223609.1	99	0
SPGP0F02160	XP_018220150.1	99	0
SPGP0S01220	XP_018219730.1	99	0
SPGP0C01690	XP_018220537.1	99	0
SPGP0C03670	XP_018220731.1	99	0
SPGP0F00940	XP_018220266.1	99	0
SPGP0H02960	XP_018219477.1	99	0
SPGP0C04630	XP_018220824.1	99	0
SPGP0M00470	XP_018221172.1	99	0
SPGP0C03840	XP_018220747.1	99	0
SPGP0S00930	XP_018219759.1	100	0
SPGP0H03450	XP_018219525.1	99	0
SPGP0P02390	XP_018220911.1	100	0
SPGP0M02410	XP_018221357.1	99	0
SPGP0Q01440	XP_018222720.1	99	0
SPGP0AG00210	XP_018223336.1	99	0
SPGP0I01560	XP_018223179.1	99	0
SPGP0C04550	XP_018220816.1	99	0
SPGP0AI00300	XP_018224071.1	99	0
SPGP0I03840	XP_018222964.1	99	0
SPGP0B05920	XP_018224022.1	99	0
SPGP0O02500	XP_018221874.1	100	0
SPGP0M00810	XP_018221203.1	99	0
SPGP0L03080	XP_018218873.1	99	0
SPGP0I02910	XP_018223049.1	99	0
SPGP0Q00870	XP_018222775.1	99	0
SPGP0B01890	XP_018223635.1	99	0
SPGP0AL00530	XP_018219915.1	99	0
SPGP0W01780	XP_018221622.1	98	1
SPGP0H02500	XP_018219432.1	99	0
SPGP0P01370	XP_018221009.1	99	0
SPGP0H01850	XP_018219370.1	99	0
SPGP0I01310	XP_018223203.1	99	0
SPGP0W00960	XP_018221543.1	99	0
SPGP0O00860	XP_018221716.1	99	0
SPGP0W00780	XP_018221526.1	99	0
SPGP0E00340	XP_018222463.1	99	0
SPGP0E02460	XP_018222249.1	99	0
SPGP0M02670	XP_018221382.1	98	1
SPGP0H00640	XP_018219251.1	99	0
SPGP0E02200	XP_018222275.1	99	0
SPGP0F03760	XP_018219994.1	99	0
SPGP0AG00980	XP_018223408.1	99	0
SPGP0F01140	XP_018220246.1	99	0
SPGP0AG00180	XP_018223333.1	99	0
SPGP0L03260	XP_018218856.1	99	0
SPGP0C00270	XP_018220396.1	99	0
SPGP0S00660	XP_018219785.1	99	0
SPGP0H03830	XP_018219562.1	99	0
SPGP0O01930	XP_018221818.1	97	2
SPGP0W01560	XP_018221600.1	99	0
SPGP0W01210	XP_018221566.1	99	0
SPGP0C04370	XP_018220799.1	99	0
SPGP0Q00840	XP_018222778.1	99	0
SPGP0Q00750	XP_018222787.1	100	0
SPGP0B00460	XP_018223494.1	100	0
SPGP0P02970	XP_018220854.1	99	0
SPGP0L00610	XP_018219111.1	99	0
SPGP0C03810	XP_018220744.1	99	0
SPGP0F01320	XP_018220228.1	99	0
SPGP0B01710	XP_018223617.1	99	0
SPGP0C04540	XP_018220815.1	99	0
SPGP0M02000	XP_018221318.1	99	0
SPGP0Q01650	XP_018222699.1	99	0
SPGP0AG00360	XP_018223350.1	99	0
SPGP0P00530	XP_018221091.1	100	0
SPGP0E03260	XP_018222171.1	99	0
SPGP0F03490	XP_018220020.1	99	0
SPGP0B02540	XP_018223698.1	99	0
SPGP0S00590	XP_018219792.1	99	0
SPGP0S01680	XP_018219684.1	99	0
SPGP0H02590	XP_018219441.1	100	0
SPGP0B03750	XP_018223816.1	99	0
SPGP0F02090	XP_018220157.1	99	0
SPGP0F03010	XP_018220068.1	99	0
SPGP0M03100	XP_018221424.1	99	0
SPGP0B01280	XP_018223575.1	99	0
SPGP0F01360	XP_018220224.1	99	0
SPGP0H00900	XP_018219277.1	99	0
SPGP0H01180	XP_018219305.1	99	0
SPGP0B01510	XP_018223598.1	99	0
SPGP0P01110	XP_018221034.1	100	0
SPGP0B05680	XP_018223998.1	99	0
SPGP0AF00420	XP_018222562.1	99	0
SPGP0Q01230	XP_018222739.1	99	0
SPGP0H01360	XP_018219321.1	99	0
SPGP0M00100	XP_018221137.1	99	0
SPGP0M02370	XP_018221353.1	99	0
SPGP0C04740	XP_018220833.1	99	0
SPGP0C02650	XP_018220633.1	100	0
SPGP0E01280	XP_018222368.1	99	0
SPGP0P01610	XP_018220988.1	99	0
SPGP0E01390	XP_018222356.1	100	0
SPGP0M01650	XP_018221284.1	99	0
SPGP0L02020	XP_018218976.1	99	0
SPGP0I01610	XP_018223174.1	99	0
SPGP0I02010	XP_018223133.1	99	0
SPGP0C02550	XP_018220623.1	99	0
SPGP0I01820	XP_018223153.1	99	0
SPGP0E03980	XP_018222101.1	99	0
SPGP0I00420	XP_018223292.1	99	0
SPGP0H02230	XP_018219406.1	99	0
SPGP0C00360	XP_018220404.1	99	0
SPGP0E00930	XP_018222404.1	99	0
SPGP0Q01050	XP_018222758.1	99	0
SPGP0B04480	XP_018223888.1	99	0
SPGP0O00370	XP_018221670.1	100	0
SPGP0B02190	XP_018223664.1	99	0
SPGP0S00630	XP_018219788.1	99	0
SPGP0I02600	XP_018223077.1	99	0
SPGP0I00560	XP_018223278.1	99	0
SPGP0M01510	XP_018221270.1	99	0
SPGP0E03840	XP_018222115.1	99	0
SPGP0M01500	XP_018221269.1	99	0
SPGP0F03870	XP_018219984.1	99	0
SPGP0Q02680	XP_018222599.1	99	0
SPGP0Q02350	XP_018222630.1	99	0
SPGP0H01660	XP_018219351.1	99	0
SPGP0L01130	XP_018219062.1	99	0
SPGP0L01640	XP_018219012.1	99	0
SPGP0M03150	XP_018221429.1	99	0
SPGP0F01050	XP_018220255.1	99	0
SPGP0H03590	XP_018219537.1	99	0
SPGP0C02500	XP_018220618.1	99	0
SPGP0L00820	XP_018219091.1	98	2
SPGP0P01810	XP_018220968.1	99	0
SPGP0B04150	XP_018223856.1	99	0
SPGP0AF00100	XP_018222594.1	99	0
SPGP0O00590	XP_018221691.1	99	0
SPGP0C02640	XP_018220632.1	99	0
SPGP0C02310	XP_018220599.1	99	0
SPGP0M01550	XP_018221274.1	98	0
SPGP0P01580	XP_018220990.1	99	0
SPGP0CZ00100	XP_018222854.1	98	0
SPGP0O01350	XP_018221762.1	99	0
SPGP0O01420	XP_018221769.1	99	0
SPGP0C00860	XP_018220454.1	99	0
SPGP0I02140	XP_018223123.1	100	0
SPGP0C01930	XP_018220561.1	99	0
SPGP0I03210	XP_018223023.1	99	0
SPGP0B03020	XP_018223746.1	99	1
SPGP0M01350	XP_018221254.1	99	0
SPGP0H03740	XP_018219553.1	99	0
SPGP0B00300	XP_018223480.1	99	0
SPGP0L00510	XP_018219121.1	99	0
SPGP0B03680	XP_018223809.1	99	0
SPGP0I01480	XP_018223187.1	100	0
SPGP0P00820	XP_018221062.1	99	0
SPGP0B04020	XP_018223843.1	99	0
SPGP0O02330	XP_018221857.1	99	0
SPGP0F00260	XP_018220333.1	99	0
SPGP0H03050	XP_018219486.1	99	0
SPGP0P02170	XP_018220933.1	99	0
SPGP0B00750	XP_018223521.1	99	0
SPGP0E01740	XP_018222320.1	99	0
SPGP0F00590	XP_018220301.1	97	3
SPGP0B00530	XP_018223501.1	99	0
SPGP0F01720	XP_018220192.1	99	0
SPGP0AL00680	XP_018219929.1	99	0
SPGP0Q02030	XP_018222662.1	99	0
SPGP0B02040	XP_018223650.1	99	0
SPGP0C04440	XP_018220806.1	99	0
SPGP0F02830	XP_018220085.1	99	0
SPGP0L02520	XP_018218926.1	99	0
SPGP0E02050	XP_018222289.1	99	0
SPGP0B00990	XP_018223546.1	99	0
SPGP0W01020	XP_018221549.1	99	0
SPGP0L00770	XP_018219096.1	100	0
SPGP0M02880	XP_018221403.1	99	0
SPGP0I00600	XP_018223274.1	99	0
SPGP0C00150	XP_018220386.1	99	0
SPGP0S01500	XP_018219702.1	99	0
SPGP0B00260	XP_018223476.1	100	0
SPGP0S00990	XP_018219753.1	99	0
SPGP0AL00230	XP_018219887.1	99	0
SPGP0L02300	XP_018218948.1	99	0
SPGP0P00850	XP_018221059.1	99	0
SPGP0C03590	XP_018220723.1	99	0
SPGP0B01150	XP_018223562.1	99	0
SPGP0C01300	XP_018220498.1	99	0
SPGP0S00800	XP_018219771.1	99	0
SPGP0B06030	XP_018224033.1	99	0
SPGP0L03330	XP_018218849.1	100	0
SPGP0O00530	XP_018221685.1	99	0
SPGP0AF00230	XP_018222579.1	99	0
SPGP0O03060	XP_018221926.1	100	0
SPGP0L03250	XP_018218857.1	99	0
SPGP0H01810	XP_018219366.1	99	0
SPGP0AF00460	XP_018222559.1	99	0
SPGP0AT00360	XP_018219173.1	99	0
SPGP0L03280	XP_018218854.1	99	0
SPGP0S01140	XP_018219738.1	99	0
SPGP0O02190	XP_018221843.1	99	0
SPGP0B03140	XP_018223757.1	99	0
SPGP0S01410	XP_018219711.1	99	1
SPGP0Q01080	XP_018222754.1	99	0
SPGP0I02870	XP_018223053.1	99	0
SPGP0C00480	XP_018220416.1	100	0
SPGP0Etrna40L	DI49_2147	99	0
SPGP0I00160	XP_018223318.1	99	0
SPGP0W01770	XP_018221621.1	99	0
SPGP0W00530	XP_018221502.1	99	0
SPGP0E02410	XP_018222254.1	100	0
SPGP0F01230	XP_018220237.1	99	0
SPGP0S01070	XP_018219745.1	99	0
SPGP0B04340	XP_018223875.1	99	0
SPGP0S02140	XP_018219638.1	99	0
SPGP0L02610	XP_018218920.1	99	0
SPGP0W00570	XP_018221506.1	99	0
SPGP0I00120	XP_018223322.1	99	0
SPGP0H03720	XP_018219551.1	99	0
SPGP0C00240	XP_018220394.1	99	0
SPGP0C04230	XP_018220785.1	99	0
SPGP0P00700	XP_018221074.1	99	0
SPGP0H01990	XP_018219384.1	100	0
SPGP0B04310	XP_018223872.1	99	0
SPGP0P01940	XP_018220956.1	99	0
SPGP0E03090	XP_018222187.1	98	0
SPGP0AL00490	XP_018219911.1	99	1
SPGP0W01990	XP_018221643.1	99	0
SPGP0E01680	XP_018222326.1	99	0
SPGP0S00680	XP_018219783.1	99	0
SPGP0W01190	XP_018221564.1	99	0
SPGP0P01030	XP_018221041.1	98	2
SPGP0E04030	XP_018222096.1	99	0
SPGP0L03540	XP_018218829.1	99	0
SPGP0I02470	XP_018223090.1	99	0
SPGP0C02990	XP_018220667.1	99	0
SPGP0AF00760	XP_018222529.1	99	0
SPGP0W00720	XP_018221520.1	99	0
SPGP0L02920	XP_018218889.1	99	0
SPGP0F04110	XP_018219960.1	99	1
SPGP0C04570	XP_018220818.1	99	0
SPGP0S00580	XP_018219793.1	99	0
SPGP0F01740	XP_018220190.1	99	0
SPGP0I03850	XP_018222963.1	100	0
SPGP0I01900	XP_018223145.1	98	1
SPGP0F03000	XP_018220069.1	99	0
SPGP0H01190	XP_018219306.1	99	0
SPGP0L03690	XP_018218814.1	99	0
SPGP0F01240	XP_018220236.1	99	0
SPGP0H00510	XP_018219239.1	99	0
SPGP0C02910	XP_018220659.1	99	0
SPGP0P02640	XP_018220886.1	99	0
SPGP0O00180	XP_018221651.1	99	0
SPGP0C02780	XP_018220646.1	99	0
SPGP0COtrna10P	DI49_4736	100	0
SPGP0AF01100	XP_018222498.1	99	0
SPGP0F00270	XP_018220332.1	99	0
SPGP0B01660	XP_018223612.1	99	0
SPGP0B05880	XP_018224018.1	99	0
SPGP0AG00160	XP_018223331.1	99	0
SPGP0B04560	XP_018223896.1	99	0
SPGP0L03520	XP_018218831.1	99	0
SPGP0C00900	XP_018220458.1	99	0
SPGP0S00430	XP_018219808.1	99	0
SPGP0O02590	XP_018221882.1	99	0
SPGP0Q00720	XP_018222790.1	99	0
SPGP0AG00910	XP_018223402.1	99	0
SPGP0F00220	XP_018220337.1	99	0
SPGP0O00740	XP_018221706.1	99	0
SPGP0O00290	XP_018221662.1	99	0
SPGP0B01300	XP_018223577.1	99	0
SPGP0C01830	XP_018220551.1	99	0
SPGP0Q01460	XP_018222718.1	99	0
SPGP0M01750	XP_018221294.1	99	0
SPGP0AI00500	XP_018224090.1	99	0
SPGP0M03320	XP_018221445.1	99	0
SPGP0Q00960	XP_018222766.1	99	0
SPGP0Ctrna4Q	DI49_2421	100	0
SPGP0H00310	XP_018219219.1	99	0
SPGP0C03020	XP_018220670.1	99	0
SPGP0B02200	XP_018223665.1	99	0
SPGP0AG00420	XP_018223356.1	99	0
SPGP0L01380	XP_018219038.1	100	0
SPGP0F00760	XP_018220284.1	99	0
SPGP0F03420	XP_018220027.1	99	0
SPGP0O02770	XP_018221900.1	99	0
SPGP0AR00270	XP_018219586.1	99	0
SPGP0F00190	XP_018220340.1	99	0
SPGP0Q01900	XP_018222673.1	100	0
SPGP0F01830	XP_018220182.1	99	0
SPGP0H03670	XP_018219546.1	99	0
SPGP0L03290	XP_018218853.1	99	0
SPGP0O02270	XP_018221851.1	99	0
SPGP0L01550	XP_018219021.1	99	1
SPGP0I00490	XP_018223285.1	99	0
SPGP0O02350	XP_018221859.1	99	0
SPGP0Q01300	XP_018222733.1	99	0
SPGP0L01580	XP_018219018.1	99	0
SPGP0AG00600	XP_018223374.1	99	0
SPGP0AL00560	XP_018219918.1	99	0
SPGP0O00120	XP_018221645.1	95	0
SPGP0B06000	XP_018224030.1	99	0
SPGP0F03410	XP_018220028.1	99	0
SPGP0E01890	XP_018222305.1	99	0
SPGP0Q01770	XP_018222687.1	99	0
SPGP0W01120	XP_018221558.1	99	0
SPGP0E01620	XP_018222332.1	99	0
SPGP0AR00140	XP_018219573.1	100	0
SPGP0B05900	XP_018224020.1	100	0
SPGP0C01500	XP_018220519.1	99	0
SPGP0H02260	XP_018219409.1	99	0
SPGP0I01780	XP_018223157.1	99	0
SPGP0Q00110	XP_018222847.1	99	0
SPGP0E00900	XP_018222407.1	99	0
SPGP0S02010	XP_018219651.1	99	0
SPGP0O01650	XP_018221792.1	100	0
SPGP0B02590	XP_018223703.1	99	0
SPGP0B05650	XP_018223995.1	99	0
SPGP0H01590	XP_018219344.1	99	0
SPGP0C02420	XP_018220610.1	99	0
SPGP0O02280	XP_018221852.1	99	0
SPGP0L02050	XP_018218973.1	99	0
SPGP0I03710	XP_018222977.1	99	0
SPGP0C04350	XP_018220797.1	99	0
SPGP0F02740	XP_018220094.1	99	0
SPGP0S00290	XP_018219822.1	99	0
SPGP0H01790	XP_018219364.1	99	0
SPGP0L03460	XP_018218837.1	99	0
SPGP0B02920	XP_018223736.1	99	0
SPGP0BB00130	XP_018219847.1	99	0
SPGP0O02010	XP_018221825.1	99	0
SPGP0C03930	XP_018220756.1	99	0
SPGP0C04610	XP_018220822.1	99	0
SPGP0B04950	XP_018223930.1	99	0
SPGP0I01540	XP_018223181.1	99	0
SPGP0H03930	XP_018218753.1	99	0
SPGP0E01310	XP_018222364.1	99	0
SPGP0L02690	XP_018218912.1	99	0
SPGP0M00830	XP_018221205.1	99	0
SPGP0GZ00100	XP_018221457.1	99	0
SPGP0B00630	XP_018223509.1	99	0
SPGP0W01760	XP_018221620.1	99	0
SPGP0Q00890	XP_018222773.1	99	0
SPGP0I00370	XP_018223297.1	99	0
SPGP0P02010	XP_018220949.1	99	0
SPGP0P01390	XP_018221008.1	99	0
SPGP0BB00150	XP_018219849.1	99	0
SPGP0W00900	XP_018221537.1	99	0
SPGP0C02360	XP_018220604.1	99	0
SPGP0H03950	XP_018218751.1	99	0
SPGP0M02690	XP_018221384.1	99	0
SPGP0Q00640	XP_018222798.1	99	0
SPGP0H01170	XP_018219304.1	99	0
SPGP0B03890	XP_018223830.1	99	0
SPGP0I02590	XP_018223078.1	99	0
SPGP0F02060	XP_018220160.1	99	0
SPGP0L03200	XP_018218862.1	99	0
SPGP0S01600	XP_018219692.1	99	0
SPGP0S00600	XP_018219791.1	99	0
SPGP0H03390	XP_018219519.1	99	0
SPGP0H02400	XP_018219423.1	99	0
SPGP0W01500	XP_018221594.1	93	6
SPGP0AQ00100	XP_018221950.1	99	0
SPGP0F00290	XP_018220330.1	99	0
SPGP0H02520	XP_018219434.1	98	1
SPGP0I01120	XP_018223222.1	99	0
SPGP0F01610	XP_018220201.1	99	0
SPGP0B00590	XP_018223506.1	100	0
SPGP0F03580	XP_018220012.1	99	0
SPGP0S00180	XP_018219832.1	99	0
SPGP0L02350	XP_018218943.1	100	0
SPGP0AF00620	XP_018222543.1	99	0
SPGP0B05330	XP_018223965.1	99	0
SPGP0AF00190	XP_018222583.1	99	0
SPGP0S01010	XP_018219751.1	99	0
SPGP0AG00300	XP_018223345.1	99	0
SPGP0AL00310	XP_018219894.1	99	0
SPGP0AI00530	XP_018224093.1	99	0
SPGP0M02910	XP_018221406.1	99	0
SPGP0P00510	XP_018221093.1	99	0
SPGP0L02660	XP_018218915.1	99	0
SPGP0I01930	XP_018223141.1	99	0
SPGP0B03650	XP_018223806.1	98	2
SPGP0M00340	XP_018221159.1	99	0
SPGP0I01100	XP_018223224.1	99	0
SPGP0F02800	XP_018220088.1	99	0
SPGP0C03610	XP_018220725.1	99	0
SPGP0P02280	XP_018220922.1	99	0
SPGP0M03120	XP_018221426.1	99	0
SPGP0E01770	XP_018222317.1	99	0
SPGP0H00960	XP_018219283.1	99	0
SPGP0AI00190	XP_018224060.1	99	0
SPGP0B01820	XP_018223628.1	100	0
SPGP0B03300	XP_018223772.1	99	0
SPGP0P00230	XP_018221120.1	99	0
SPGP0B01530	XP_018223600.1	99	0
SPGP0L02000	XP_018218977.1	99	0
SPGP0B01790	XP_018223625.1	99	0
SPGP0S01950	XP_018219657.1	99	0
SPGP0L01330	XP_018219043.1	100	0
SPGP0B02780	XP_018223721.1	95	4
SPGP0B02950	XP_018223739.1	99	0
SPGP0M02610	XP_018221376.1	99	0
SPGP0S00880	XP_018219764.1	99	0
SPGP0F00110	XP_018220348.1	99	0
SPGP0H01380	XP_018219323.1	99	0
SPGP0P01550	XP_018220993.1	99	0
SPGP0M00690	XP_018221193.1	99	0
SPGP0F03740	XP_018219996.1	99	0
SPGP0E00260	XP_018222471.1	99	0
SPGP0AI00430	XP_018224083.1	99	0
SPGP0B02250	XP_018223670.1	99	0
SPGP0E01130	XP_018222383.1	99	0
SPGP0S00790	XP_018219772.1	99	0
SPGP0L01940	XP_018218983.1	99	0
SPGP0H02580	XP_018219440.1	99	0
SPGP0H00380	XP_018219226.1	99	0
SPGP0AI00730	XP_018224113.1	99	0
SPGP0I01510	XP_018223184.1	99	0
SPGP0AQ00330	XP_018221971.1	99	0
SPGP0B02550	XP_018223699.1	99	0
SPGP0I00180	XP_018223316.1	99	0
SPGP0W01240	XP_018221569.1	99	0
SPGP0I01840	XP_018223151.1	99	0
SPGP0AG00660	XP_018223380.1	99	0
SPGP0E00380	XP_018222459.1	99	0
SPGP0I02760	XP_018223062.1	99	0
SPGP0M01760	XP_018221295.1	99	0
SPGP0Q00790	XP_018222783.1	99	0
SPGP0C04450	XP_018220807.1	99	0
SPGP0F02640	XP_018220104.1	99	0
SPGP0O00350	XP_018221668.1	99	0
SPGP0B04170	XP_018223858.1	100	0
SPGP0L01090	XP_018219066.1	99	0
SPGP0M01560	XP_018221275.1	99	0
SPGP0Q02330	XP_018222632.1	99	0
SPGP0W01040	XP_018221551.1	99	0
SPGP0L02910	XP_018218890.1	99	0
SPGP0I03240	XP_018223020.1	99	0
SPGP0Q00240	XP_018222835.1	99	0
SPGP0I00380	XP_018223296.1	99	0
SPGP0AF01000	XP_018222507.1	99	0
SPGP0P01830	XP_018220966.1	99	0
SPGP0AL00170	XP_018219881.1	99	0
SPGP0C02560	XP_018220624.1	99	0
SPGP0I03570	XP_018222992.1	99	0
SPGP0B00420	XP_018223491.1	99	0
SPGP0AT00300	XP_018219179.1	99	0
SPGP0M01010	XP_018221221.1	99	0
SPGP0H01230	XP_018219308.1	99	0
SPGP0C04410	XP_018220803.1	99	0
SPGP0W00580	XP_018221507.1	99	0
SPGP0H02140	XP_018219398.1	99	0
SPGP0O01400	XP_018221767.1	96	2
SPGP0L02830	XP_018218898.1	99	0
SPGP0C04170	XP_018220779.1	99	0
SPGP0C00840	XP_018220452.1	99	0
SPGP0M00780	XP_018221201.1	99	0
SPGP0B05200	XP_018223953.1	99	0
SPGP0E02520	XP_018222244.1	99	0
SPGP0C04420	XP_018220804.1	99	0
SPGP0I03410	XP_018223004.1	99	0
SPGP0B04940	XP_018223929.1	99	0
SPGP0L00570	XP_018219115.1	99	0
SPGP0H00340	XP_018219222.1	99	0
SPGP0B01740	XP_018223620.1	99	0
SPGP0O01180	XP_018221745.1	99	0
SPGP0Q01110	XP_018222751.1	99	0
SPGP0H02910	XP_018219472.1	99	0
SPGP0B05940	XP_018224024.1	99	0
SPGP0M00950	XP_018221215.1	99	0
SPGP0AG00880	XP_018223399.1	99	0
SPGP0L01880	XP_018218989.1	99	0
SPGP0F00100	XP_018220349.1	99	0
SPGP0L01630	XP_018219013.1	99	0
SPGP0I00500	XP_018223284.1	99	0
SPGP0B04840	XP_018223920.1	99	0
SPGP0F03620	XP_018220008.1	100	0
SPGP0E03570	XP_018222142.1	97	0
SPGP0F03700	XP_018220000.1	99	0
SPGP0M03460	XP_018221455.1	99	0
SPGP0M02860	XP_018221401.1	99	0
SPGP0L00790	XP_018219094.1	99	0
SPGP0E03320	XP_018222165.1	99	0
SPGP0O02980	XP_018221919.1	99	0
SPGP0S01380	XP_018219714.1	99	0
SPGP0F02280	XP_018220138.1	99	0
SPGP0C04800	XP_018220839.1	99	0
SPGP0B00200	XP_018223470.1	99	0
SPGP0C01060	XP_018220474.1	100	0
SPGP0P00870	XP_018221057.1	99	0
SPGP0E03170	XP_018222179.1	98	1
SPGP0C03570	XP_018220721.1	100	0
SPGP0L01820	XP_018218995.1	99	0
SPGP0AI00850	XP_018224122.1	99	0
SPGP0W01000	XP_018221547.1	99	0
SPGP0O03000	XP_018221920.1	99	0
SPGP0H03850	XP_018219564.1	99	0
SPGP0L00580	XP_018219114.1	99	0
SPGP0P02580	XP_018220893.1	100	0
SPGP0E00500	XP_018222447.1	99	0
SPGP0E03510	XP_018222147.1	98	0
SPGP0E03870	XP_018222112.1	99	0
SPGP0S01160	XP_018219736.1	99	0
SPGP0E03700	XP_018222129.1	99	0
SPGP0AG00890	XP_018223400.1	99	0
SPGP0E02470	XP_018222248.1	99	0
SPGP0H03240	XP_018219504.1	99	0
SPGP0Q02460	XP_018222619.1	99	0
SPGP0B03510	XP_018223792.1	99	0
SPGP0W00590	XP_018221508.1	99	0
SPGP0B05710	XP_018224001.1	99	0
SPGP0B00570	XP_018223504.1	99	0
SPGP0S02120	XP_018219640.1	99	0
SPGP0L02630	XP_018218918.1	99	0
SPGP0C04360	XP_018220798.1	99	0
SPGP0C02060	XP_018220574.1	99	0
SPGP0H01970	XP_018219382.1	99	0
SPGP0L03190	XP_018218863.1	99	0
SPGP0B06140	XP_018224042.1	98	1
SPGP0I02890	XP_018223051.1	99	0
SPGP0H02570	XP_018219439.1	100	0
SPGP0B03340	XP_018223776.1	99	0
SPGP0B02870	XP_018223731.1	99	0
SPGP0H01620	XP_018219347.1	99	0
SPGP0AL00610	XP_018219922.1	99	0
SPGP0F02170	XP_018220149.1	99	0
SPGP0B03670	XP_018223808.1	99	0
SPGP0L03650	XP_018218818.1	99	0
SPGP0P00980	XP_018221046.1	99	0
SPGP0E00320	XP_018222465.1	100	0
SPGP0P01050	XP_018221039.1	99	0
SPGP0W00600	XP_018221509.1	99	0
SPGP0H00550	XP_018219243.1	100	0
SPGP0L02940	XP_018218887.1	99	0
SPGP0B03080	XP_018223751.1	99	0
SPGP0S00550	XP_018219796.1	100	0
SPGP0Htrna18M	DI49_5351	100	0
SPGP0S01660	XP_018219686.1	100	0
SPGP0F02370	XP_018220129.1	99	0
SPGP0AG00480	XP_018223362.1	99	0
SPGP0O02710	XP_018221894.1	99	0
SPGP0P02250	XP_018220925.1	99	0
SPGP0F03020	XP_018220067.1	99	0
SPGP0M00580	XP_018221182.1	99	0
SPGP0S00410	XP_018219810.1	99	0
SPGP0L03530	XP_018218830.1	99	0
SPGP0I02420	XP_018223095.1	99	0
SPGP0L02130	XP_018218965.1	99	0
SPGP0B05850	XP_018224015.1	99	0
SPGP0C03560	XP_018220720.1	99	0
SPGP0Htrna19M	DI49_4243	100	0
SPGP0M03190	XP_018221433.1	99	0
SPGP0B04780	XP_018223916.1	99	0
SPGP0F02190	XP_018220147.1	99	0
SPGP0W00390	XP_018221488.1	99	0
SPGP0L00890	XP_018219085.1	99	0
SPGP0Q01750	XP_018222689.1	99	0
SPGP0H03170	XP_018219498.1	99	0
SPGP0M00570	XP_018221181.1	98	0
SPGP0P00840	XP_018221060.1	100	0
SPGP0B04320	XP_018223873.1	99	0
SPGP0S02190	XP_018219633.1	99	0
SPGP0AF00830	XP_018222522.1	99	0
SPGP0I02390	XP_018223098.1	99	0
SPGP0B03630	XP_018223804.1	99	0
SPGP0H02210	XP_018219404.1	99	0
SPGP0I03630	XP_018222985.1	99	0
SPGP0C02670	XP_018220635.1	99	0
SPGP0H00730	XP_018219260.1	99	0
SPGP0M01950	XP_018221313.1	99	0
SPGP0H03260	XP_018219506.1	99	0
SPGP0I00100	XP_018223460.1	90	0
SPGP0C01150	XP_018220483.1	99	0
SPGP0B05160	XP_018223949.1	100	0
SPGP0F00200	XP_018220339.1	99	0
SPGP0AQ00190	XP_018221957.1	99	0
SPGP0AG00440	XP_018223358.1	99	0
SPGP0C03800	XP_018220743.1	99	0
SPGP0E04150	XP_018222084.1	99	0
SPGP0P02460	XP_018220904.1	100	0
SPGP0L02840	XP_018218897.1	99	0
SPGP0O02670	XP_018221890.1	99	0
SPGP0H03640	XP_018219543.1	99	0
SPGP0F02450	XP_018220121.1	99	0
SPGP0F02310	XP_018220135.1	99	0
SPGP0O00720	XP_018221704.1	99	0
SPGP0Q00610	XP_018222800.1	100	0
SPGP0H02540	XP_018219436.1	99	0
SPGP0O00900	XP_018221720.1	99	0
SPGP0I03670	XP_018222981.1	99	0
SPGP0AR00470	XP_018219605.1	99	0
SPGP0C01520	XP_018220521.1	99	0
SPGP0E00690	XP_018222427.1	99	0
SPGP0B05550	XP_018223985.1	99	0
SPGP0AI00340	XP_018224075.1	99	0
SPGP0O00170	XP_018221650.1	99	0
SPGP0C02390	XP_018220607.1	99	0
SPGP0Q00950	XP_018222767.1	99	0
SPGP0L03010	XP_018218880.1	99	0
SPGP0AI00760	XP_018224116.1	99	0
SPGP0F01640	XP_018220198.1	99	0
SPGP0E02300	XP_018222265.1	99	0
SPGP0O01210	XP_018221748.1	100	0
SPGP0C04560	XP_018220817.1	99	0
SPGP0E01340	XP_018222361.1	99	0
SPGP0E02240	XP_018222271.1	99	0
SPGP0E01610	XP_018222333.1	99	0
SPGP0M02330	XP_018221349.1	99	0
SPGP0L03480	XP_018218835.1	99	0
SPGP0B01980	XP_018223644.1	99	0
SPGP0B01070	XP_018223554.1	99	0
SPGP0AR00120	XP_018219571.1	99	0
SPGP0Q02470	XP_018222618.1	99	0
SPGP0B02130	XP_018223659.1	99	0
SPGP0C01920	XP_018220560.1	99	0
SPGP0L01300	XP_018219046.1	99	0
SPGP0O01670	XP_018221794.1	95	5
SPGP0L00970	XP_018219078.1	99	0
SPGP0O01890	XP_018221814.1	99	1
SPGP0F01420	XP_018220219.1	99	0
SPGP0P00450	XP_018221098.1	99	0
SPGP0E00270	XP_018222470.1	99	0
SPGP0E02150	XP_018222279.1	99	0
SPGP0S01190	XP_018219733.1	99	0
SPGP0F04210	XP_018219950.1	99	0
SPGP0H01020	XP_018219289.1	99	0
SPGP0L01920	XP_018218985.1	99	0
SPGP0O02100	XP_018221834.1	100	0
SPGP0H02090	XP_018219394.1	99	0
SPGP0E01570	XP_018222337.1	99	0
SPGP0B00690	XP_018223515.1	99	0
SPGP0E01970	XP_018222297.1	99	0
SPGP0W01160	XP_018221561.1	99	0
SPGP0P01650	XP_018220984.1	99	0
SPGP0O02610	XP_018221884.1	99	0
SPGP0H03680	XP_018219547.1	99	0
SPGP0Strna18F	DI49_4603	99	0
SPGP0H03410	XP_018219521.1	99	0
SPGP0P00540	XP_018221090.1	100	0
SPGP0H03140	XP_018219495.1	99	0
SPGP0M02320	XP_018221348.1	99	0
SPGP0E00870	XP_018222410.1	99	0
SPGP0I00910	XP_018223243.1	99	0
SPGP0Itrna5C	DI49_5400	100	0
SPGP0S01590	XP_018219693.1	99	0
SPGP0I02950	XP_018223045.1	99	0
SPGP0B04200	XP_018223861.1	99	0
SPGP0AL00570	XP_018219919.1	99	0
SPGP0E02860	XP_018222209.1	98	0
SPGP0E01690	XP_018222325.1	99	0
SPGP0I02780	XP_018223060.1	99	0
SPGP0W01650	XP_018221609.1	99	0
SPGP0W00920	XP_018221539.1	99	0
SPGP0F02970	XP_018220072.1	99	0
SPGP0W00290	XP_018221478.1	99	0
SPGP0C02380	XP_018220606.1	99	0
SPGP0P02930	XP_018220858.1	99	0
SPGP0BB00120	XP_018219846.1	99	0
SPGP0P02240	XP_018220926.1	99	0
SPGP0Q01920	XP_018222671.1	99	0
SPGP0AQ00380	XP_018221976.1	100	0
SPGP0E03940	XP_018222105.1	99	0
SPGP0C04200	XP_018220782.1	99	0
SPGP0S01620	XP_018219690.1	98	2
SPGP0E03110	XP_018222185.1	99	0
SPGP0C03380	XP_018220704.1	99	0
SPGP0W01740	XP_018221618.1	99	0
SPGP0C00400	XP_018220408.1	96	0
SPGP0B04100	XP_018223851.1	99	0
SPGP0B02690	XP_018223712.1	99	0
SPGP0I02270	XP_018223110.1	99	0
SPGP0S01840	XP_018219668.1	100	0
SPGP0H03530	XP_018219531.1	99	0
SPGP0S00980	XP_018219754.1	99	0
SPGP0F02550	XP_018220111.1	99	0
SPGP0I01650	XP_018223170.1	99	0
SPGP0M02310	XP_018221347.1	99	0
SPGP0E01270	XP_018222369.1	99	0
SPGP0W00430	XP_018221492.1	99	0
SPGP0Ttrna31L	DI49_3110	100	0
SPGP0C03460	XP_018220712.1	99	0
SPGP0C01890	XP_018220557.1	99	1
SPGP0I01970	XP_018223137.1	99	0
SPGP0AF00600	XP_018222544.1	96	0
SPGP0AG00320	XP_018223347.1	99	0
SPGP0F03100	XP_018220059.1	99	0
SPGP0M00360	XP_018221161.1	99	0
SPGP0O01040	XP_018221734.1	99	0
SPGP0C03240	XP_018220691.1	99	0
SPGP0W01520	XP_018221596.1	100	0
SPGP0I00800	XP_018223254.1	99	0
SPGP0C03030	XP_018220671.1	100	0
SPGP0W01270	XP_018221572.1	99	0
SPGP0P02920	XP_018220859.1	99	0
SPGP0I03790	XP_018222969.1	99	0
SPGP0H00810	XP_018219268.1	99	0
SPGP0S01560	XP_018219696.1	99	0
SPGP0E03800	XP_018222119.1	98	0
SPGP0C00430	XP_018220412.1	99	0
SPGP0M01890	XP_018221308.1	99	0
SPGP0L01620	XP_018219014.1	99	0
SPGP0C03130	XP_018220681.1	100	0
SPGP0L01910	XP_018218986.1	99	0
SPGP0S01970	XP_018219655.1	99	1
SPGP0B03280	XP_018223770.1	99	0
SPGP0I02830	XP_018223056.1	99	0
SPGP0H03840	XP_018219563.1	99	0
SPGP0M02230	XP_018221339.1	99	0
SPGP0H00370	XP_018219225.1	99	0
SPGP0AL00220	XP_018219886.1	99	0
SPGP0S01020	XP_018219750.1	100	0
SPGP0S01650	XP_018219687.1	99	0
SPGP0F02720	XP_018220096.1	99	0
SPGP0I02090	XP_018223127.1	99	0
SPGP0AL00450	XP_018219907.1	100	0
SPGP0AI00710	XP_018224110.1	99	0
SPGP0I03170	XP_018223027.1	99	0
SPGP0C02220	XP_018220590.1	99	0
SPGP0M01090	XP_018221229.1	99	0
SPGP0B00340	XP_018223484.1	99	0
SPGP0B04060	XP_018223847.1	99	0
SPGP0P02850	XP_018220865.1	99	0
SPGP0C01610	XP_018220529.1	99	0
SPGP0S00670	XP_018219784.1	99	0
SPGP0M00140	XP_018221141.1	99	0
SPGP0C00690	XP_018220436.1	99	0
SPGP0E00590	XP_018222438.1	99	0
SPGP0P02710	XP_018220879.1	99	0
SPGP0W01150	XP_018221560.1	99	0
SPGP0M01310	XP_018221250.1	99	0
SPGP0B03580	XP_018223799.1	99	0
SPGP0W01860	XP_018221630.1	99	0
SPGP0S02060	XP_018219646.1	99	0
SPGP0C02540	XP_018220622.1	99	0
SPGP0BB00190	XP_018219853.1	99	0
SPGP0H03230	XP_018219503.1	99	0
SPGP0P01850	XP_018220964.1	99	0
SPGP0Ftrna20P	DI49_4051	99	0
SPGP0B04190	XP_018223860.1	99	0
SPGP0O01940	XP_018221819.1	99	0
SPGP0AT00270	XP_018219182.1	98	0
SPGP0M01540	XP_018221273.1	99	0
SPGP0F03830	XP_018219988.1	98	0
SPGP0O00300	XP_018221663.1	99	0
SPGP0B01110	XP_018223558.1	99	0
SPGP0Q02310	XP_018222634.1	99	0
SPGP0S01820	XP_018219670.1	99	0
SPGP0AF00790	XP_018221597.1	99	0
SPGP0Q02630	XP_018222602.1	99	0
SPGP0Q01420	XP_018222722.1	99	0
SPGP0H03010	XP_018219482.1	99	0
SPGP0L02210	XP_018218957.1	99	0
SPGP0Q00910	XP_018222771.1	99	0
SPGP0O00570	XP_018221689.1	99	0
SPGP0H03090	XP_018219490.1	99	0
SPGP0I03590	XP_018222989.1	99	0
SPGP0O00400	XP_018221673.1	99	0
SPGP0C01410	XP_018220509.1	96	1
SPGP0C02600	XP_018220628.1	99	0
SPGP0P00860	XP_018221058.1	99	0
SPGP0I01730	XP_018223162.1	100	0
SPGP0L00310	XP_018219141.1	99	0
SPGP0E00470	XP_018222450.1	99	0
SPGP0DN00100	XP_018220411.1	100	0
SPGP0AL00700	XP_018219931.1	90	0
SPGP0B03180	XP_018223761.1	99	0
SPGP0O01460	XP_018221773.1	99	0
SPGP0H03520	XP_018219530.1	99	0
SPGP0S00360	XP_018219815.1	99	0
SPGP0F03200	XP_018220049.1	99	0
SPGP0C01170	XP_018220485.1	99	0
SPGP0O02860	XP_018221908.1	99	0
SPGP0AF00980	XP_018222509.1	99	0
SPGP0B01370	XP_018223584.1	99	0
SPGP0Q00990	XP_018222763.1	99	0
SPGP0L00550	XP_018219117.1	99	0
SPGP0O03080	XP_018221928.1	99	0
SPGP0C01080	XP_018220476.1	99	0
SPGP0B05960	XP_018224026.1	99	0
SPGP0Q01170	XP_018222745.1	99	0
SPGP0C03630	XP_018220727.1	99	0
SPGP0L02760	XP_018218905.1	99	0
SPGP0F00120	XP_018220347.1	99	0
SPGP0H02940	XP_018219475.1	99	0
SPGP0P02470	XP_018220903.1	99	1
SPGP0O01280	XP_018221755.1	99	0
SPGP0E02980	XP_018222197.1	98	0
SPGP0H00270	XP_018219215.1	99	0
SPGP0L03300	XP_018218852.1	99	0
SPGP0P02200	XP_018220930.1	99	0
SPGP0M00630	XP_018221187.1	99	0
SPGP0AG00200	XP_018223335.1	99	0
SPGP0P02030	XP_018220947.1	99	0
SPGP0H03080	XP_018219489.1	99	0
SPGP0Q01850	XP_018222678.1	99	0
SPGP0S01360	XP_018219716.1	99	0
SPGP0O03120	XP_018221932.1	99	0
SPGP0L02290	XP_018218949.1	99	0
SPGP0B00220	XP_018223472.1	99	0
SPGP0F04090	XP_018219962.1	99	0
SPGP0F01780	XP_018220187.1	99	0
SPGP0S02040	XP_018219648.1	99	0
SPGP0P00890	XP_018221055.1	99	0
SPGP0W00340	XP_018221483.1	99	0
SPGP0C03550	XP_018220719.1	99	0
SPGP0I01590	XP_018223176.1	99	0
SPGP0E02180	XP_018222277.1	99	0
SPGP0B01700	XP_018223616.1	99	0
SPGP0C04520	XP_018220813.1	99	0
SPGP0P02270	XP_018220923.1	99	0
SPGP0AF00650	XP_018222540.1	99	0
SPGP0O03020	XP_018221922.1	99	0
SPGP0Htrna22P	DI49_4914	100	0
SPGP0H02870	XP_018219468.1	95	4
SPGP0B03640	XP_018223805.1	99	0
SPGP0S01100	XP_018219742.1	100	0
SPGP0AQ00510	XP_018221989.1	99	0
SPGP0I03810	XP_018222967.1	100	0
SPGP0I02510	XP_018223086.1	99	0
SPGP0B01860	XP_018223632.1	99	0
SPGP0C00640	XP_018220432.1	99	0
SPGP0Q00420	XP_018222819.1	99	0
SPGP0C01390	XP_018220507.1	99	0
SPGP0Q01250	XP_018222737.1	99	0
SPGP0P01210	XP_018221025.1	99	0
SPGP0H02280	XP_018219411.1	100	0
SPGP0E02450	XP_018222250.1	99	0
SPGP0E02320	XP_018222263.1	99	0
SPGP0H01920	XP_018219377.1	99	0
SPGP0H00120	XP_018219201.1	97	0
SPGP0F01590	XP_018220203.1	99	1
SPGP0F00340	XP_018220325.1	99	0
SPGP0M02150	XP_018221331.1	99	0
SPGP0H03880	XP_018219567.1	99	0
SPGP0O02480	XP_018221872.1	99	0
SPGP0P01060	XP_018221038.1	99	0
SPGP0B06120	XP_018224040.1	99	0
SPGP0C01180	XP_018220486.1	99	1
SPGP0F00770	XP_018220283.1	99	0
SPGP0S00750	XP_018219776.1	99	0
SPGP0H00740	XP_018219261.1	99	0
SPGP0I02740	XP_018223064.1	99	0
SPGP0C00550	XP_018220423.1	99	0
SPGP0O00690	XP_018221701.1	99	0
SPGP0AL00630	XP_018219924.1	99	0
SPGP0S01830	XP_018219669.1	99	0
SPGP0I01200	XP_018223214.1	99	0
SPGP0L02280	XP_018218950.1	99	0
SPGP0P01070	XP_018221037.1	99	0
SPGP0AG00130	XP_018223329.1	99	0
SPGP0H00540	XP_018219242.1	99	0
SPGP0S02100	XP_018219642.1	99	0
SPGP0I03830	XP_018222965.1	99	0
SPGP0H01480	XP_018219333.1	99	0
SPGP0I01290	XP_018223205.1	99	0
SPGP0O02730	XP_018221896.1	99	0
SPGP0L03560	XP_018218827.1	99	0
SPGP0AG00970	XP_018223407.1	99	0
SPGP0Q01620	XP_018222702.1	99	0
SPGP0W01100	XP_018221556.1	99	0
SPGP0W01260	XP_018221571.1	99	0
SPGP0AI00130	XP_018224054.1	99	0
SPGP0M02810	XP_018221396.1	100	0
SPGP0AI00520	XP_018224092.1	99	0
SPGP0H00530	XP_018219241.1	99	0
SPGP0L02960	XP_018218885.1	99	0
SPGP0B01470	XP_018223594.1	99	0
SPGP0P00970	XP_018221047.1	99	0
SPGP0O02750	XP_018221898.1	99	1
SPGP0I00710	XP_018223262.1	99	0
SPGP0Q01800	XP_018222683.1	99	0
SPGP0I00570	XP_018223277.1	99	0
SPGP0P00300	XP_018221113.1	99	0
SPGP0O01860	XP_018221811.1	99	0
SPGP0AF00350	XP_018222569.1	98	2
SPGP0L01570	XP_018219019.1	99	0
SPGP0F00420	XP_018220318.1	99	0
SPGP0H02820	XP_018219463.1	99	0
SPGP0M01780	XP_018221297.1	99	0
SPGP0I02230	XP_018223114.1	99	0
SPGP0F01080	XP_018220252.1	99	0
SPGP0H00280	XP_018219216.1	99	0
SPGP0C02880	XP_018220656.1	99	0
SPGP0M01690	XP_018221287.1	99	0
SPGP0L00850	XP_018219088.1	99	0
SPGP0P01630	XP_018220986.1	99	0
SPGP0B05100	XP_018223943.1	99	0
SPGP0AF00810	XP_018222524.1	99	0
SPGP0E00670	XP_018222430.1	99	0
SPGP0Q01340	XP_018222729.1	99	0
SPGP0C03820	XP_018220745.1	99	0
SPGP0L02500	XP_018218928.1	99	0
SPGP0Q01020	XP_018222761.1	99	0
SPGP0O00610	XP_018221693.1	100	0
SPGP0O00700	XP_018221702.1	99	0
SPGP0S00870	XP_018219765.1	99	0
SPGP0B03200	XP_018223763.1	99	0
SPGP0H01120	XP_018219300.1	99	1
SPGP0C01490	XP_018220518.1	99	0
SPGP0AX00100	XP_018219859.1	99	1
SPGP0AQ00130	XP_018221952.1	100	0
SPGP0B02730	XP_018223716.1	99	0
SPGP0H01750	XP_018219360.1	99	0
SPGP0O01480	XP_018221775.1	99	0
SPGP0AR00450	XP_018219603.1	99	0
SPGP0C01540	XP_018220523.1	99	0
SPGP0C04770	XP_018220836.1	99	0
SPGP0H02330	XP_018219416.1	99	0
SPGP0L01540	XP_018219022.1	99	0
SPGP0B05570	XP_018223987.1	99	0
SPGP0L00260	XP_018219146.1	99	0
SPGP0M03420	XP_018221453.1	99	0
SPGP0O01070	XP_018221736.1	99	0
SPGP0M02780	XP_018221393.1	99	0
SPGP0W00470	XP_018221496.1	99	0
SPGP0I02080	XP_018223128.1	99	0
SPGP0F01070	XP_018220253.1	99	0
SPGP0AR00360	XP_018219595.1	99	0
SPGP0E01360	XP_018222359.1	99	0
SPGP0S01570	XP_018219695.1	99	0
SPGP0P02730	XP_018220877.1	99	0
SPGP0W00280	XP_018221477.1	99	0
SPGP0E01190	XP_018222377.1	99	0
SPGP0Q02450	XP_018222620.1	99	0
SPGP0Q02100	XP_018222655.1	99	0
SPGP0C02290	XP_018220597.1	99	0
SPGP0L01890	XP_018218988.1	99	0
SPGP0I00240	XP_018223310.1	99	0
SPGP0P03110	XP_018220842.1	96	0
SPGP0C01740	XP_018220542.1	99	0
SPGP0F00810	XP_018220279.1	99	0
SPGP0AR00460	XP_018219604.1	99	0
SPGP0C02840	XP_018220652.1	99	0
SPGP0E01410	XP_018222353.1	99	0
SPGP0BB00110	XP_018219845.1	99	0
SPGP0B04370	XP_018223878.1	99	0
SPGP0M01940	XP_018221312.1	99	0
SPGP0F00680	XP_018220292.1	97	2
SPGP0Q00290	XP_018222831.1	99	0
SPGP0H02410	XP_018219424.1	99	0
SPGP0AF00130	XP_018222589.1	99	0
SPGP0E04120	XP_018222087.1	99	0
SPGP0S00530	XP_018219798.1	99	0
SPGP0P01680	XP_018220981.1	99	0
SPGP0S00190	XP_018219831.1	99	0
SPGP0F02840	XP_018220084.1	100	0
SPGP0B00540	XP_018223502.1	99	0
SPGP0E01290	XP_018222366.1	99	0
SPGP0C02010	XP_018220569.1	99	0
SPGP0B04220	XP_018223863.1	100	0
SPGP0P02480	XP_018220902.1	99	0
SPGP0I00390	XP_018223295.1	99	0
SPGP0O02030	XP_018221827.1	99	0
SPGP0L03020	XP_018218879.1	99	0
SPGP0C00700	XP_018220437.1	99	0
SPGP0I02970	XP_018223043.1	99	0
SPGP0P00930	XP_018221051.1	99	0
SPGP0O00110	XP_018221644.1	95	0
SPGP0E02840	XP_018222211.1	98	0
SPGP0DM00100	XP_018222488.1	88	0
SPGP0Q01710	XP_018222693.1	99	0
SPGP0I03620	XP_018222986.1	99	0
SPGP0M02430	XP_018221359.1	99	0
SPGP0B04630	XP_018223903.1	99	0
SPGP0CStrna7L	DI49_1927	100	0
SPGP0E00820	XP_018222415.1	99	0
SPGP0B00720	XP_018223518.1	99	0
SPGP0E03130	XP_018222183.1	97	1
SPGP0S01640	XP_018219688.1	99	0
SPGP0AL00760	XP_018219936.1	99	0
SPGP0E01510	XP_018222343.1	99	0
SPGP0F04190	XP_018219952.1	99	0
SPGP0Q02220	XP_018222643.1	99	0
SPGP0AR00500	XP_018219608.1	98	2
SPGP0C01640	XP_018220532.1	99	0
SPGP0M03350	XP_018221448.1	99	0
SPGP0P01820	XP_018220967.1	99	0
SPGP0W00410	XP_018221490.1	99	0
SPGP0H01490	XP_018219334.1	100	0
SPGP0L01930	XP_018218984.1	99	0
SPGP0Htrna32A	DI49_3564	100	0
SPGP0I02360	XP_018223101.1	99	0
SPGP0C01380	XP_018220506.1	99	0
SPGP0M02680	XP_018221383.1	99	0
SPGP0S00570	XP_018219794.1	100	0
SPGP0AF00660	XP_018222539.1	99	0
SPGP0P00960	XP_018221048.1	98	0
SPGP0H01030	XP_018219290.1	99	0
SPGP0AG00690	XP_018223383.1	99	0
SPGP0Q02120	XP_018222653.1	99	0
SPGP0E04200	XP_018222079.1	99	0
SPGP0I00820	XP_018223252.1	99	0
SPGP0B01760	XP_018223622.1	99	0
SPGP0M03160	XP_018221430.1	99	0
SPGP0B04350	XP_018223876.1	99	0
SPGP0I00430	XP_018223291.1	99	0
SPGP0L02510	XP_018218927.1	99	0
SPGP0M02850	XP_018221400.1	99	0
SPGP0AF00480	XP_018222557.1	99	0
SPGP0Q00820	XP_018222780.1	99	0
SPGP0Q01200	XP_018222742.1	99	0
SPGP0C01940	XP_018220562.1	99	0
SPGP0M00300	XP_018221155.1	99	1
SPGP0I01420	XP_018223192.1	99	0
SPGP0I03370	XP_018223008.1	99	0
SPGP0AL00510	XP_018219913.1	97	2
SPGP0C04500	XP_018220811.1	99	0
SPGP0H03280	XP_018219508.1	99	0
SPGP0E03420	XP_018222156.1	98	0
SPGP0B02810	XP_018223724.1	99	0
SPGP0Q00450	XP_018222816.1	99	0
SPGP0AL00640	XP_018219925.1	96	0
SPGP0B04420	XP_018223883.1	99	0
SPGP0AI00770	XP_018224117.1	99	0
SPGP0C01880	XP_018220556.1	99	1
SPGP0L01230	XP_018219052.1	99	1
SPGP0C00890	XP_018220457.1	100	0
SPGP0O02580	XP_018221881.1	99	0
SPGP0H00130	XP_018219202.1	97	0
SPGP0Q00280	XP_018222832.1	99	0
SPGP0P01870	XP_018220962.1	99	0
SPGP0H03770	XP_018219556.1	99	0
SPGP0Q01730	XP_018222691.1	99	0
SPGP0F01220	XP_018220238.1	99	0
SPGP0M01210	XP_018221241.1	99	0
SPGP0I03700	XP_018222978.1	99	0
SPGP0S01770	XP_018219675.1	99	0
SPGP0M01910	XP_018221310.1	100	0
SPGP0C03090	XP_018220677.1	99	0
SPGP0B02180	XP_018223663.1	99	0
SPGP0E04080	XP_018222091.1	99	0
SPGP0F03450	XP_018220024.1	99	0
SPGP0H01650	XP_018219350.1	99	0
SPGP0I01880	XP_018223147.1	99	0
SPGP0S00200	XP_018219830.1	99	0
SPGP0H02290	XP_018219412.1	99	0
SPGP0I02210	XP_018223116.1	99	0
SPGP0E03520	XP_018222146.1	99	0
SPGP0C00880	XP_018220456.1	99	0
SPGP0P00330	XP_018221110.1	99	0
SPGP0E03070	XP_018222189.1	99	0
SPGP0C02320	XP_018220600.1	99	0
SPGP0O00660	XP_018221698.1	99	0
SPGP0F02360	XP_018220130.1	99	0
SPGP0I03300	XP_018223015.1	99	0
SPGP0I00140	XP_018223320.1	99	0
SPGP0Q01480	XP_018222716.1	99	0
SPGP0L01150	XP_018219060.1	99	0
SPGP0F02520	XP_018220114.1	99	0
SPGP0S01060	XP_018219746.1	99	0
SPGP0C01110	XP_018220479.1	99	0
SPGP0AR00300	XP_018219589.1	99	0
SPGP0O01440	XP_018221771.1	97	0
SPGP0E04230	XP_018222076.1	99	0
SPGP0S00340	XP_018219817.1	99	0
SPGP0F01280	XP_018220232.1	99	0
SPGP0E03010	XP_018222194.1	99	0
SPGP0B03040	XP_018223748.1	99	0
SPGP0C00190	XP_018220389.1	98	0
SPGP0B03050	XP_018223749.1	99	0
SPGP0C03470	XP_018220713.1	99	0
SPGP0E01420	XP_018222352.1	99	0
SPGP0Q01830	XP_018222680.1	99	0
SPGP0Q02590	XP_018222606.1	99	0
SPGP0Q00900	XP_018222772.1	100	0
SPGP0I02620	XP_018223075.1	99	0
SPGP0C01280	XP_018220496.1	99	0
SPGP0Q01150	XP_018222747.1	99	0
SPGP0I00590	XP_018223275.1	99	0
SPGP0F00140	XP_018220345.1	99	0
SPGP0B02050	XP_018223651.1	99	0
SPGP0C02820	XP_018220650.1	99	0
SPGP0C03530	XP_018220717.1	99	0
SPGP0W00520	XP_018221501.1	99	0
SPGP0O01910	XP_018221816.1	99	0
SPGP0BI00100	XP_018221945.1	99	0
SPGP0F02890	XP_018220079.1	99	0
SPGP0B04410	XP_018223882.1	99	0
SPGP0H01820	XP_018219367.1	99	0
SPGP0I00540	XP_018223280.1	99	0
SPGP0F03080	XP_018220061.1	99	0
SPGP0C01750	XP_018220543.1	99	0
SPGP0BI00140	XP_018221949.1	100	0
SPGP0S01340	XP_018219718.1	99	0
SPGP0S01990	XP_018219653.1	99	1
SPGP0AF01130	XP_018222495.1	99	0
SPGP0Q00140	XP_018222844.1	99	0
SPGP0F01410	XP_018220220.1	99	0
SPGP0AG00920	XP_018223403.1	99	0
SPGP0M00620	XP_018221186.1	99	0
SPGP0B02910	XP_018223735.1	99	0
SPGP0B05750	XP_018224005.1	99	0
SPGP0S00830	XP_018219768.1	99	0
SPGP0P01400	XP_018221007.1	99	0
SPGP0L01680	XP_018219009.1	99	0
SPGP0AG00270	XP_018223342.1	100	0
SPGP0M02790	XP_018221394.1	100	0
SPGP0E01110	XP_018222385.1	99	0
SPGP0L03710	XP_018218812.1	99	0
SPGP0E03670	XP_018222132.1	99	0
SPGP0B02850	XP_018223729.1	99	0
SPGP0S01120	XP_018219740.1	99	0
SPGP0L03490	XP_018218834.1	99	0
SPGP0L00670	XP_018219106.1	99	0
SPGP0W00100	XP_018221458.1	96	0
SPGP0I00580	XP_018223276.1	99	0
SPGP0L02720	XP_018218909.1	99	0
SPGP0B05820	XP_018224012.1	99	0
SPGP0AL00380	XP_018219900.1	99	0
SPGP0AL00430	XP_018219905.1	99	0
SPGP0P01270	XP_018221019.1	99	0
SPGP0H03730	XP_018219552.1	99	0
SPGP0I02000	XP_018223134.1	99	0
SPGP0E03790	XP_018222120.1	99	0
SPGP0H01530	XP_018219338.1	99	0
SPGP0M02170	XP_018221333.1	99	0
SPGP0I01940	XP_018223140.1	99	0
SPGP0B03990	XP_018223840.1	99	0
SPGP0C02350	XP_018220603.1	99	0
SPGP0H01930	XP_018219378.1	100	0
SPGP0H03220	XP_018219502.1	100	0
SPGP0M03180	XP_018221432.1	99	0
SPGP0H03040	XP_018219485.1	99	0
SPGP0B06100	XP_018224038.1	99	0
SPGP0AQ00140	XP_018221953.1	99	0
SPGP0C00570	XP_018220425.1	97	2
SPGP0AL00650	XP_018219926.1	98	0
SPGP0F02470	XP_018220119.1	99	0
SPGP0P01090	XP_018221035.1	99	0
SPGP0I03490	XP_018222999.1	99	0
SPGP0M02190	XP_018221335.1	99	0
SPGP0P01240	XP_018221022.1	99	0
SPGP0AI00640	XP_018224103.1	98	0
SPGP0C03370	XP_018220703.1	99	0
SPGP0O01740	XP_018221800.1	99	0
SPGP0I01270	XP_018223207.1	99	0
SPGP0F00670	XP_018220293.1	99	0
SPGP0E03300	XP_018222167.1	99	0
SPGP0B02030	XP_018223649.1	100	0
SPGP0I01070	XP_018223227.1	99	0
SPGP0C02800	XP_018220648.1	99	0
SPGP0W01280	XP_018221573.1	99	0
SPGP0B02560	XP_018223700.1	99	0
SPGP0AI00540	XP_018224094.1	99	0
SPGP0O02040	XP_018221828.1	99	0
SPGP0L02980	XP_018218883.1	99	0
SPGP0B01450	XP_018223592.1	99	0
SPGP0E00300	XP_018222467.1	99	0
SPGP0W01820	XP_018221626.1	98	0
SPGP0S01400	XP_018219712.1	99	0
SPGP0M01900	XP_018221309.1	100	0
SPGP0B05120	XP_018223945.1	99	0
SPGP0AF00340	XP_018222570.1	99	1
SPGP0M02640	XP_018221379.1	99	0
SPGP0S01520	XP_018219700.1	99	0
SPGP0C02510	XP_018220619.1	99	0
SPGP0M00530	XP_018221178.1	98	0
SPGP0W01940	XP_018221638.1	99	1
SPGP0I02770	XP_018223061.1	98	1
SPGP0E00460	XP_018222451.1	100	0
SPGP0AI00440	XP_018224084.1	99	0
SPGP0AT00320	XP_018219177.1	99	0
SPGP0M02010	XP_018221319.1	99	0
SPGP0F00890	XP_018220271.1	99	0
SPGP0L02180	XP_018218960.1	99	0
SPGP0B02090	XP_018223655.1	99	0
SPGP0M02890	XP_018221404.1	99	0
SPGP0F04120	XP_018219959.1	99	0
SPGP0E04140	XP_018222085.1	99	0
SPGP0Itrna29S	DI49_4419	100	0
SPGP0Q01360	XP_018222727.1	99	0
SPGP0S01440	XP_018219708.1	99	0
SPGP0M02630	XP_018221378.1	99	0
SPGP0I03030	XP_018223039.1	98	1
SPGP0O00270	XP_018221660.1	99	0
SPGP0B02230	XP_018223668.1	99	0
SPGP0P02760	XP_018220874.1	100	0
SPGP0AX00120	XP_018219861.1	99	0
SPGP0H00980	XP_018219285.1	99	0
SPGP0E01030	XP_018222394.1	98	2
SPGP0L02230	XP_018218955.1	99	0
SPGP0M01660	XP_018221285.1	99	0
SPGP0L01520	XP_018219024.1	99	0
SPGP0Htrna30V	DI49_4248	100	0
SPGP0AG00380	XP_018223352.1	99	0
SPGP0C01560	XP_018220525.1	99	0
SPGP0O00320	XP_018221665.1	99	0
SPGP0I00690	XP_018223264.1	99	0
SPGP0O01510	XP_018221778.1	99	0
SPGP0O01580	XP_018221785.1	99	0
SPGP0O02960	XP_018221917.1	99	0
SPGP0F03380	XP_018220031.1	99	0
SPGP0B02140	XP_018223660.1	100	0
SPGP0AL00400	XP_018219902.1	99	0
SPGP0L01760	XP_018219001.1	99	0
SPGP0Q02430	XP_018222622.1	99	0
SPGP0B04620	XP_018223902.1	99	0
SPGP0P00580	XP_018221086.1	99	0
SPGP0E03240	XP_018222172.1	99	0
SPGP0O01050	XP_018221735.1	99	0
SPGP0E04060	XP_018222093.1	99	0
SPGP0AL00440	XP_018219906.1	99	0
SPGP0B04910	XP_018223926.1	99	0
SPGP0F01470	XP_018220213.1	99	0
SPGP0O00980	XP_018221728.1	99	0
SPGP0C03980	XP_018220760.1	99	0
SPGP0AG00680	XP_018223382.1	99	0
SPGP0H02650	XP_018219446.1	99	0
SPGP0M02360	XP_018221352.1	99	0
SPGP0L00690	XP_018219104.1	99	0
SPGP0L00780	XP_018219095.1	99	0
SPGP0M03070	XP_018221421.1	99	0
SPGP0Q00430	XP_018222818.1	99	0
SPGP0C04470	XP_018220809.1	99	0
SPGP0O02230	XP_018221847.1	99	0
SPGP0B04700	XP_018223909.1	99	0
SPGP0L02460	XP_018218932.1	99	0
SPGP0H03350	XP_018219515.1	99	0
SPGP0B03720	XP_018223813.1	99	0
SPGP0E03580	XP_018222141.1	99	0
SPGP0O02020	XP_018221826.1	99	0
SPGP0B04820	XP_018223918.1	100	0
SPGP0L02730	XP_018218908.1	99	0
SPGP0P02610	XP_018220890.1	99	0
SPGP0C03520	XP_018220716.1	99	0
SPGP0B05470	XP_018223978.1	99	0
SPGP0BF00130	XP_018218768.1	94	0
SPGP0E01300	XP_018222365.1	99	0
SPGP0I03640	XP_018222984.1	99	0
SPGP0C04780	XP_018220837.1	99	0
SPGP0O01230	XP_018221750.1	99	0
SPGP0M02990	XP_018221413.1	99	0
SPGP0S00970	XP_018219755.1	99	0
SPGP0O01840	XP_018221809.1	99	0
SPGP0L01730	XP_018219004.1	99	0
SPGP0L03000	XP_018218881.1	99	0
SPGP0P00910	XP_018221053.1	99	0
SPGP0L02860	XP_018218895.1	99	0
SPGP0E02820	XP_018222213.1	99	0
SPGP0S00390	XP_018219812.1	99	0
SPGP0AL00410	XP_018219903.1	99	0
SPGP0E03230	XP_018222173.1	97	2
SPGP0AG00990	XP_018223409.1	99	0
SPGP0C01960	XP_018220564.1	99	0
SPGP0F02930	XP_018220075.1	99	0
SPGP0L01030	XP_018219072.1	100	0
SPGP0F02300	XP_018220136.1	99	0
SPGP0M01040	XP_018221224.1	99	0
SPGP0M02580	XP_018221374.1	99	0
SPGP0H02010	XP_018219386.1	99	0
SPGP0AG00100	XP_018223325.1	99	0
SPGP0E03030	XP_018222192.1	98	2
SPGP0L01220	XP_018219053.1	99	0
SPGP0C00760	XP_018220443.1	99	0
SPGP0W01870	XP_018221631.1	99	0
SPGP0W01700	XP_018221614.1	99	0
SPGP0E03200	XP_018222176.1	99	0
SPGP0AL00130	XP_018219877.1	99	0
SPGP0C04390	XP_018220801.1	99	0
SPGP0L02070	XP_018218971.1	99	0
SPGP0F01200	XP_018220240.1	99	0
SPGP0H03550	XP_018219533.1	99	0
SPGP0B01840	XP_018223630.1	99	0
SPGP0L00130	XP_018219158.1	99	0
SPGP0W00170	XP_018221466.1	98	0
SPGP0AF00640	XP_018222541.1	99	0
SPGP0B05350	XP_018223967.1	99	0
SPGP0E03150	XP_018222181.1	99	0
SPGP0F02980	XP_018220071.1	99	0
SPGP0S01300	XP_018219722.1	99	0
SPGP0C04530	XP_018220814.1	99	0
SPGP0I00840	XP_018223250.1	99	0
SPGP0AQ00280	XP_018221966.1	99	0
SPGP0AF00400	XP_018222564.1	99	0
SPGP0AI00280	XP_018224069.1	99	0
SPGP0S02310	XP_018219622.1	99	0
SPGP0S01930	XP_018219659.1	99	0
SPGP0C00300	XP_018220399.1	99	0
SPGP0M00980	XP_018221218.1	99	0
SPGP0B02080	XP_018223654.1	99	0
SPGP0H01050	XP_018219292.1	99	0
SPGP0O02920	XP_018221914.1	99	0
SPGP0M00320	XP_018221157.1	99	0
SPGP0E01120	XP_018222384.1	99	0
SPGP0C00180	XP_018220388.1	99	0
SPGP0W00910	XP_018221538.1	98	1
SPGP0B03690	XP_018223810.1	99	0
SPGP0B05620	XP_018223992.1	99	0
SPGP0Q00770	XP_018222785.1	99	0
SPGP0B05720	XP_018224002.1	99	0
SPGP0B02220	XP_018223667.1	99	0
SPGP0I02020	XP_018223132.1	99	0
SPGP0C00750	XP_018220442.1	99	0
SPGP0B02830	XP_018223726.1	99	0
SPGP0F01300	XP_018220230.1	99	0
SPGP0O00940	XP_018221724.1	99	0
SPGP0AI00750	XP_018224115.1	99	1
SPGP0M01860	XP_018221305.1	99	0
SPGP0M00180	XP_018221143.1	99	0
SPGP0L00680	XP_018219105.1	99	0
SPGP0H03360	XP_018219516.1	99	0
SPGP0O01540	XP_018221781.1	99	0
SPGP0AL00520	XP_018219914.1	99	0
SPGP0W00750	XP_018221523.1	99	0
SPGP0Q00540	XP_018222807.1	99	0
SPGP0C02850	XP_018220653.1	99	0
SPGP0C01870	XP_018220555.1	99	0
SPGP0M01270	XP_018221246.1	99	0
SPGP0F02650	XP_018220103.1	99	0
SPGP0I03250	XP_018223019.1	99	0
SPGP0P02300	XP_018220920.1	99	0
SPGP0O03160	XP_018221936.1	99	0
SPGP0O02430	XP_018221867.1	99	0
SPGP0C00110	XP_018220382.1	99	0
SPGP0S00220	XP_018219829.1	99	0
SPGP0AQ00500	XP_018221988.1	99	0
SPGP0E03000	XP_018222195.1	99	0
SPGP0S00320	XP_018219819.1	99	0
SPGP0F02220	XP_018220144.1	100	0
SPGP0P02430	XP_018220907.1	99	0
SPGP0O00890	XP_018221719.1	99	0
SPGP0O00510	XP_018221683.1	99	0
SPGP0O01770	XP_018221803.1	99	0
SPGP0M01580	XP_018221277.1	99	0
SPGP0Q02600	XP_018222605.1	99	0
SPGP0H01070	XP_018219294.1	99	0
SPGP0AG00530	XP_018223367.1	99	0
SPGP0C00260	XP_018220395.1	99	0
SPGP0I00830	XP_018223251.1	99	0
SPGP0F00970	XP_018220263.1	99	0
SPGP0F00160	XP_018220343.1	99	0
SPGP0H00920	XP_018219279.1	99	0
SPGP0S02000	XP_018219652.1	99	0
SPGP0H02900	XP_018219471.1	99	0
SPGP0B04240	XP_018223865.1	99	0
SPGP0B02060	XP_018223652.1	99	0
SPGP0P02330	XP_018220917.1	99	0
SPGP0B00400	XP_018223489.1	99	0
SPGP0B00150	XP_018223465.1	99	0
SPGP0F02780	XP_018220090.1	99	0
SPGP0E02760	XP_018222220.1	99	0
SPGP0C03510	XP_018220715.1	99	0
SPGP0E04100	XP_018222089.1	99	0
SPGP0B01750	XP_018223621.1	99	0
SPGP0O01100	XP_018221739.1	99	0
SPGP0F02990	XP_018220070.1	99	0
SPGP0M02470	XP_018221363.1	99	0
[truncated: 3,025 more rows]

## Sheet: genes alleles inherited from Saccharomyces cerevisiae
Saccharomyces pastorianus WS34/70 predicted gene	Saccharomyces cerevisiae parental allele associated	Gene identities	Gene gaps
SPGP0R01360	YGL039W	99	0
SPGP0Y00480	YGR150C	99	0
SPGP0AC01150	YPR137W	99	0
SPGP0N03230	YJL206C	99	0
SPGP0AP00400	YHR196W	99	0
SPGP0AB01480	YIL156W	99	0
SPGP0A04720	YDR034C	99	0
SPGP0T01880	YLR208W	99	0
SPGP0A04230	YDR085C	98	0
SPGP0A03880	YDR124W	99	0
SPGP0Z01610	YKL192C	100	0
SPGP0AH00480	YCL021W-A	99	0
SPGP0AA01770	YPL067C	99	0
SPGP0AA00400	YPL211W	100	0
SPGP0G02240	YMR081C	99	0
SPGP0AT00130	YPR198W	99	0
SPGP0Z01310	YKL161C	99	0
SPGP0D03550	YOL047C	99	0
SPGP0AO00500	YLR417W	99	0
SPGP0V01670	YER081W	100	0
SPGP0AP00450	YHR200W	100	0
SPGP0N02790	YJL156C	99	0
SPGP0Y00600	YGR165W	99	0
SPGP0V01380	YER054C	99	0
SPGP0AE00880	YFL025C	99	0
SPGP0A05790	YDL093W	99	0
SPGP0D00790	YOR264W	99	0
SPGP0D04420	YOL141W	99	0
SPGP0AD00340	YKR080W	100	0
SPGP0D00740	YOR270C	99	0
SPGP0T01490	YLR253W	99	0
SPGP0AE01040	YFL041W	99	0
SPGP0BA00120	YCR068W	99	0
SPGP0A02410	YDR291W	99	0
SPGP0AM00200	YER149C	99	0
SPGP0T00440	YLR372W	99	0
SPGP0BL00140	YCR054C	99	0
SPGP0Y00260	YGR126W	100	0
SPGP0T00130	YLR407W	100	0
SPGP0AH00100	YCL064C	100	0
SPGP0K02620	YNL206C	99	0
SPGP0AE00930	YFL030W	99	0
SPGP0AE00300	YFR036W	100	0
SPGP0J01230	YBR177C	99	0
SPGP0T01080	YLR301W	99	0
SPGP0AB00740	YIL077C	99	0
SPGP0V00120	YEL071W	99	0
SPGP0AY00190	YOR369C	100	0
SPGP0G00650	YMR244C-A	99	0
SPGP0AD00460	YKR067W	99	0
SPGP0AW00100	YHR150W	99	0
SPGP0K00490	YNR034W-A	99	0
SPGP0AC01020	YPR121W	99	0
SPGP0AC00460	YPR056W	100	0
SPGP0T01700	YLR227C	99	0
SPGP0AP00500	YHR205W	99	0
SPGP0BA00190	YCR075W-A	100	0
SPGP0G02790	YMR021C	99	0
SPGP0AM00330	YER163C	99	0
SPGP0T00860	YLR325C	100	0
SPGP0V01980	YER113C	99	0
SPGP0R00200	YGR096W	100	0
SPGP0T00680	YLR346C	99	0
SPGP0Y01040	YGR213C	99	0
SPGP0AB00290	YIL024C	99	0
SPGP0A01290	YDR407C	99	0
SPGP0V01990	YER114C	99	0
SPGP0Y01540	YGR270W	99	0
SPGP0AA00860	YPL163C	99	0
SPGP0AD00710	YKR041W	99	0
SPGP0AH00330	YCL037C	100	0
SPGP0AH00800	YCR019W	99	0
SPGP0AO00430	YLR424W	99	0
SPGP0D04300	YOL128C	99	0
SPGP0FJ00100	YPR011C	99	0
SPGP0AK00740	YGL187C	100	0
SPGP0A02180	YDR314C	99	0
SPGP0X00370	YHL014C	99	0
SPGP0K00670	YNR015W	99	0
SPGP0AA01010	YPL148C	99	0
SPGP0U00450	YLL022C	99	0
SPGP0AB01420	YIL150C	99	0
SPGP0N00940	YJR063W	99	0
SPGP0N00490	YJR110W	99	0
SPGP0J00440	YBR260C	99	0
SPGP0U00490	YLL018C	99	0
SPGP0G00610	YMR251W	99	0
SPGP0AW00120	YHR152W	100	0
SPGP0BD00140	YMR310C	99	0
SPGP0A01260	YDR410C	99	0
SPGP0A04680	YDR040C	98	0
SPGP0T01620	YLR239C	99	0
SPGP0X00610	YHR010W	99	0
SPGP0A05380	YDL048C	99	0
SPGP0A05270	YDL033C	100	0
SPGP0K01690	YNL100W	100	0
SPGP0J03060	YBL020W	99	0
SPGP0U00470	YLL019C	99	0
SPGP0J01760	YBR121C	99	0
SPGP0A01150	YDR423C	99	0
SPGP0A02980	YDR225W	100	0
SPGP0A06400	YDL160C-A	100	0
SPGP0U00900	YLR026C	99	0
SPGP0Y00800	YGR187C	99	0
SPGP0G04050	YML114C	99	0
SPGP0V00710	YEL011W	99	0
SPGP0K03130	YNL260C	100	0
SPGP0AC00310	YPR036W-A	100	0
SPGP0X01330	YHR083W	99	0
SPGP0G03700	YML076C	99	0
SPGP0J02860	YBR002C	99	0
SPGP0A06460	YDL168W	99	0
SPGP0X01020	YHR052W	99	0
SPGP0AO00340	YLR435W	99	0
SPGP0U01720	YLR114C	98	0
SPGP0D01820	YOR149C	99	0
SPGP0D00730	YOR271C	99	0
SPGP0AC01220	YPR145W	99	0
SPGP0A00290	YDR519W	99	0
SPGP0A00850	YDR459C	100	0
SPGP0A02140	YDR318W	99	0
SPGP0R02050	YGL119W	99	0
SPGP0AB00330	YIL031W	100	0
SPGP0AN00310	YPL018W	99	0
SPGP0J02330	YBR059C	99	0
SPGP0A03580	YDR159W	99	0
SPGP0D03770	YOL070C	99	0
SPGP0AN00550	YPL045W	99	0
SPGP0D03680	YOL061W	99	0
SPGP0Y01230	YGR235C	100	0
SPGP0Y00880	YGR196C	99	0
SPGP0AP00100	YHR166C	99	0
SPGP0G02010	YMR107W	100	0
SPGP0A01980	YDR333C	99	0
SPGP0A06140	YDL131W	99	0
SPGP0X01430	YHR093W	99	0
SPGP0BV00110	YCR082W	99	0
SPGP0J00860	YBR216C	99	0
SPGP0R01550	YGL062W	99	0
SPGP0R01880	YGL099W	99	0
SPGP0K01830	YNL117W	99	0
SPGP0Y01680	YGR284C	99	0
SPGP0K01070	YNL021W	100	0
SPGP0AC00710	YPR085C	99	0
SPGP0Y01130	YGR223C	99	0
SPGP0X00860	YHR036W	100	0
SPGP0V00250	YEL057C	99	0
SPGP0V00700	YEL012W	100	0
SPGP0A03630	YDR152W	99	0
SPGP0A05150	YDL015C	99	0
SPGP0Z01530	YKL184W	99	0
SPGP0A00250	YDR524C	99	0
SPGP0A02630	YDR263C	99	0
SPGP0AM00520	YER182W	99	0
SPGP0AA01530	YPL093W	99	0
SPGP0AD01220	YKL013C	99	0
SPGP0AA00500	YPL200W	99	0
SPGP0AD01210	YKL012W	99	0
SPGP0A01180	YDR420W	98	0
SPGP0AA00850	YPL164C	99	0
SPGP0D01810	YOR150W	99	0
SPGP0K02250	YNL162W	99	0
SPGP0D01350	YOR201C	99	0
SPGP0K02520	YNL193W	99	0
SPGP0R01770	YGL087C	100	0
SPGP0A00120	YDR540C	99	0
SPGP0AO00230	YLR445W	99	0
SPGP0V00950	YER015W	99	0
SPGP0Y01350	YGR248W	99	0
SPGP0AC00600	YPR072W	99	0
SPGP0AC00830	YPR102C	99	0
SPGP0A04000	YDR111C	99	0
SPGP0J01280	YBR171W	99	0
SPGP0AT00120	YPR199C	99	0
SPGP0X00740	YHR024C	99	0
SPGP0U01910	YLR136C	99	0
SPGP0D00880	YOR254C	99	0
SPGP0X00210	YHL030W	99	0
SPGP0A03140	YDR205W	99	0
SPGP0T02210	YLR172C	99	0
SPGP0D01170	YOR221C	99	0
SPGP0R01080	YGL009C	99	0
SPGP0AN00360	YPL023C	99	0
SPGP0AA01470	YPL098C	99	0
SPGP0A01370	YDR398W	99	0
SPGP0AE00480	YFR017C	99	0
SPGP0N00370	YJR123W	99	0
SPGP0Y01360	YGR249W	99	0
SPGP0G03630	YML069W	99	0
SPGP0BD00110	YMR313C	99	0
SPGP0AJ00370	YAL011W	99	0
SPGP0U01680	YLR108C	99	0
SPGP0K03120	YNL259C	100	0
SPGP0AD00750	YKR036C	99	0
SPGP0K03690	YNL323W	99	0
SPGP0A03590	YDR158W	99	0
SPGP0AA00810	YPL168W	99	0
SPGP0G02900	YMR010W	99	0
SPGP0A00410	YDR506C	99	0
SPGP0AB01230	YIL130W	98	1
SPGP0Z00440	YKL063C	99	0
SPGP0G01870	YMR121C	99	0
SPGP0D01680	YOR163W	99	0
SPGP0A04870	YDR018C	99	0
SPGP0G00440	YMR268C	99	0
SPGP0A05600	YDL074C	99	0
SPGP0A05350	YDL045W-A	99	0
SPGP0G03130	YML015C	99	0
SPGP0D02600	YOR061W	99	0
SPGP0G00410	YMR271C	100	0
SPGP0AJ00310	YAL002W	99	0
SPGP0J01010	YBR200W	99	0
SPGP0A06930	YDL222C	99	0
SPGP0AH00110	YCL063W	99	0
SPGP0AH00380	YCL032W	99	0
SPGP0A04910	YDR014W	99	0
SPGP0T01430	YLR260W	98	1
SPGP0K03340	YNL284C	99	0
SPGP0D01860	YOR144C	99	0
SPGP0CS00100	YNL098C	100	0
SPGP0D00550	YOR291W	99	0
SPGP0A00280	YDR520C	99	0
SPGP0D00220	YOR328W	99	0
SPGP0V00790	YEL001C	99	0
SPGP0AS00260	YPL260W	99	0
SPGP0AS00280	YPL258C	99	0
SPGP0A01780	YDR358W	99	0
SPGP0AC00610	YPR073C	99	0
SPGP0Z01420	YKL172W	99	0
SPGP0AH00720	YCR011C	99	0
SPGP0AB00530	YIL052C	98	0
SPGP0G01900	YMR118C	99	0
SPGP0AH00270	YCL045C	99	0
SPGP0Z01130	YKL140W	99	0
SPGP0U01180	YLR056W	99	0
SPGP0N00670	YJR094C	99	1
SPGP0D02200	YOR107W	99	0
SPGP0N01950	YJL060W	99	0
SPGP0G03410	YML048W	99	0
SPGP0N01220	YJR033C	99	0
SPGP0AB00660	YIL069C	99	0
SPGP0A01350	YDR400W	99	0
SPGP0K03250	YNL274C	99	0
SPGP0K02510	YNL192W	99	0
SPGP0AS00400	YPL247C	99	0
SPGP0X01690	YHR119W	99	0
SPGP0AA01220	YPL125W	99	0
SPGP0K00800	YNL001W	99	0
SPGP0R00750	YGR031W	99	0
SPGP0AA00890	YPL160W	99	0
SPGP0J00820	YBR221C	99	0
SPGP0D03660	YOL059W	99	0
SPGP0A02340	YDR298C	99	0
SPGP0J00270	YBR279W	99	0
SPGP0T00600	YLR355C	99	0
SPGP0G01840	YMR124W	99	0
SPGP0AB00650	YIL068C	99	0
SPGP0A06340	YDL154W	99	0
SPGP0G01590	YMR150C	100	0
SPGP0D02480	YOR075W	99	0
SPGP0AK00610	YGL205W	99	0
SPGP0G01080	YMR202W	100	0
SPGP0A03350	YDR180W	99	0
SPGP0K03540	YNL307C	99	0
SPGP0J01900	YBR106W	99	0
SPGP0CN00110	YCR094W	99	0
SPGP0J02290	YBR063C	99	0
SPGP0T01400	YLR264W	99	0
SPGP0G00460	YMR266W	99	0
SPGP0N01610	YJL016W	99	0
SPGP0J00930	YBR208C	99	0
SPGP0A06870	YDL215C	99	0
SPGP0A01620	YDR374W-A	100	0
SPGP0A06650	YDL192W	99	0
SPGP0R01290	YGL031C	100	0
SPGP0A04700	YDR036C	99	0
SPGP0AB01440	YIL152W	99	0
SPGP0G03340	YML037C	99	0
SPGP0D03470	YOL038W	99	0
SPGP0AN00530	YPL042C	99	0
SPGP0U01650	YLR105C	99	0
SPGP0AA01030	YPL146C	99	0
SPGP0N02420	YJL115W	99	0
SPGP0U00210	YLL050C	99	0
SPGP0R01310	YGL033W	99	0
SPGP0J02650	YBR025C	99	0
SPGP0T00470	YLR369W	99	0
SPGP0D02710	YOR047C	99	0
SPGP0A06640	YDL190C	99	0
SPGP0D02120	YOR115C	99	0
SPGP0A03130	YDR206W	99	0
SPGP0D03850	YOL078W	99	0
SPGP0AV00100	YKL219W	99	0
SPGP0AV00110	YKL218C	99	0
SPGP0N01660	YJL025W	99	0
SPGP0N00570	YJR103W	99	0
SPGP0AC01350	YPR159W	99	0
SPGP0Y00230	YGR123C	99	0
SPGP0AN00490	YPL038W	99	0
SPGP0U00800	YLR015W	99	0
SPGP0AV00140	YKL215C	99	0
SPGP0D03720	YOL065C	99	0
SPGP0G01510	YMR159C	99	0
SPGP0D02580	YOR063W	99	0
SPGP0J01650	YBR133C	99	0
SPGP0AJ00520	YAL026C	99	0
SPGP0N01480	YJR001W	99	0
SPGP0G01330	YMR179W	99	0
SPGP0G01140	YMR197C	100	0
SPGP0AA01670	YPL078C	99	0
SPGP0AE00950	YFL033C	99	0
SPGP0N01230	YJR032W	99	0
SPGP0J03500	YBL066C	99	0
SPGP0R00880	YGR015C	99	0
SPGP0K00210	YNR063W	99	0
SPGP0V01420	YER057C	100	0
SPGP0AS00200	YPL267W	99	0
SPGP0V01390	YER055C	99	0
SPGP0AA01710	YPL074W	99	0
SPGP0AP00210	YHR177W	99	0
SPGP0V01930	YER107C	99	0
SPGP0R00670	YGR040W	99	0
SPGP0AB01210	YIL128W	99	0
SPGP0G02540	YMR048W	98	1
SPGP0U02090	YLR154C	100	0
SPGP0IV00100	YIR004W	100	0
SPGP0A00110	YDR541C	99	0
SPGP0D02680	YOR051C	98	0
SPGP0K01440	YNL072W	99	0
SPGP0K01190	YNL045W	99	0
SPGP0A01840	YDR351W	99	0
SPGP0D02410	YOR083W	99	0
SPGP0N03170	YJL199C	99	0
SPGP0J02910	YBL004W	99	0
SPGP0J02100	YBR084W	99	0
SPGP0X00910	YHR040W	99	0
SPGP0G00880	YMR222C	99	0
SPGP0D03140	YOL001W	99	0
SPGP0AH00300	YCL040W	99	0
SPGP0A01860	YDR349C	99	0
SPGP0G01460	YMR164C	97	2
SPGP0N01730	YJL035C	99	0
SPGP0V01640	YER078C	99	0
SPGP0T01190	YLR288C	99	0
SPGP0A06280	YDL146W	99	0
SPGP0J02260	YBR067C	94	6
SPGP0R01960	YGL108C	99	0
SPGP0Z00390	YKL058W	100	0
SPGP0J01840	YBR111W-A	99	0
SPGP0T00270	YLR390W-A	99	0
SPGP0K01060	YNL022C	100	0
SPGP0AJ00140	YAR031W	96	0
SPGP0D03970	YOL091W	99	0
SPGP0AE01110	YFL049W	99	0
SPGP0V02010	YER116C	99	0
SPGP0K01590	YNL087W	99	0
SPGP0K01220	YNL048W	99	0
SPGP0G03330	YML036W	99	0
SPGP0U01240	YLR063W	99	0
SPGP0G00800	YMR230W	100	0
SPGP0D02810	YOR036W	99	0
SPGP0N01360	YJR011C	99	0
SPGP0N01760	YJL038C	99	0
SPGP0N02020	YJL068C	99	0
SPGP0N01590	YJL013C	99	0
SPGP0N03390	YOL159C-A	100	0
SPGP0X01560	YHR106W	100	0
SPGP0AO00150	YLR453C	99	0
SPGP0A03410	YDR175C	99	0
SPGP0Z00540	YKL072W	99	0
SPGP0DZ00100	YGR087C	99	0
SPGP0AP00380	YHR194W	99	0
SPGP0R01340	YGL037C	99	0
SPGP0N02220	YJL092W	99	0
SPGP0AC01130	YPR134W	99	0
SPGP0V00110	YEL072W	99	0
SPGP0AA00340	YPL217C	99	0
SPGP0D04220	YOL120C	99	0
SPGP0AM00310	YER161C	99	0
SPGP0G02220	YMR085W	99	0
SPGP0AA01600	YPL086C	99	0
SPGP0G02730	YMR027W	99	0
SPGP0AK00560	YGL210W	100	0
SPGP0X01350	YHR085W	99	0
SPGP0Z01380	YKL167C	99	0
SPGP0K02750	YNL219C	99	0
SPGP0D01540	YOR179C	99	0
SPGP0AC00880	YPR107C	99	0
SPGP0AP00430	YHR199C	99	0
SPGP0V01690	YER083C	99	0
SPGP0G02390	YMR066W	99	0
SPGP0N01630	YJL020C	99	0
SPGP0D00800	YOR262W	99	0
SPGP0AH00660	YCR004C	99	0
SPGP0V01820	YER095W	99	0
SPGP0A04210	YDR087C	99	0
SPGP0AD00230	YKR091W	99	0
SPGP0J03700	YBL090W	99	0
SPGP0A03250	YDR191W	99	0
SPGP0A04740	YDR032C	100	0
SPGP0D00940	YOR247W	99	0
SPGP0AE01020	YFL039C	100	0
SPGP0A02390	YDR293C	99	0
SPGP0D00760	YOR267C	97	2
SPGP0J02450	YBR047W	99	0
SPGP0Z01670	YKL198C	98	1
SPGP0BE00100	YPR005C	99	0
SPGP0T00460	YLR370C	99	0
SPGP0G03750	YML081W	99	0
SPGP0AC00260	YPR032W	99	0
SPGP0A05160	YDL019C	99	0
SPGP0Y00550	YGR158C	99	0
SPGP0V01840	YER098W	99	0
SPGP0T00110	YLR409C	99	0
SPGP0K02610	YNL204C	99	0
SPGP0AP00390	YHR195W	99	0
SPGP0A03390	YDR177W	99	0
SPGP0A02740	YDR252W	99	0
SPGP0Z00940	YKL119C	99	0
SPGP0AD00440	YKR069W	99	0
SPGP0A06160	YDL133W	99	0
SPGP0AU00220	YOR357C	100	0
SPGP0R00180	YGR098C	99	0
SPGP0AC00400	YPR048W	99	0
SPGP0U00650	YLL001W	99	0
SPGP0U00120	YLL061W	99	0
SPGP0AH00980	YCR036W	99	0
SPGP0T00800	YLR330W	98	0
SPGP0AB01380	YIL146C	99	0
SPGP0AE00770	YFL014W	100	0
SPGP0IE00100	YIL004C	100	0
SPGP0AH00310	YCL039W	99	0
SPGP0AH00900	YCR028C	99	0
SPGP0G00670	YMR243C	99	0
SPGP0AA00130	YPL239W	99	0
SPGP0AM00480	YER178W	99	0
SPGP0N02580	YJL132W	99	0
SPGP0T01890	YLR207W	99	0
SPGP0X00350	YHL016C	99	0
SPGP0U00430	YLL024C	98	0
SPGP0AA01070	YPL141C	99	0
SPGP0R00250	YGR091W	100	0
SPGP0N00960	YJR061W	99	0
SPGP0T01770	YLR220W	100	0
SPGP0J00420	YBR262C	99	0
SPGP0K03050	YNL252C	99	0
SPGP0G00430	YMR269W	100	0
SPGP0G01740	YMR134W	99	0
SPGP0R01450	YGL050W	99	0
SPGP0A03830	YDR129C	99	0
SPGP0N03360	YJL221C	98	0
SPGP0R01050	YGL005C	99	0
SPGP0AT00160	YPR193C	100	0
SPGP0AC00950	YPR114W	99	0
SPGP0J03390	YBL054W	99	0
SPGP0A04660	YDR042C	99	0
SPGP0BD00120	YMR312W	99	0
SPGP0T01600	YLR241W	99	0
SPGP0AN00340	YPL021W	99	0
SPGP0D03290	YOL016C	99	0
SPGP0G00320	YMR280C	99	0
SPGP0V01090	YER028C	98	1
SPGP0D04100	YOL107W	99	0
SPGP0AW00170	YHR156C	99	0
SPGP0K03150	YNL262W	99	0
SPGP0BR00100	YCR042C	99	0
SPGP0A04300	YDR079W	100	0
SPGP0A05180	YDL021W	100	0
SPGP0G01100	YMR201C	99	0
SPGP0U00880	YLR024C	99	0
SPGP0D03380	YOL025W	99	0
SPGP0D00360	YOR310C	99	0
SPGP0Y00530	YGR156W	100	0
SPGP0G01700	YMR138W	99	0
SPGP0T00300	YLR388W	100	0
SPGP0Y00240	YGR124W	99	0
SPGP0AH00510	YCL016C	99	0
SPGP0AV00200	YKL209C	99	0
SPGP0D01950	YDR385W	99	0
SPGP0AC01240	YPR147C	99	0
SPGP0V01890	YER103W	99	0
SPGP0X00510	YHR001W-A	99	0
SPGP0AO00360	YLR432W	99	0
SPGP0D00140	YOR338W	99	0
SPGP0T02240	YLR167W	100	0
SPGP0K02960	YNL243W	99	0
SPGP0N00990	YJR058C	99	0
SPGP0R00830	YGR021W	99	0
SPGP0K01120	YNL037C	99	0
SPGP0A01120	YDR427W	99	0
SPGP0D00980	YOR243C	99	0
SPGP0AB00350	YIL034C	100	0
SPGP0R02070	YGL121C	99	0
SPGP0AN00540	YPL043W	99	0
SPGP0N02960	YJL174W	99	0
SPGP0J02350	YBR058C	99	0
SPGP0N01150	YJR042W	99	0
SPGP0G02550	YMR047C	99	0
SPGP0D02330	YOR092W	99	0
SPGP0X01870	YHR138C	99	0
SPGP0K01710	YNL102W	99	0
SPGP0G02030	YMR105C	99	0
SPGP0R00900	YGR013W	99	0
SPGP0N00410	YJR118C	99	0
SPGP0X01180	YHR070W	99	0
SPGP0A00870	YDR457W	99	0
SPGP0J03550	YBL072C	99	0
SPGP0D02090	YOR118W	100	0
SPGP0Y01110	YGR221C	99	0
SPGP0K01050	YNL023C	99	0
SPGP0BV00130	YCR084C	99	0
SPGP0R01430	YGL048C	99	0
SPGP0AA01180	YPL129W	99	0
SPGP0A03650	YDR150W	97	1
SPGP0V00270	YEL055C	99	0
SPGP0AM00540	YER184C	99	0
SPGP0AK00320	YGL237C	99	0
SPGP0D01790	YOR152C	99	0
SPGP0J02160	YBR078W	99	0
SPGP0J00730	YBR233W	99	0
SPGP0U01410	YLR081W	99	0
SPGP0D04140	YOL111C	99	0
SPGP0Z01550	YKL186C	99	0
SPGP0AB00500	YIL049W	98	0
SPGP0K02500	YNL191W	99	0
SPGP0AB01000	YIL107C	99	0
SPGP0AH00790	YHR145C	98	0
SPGP0J01180	YBR183W	99	0
SPGP0N00680	YJR093C	99	0
SPGP0Y01370	YGR250C	99	0
SPGP0J01460	YBR154C	99	0
SPGP0J02180	YBR076W	99	0
SPGP0AE01140	YHR213W-B	99	0
SPGP0AD00400	YKR074W	99	0
SPGP0N03090	YJL190C	99	0
SPGP0A04020	YDR109C	99	0
SPGP0N03320	YJL216C	96	0
SPGP0BT00100	YIR021W	99	0
SPGP0V00370	YEL044W	99	0
SPGP0V00850	YER006W	99	0
SPGP0G01280	YMR184W	99	0
SPGP0Z00520	YKL070W	99	0
SPGP0G02690	YMR031C	99	0
SPGP0D01370	YOR197W	99	0
SPGP0R01750	YGL085W	99	0
SPGP0D02660	YOR054C	99	0
SPGP0N00350	YJR125C	99	0
SPGP0G03610	YML067C	99	0
SPGP0Y00860	YGR194C	99	0
SPGP0J01070	YBR194W	99	0
SPGP0AA00630	YPL187W	99	0
SPGP0AD00730	YKR038C	99	0
SPGP0CX00120	YCR047C	99	0
SPGP0AA01650	YPL081W	99	0
SPGP0Z00980	YKL124W	99	0
SPGP0K03100	YNL257C	99	0
SPGP0D03110	YOR003W	99	0
SPGP0J03410	YBL056W	99	0
SPGP0AC00250	YPR031W	99	0
SPGP0G02960	YMR004W	99	0
SPGP0R00890	YGR014W	99	0
SPGP0T02230	YLR168C	99	0
SPGP0A00760	YDR468C	99	0
SPGP0D01150	YOR223W	99	0
SPGP0A05370	YDL047W	99	0
SPGP0D03460	YOL036W	99	0
SPGP0D00710	YOR273C	99	0
SPGP0N01390	YJR009C	100	0
SPGP0A06860	YDL214C	99	0
SPGP0AE00540	YFR012W	94	4
SPGP0K02980	YNL245C	99	0
SPGP0G01200	YMR192W	99	0
SPGP0AH00120	YCL061C	99	0
SPGP0A03310	YDR184C	99	0
SPGP0A06920	YDL220C	99	0
SPGP0A06100	YDL128W	99	0
SPGP0A04970	YDR005C	99	0
SPGP0A03910	YDR121W	99	1
SPGP0AH00360	YCL034W	99	0
SPGP0AJ00810	YAL058W	99	0
SPGP0G03080	YML010W	99	0
SPGP0D00200	YOR330C	99	0
SPGP0A01710	YDR365C	99	0
SPGP0A01080	YDR432W	99	0
SPGP0K03360	YNL287W	99	0
SPGP0Y00350	YGR135W	99	0
SPGP0A02680	YDR258C	99	0
SPGP0D01880	YOR142W	99	0
SPGP0G01660	YMR143W	99	0
SPGP0AC00670	YPR081C	99	0
SPGP0J00790	YBR225W	99	0
SPGP0K01330	YNL061W	99	0
SPGP0D04360	YOL135C	99	0
SPGP0AA01660	YPL079W	99	0
SPGP0D04440	YOL143C	99	0
SPGP0N02050	YJL071W	99	0
SPGP0T02140	YLR179C	99	0
SPGP0Z01150	YKL142W	99	0
SPGP0A05080	YDL007W	99	0
SPGP0Z01400	YKL170W	99	0
SPGP0G03380	YML043C	99	0
SPGP0AB00510	YIL050W	99	0
SPGP0G01920	YMR116C	100	0
SPGP0T00960	YLR313C	99	0
SPGP0AD01060	YKR003W	99	0
SPGP0G01820	YMR126C	100	0
SPGP0AB00630	YIL066C	99	0
SPGP0AK00450	YGL224C	100	0
SPGP0N03210	YJL204C	99	0
SPGP0N01970	YJL062W	99	0
SPGP0V01010	YER020W	99	0
SPGP0Y01020	YGR211W	99	0
SPGP0G00470	YMR265C	99	0
SPGP0G03320	YML035C	99	0
SPGP0D00460	YOR299W	99	0
SPGP0K02490	YNL190W	99	0
SPGP0G00190	YMR293C	99	0
SPGP0K02130	YNL149C	100	0
SPGP0A02350	YDR297W	99	0
SPGP0AA01240	YPL123C	99	0
SPGP0K00860	YNL007C	98	2
SPGP0A06550	YDL178W	99	0
SPGP0AZ00180	YIR008C	99	0
SPGP0X01390	YHR089C	99	0
SPGP0J01310	YBR168W	99	0
SPGP0X01670	YHR117W	99	0
SPGP0U01930	YLR138W	99	0
SPGP0Y01030	YGR212W	99	0
SPGP0J00210	YBR285W	100	0
SPGP0U01290	YLR068W	100	0
SPGP0D03230	YOL010W	99	0
SPGP0A05880	YDL104C	99	0
SPGP0K03390	YNL290W	99	0
SPGP0Z00700	YKL090W	99	0
SPGP0G03150	YML017W	99	0
SPGP0N02440	YJL117W	99	0
SPGP0AB00180	YIL014W	99	0
SPGP0JE00100	YCR063W	99	0
SPGP0AK00670	YGL196W	99	0
SPGP0T01380	YLR266C	99	0
SPGP0AK00180	YGL252C	99	0
SPGP0J01920	YBR104W	100	0
SPGP0A03330	YDR182W	99	0
SPGP0G03780	YML083C	99	0
SPGP0AJ00550	YAL030W	99	0
SPGP0A06850	YDL213C	99	0
SPGP0A02530	YDR277C	99	0
SPGP0A06670	YDL194W	99	0
SPGP0U01670	YLR107W	99	0
SPGP0A01060	YDR435C	99	0
SPGP0A04760	YDR030C	99	0
SPGP0AA01050	YPL144W	99	0
SPGP0A06520	YDL175C	99	0
SPGP0U00350	YLL033W	99	0
SPGP0D02670	YOR052C	99	0
SPGP0U00820	YLR017W	99	0
SPGP0A00720	YDR472W	99	0
SPGP0A03480	YDR169C	99	0
SPGP0A07100	YDL240W	98	0
SPGP0D02730	YOR045W	100	0
SPGP0R00470	YGR063C	99	0
SPGP0G00330	YMR279C	99	0
SPGP0R02100	YGL124C	99	0
SPGP0G04060	YML115C	99	0
SPGP0J03740	YBL093C	99	0
SPGP0K03330	YNL283C	99	0
SPGP0G00940	YMR216C	99	0
SPGP0V00800	YER001W	99	0
SPGP0AN00630	YPL053C	99	0
SPGP0U00680	YLR003C	99	1
SPGP0AB01580	YIL167W	99	0
SPGP0AV00160	YKL213C	99	0
SPGP0R01180	YGL019W	99	0
SPGP0J01670	YBR131W	99	0
SPGP0Y01580	YGR274C	99	0
SPGP0G01310	YMR181C	99	0
SPGP0AO00140	YLR454W	99	0
SPGP0V00300	YEL052W	99	0
SPGP0K02860	YNL232W	99	0
SPGP0A05640	YDL078C	99	0
SPGP0Y00180	YGR118W	99	0
SPGP0Y00440	YGR146C	99	0
SPGP0A06000	YDL116W	99	0
SPGP0D03830	YOL077C	99	0
SPGP0J01520	YBR148W	99	0
SPGP0R01940	YGL106W	99	0
SPGP0AP00150	YHR171W	99	0
SPGP0J03290	YBL041W	99	0
SPGP0J03560	YBL074C	99	0
SPGP0D03420	YOL031C	99	0
SPGP0A02820	YDR243C	99	0
SPGP0V01400	YER056C	99	0
SPGP0K00130	YNR071C	100	0
SPGP0AA01620	YPL084W	99	0
SPGP0U02070	YLR152C	99	0
SPGP0V01570	YER072W	100	0
SPGP0N00160	YJR144W	99	0
SPGP0D02350	YOR090C	99	0
SPGP0R02330	YGL148W	99	0
SPGP0A01820	YDR353W	99	0
SPGP0K01420	YNL070W	100	0
SPGP0A02020	YDR329C	99	0
SPGP0N03150	YJL197W	99	0
SPGP0A02790	YDR246W	99	0
SPGP0Y00760	YGR183C	100	0
SPGP0Y00980	YGR206W	99	0
SPGP0Z00350	YKL054C	98	0
SPGP0AN00180	YPL005W	99	0
SPGP0J02930	YBL006C	99	0
SPGP0V01660	YER080W	99	0
SPGP0T01220	YLR286C	98	2
SPGP0J02270	YBR066C	99	0
SPGP0N01340	YJR013W	99	0
SPGP0G00910	YMR219W	99	0
SPGP0D04080	YOL104C	99	0
SPGP0K02370	YNL176C	98	1
SPGP0KQ00100	YGL192W	99	0
SPGP0N01740	YJL036W	99	0
SPGP0X00970	YHR047C	99	0
SPGP0AA00880	YPL161C	99	0
SPGP0N01570	YJL011C	100	0
SPGP0AM00290	YER158C	99	0
SPGP0X00940	YHR044C	98	0
SPGP0J01260	YBR173C	99	0
SPGP0N01100	YJR047C	100	0
SPGP0R00540	YGR056W	99	0
SPGP0K01910	YNL126W	99	0
SPGP0J00980	YBR202W	99	0
SPGP0AO00130	YLR455W	99	0
SPGP0AA00950	YPL154C	100	0
SPGP0X01370	YHR087W	100	0
SPGP0AP00360	YHR192W	99	0
SPGP0D03760	YOL069W	99	0
SPGP0N02200	YJL090C	99	0
SPGP0R01320	YGL035C	99	0
SPGP0AC01110	YPR133C	99	0
SPGP0V00130	YEL070W	99	0
SPGP0Z01360	YKL165C	99	0
SPGP0D04200	YOL117W	99	0
SPGP0AD00120	YKR101W	99	0
SPGP0Y01390	YGR252W	99	0
SPGP0V00490	YEL032W	99	0
SPGP0V01100	YER029C	99	0
SPGP0K03710	YNL326C	99	0
SPGP0G02750	YMR025W	99	0
SPGP0G02200	YMR087W	99	0
SPGP0AE00250	YFR041C	99	0
SPGP0D01310	YOR206W	99	0
SPGP0AM00370	YER167W	99	0
SPGP0AS00250	YPL262W	99	0
SPGP0AH00420	YCL028W	99	0
SPGP0D03270	YOL014W	93	0
SPGP0R02180	YGL133W	99	0
SPGP0N01750	YJL037W	100	0
SPGP0X01650	YHR115C	99	0
SPGP0V01430	YER058W	99	0
SPGP0K02770	YNL221C	99	0
SPGP0AN00430	YPL031C	99	0
SPGP0D01520	YOR181W	99	0
SPGP0AP00410	YHR197W	99	0
SPGP0Z00670	YKL087C	99	0
SPGP0AP00140	YHR170W	99	0
SPGP0V01700	YER085C	99	0
SPGP0G02410	YMR064W	99	0
SPGP0J02200	YBR073W	99	0
SPGP0AE01100	YFL048C	99	0
SPGP0A03200	YDR197W	99	0
SPGP0AJ00580	YAL033W	99	0
SPGP0T01840	YLR212C	99	0
SPGP0AJ00230	YAR015W	99	0
SPGP0AK00390	YGL229C	99	0
SPGP0AD00380	YKR076W	99	0
SPGP0A04840	YDR021W	99	0
SPGP0AN00480	YPL037C	99	0
SPGP0X00390	YHL012W	99	0
SPGP0K01160	YNL041C	99	0
SPGP0AE01000	YFL037W	99	0
SPGP0A05810	YDL097C	99	0
SPGP0BE00120	YPR007C	99	0
SPGP0Z00900	YKL113C	99	0
SPGP0Z00960	YKL121W	99	0
SPGP0V00260	YEL056W	99	0
SPGP0AC00790	YPR097W	99	0
SPGP0K02600	YNL202W	99	0
SPGP0J00700	YBR235W	99	0
SPGP0A05140	YDL014W	99	0
SPGP0BL00100	YCR048W	99	1
SPGP0AO00100	YLR459W	99	0
SPGP0A00580	YDR487C	100	0
SPGP0A03370	YDR179C	99	0
SPGP0N02470	YJL122W	99	0
SPGP0N02110	YJL080C	99	0
SPGP0T01000	YLR309C	99	0
SPGP0A06990	YDL229W	99	0
SPGP0AN00400	YPL028W	99	0
SPGP0K00450	YNR038W	99	0
SPGP0AA01580	YPL088W	99	0
SPGP0AC00420	YPR051W	99	0
SPGP0AU00200	YOR355W	99	0
SPGP0AC01050	YPR125W	100	0
SPGP0BA00150	YCR072C	99	0
SPGP0U00100	YLL063C	99	0
SPGP0J01370	YBR162W-A	99	0
SPGP0AE00970	YFL034C-A	99	0
SPGP0R02500	YGL169W	99	0
SPGP0AB01360	YIL144W	99	0
SPGP0CR00100	YMR303C	97	0
SPGP0G01290	YMR183C	99	0
SPGP0AH00760	YCR016W	100	0
SPGP0AK00260	YGL244W	99	0
SPGP0D01020	YOR238W	99	0
SPGP0AE00530	YFR012W-A	99	0
SPGP0A06190	YDL137W	100	0
SPGP0K00630	YNR019W	99	0
SPGP0AA01720	YPL072W	99	0
SPGP0K01870	YNL122C	100	0
SPGP0N00980	YJR059W	99	0
SPGP0R00270	YGR089W	99	0
SPGP0R01740	YGL084C	99	0
SPGP0T00390	YLR378C	99	0
SPGP0J03380	YBL052C	99	0
SPGP0A04640	YDR044W	100	0
SPGP0X01110	YHR063C	99	0
SPGP0Z01490	YKL180W	100	0
SPGP0A03810	YDR131C	99	0
SPGP0BC00100	YIR023W	99	0
SPGP0X00650	YHR014W	99	0
SPGP0T01660	YLR233C	99	0
SPGP0D03310	YOL018C	99	0
SPGP0D01900	YOR140W	99	0
SPGP0D04510	YOL151W	98	0
SPGP0AW00140	YHR154W	99	0
SPGP0U01500	YLR090W	99	0
SPGP0X00950	YHR045W	99	0
SPGP0J03770	YBL098W	99	0
SPGP0A00800	YDR463W	99	0
SPGP0AS00150	YPL272C	99	0
SPGP0G02670	YMR033W	100	0
SPGP0J00400	YBR264C	99	0
SPGP0J00150	YBR291C	99	0
SPGP0R01270	YGL029W	100	0
SPGP0G01120	YMR199W	99	0
SPGP0J01730	YBR125C	99	0
SPGP0AK00240	YGL246C	99	0
SPGP0A04920	YDR013W	99	0
SPGP0D01030	YOR237W	99	0
SPGP0BH00110	YCR097W	100	0
SPGP0N03340	YJL218W	99	0
SPGP0G03660	YML072C	99	0
SPGP0A00100	YAL068C	98	0
SPGP0N01170	YJR040W	99	0
SPGP0AJ00350	YAL009W	99	0
SPGP0A03700	YDR144C	99	0
SPGP0J03170	YBL030C	99	0
SPGP0AO00300	YLR438C-A	99	0
SPGP0U01760	YLR118C	99	0
SPGP0X01610	YHR111W	100	0
SPGP0V01870	YER101C	99	0
SPGP0D00190	YOR332W	99	0
SPGP0D02700	YOR048C	99	0
SPGP0K02940	YNL241C	99	0
SPGP0N02970	YJL176C	99	0
SPGP0K00970	YNL031C	100	0
SPGP0AN00520	YPL041C	99	0
SPGP0T00530	YLR362W	99	0
SPGP0G03520	YML058W-A	99	0
SPGP0AB00370	YIL036W	99	0
SPGP0A01450	YDR389W	99	0
SPGP0J02370	YBR056W	99	0
SPGP0R01070	YGL008C	99	0
SPGP0AN00270	YPL014W	99	0
SPGP0A03670	YDR147W	99	0
SPGP0D04540	YOL154W	99	0
SPGP0D04250	YOL123W	99	0
SPGP0AA00720	YPL177C	99	0
SPGP0D01280	YOR209C	99	0
SPGP0G00750	YMR235C	99	0
SPGP0D01000	YOR241W	99	0
SPGP0AB01390	YIL147C	99	0
SPGP0AA01310	YPL116W	99	0
SPGP0A00890	YDR454C	99	0
SPGP0T02250	YLR166C	99	0
SPGP0Y01170	YGR229C	99	0
SPGP0AH00680	YCR007C	99	0
SPGP0A02070	YDR323C	99	0
SPGP0Y01070	YGR216C	99	0
SPGP0AP00270	YHR183W	99	0
SPGP0Y00960	YGR204W	99	0
SPGP0AW00230	YHR162W	100	0
SPGP0G00990	YMR211W	99	0
SPGP0X00560	YHR005C-A	100	0
SPGP0AM00560	YER186C	96	1
SPGP0U01430	YLR083C	99	0
SPGP0AA01110	YPL137C	99	0
SPGP0G01470	YMR163C	99	0
SPGP0AA00540	YPL195W	99	0
SPGP0J02960	YBL009W	99	0
SPGP0G00180	YMR294W	99	0
SPGP0V01250	YER044C	100	0
SPGP0R01510	YGL058W	99	1
SPGP0AC00870	YPR106W	99	0
SPGP0T00920	YLR318W	99	0
SPGP0V00910	YER011W	93	3
SPGP0D02190	YOR108W	99	0
SPGP0J01200	YBR181C	99	0
SPGP0D02990	YOR017W	99	0
SPGP0G03360	YML041C	99	0
SPGP0X00700	YHR020W	99	0
SPGP0J00370	YBR268W	99	0
SPGP0G01810	YMR127C	99	0
SPGP0A02720	YDR254W	99	0
SPGP0Z00490	YKL068W	98	0
SPGP0A06080	YDL126C	99	0
SPGP0K02560	YNL197C	99	0
SPGP0T00310	YLR387C	99	0
SPGP0A01400	YDR394W	99	0
SPGP0AE00560	YFR010W	99	0
SPGP0G03090	YML011C	99	0
SPGP0J01050	YBR196C	99	0
SPGP0Z00970	YKL122C	99	0
SPGP0K01350	YNL063W	99	0
SPGP0AD00240	YKR090W	99	0
SPGP0D04560	YOL155C	92	2
SPGP0AE00600	YFR006W	99	0
SPGP0K03160	YNL263C	99	0
SPGP0X01490	YHR099W	99	0
SPGP0U01870	YLR132C	99	0
SPGP0A06840	YDL212W	99	0
SPGP0Z00640	YKL084W	99	0
SPGP0AB00830	YIL090W	99	0
SPGP0A05310	YDL042C	99	0
SPGP0AO00290	YLR439W	99	0
SPGP0Y00460	YGR148C	99	0
SPGP0AY00110	YOR378W	99	0
SPGP0A06230	YDL141W	99	0
SPGP0BO00100	YCR091W	99	0
SPGP0AE00690	YFL004W	99	0
SPGP0A03270	YDR189W	99	0
SPGP0AC01300	YPR154W	98	1
SPGP0A06970	YDL226C	99	0
SPGP0A04400	YDR069C	99	0
SPGP0J01000	YBR201W	99	0
SPGP0K03400	YNL291C	99	0
SPGP0Z00790	YKL100C	99	0
SPGP0A04950	YDR007W	99	0
SPGP0T01470	YLR256W	99	0
SPGP0K03380	YNL289W	100	0
SPGP0AE00630	YFR003C	99	0
SPGP0D00590	YOR287C	99	0
SPGP0AH00340	YCL036W	99	0
SPGP0DD00110	YCR060W	100	0
SPGP0G02940	YMR007W	99	0
SPGP0G02120	YMR095C	99	0
SPGP0U00140	YLL058W	99	0
SPGP0J00780	YBR227C	99	0
SPGP0N00710	YJR090C	99	0
SPGP0K02470	YNL188W	99	0
SPGP0AC00650	YPR079W	99	0
SPGP0K02380	YNL177C	99	0
SPGP0J00800	YBR223C	99	0
SPGP0N02070	YJL073W	99	0
SPGP0AB00570	YIL057C	100	0
SPGP0G01940	YMR114C	99	0
SPGP0Z01170	YKL144C	99	0
SPGP0J00740	YBR231C	99	0
SPGP0AD01040	YKR005C	99	0
SPGP0A01040	YDR437W	99	0
SPGP0G01800	YMR128W	99	0
SPGP0AB00610	YIL064W	99	0
SPGP0J03360	YBL050W	99	0
SPGP0N01910	YJL055W	100	0
SPGP0U00770	YLR012C	99	0
SPGP0G01110	YMR200W	99	0
SPGP0AK00470	YGL222C	99	0
SPGP0GB00100	YMR006C	99	0
SPGP0G01880	YMR120C	99	0
SPGP0D01330	YOR204W	99	0
SPGP0A03540	YDR163W	99	0
SPGP0A02330	YDR299W	98	2
SPGP0AS00220	YPL265W	99	0
SPGP0X01970	YHR148W	99	0
SPGP0A06530	YDL176W	99	0
SPGP0AA01260	YPL121C	100	0
SPGP0K00840	YNL005C	99	0
SPGP0N00260	YJR135C	99	0
SPGP0AD00950	YKR015C	98	0
SPGP0AB00620	YIL065C	100	0
SPGP0J00160	YBR290W	100	0
SPGP0G04170	YML128C	99	0
SPGP0Y01530	YGR268C	99	0
SPGP0U00590	YLL007C	99	0
SPGP0N02460	YJL121C	99	0
SPGP0T00700	YLR344W	99	0
SPGP0A01670	YDR370C	99	0
SPGP0EI00100	YCR065W	99	0
SPGP0AM00440	YER174C	99	0
SPGP0AK00650	YGL198W	99	0
SPGP0V00680	YEL015W	99	0
SPGP0J01940	YBR102C	99	0
SPGP0D01200	YOR217W	99	0
SPGP0AH00290	YCL043C	99	0
SPGP0U00570	YLL009C	99	0
SPGP0A06830	YDL211C	98	0
SPGP0X01930	YHR143W-A	99	0
SPGP0N00530	YJR107W	99	0
SPGP0N02750	YJL151C	99	0
SPGP0R00680	YGR038W	100	0
SPGP0K03090	YNL256W	99	0
SPGP0G00630	YMR247C	99	0
SPGP0U00370	YLL031C	99	0
SPGP0A00650	YDR480W	99	0
SPGP0D03940	YOL088C	99	0
SPGP0U01150	YLR053C	100	0
SPGP0A05470	YDL058W	99	0
SPGP0A05450	YDL056W	99	0
SPGP0D02750	YOR043W	99	0
SPGP0AB00140	YIL009C-A	99	0
SPGP0A00460	YDR500C	99	0
SPGP0G00310	YMR281W	100	0
SPGP0J03760	YBL097W	99	0
SPGP0X00780	YHR028C	99	0
SPGP0AN00610	YPL051W	100	0
SPGP0AB01560	YIL164C	99	0
SPGP0U01400	YLR080W	99	0
SPGP0J01380	YBR162C	99	0
SPGP0AO00160	YLR452C	99	0
SPGP0A00660	YDR479C	99	0
SPGP0CM00100	YMR304W	99	0
SPGP0D03620	YOL055C	99	0
SPGP0T00640	YLR351C	99	0
SPGP0A06540	YDL177C	99	0
SPGP0J01610	YBR138C	99	0
SPGP0Z01460	YKL176C	99	0
SPGP0T01740	YLR223C	100	0
SPGP0K00420	YNR041C	99	0
SPGP0J02490	YBR043C	99	0
SPGP0G01370	YMR175W	100	0
SPGP0A07120	YDL243C	95	0
SPGP0AP00170	YHR173C	100	0
SPGP0D03810	YOL075C	99	0
SPGP0Y00160	YGR116W	99	0
SPGP0R01890	YGL100W	99	0
SPGP0AJ00680	YAL042W	99	0
SPGP0V00280	YEL054C	99	0
SPGP0V01460	YER061C	99	0
SPGP0D02880	YOR028C	99	0
SPGP0A02800	YDR245W	99	0
SPGP0A05940	YDL110C	99	0
SPGP0K00150	YNR069C	99	0
SPGP0A02320	YDR300C	99	0
SPGP0AJ00130	YAR035W	99	0
SPGP0A07010	YDL231C	99	0
SPGP0U02050	YLR150W	99	0
SPGP0K01400	YNL068C	99	0
SPGP0K01150	YNL040W	99	0
SPGP0R02350	YGL151W	99	0
SPGP0G00150	YMR297W	99	0
SPGP0J02950	YBL008W	99	0
SPGP0Y00700	YGR174C	99	0
SPGP0D02370	YOR087W	99	0
SPGP0G03760	YML081C-A	99	0
SPGP0N00870	YJR070C	99	0
SPGP0AA00390	YPL212C	99	0
SPGP0V00550	YEL026W	100	0
SPGP0AO00110	YLR457C	99	0
SPGP0D00230	YOR327C	99	0
SPGP0G01250	YMR187C	99	0
SPGP0R01630	YGL071W	99	0
SPGP0N01090	YJR048W	100	0
SPGP0J02630	YBR028C	99	0
SPGP0J01170	YBR184W	99	0
SPGP0J02140	YBR080C	99	0
SPGP0V00330	YEL049W	99	0
SPGP0N01720	YJL034W	99	0
SPGP0J03680	YBL088C	99	0
SPGP0X00960	YHR046C	99	0
SPGP0AC00760	YPR093C	99	0
SPGP0D02790	YOR038C	99	0
SPGP0K02390	YNL178W	99	0
SPGP0AA00970	YPL152W	99	0
SPGP0K02170	YNL154C	99	0
SPGP0R01300	YGL032C	99	0
SPGP0AM00180	YER147C	99	0
SPGP0R01650	YGL075C	99	0
SPGP0AD01180	YKL009W	100	0
SPGP0N02260	YJL096W	100	0
SPGP0Z01600	YKL191W	99	0
SPGP0K03660	YNL320W	99	0
SPGP0K00660	YNR016C	99	0
SPGP0K03310	YNL281W	100	0
SPGP0A02120	YDR320C	99	0
SPGP0V00510	YEL030W	99	0
SPGP0A00300	YDR518W	99	0
SPGP0J01020	YBR199W	99	0
SPGP0G02770	YMR023C	99	0
SPGP0BE00140	YPR009W	99	0
SPGP0Z00690	YKL089W	99	0
SPGP0K02710	YNL215W	99	0
SPGP0D01500	YOR184W	99	0
SPGP0D03560	YOL048C	99	0
SPGP0D01050	YOR234C	99	0
SPGP0V01720	YER087W	99	0
SPGP0N01770	YJL039C	99	0
SPGP0AP00160	YHR172W	99	0
SPGP0R00430	YGR068C	99	0
SPGP0T01440	YLR259C	99	0
SPGP0A03220	YDR195W	99	0
SPGP0DC00110	YPL060W	99	0
SPGP0G00950	YMR215W	99	0
SPGP0T01860	YLR210W	99	0
SPGP0V00840	YER005W	99	0
SPGP0K00530	YNR030W	99	0
SPGP0D04480	YOL147C	99	0
SPGP0D00900	YOR252W	99	0
SPGP0D03410	YOL030W	99	1
SPGP0AJ00430	YAL017W	99	0
SPGP0K03080	YNL255C	99	0
SPGP0AE00920	YFL029C	99	0
SPGP0K02580	YNL200C	99	0
SPGP0V02080	YER124C	99	0
SPGP0D03600	YOL052C-A	100	0
SPGP0A01850	YDR350C	99	0
SPGP0T02110	YLR182W	99	0
SPGP0A01520	YDR382W	100	0
SPGP0AC00220	YPR028W	99	0
SPGP0N01840	YJL048C	99	0
SPGP0HR00100	R0020C	99	0
SPGP0A05120	YDL012C	99	0
SPGP0Y01490	YGR263C	99	0
SPGP0Z01270	YKL156W	100	0
SPGP0X01060	YHR058C	99	0
SPGP0G02650	YMR035W	99	0
SPGP0N01510	YJL003W	100	0
SPGP0G03420	YML049C	99	0
SPGP0D02310	YOR094W	100	0
SPGP0R02340	YGL150C	99	0
SPGP0AH00460	YCL025C	99	0
SPGP0AM00350	YER165W	99	0
SPGP0K03440	YNL295W	99	0
SPGP0AD00500	YKR063C	99	0
SPGP0Z00150	YKL032C	98	1
SPGP0J03750	YBL095W	99	0
SPGP0AU00180	YOR353C	99	0
SPGP0A00860	YDR458C	99	0
SPGP0ACtrna26T	YPR108W-A	100	0
SPGP0X00690	YHR019C	99	0
SPGP0K00430	YNR040W	99	0
SPGP0A02110	YDR320C-A	99	0
SPGP0T01030	YLR307W	99	0
SPGP0A05430	YDL054C	99	0
SPGP0V01110	YER030W	99	0
SPGP0BL00120	YCR052W	99	0
SPGP0AN00390	YPL027W	99	0
SPGP0AE00220	YFR044C	99	0
SPGP0AE00730	YFL010C	99	0
SPGP0AB01340	YIL142W	99	0
SPGP0R02360	YGL153W	99	0
SPGP0AD00790	YKR030W	99	0
SPGP0T01130	YLR295C	99	0
SPGP0T01640	YLR237W	97	0
SPGP0G02720	YMR028W	99	0
SPGP0AH00870	YCR024C-A	100	0
SPGP0A02470	YDR284C	99	0
SPGP0AM00190	YER148W	99	0
SPGP0AA01700	YPL075W	99	0
SPGP0K00380	YNR046W	100	0
SPGP0AP00550	YHR210C	99	0
SPGP0A07190	YDL248W	89	1
SPGP0AK00770	YGL184C	99	0
SPGP0J00390	YBR265W	99	0
SPGP0BA00170	YCR073W-A	99	0
SPGP0U00160	YLL056C	99	0
SPGP0A01270	YDR409W	99	0
SPGP0U00390	YLL028W	99	0
SPGP0A03870	YDR125C	99	0
SPGP0R01010	YGL001C	99	0
SPGP0R01790	YGL090W	99	0
SPGP0BM00100	YIR039C	99	0
SPGP0Y00570	YGR161C	99	0
SPGP0BU00110	YIR022W	99	0
SPGP0G00760	YMR234W	99	0
SPGP0U01560	YLR096W	99	0
SPGP0BC00120	YIR025W	99	0
SPGP0A06310	YDL149W	99	0
SPGP0G03230	YML025C	99	0
SPGP0D02470	YOR076C	99	0
SPGP0J00170	YBR289W	98	2
SPGP0J02840	YBR004C	99	0
SPGP0G03510	YML058W	99	0
SPGP0G00230	YMR289W	99	0
SPGP0CX00110	YCR046C	99	0
SPGP0G01980	YMR110C	99	0
SPGP0N02870	YJL164C	99	0
SPGP0G03640	YML070W	99	0
SPGP0R01250	YGL027C	99	0
SPGP0A00960	YDR447C	100	0
SPGP0G01210	YMR191W	99	0
SPGP0AK00220	YGL248W	99	0
SPGP0V01040	YER023W	99	0
SPGP0N01110	YJR046W	99	0
SPGP0J02700	YBR020W	99	0
SPGP0J03600	YBL079W	99	0
SPGP0U01220	YLR060W	99	0
SPGP0J03150	YBL029W	99	0
SPGP0X01940	YHR144C	99	0
SPGP0AO00320	YLR437C	98	1
SPGP0AD00190	YKR095W	99	0
SPGP0AC01200	YPR143W	99	0
SPGP0N02920	YJL170C	99	0
SPGP0K02920	YNL239W	100	0
SPGP0A01360	YDR399W	99	0
SPGP0U00780	YLR013W	100	0
SPGP0T00510	YLR363W-A	100	0
SPGP0D04130	YOL110W	99	0
SPGP0AH00520	YCL014W	99	0
SPGP0AB00390	YIL038C	99	0
SPGP0J02820	YBR006W	99	0
SPGP0G02570	YMR043W	99	1
SPGP0AB01530	YIL160C	99	0
SPGP0Y01200	YGR232W	99	0
SPGP0A06880	YDL216C	99	0
SPGP0A03690	YDR145W	98	2
SPGP0Y00390	YGR141W	99	0
SPGP0Z00270	YKL046C	99	0
SPGP0A06250	YDL143W	99	0
SPGP0N03070	YJL187C	99	0
SPGP0Y00280	YGR128C	99	0
SPGP0AZ00130	YIR013C	100	0
SPGP0G03740	YML080W	99	0
SPGP0N02430	YJL116C	99	0
SPGP0R00980	YGR003W	99	0
SPGP0AY00170	YOR371C	99	0
SPGP0AD01160	YKL007W	99	0
SPGP0R00350	YGR078C	99	0
SPGP0Y01150	YGR225W	99	0
SPGP0Z01000	YKL126W	99	0
SPGP0D02420	YOR081C	99	0
SPGP0AO00490	YLR418C	99	0
SPGP0AH00910	YCR028C-A	100	0
SPGP0N03050	YJL185C	99	0
SPGP0G00970	YMR213W	99	0
SPGP0T01560	YLR245C	100	0
SPGP0X00540	YHR004C	99	0
SPGP0X01960	YHR147C	99	0
SPGP0AB00930	YIL101C	99	0
SPGP0J00130	YBR294W	99	0
SPGP0V01140	YER033C	99	0
SPGP0AY00180	YOR370C	99	0
SPGP0R01820	YGL093W	99	0
SPGP0AB00220	YIL017C	99	0
SPGP0R01530	YGL060W	99	0
SPGP0J01140	YBR187W	99	0
SPGP0D01750	YOR156C	99	0
SPGP0N00640	YJR096W	99	0
SPGP0J01420	YBR158W	99	0
SPGP0J03450	YBL059C-A	99	0
SPGP0V00160	YEL066W	99	0
SPGP0K01560	YNL084C	99	0
SPGP0Y01550	YGR271W	99	0
SPGP0X00720	YHR022C	97	0
SPGP0T00120	YLR408C	100	0
SPGP0A01690	YDR368W	99	0
SPGP0AA00560	YPL193W	99	0
SPGP0G00170	YMR295C	99	0
SPGP0K02540	YNL195C	99	0
SPGP0D01990	YOR129C	99	0
SPGP0FA00100	YIL007C	99	0
SPGP0T00330	YLR385C	100	0
SPGP0N00390	YJR121W	99	0
SPGP0AA01630	YPL083C	99	0
SPGP0AE00500	YFR015C	99	0
SPGP0R00690	YGR037C	100	0
SPGP0X01550	YHR105W	99	0
SPGP0AE00620	YFR004W	99	0
SPGP0D04010	YOL096C	99	0
SPGP0AD00260	YKR088C	99	0
SPGP0AA00220	YPL229W	96	4
SPGP0A06820	YDL210W	99	0
SPGP0U01690	YLR109W	99	0
SPGP0T02270	YLR164W	99	0
SPGP0D01190	YOR219C	99	0
SPGP0AE00130	YFR053C	99	0
SPGP0A05330	YDL044C	99	0
SPGP0V02060	YER122C	99	0
SPGP0AB00800	YIL087C	99	0
SPGP0Z00450	YKL064W	99	0
SPGP0E00130	YGR288W	99	0
SPGP0AB00550	YIL055C	99	0
SPGP0G01960	YMR112C	99	0
SPGP0AC01320	YPR156C	99	0
SPGP0A01760	YDR361C	99	0
SPGP0AB01140	YIL121W	99	0
SPGP0U00510	YLL015W	99	0
SPGP0A04420	YDR067C	99	0
SPGP0Y01260	YGR238C	99	0
SPGP0V01480	YER063W	100	0
SPGP0G02430	YMR062C	100	0
SPGP0G04150	YML126C	100	0
SPGP0A06180	YDL135C	99	0
SPGP0Y00310	YGR131W	99	0
SPGP0K01390	YNL067W	99	0
SPGP0A06950	YDL224C	99	0
SPGP0D02210	YOR106W	99	0
SPGP0N00690	YJR092W	99	0
SPGP0N02010	YJL066C	99	0
SPGP0AP00200	YHR176W	99	0
SPGP0K00880	YNL009W	99	0
SPGP0T00480	YLR368W	99	0
SPGP0A05840	YDL100C	99	0
SPGP0A05240	YDL029W	99	0
SPGP0G02080	YMR099C	99	0
SPGP0AD01020	YKR007W	99	1
SPGP0AK00410	YGL227W	99	0
SPGP0N01280	YJR021C	99	0
SPGP0N01930	YJL058C	99	0
SPGP0D02960	YOR020C	100	0
SPGP0D00240	YOR326W	99	0
SPGP0A03560	YDR161W	99	0
SPGP0N00280	YJR133W	99	0
SPGP0X00170	YHL034C	99	0
SPGP0J00410	YBR263W	99	0
SPGP0A02370	YDR295C	99	0
SPGP0X01630	YHR113W	99	0
SPGP0AD00920	YKR017C	99	0
SPGP0K02530	YNL194C	100	0
SPGP0A06510	YDL174C	99	0
SPGP0N00880	YJR069C	99	0
SPGP0N03380	YOL159C	99	0
SPGP0BA00110	YCR067C	99	0
SPGP0R00330	YGR080W	99	0
SPGP0R00530	YGR057C	99	0
SPGP0T00720	YLR342W	99	0
SPGP0V00660	YEL017W	99	0
SPGP0A03990	YDR113C	99	0
SPGP0X01820	YHR133C	99	0
SPGP0U01630	YLR103C	99	0
SPGP0A06350	YDL155W	99	0
SPGP0AM00500	YER180C	99	0
SPGP0A06810	YDL209C	99	0
SPGP0D01220	YOR215C	99	0
SPGP0AD00350	YKR079C	99	0
SPGP0A03890	YDR123C	99	0
SPGP0T01420	YLR262C	99	0
SPGP0AB01540	YIL161W	99	0
SPGP0A00630	YDR482C	100	0
SPGP0N02800	YJL157C	99	0
SPGP0Y00630	YGR168C	99	0
SPGP0U00310	YLL038C	99	0
SPGP0G01680	YMR140W	99	0
SPGP0J01960	YBR098W	99	0
SPGP0X00760	YHR026W	100	0
SPGP0R02140	YGL128C	99	0
SPGP0AH00140	YCL058C	99	0
SPGP0N02450	YJL118W	99	0
SPGP0G00480	YMR264W	99	0
SPGP0J02670	YBR023C	99	0
SPGP0Y01330	YGR246C	99	0
SPGP0K02060	YNL141W	99	0
SPGP0Y00130	YGR111W	99	0
SPGP0A06760	YDL204W	99	0
SPGP0G00390	YMR273C	99	1
SPGP0K00170	YNR067C	100	0
SPGP0J01410	YBR159W	99	0
SPGP0T00620	YLR353W	99	0
SPGP0D01510	YOR182C	99	0
SPGP0J00610	YBR244W	100	0
SPGP0A00640	YDR481C	99	0
SPGP0R02210	YGL136C	99	0
SPGP0J01630	YBR136W	99	0
SPGP0AE00240	YFR042W	99	0
SPGP0R02110	YGL125W	99	0
SPGP0A00340	YDR514C	99	0
SPGP0A07140	YDL245C	99	0
SPGP0A03190	YDR198C	99	0
SPGP0J03820	YBL104C	99	0
SPGP0Y00140	YGR112W	99	0
SPGP0Y00490	YGR152C	100	0
SPGP0V01330	YER050C	99	0
SPGP0U00970	YLR034C	99	0
SPGP0A02860	YDR238C	99	0
SPGP0V01440	YER059W	99	0
SPGP0AP00220	YHR178W	99	0
SPGP0J02130	YBR081C	99	0
SPGP0Z01470	YKL178C	99	0
SPGP0A01790	YDR357C	99	0
SPGP0N03280	YJL212C	99	0
SPGP0AS00360	YPL250C	99	0
SPGP0U02030	YLR148W	99	0
SPGP0A00420	YDR505C	99	0
SPGP0K01170	YNL042W	99	0
SPGP0G01350	YMR177W	99	0
SPGP0X00770	YHR027C	99	0
SPGP0D03120	YOR002W	99	0
SPGP0N02650	YJL139C	99	0
SPGP0X01210	YHR072W-A	100	0
SPGP0A01590	YDR377W	100	0
SPGP0D01910	YOR138C	99	0
SPGP0J00940	YBR207W	99	0
SPGP0R01490	YGL056C	99	0
SPGP0R00340	YGR079W	99	0
SPGP0AB00430	YIL042C	99	0
SPGP0R01640	YGL073W	99	0
SPGP0R02370	YGL154C	99	0
SPGP0N00480	YJR111C	99	0
SPGP0V00310	YEL051W	100	0
SPGP0A04120	YDR098C	99	0
SPGP0N01700	YJL031C	99	0
SPGP0A03730	YDR141C	99	0
SPGP0A05530	YDL065C	99	0
SPGP0D04040	YOL100W	99	0
SPGP0AJ00610	YAL035W	99	0
SPGP0AC00750	YPR091C	99	0
SPGP0AM00120	YER141W	99	0
SPGP0A01770	YDR359C	99	0
SPGP0A02560	YDR273W	99	0
SPGP0A03010	YDR222W	99	0
SPGP0K02480	YNL189W	99	0
SPGP0AA00910	YPL158C	98	1
SPGP0D01290	YOR208W	99	0
SPGP0G01520	YMR158W	99	0
SPGP0K02150	YNL152W	99	0
SPGP0R01670	YGL077C	100	0
SPGP0U01570	YLR097C	100	0
SPGP0D02650	YOR056C	99	0
SPGP0V01260	YER044C-A	99	0
SPGP0V00450	YEL036C	99	0
SPGP0K01280	YNL054W	99	1
SPGP0T02260	YLR165C	99	0
SPGP0A00320	YDR516C	99	0
SPGP0Z00100	YKL025C	100	0
SPGP0X01130	YHR065C	99	0
SPGP0V00170	YEL065W	99	0
SPGP0AE00210	YFR045W	99	0
SPGP0BS00110	YEL069C	96	0
SPGP0AE00800	YFL017W-A	99	0
SPGP0K03680	YNL322C	99	0
SPGP0K00640	YNR018W	100	0
SPGP0J01770	YBR120C	100	0
SPGP0V01750	YER089C	100	0
SPGP0R00610	YGR047C	99	0
SPGP0AU00270	YOR362C	100	0
SPGP0D01070	YOR232W	99	0
SPGP0J03230	YBL036C	99	0
SPGP0K02730	YNL217W	100	0
SPGP0X01150	YHR067W	99	0
SPGP0N03260	YJL209W	99	0
SPGP0T01800	YLR216C	99	0
SPGP0AJ00270	YAR003W	99	0
SPGP0Z01160	YKL143W	99	0
SPGP0Z01620	YKL193C	99	0
SPGP0D03240	YOL011W	99	0
SPGP0AH00440	YCL026C-B	100	0
SPGP0AD00690	YKR043C	99	0
SPGP0A05720	YDL086W	99	0
SPGP0A05070	YDL006W	99	0
SPGP0D01700	YOR161C	99	0
SPGP0Z00920	YKL116C	99	0
SPGP0AB01080	YIL115C	99	0
SPGP0T02130	YLR180W	99	0
SPGP0AC00200	YPR026W	99	0
SPGP0R00940	YGR007W	99	0
SPGP0D01610	YOR172W	99	0
SPGP0LN00100	YCR095C	99	0
SPGP0AK00550	YGL211W	99	0
SPGP0A02510	YDR280W	99	0
SPGP0G03110	YML013W	99	0
SPGP0K01820	YNL116W	99	0
SPGP0G03440	YML051W	99	0
SPGP0J01390	YBR161W	99	0
SPGP0D02290	YOR096W	99	1
SPGP0AS00210	YPL266W	99	0
SPGP0A04850	YDR020C	99	0
SPGP0K03460	YNL298W	99	0
SPGP0AD00520	YKR061W	99	0
SPGP0D00650	YOR280C	99	0
SPGP0T01050	YLR305C	99	0
SPGP0J01990	YBR095C	99	0
SPGP0G01550	YMR155W	99	0
SPGP0K02830	YNL229C	99	0
SPGP0AN00440	YPL032C	99	0
SPGP0AC01080	YPR129W	99	0
SPGP0AA01540	YPL092W	99	0
SPGP0AK00690	YGL194C-A	99	0
SPGP0V01130	YER032W	99	0
SPGP0Z01030	YKL129C	99	0
SPGP0G03710	YML077W	99	0
SPGP0AE00710	YFL008W	99	0
SPGP0AU00160	YOR351C	99	0
SPGP0T01940	YLR201C	99	0
SPGP0AH00950	YCR033W	99	0
SPGP0D00630	YOR283W	99	0
SPGP0T01110	YLR298C	99	0
SPGP0N03310	YJL214W	99	0
SPGP0G02620	YMR038C	99	0
SPGP0A02450	YDR286C	100	0
SPGP0AP00470	YHR202W	99	0
SPGP0A06150	YDL132W	99	0
SPGP0A02100	YDR321W	99	0
SPGP0X00880	YHR038W	99	0
SPGP0AA01090	YPL139C	99	0
SPGP0AA01760	YPL068C	100	0
SPGP0R01030	YGL003C	99	0
SPGP0R00450	YGR066C	100	0
SPGP0A03230	YDR194C	99	0
SPGP0T00850	YLR326W	99	0
SPGP0U01780	YLR120C	99	0
SPGP0J02970	YBL010C	99	0
SPGP0AD00250	YKR089C	99	0
SPGP0A03850	YDR127W	99	0
SPGP0AK00200	YGL250W	99	0
SPGP0Y00640	YGR169C	99	0
SPGP0AH00160	YCL057W	99	0
SPGP0G00740	YMR236W	99	0
SPGP0A06370	YDL157C	99	0
SPGP0U01540	YLR094C	99	0
SPGP0K03200	YNL268W	99	0
SPGP0D04170	YOL114C	99	0
SPGP0R00230	YGR093W	99	0
SPGP0X00100	YHL044W	98	0
SPGP0AD00650	YKR048C	99	0
SPGP0U00550	YLL011W	99	0
SPGP0J00110	YBR296C	99	0
SPGP0G03250	YML027W	99	0
SPGP0N02810	YJL158C	100	0
SPGP0R01230	YGL025C	99	0
SPGP0G01160	YMR195W	99	1
SPGP0X01050	YHR057C	100	0
SPGP0A02190	YDR313C	100	0
SPGP0A03500	YDR167W	99	0
SPGP0N01130	YJR044C	100	0
SPGP0G03990	YML108W	99	0
SPGP0AB01060	YIL113W	99	0
SPGP0R00790	YGR027C	99	0
SPGP0A06480	YDL170W	99	0
SPGP0AD00160	YKR097W	99	0
SPGP0R02190	YGL134W	99	0
SPGP0K02900	YNL237W	99	0
SPGP0R02440	YGL161C	99	0
SPGP0A01110	YDR428C	99	0
SPGP0X00500	YHR001W	99	0
SPGP0T00570	YLR359W	99	0
SPGP0Z00410	YKL060C	99	0
SPGP0Y01220	YGR234W	99	0
SPGP0AB00450	YIL044C	99	0
SPGP0V00780	YEL002C	99	0
SPGP0D04290	YOL127W	100	0
SPGP0AE00570	YFR009W	99	0
SPGP0A01960	YDR335W	99	0
SPGP0V01780	YER092W	99	0
SPGP0AP00110	YHR167W	99	0
SPGP0X01920	YHR143W	99	0
SPGP0AZ00150	YIR011C	99	0
SPGP0N02740	YJL149W	99	0
SPGP0G03960	YML105C	99	0
SPGP0Y01600	YGR276C	99	0
SPGP0D02060	YOR122C	99	0
SPGP0R01000	YGR001C	99	0
SPGP0J01400	YBR160W	99	0
SPGP0A04170	YDR091C	100	0
SPGP0A01440	YDR390C	99	0
SPGP0X00520	YHR002W	99	0
SPGP0J02210	YBR072W	99	0
SPGP0V01160	YER035W	99	0
SPGP0Z00750	YKL095W	99	0
SPGP0J02230	YBR070C	99	0
SPGP0J01160	YBR185C	99	0
SPGP0AY00160	YOR372C	99	0
SPGP0D01730	YOR158W	99	0
SPGP0R01800	YGL091C	100	0
SPGP0J00660	YBR239C	99	0
SPGP0N00660	YJR094W-A	99	0
SPGP0K01580	YNL086W	99	0
SPGP0AN00230	YPL010W	99	0
SPGP0R01810	YGL092W	99	0
SPGP0N02940	YJL172W	99	0
SPGP0K01610	YNL091W	99	0
SPGP0K01340	YNL062C	99	0
SPGP0AD01290	YKL019W	99	0
SPGP0N02400	YJL111W	99	0
SPGP0X00290	YHL022C	99	0
SPGP0Z00550	YKL073W	99	0
SPGP0AA00580	YPL191C	99	0
SPGP0AE00740	YFL011W	99	0
SPGP0AA00320	YPL219W	99	0
SPGP0N01040	YJR053W	99	0
SPGP0A06270	YDL145C	99	0
SPGP0V01510	YER066W	99	0
SPGP0G02990	YMR001C	99	0
SPGP0Y01240	YGR236C	99	0
SPGP0D01320	YOR205C	99	0
SPGP0AE00520	YFR013W	99	0
SPGP0AE00640	YFR002W	99	0
SPGP0A04620	YDR046C	99	0
SPGP0A04190	YDR089W	99	0
SPGP0AD00200	YKR094C	99	0
SPGP0D04520	YOL152W	99	0
SPGP0AM00450	YER175C	99	0
SPGP0AK00600	YGL206C	99	0
SPGP0G02180	YMR089C	99	0
SPGP0AB00870	YIL094C	99	0
SPGP0K00200	YNR064C	100	0
SPGP0AB01020	YIL109C	99	0
SPGP0V02050	YER120W	99	0
SPGP0Y00650	YGR169C-A	99	0
SPGP0U01840	YLR129W	99	0
SPGP0AA00240	YPL227C	99	0
SPGP0N02380	YJL109C	99	0
SPGP0R01110	YGL012W	99	0
SPGP0A01740	YDR363W	99	0
SPGP0N02030	YJL069C	99	0
SPGP0A03300	YDR185C	99	0
SPGP0AB00820	YIL089W	99	0
SPGP0T02150	YLR178C	99	0
SPGP0D00840	YOR258W	99	0
SPGP0AE00190	YFR047C	99	0
SPGP0AC01340	YPR158W	100	0
SPGP0G03850	YML093W	99	0
SPGP0G03580	YML064C	99	0
SPGP0J00430	YBR261C	99	0
SPGP0K03610	YNL314W	99	0
SPGP0Z00610	YKL080W	99	0
SPGP0X00890	YHR039C	100	0
SPGP0D01460	YOR188W	99	0
SPGP0G02450	YMR060C	99	0
SPGP0A01010	YDR440W	99	0
SPGP0Z01290	YKL159C	100	0
SPGP0A01530	YDR381C-A	100	0
SPGP0A05230	YDL028C	99	0
SPGP0N01960	YJL061W	99	0
SPGP0D01710	YOR160W	99	0
SPGP0Z00650	YKL085W	99	0
SPGP0AD01000	YKR009C	99	0
SPGP0N02510	YJL126W	99	0
SPGP0K03290	YNL279W	99	0
SPGP0AE00380	YFR030W	99	0
SPGP0D00690	YOR275C	99	0
SPGP0AK00430	YGL226W	99	0
SPGP0A04270	YDR081C	99	0
SPGP0A04990	YDR003W	99	0
SPGP0N00300	YJR131W	99	0
SPGP0AH00450	YCL026C-A	99	0
SPGP0D01110	YOR228C	99	0
SPGP0X00630	YHR012W	99	0
SPGP0U01160	YLR054C	99	0
SPGP0D03370	YOL024W	100	0
SPGP0AD00980	YKR011C	99	0
SPGP0AC00560	YPR068C	99	0
SPGP0AC00980	YPR117W	99	0
SPGP0A00810	YDR462W	100	0
SPGP0A05710	YDL085C-A	100	0
SPGP0T00740	YLR340W	100	0
SPGP0A01220	YDR415C	99	0
SPGP0JU00100	YGR086C	99	0
SPGP0AE00420	YFR023W	99	0
SPGP0A00130	YDR539W	99	0
SPGP0A00390	YDR508C	99	0
SPGP0A04980	YDR004W	99	0
SPGP0AD00370	YKR077W	100	0
SPGP0Y01500	YGR264C	99	0
SPGP0N00330	YJR127C	99	0
SPGP0A02590	YDR268W	100	0
SPGP0D03820	YOL076W	99	0
SPGP0AN00380	YPL026C	98	1
SPGP0AA01370	YPL109C	99	0
SPGP0K00990	YNL029C	99	0
SPGP0AN00120	YPR002W	99	0
SPGP0AB01520	YIL159W	99	0
SPGP0R00600	YGR048W	99	0
SPGP0N02780	YJL155C	99	0
SPGP0T01260	YLR281C	99	0
SPGP0J00580	YBR247C	99	0
SPGP0U00330	YLL035W	99	0
SPGP0A00610	YDR484W	99	0
SPGP0D02150	YOR112W	99	0
SPGP0AC01270	YPR151C	100	0
SPGP0J01980	YBR096W	99	0
SPGP0D04400	YOL139C	100	0
SPGP0K00820	YNL003C	100	0
SPGP0Z00430	YKL062W	99	0
SPGP0G00350	YMR277W	99	0
SPGP0J03720	YBL091C-A	99	0
SPGP0X01290	YHR079C-A	100	0
SPGP0A00730	YDR471W	99	0
SPGP0V01310	YER048W-A	99	0
SPGP0A06740	YDL202W	99	0
SPGP0A02840	YDR240C	99	0
SPGP0K00190	YNR065C	96	0
SPGP0AZ00110	YIR017C	100	0
SPGP0AB01290	YIL136W	99	0
SPGP0D03170	YOL004W	99	0
SPGP0A01160	YDR422C	99	0
SPGP0D01530	YOR180C	99	0
SPGP0A00990	YDR443C	99	0
SPGP0J00630	YBR242W	100	0
SPGP0U00990	YLR036C	100	0
SPGP0K01630	YNL093W	99	0
SPGP0A05050	YDL004W	99	0
SPGP0K00410	YNR043W	99	0
SPGP0D03790	YOL072W	99	0
SPGP0A07160	YJR159W	99	0
SPGP0R02120	YGL126W	99	0
SPGP0Y00120	YGR110W	99	0
SPGP0G00920	YMR218C	99	0
SPGP0U01060	YLR044C	99	0
SPGP0R01280	YGL030W	100	0
SPGP0U00290	YLL040C	99	0
SPGP0AB01430	YIL151C	99	0
SPGP0D04060	YOL102C	99	0
SPGP0U02010	YLR146W-A	100	0
SPGP0A00190	YDR531W	99	0
SPGP0G01400	YMR172W	99	0
SPGP0AB00210	YIL016W	99	0
SPGP0R02170	YGL131C	99	0
SPGP0J02980	YBL011W	99	0
SPGP0AE01090	YFL047W	99	0
SPGP0N03010	YJL180C	99	0
SPGP0J03540	YBL071W-A	98	0
SPGP0X00750	YHR025W	99	0
SPGP0A01570	YDR379W	99	0
SPGP0Y00250	YGR125W	99	0
SPGP0J00960	YBR204C	99	0
SPGP0G00250	YMR287C	99	0
SPGP0R01470	YGL054C	99	0
SPGP0Y00520	YGR155W	99	0
SPGP0K01110	YNL036W	99	0
SPGP0Y01290	YGR241C	99	0
SPGP0A05130	YDL013W	99	0
SPGP0R02390	YGL156W	99	0
SPGP0G00720	YMR238W	99	0
SPGP0A03710	YDR143C	99	0
SPGP0AC00720	YPR086W	99	0
SPGP0X00930	YHR042W	99	0
SPGP0A05550	YDL067C	99	0
SPGP0J03200	YBL033C	99	0
SPGP0Z01660	YKL197C	99	0
SPGP0D02040	YOR124C	99	0
SPGP0V01940	YER109C	99	0
SPGP0A02990	YDR224C	100	0
SPGP0Z01590	YKL190W	100	0
SPGP0AP00370	YHR193C	100	0
SPGP0AM00140	YER143W	99	0
SPGP0U00920	YLR028C	99	0
SPGP0AA00930	YPL156C	99	0
SPGP0D01270	YOR210W	100	0
SPGP0U01550	YLR095C	99	0
SPGP0AA01590	YPL087W	100	0
SPGP0Y01470	YGR261C	99	0
SPGP0D02890	YOR027W	99	0
SPGP0AH00890	YCR027C	99	0
SPGP0N00130	YJR148W	99	0
SPGP0V00190	YEL063C	99	0
SPGP0V00470	YEL034W	99	0
SPGP0R02250	YGL140C	99	0
SPGP0U01750	YLR117C	99	0
SPGP0AM00170	YER146W	99	0
SPGP0AM00160	YER145C	99	0
SPGP0D01010	YOR239W	99	0
SPGP0N00850	YJR073C	99	0
SPGP0AC00570	YPR069C	99	0
SPGP0AA01800	YPL064C	99	0
SPGP0AC00820	YPR101W	99	0
SPGP0Y00100	YGR108W	99	0
SPGP0V02140	YER130C	99	0
SPGP0J01210	YBR180W	99	0
SPGP0A04290	YDR079C-A	99	0
SPGP0U01200	YLR058C	99	0
SPGP0N03240	YJL207C	99	0
SPGP0T01820	YLR214W	99	0
SPGP0A05690	YDL084W	99	0
SPGP0AK00190	YGL251C	99	0
SPGP0K03260	YNL275W	99	0
SPGP0AD00770	YKR034W	100	0
SPGP0D03480	YOL039W	100	0
SPGP0G02840	YMR016C	99	0
SPGP0AB01100	YIL117C	99	0
SPGP0V02040	YER119C	99	0
SPGP0AC00770	YPR094W	99	0
SPGP0AC00410	YPR049C	99	0
SPGP0N03270	YJL210W	99	0
SPGP0BK00100	YGL178W	99	0
SPGP0D01300	YOR207C	99	0
SPGP0K01800	YNL113W	99	0
SPGP0Z01560	YKL187C	99	0
SPGP0G03460	YML053C	96	4
SPGP0G03050	YML007W	99	1
SPGP0K00540	YNR029C	99	0
SPGP0AA00260	YPL225W	99	0
SPGP0G02510	YMR053C	99	0
SPGP0J01970	YBR097W	99	0
SPGP0BC00180	YIR031C	100	0
SPGP0T01350	YLR270W	99	0
SPGP0N02060	YJL072C	99	0
SPGP0AH00390	YCL031C	99	0
SPGP0AD00540	YKR059W	99	0
SPGP0AB01320	YIL139C	99	0
SPGP0AV00180	YKL211C	99	0
SPGP0AM00390	YER169W	99	0
SPGP0G01570	YMR153W	99	0
SPGP0AS00230	YPL264C	99	0
SPGP0AN00460	YPL034W	99	0
SPGP0T01070	YLR303W	99	0
SPGP0V01150	YER034W	99	0
SPGP0AH00770	YCR017C	99	0
SPGP0Z01010	YKL127W	99	0
SPGP0AJ00170	YAR028W	98	0
SPGP0AE00260	YFR040W	99	0
SPGP0AC01280	YPR152C	99	1
SPGP0AK00590	YGL207W	99	0
SPGP0N01870	YJL051W	99	0
SPGP0G03870	YML095C	99	0
SPGP0V01230	YER042W	99	0
SPGP0T01170	YLR290C	99	0
SPGP0D00610	YOR285W	99	0
SPGP0T01680	YLR229C	99	0
SPGP0T00590	YLR356W	99	0
SPGP0AC00480	YPR058W	100	0
SPGP0BY00110	YIR035C	100	0
SPGP0J00350	YBR270C	99	0
SPGP0T00880	YLR323C	99	0
SPGP0AH00410	YCL029C	99	0
SPGP0V00930	YER013W	99	0
SPGP0AE00840	YFL022C	99	0
SPGP0AA00750	YPL174C	99	0
SPGP0J02090	YBR084C-A	99	0
SPGP0R01920	YGL104C	99	0
SPGP0Z00340	YKL053C-A	99	0
SPGP0Z00800	YKL101W	99	0
SPGP0Z01480	YKL179C	99	0
SPGP0G00590	YMR252C	99	0
SPGP0D00430	YOR303W	99	0
SPGP0AA01740	YPL070W	99	0
SPGP0A06170	YDL134C	99	0
SPGP0R01220	YGL023C	99	0
SPGP0K00690	YNR013C	99	0
SPGP0A04380	YDR071C	100	0
SPGP0G03190	YML021C	99	0
SPGP0G03140	YML016C	99	0
SPGP0D03610	YOL053W	99	0
SPGP0X00680	YHR018C	99	0
SPGP0K03230	YNL272C	99	0
SPGP0U00530	YLL013C	99	0
SPGP0N02830	YJL160C	99	0
SPGP0T00550	YLR361C	99	0
SPGP0V01550	YER070W	99	0
SPGP0T00220	YLR396C	99	0
SPGP0X01730	YHR123W	99	0
SPGP0A03520	YDR165W	99	0
SPGP0K00900	YNL011C	100	0
SPGP0R00740	YGR032W	99	0
SPGP0AO00350	YLR433C	99	0
SPGP0N00140	YJR147W	99	0
SPGP0AM00260	YER155C	99	0
SPGP0U01210	YLR059C	99	0
SPGP0K03480	YNL300W	99	0
SPGP0J03040	YBL018C	99	0
SPGP0G01270	YMR185W	99	0
SPGP0R00770	YGR029W	99	0
SPGP0A05360	YDL046W	98	0
SPGP0AV00150	YKL214C	99	0
SPGP0Y01660	YGR282C	99	0
SPGP0AK00810	YGL179C	99	0
SPGP0A01460	YDR388W	99	0
SPGP0BN00110	YCR087W	94	6
SPGP0X01230	YHR074W	99	0
SPGP0D04270	YOL125W	99	0
SPGP0K03670	YNL321W	99	0
SPGP0J03440	YBL059W	99	0
SPGP0K00740	YNR008W	99	0
SPGP0J03110	YBL025W	99	0
SPGP0X01900	YHR141C	100	0
SPGP0V01760	YER090W	100	0
SPGP0AT00140	YPR196W	99	0
SPGP0R02310	YGL146C	99	0
SPGP0AW00260	YHR165C	99	0
SPGP0AJ00240	YAR014C	99	0
SPGP0N00600	YJR100C	99	0
SPGP0AZ00210	YIR005W	100	0
SPGP0A01420	YDR392W	100	0
SPGP0J03160	YBL029C-A	100	0
SPGP0J02240	YBR069C	99	0
SPGP0A02280	YDR304C	100	0
SPGP0Y00820	YGR189C	96	4
SPGP0D01470	YOR187W	99	0
SPGP0N01830	YJL047C	99	0
SPGP0N01250	YJR030C	99	0
SPGP0AA00740	YPL175W	99	0
SPGP0D04390	YOL138C	99	0
SPGP0R01860	YGL097W	99	0
SPGP0AY00200	YOR368W	99	0
SPGP0X01000	YHR050W	99	0
SPGP0A05800	YDL095W	99	0
SPGP0AN00250	YPL012W	99	0
SPGP0A00380	YDR510W	99	0
SPGP0K01320	YNL059C	99	0
SPGP0V01530	YER068W	99	0
SPGP0Y01080	YGR217W	99	0
SPGP0AA00530	YPL196W	99	0
SPGP0D01040	YOR236W	100	0
SPGP0K01520	YNL080C	99	0
SPGP0A01030	YDR438W	99	0
SPGP0K02230	YNL160W	99	0
SPGP0G02980	YMR002W	97	2
SPGP0T00370	YLR381W	99	0
SPGP0D02320	YOR093C	99	0
SPGP0D02230	YOR103C	98	0
SPGP0AE00490	YFR016C	99	0
SPGP0G02970	YMR003W	99	0
SPGP0AP00320	YHR188C	99	0
SPGP0Y01430	YGR256W	99	0
SPGP0Y01620	YGR278W	99	0
SPGP0V00530	YEL028W	99	0
SPGP0AE00110	YFR055W	99	0
SPGP0Z01410	YKL171W	99	0
SPGP0G02610	YMR039C	99	1
SPGP0AM00470	YER177W	99	0
SPGP0K02850	YNL231C	99	0
SPGP0K00180	YNR066C	98	0
SPGP0U01860	YLR131C	99	0
SPGP0X01270	YHR078W	100	0
SPGP0D01480	YOR186W	98	0
SPGP0K02670	YNL211C	100	0
SPGP0X01760	YHR127W	99	0
SPGP0A02430	YDR288W	99	0
SPGP0AD00550	YKR058W	99	0
SPGP0R01130	YGL014W	99	0
SPGP0AB00840	YIL091C	99	0
SPGP0AC00100	YPR016C	100	0
SPGP0T01990	YLR195C	99	0
SPGP0AB00590	YIL062C	99	0
SPGP0U01360	YLR075W	100	0
SPGP0A03450	YDR171W	99	0
SPGP0AC01360	YPR160W	99	0
SPGP0AM00300	YER159C	99	0
SPGP0A04600	YDR049W	99	0
SPGP0X00580	YHR007C	99	0
SPGP0D04050	YOL101C	99	0
SPGP0AD00220	YKR092C	94	3
SPGP0D04500	YOL149W	99	0
SPGP0A06220	YDL140C	99	0
SPGP0G02470	YMR058W	99	0
SPGP0AM00400	YER170W	99	0
SPGP0BC00130	YIR026C	99	0
SPGP0A06430	YDL165W	100	0
SPGP0AP00240	YHR180W	99	0
SPGP0A04250	YDR083W	99	0
SPGP0AJ00750	YAL049C	99	0
SPGP0A04460	YDR063W	99	0
SPGP0A06070	YDL125C	100	0
SPGP0AB00600	YIL063C	99	0
SPGP0D00280	YOR321W	99	0
SPGP0G00240	YMR288W	99	0
SPGP0A02600	YDR266C	99	0
SPGP0A05090	YDL007C-A	100	0
SPGP0D02170	YOR110W	99	0
SPGP0R00290	YGR084C	99	0
SPGP0AC00540	YPR066W	99	0
SPGP0AC00960	YPR115W	99	0
SPGP0AB00890	YIL096C	99	0
SPGP0A05730	YDL087C	99	0
SPGP0T00940	YLR315W	100	0
SPGP0Z00290	YKL048C	99	0
SPGP0T00760	YLR336C	99	0
SPGP0A01640	YDR373W	99	0
SPGP0A03760	YDR138W	99	0
SPGP0AD00810	YKR028W	99	0
SPGP0Y01480	YGR262C	100	0
SPGP0N00320	YJR129C	99	0
SPGP0Y01690	YGR285C	99	0
SPGP0AP00230	YHR179W	99	0
SPGP0T01780	YLR219W	99	0
SPGP0AN00100	YPR004C	99	0
SPGP0AA01350	YPL111W	99	0
SPGP0AB01500	YIL157C	99	0
SPGP0R00370	YGR076C	99	0
SPGP0V01030	YER022W	99	0
SPGP0AE00100	YFR057W	100	0
SPGP0J00490	YBR255C-A	99	0
SPGP0J01880	YBR108W	98	1
SPGP0AD00150	YKR098C	99	0
SPGP0A03950	YDR118W	99	0
SPGP0T02190	YLR174W	99	0
SPGP0G00690	YMR241W	100	0
SPGP0A00590	YDR486C	100	0
SPGP0A04570	YDR052C	99	0
SPGP0T01540	YLR247C	99	0
SPGP0AH00180	YCL055W	99	0
SPGP0D00350	YOR311C	99	0
SPGP0D03190	YOL006C	99	0
SPGP0N01410	YJR007W	99	0
SPGP0V01370	YER053C-A	100	0
SPGP0D02490	YOR074C	99	0
SPGP0A06720	YDL200C	99	0
SPGP0T00580	YLR357W	100	0
SPGP0K02790	YNL223W	99	0
SPGP0Y00670	YGR171C	99	0
SPGP0A00970	YDR446W	99	0
SPGP0J00650	YBR240C	99	0
SPGP0N02990	YJL178C	99	0
SPGP0AJ00460	YAL020C	99	0
[truncated: 3,313 more rows]

## Sheet: genes alleles that have below 80% identity with their one-to-one ortholog
Saccharomyces pastorianus WS34/70 predicted gene	Parental allele ID	Parent	Gene identities	Gene gaps
SPGP0M01230	YJL084C	Saccharomyces cerevisiae	79	2
SPGP0B06190	XP_018224047.1	Saccharomyces eubayanus	78	2

## Sheet: genes alleles with same identity with their one-to-one ortholog in both parents
Saccharomyces pastorianus WS34/70 predicted ORF	Potential parental allele ID	Parent	Gene identities	Gene gaps
SPGP0Etrna28I	YNL017C	Saccharomyces cerevisiae	100	0
SPGP0Etrna28I	DI49_5614	Saccharomyces eubayanus	100	0
SPGP0AG00110	YCR040W	Saccharomyces cerevisiae	100	0
SPGP0AG00110	XP_018223413.1	Saccharomyces eubayanus	100	0
SPGP0Etrna44G	YNL285W	Saccharomyces cerevisiae	100	0
SPGP0Etrna44G	DI49_2297	Saccharomyces eubayanus	100	0
SPGP0BH00100	YCR096C	Saccharomyces cerevisiae	100	0
SPGP0BH00100	XP_018223459.1	Saccharomyces eubayanus	100	0
SPGP0Gtrna34R	YGR164W	Saccharomyces cerevisiae	100	0
SPGP0Gtrna34R	DI49_4020	Saccharomyces eubayanus	100	0
SPGP0Gtrna40G	YPR159C-A	Saccharomyces cerevisiae	100	0
SPGP0Gtrna40G	DI49_5603	Saccharomyces eubayanus	100	0
SPGP0Etrna34T	YHR180W-A	Saccharomyces cerevisiae	100	0
SPGP0Etrna34T	DI49_5553	Saccharomyces eubayanus	100	0

## Sheet: list of homologs in Saccharomyces pastorianus WS3470
Group of homologs predicted by HybridMine	List of all the homologs	Subset: S. eubayanus-like homologs	Subset: S. pastorianus homolog genes with no parental allele associated	Subset: S. cerevisiae-like homologs
1	YCR045C; SPGP0CV00110		SPGP0CV00110	YCR045C
2	YCR047C; YCR046C			YCR047C; YCR046C
3	DI49_1322; DI49_2252	DI49_1322; DI49_2252
4	YAL061W; DI49_0003; DI49_0004	DI49_0003; DI49_0004		YAL061W
5	SPGP0DB00100; YPL273W; YPL272C		SPGP0DB00100	YPL273W; YPL272C
6	SPGP0DC00100; DI49_5398; YPL060W; DI49_5397	DI49_5398; DI49_5397	SPGP0DC00100	YPL060W
7	YCR059C; DI49_5567; SPGP0Jtrna3C; SPGP0Ytrna4C; YGR110W; YPR121W	DI49_5567	SPGP0Jtrna3C; SPGP0Ytrna4C	YCR059C; YGR110W; YPR121W
8	YBR297W; DI49_5194; SPGP0BF00150; SPGP0BF00140; SPGP0BF00160	DI49_5194	SPGP0BF00150; SPGP0BF00140; SPGP0BF00160	YBR297W
9	YBR296C; DI49_1317; YBR295W; DI49_1316	DI49_1317; DI49_1316		YBR296C; YBR295W
10	YBR293W; DI49_1315; YBR291C; DI49_1314	DI49_1315; DI49_1314		YBR293W; YBR291C
11	YBR289W; YBR290W; DI49_1312	DI49_1312		YBR289W; YBR290W
12	YBR287W; DI49_1310; YBR286W; DI49_1309	DI49_1310; DI49_1309		YBR287W; YBR286W
13	YBR284W; YBR285W			YBR284W; YBR285W
14	YBR282W; DI49_1305	DI49_1305		YBR282W
15	YBR281C; DI49_1304; YBR280C; DI49_1303	DI49_1304; DI49_1303		YBR281C; YBR280C
16	YBR278W; YBR279W			YBR278W; YBR279W
17	YBR275C; DI49_1299	DI49_1299		YBR275C
18	YBR274W; DI49_1298; YBR273C; DI49_1297	DI49_1298; DI49_1297		YBR274W; YBR273C
19	YBR271W; YBR272C			YBR271W; YBR272C
20	YBR269C; YBR270C			YBR269C; YBR270C
21	YBR267W; DI49_1291	DI49_1291		YBR267W
22	YBR265W; DI49_1290; YBR264C; DI49_1289	DI49_1290; DI49_1289		YBR265W; YBR264C
23	YBR262C; YBR263W			YBR262C; YBR263W
24	YBR260C; DI49_1285; YBR259W; DI49_1284	DI49_1285; DI49_1284		YBR260C; YBR259W
25	YBR257W; YBR258C			YBR257W; YBR258C
26	YBR255C-A; DI49_1280; YBR255W; DI49_1279	DI49_1280; DI49_1279		YBR255C-A; YBR255W
27	YBR253W; YBR254C			YBR253W; YBR254C
28	YBR251W; YBR252W			YBR251W; YBR252W
29	YBR249C; DI49_1273	DI49_1273		YBR249C
30	YBR248C; DI49_1272; YBR247C; DI49_1271	DI49_1272; DI49_1271		YBR248C; YBR247C
31	YBR245C; DI49_1269; YBR244W; DI49_1268	DI49_1269; DI49_1268		YBR245C; YBR244W
32	YBR242W; DI49_1266	DI49_1266		YBR242W
33	YBR241C; DI49_1265	DI49_1265		YBR241C
34	YBR240C; DI49_1263	DI49_1263		YBR240C
35	YBR239C; DI49_1262	DI49_1262		YBR239C
36	YBR238C; DI49_1261	DI49_1261		YBR238C
37	YBR237W; DI49_1260; YBR236C; DI49_1259	DI49_1260; DI49_1259		YBR237W; YBR236C
38	YBR234C; DI49_1257; YBR233W-A; DI49_1256	DI49_1257; DI49_1256		YBR234C; YBR233W-A
39	YBR231C; YBR233W			YBR231C; YBR233W
40	YBR229C; DI49_1252; YBR228W; DI49_1251	DI49_1252; DI49_1251		YBR229C; YBR228W
41	YBR225W; DI49_1249; YBR223C; DI49_1248	DI49_1249; DI49_1248		YBR225W; YBR223C
42	YBR221C; DI49_1246; YBR220C; DI49_1245	DI49_1246; DI49_1245		YBR221C; YBR220C
43	YBR217W; YBR218C			YBR217W; YBR218C
44	YBR215W; DI49_1241	DI49_1241		YBR215W
45	YBR214W; DI49_1240; YBR213W; DI49_1239	DI49_1240; DI49_1239		YBR214W; YBR213W
46	YBR211C; YBR212W			YBR211C; YBR212W
47	SPGP0Jtrna17E; DI49_5287; SPGP0Ltrna5E; SPGP0Mtrna25E; DI49_2867; SPGP0Ntrna6E; SPGP0Ptrna12E; SPGP0Qtrna7E; SPGP0Qtrna8E; DI49_1502; SPGP0Qtrna9E; SPGP0Rtrna13E; YGL054C; SPGP0Vtrna10E; YER012W; YER098W; SPGP0Wtrna3E; SPGP0Ztrna21E; SPGP0AAtrna20E; DI49_0733; YCL021W-A; SPGP0AMtrna31E; SPGP0Ctrna4E; DI49_3838; SPGP0AZtrna22E; SPGP0Etrna27E; SPGP0Etrna28E; DI49_1914; SPGP0Ftrna23E; SPGP0Gtrna26E	DI49_5287; DI49_2867; DI49_1502; DI49_0733; DI49_3838; DI49_1914	SPGP0Jtrna17E; SPGP0Ltrna5E; SPGP0Mtrna25E; SPGP0Ntrna6E; SPGP0Ptrna12E; SPGP0Qtrna7E; SPGP0Qtrna8E; SPGP0Qtrna9E; SPGP0Rtrna13E; SPGP0Vtrna10E; SPGP0Wtrna3E; SPGP0Ztrna21E; SPGP0AAtrna20E; SPGP0AMtrna31E; SPGP0Ctrna4E; SPGP0AZtrna22E; SPGP0Etrna27E; SPGP0Etrna28E; SPGP0Ftrna23E; SPGP0Gtrna26E	YGL054C; YER012W; YER098W; YCL021W-A
48	YBR208C; DI49_1233	DI49_1233		YBR208C
49	YBR207W; DI49_1232	DI49_1232		YBR207W
50	YBR205W; DI49_1231	DI49_1231		YBR205W
51	YBR204C; DI49_1230; YBR203W; DI49_1229	DI49_1230; DI49_1229		YBR204C; YBR203W
52	YBR201C-A; YBR202W			YBR201C-A; YBR202W
53	YBR200W; DI49_1225; YBR199W; DI49_1224	DI49_1225; DI49_1224		YBR200W; YBR199W
54	YBR197C; YBR198C			YBR197C; YBR198C
55	YBR195C; YBR196C			YBR195C; YBR196C
56	YBR193C; YBR194W			YBR193C; YBR194W
57	YBR191W; DI49_1216; YBR190W	DI49_1216		YBR191W; YBR190W
58	YBR188C; SPGP0J01120		SPGP0J01120	YBR188C
59	YBR186W; YBR187W			YBR186W; YBR187W
60	YBR184W; YBR185C			YBR184W; YBR185C
61	YBR182C; YBR183W			YBR182C; YBR183W
62	YBR180W; YBR181C; SPGP0AA01560; YPL089C		SPGP0AA01560	YBR180W; YBR181C; YPL089C
63	YBR177C; YBR179C			YBR177C; YBR179C
64	YBR175W; YBR176W			YBR175W; YBR176W
65	YBR172C; DI49_1200	DI49_1200		YBR172C
66	YBR171W; DI49_1199	DI49_1199		YBR171W
67	YBR170C; DI49_1198	DI49_1198		YBR170C
68	YBR169C; DI49_1197; YBR168W; DI49_1196	DI49_1197; DI49_1196		YBR169C; YBR168W
69	YBR166C; DI49_1194; YBR165W; DI49_1193	DI49_1194; DI49_1193		YBR166C; YBR165W
70	YBR163W; YBR164C; DI49_1191; DI49_1190	DI49_1191; DI49_1190		YBR163W; YBR164C
71	YBR162C; YBR162W-A			YBR162C; YBR162W-A
72	YBR160W; DI49_1187	DI49_1187		YBR160W
73	YBR159W; DI49_1186	DI49_1186		YBR159W
74	YBR158W; DI49_1185; YBR157C; DI49_1184	DI49_1185; DI49_1184		YBR158W; YBR157C
75	YBR155W; DI49_1183	DI49_1183		YBR155W
76	YBR154C; DI49_1182; YBR153W; DI49_1181	DI49_1182; DI49_1181		YBR154C; YBR153W
77	YBR151W; DI49_1179; YBR150C; DI49_1178	DI49_1179; DI49_1178		YBR151W; YBR150C
78	YBR148W; YBR149W			YBR148W; YBR149W
79	YBR146W; DI49_1174; YBR145W; DI49_1173	DI49_1174; DI49_1173		YBR146W; YBR145W
80	YBR142W; YBR143C			YBR142W; YBR143C
81	YBR140C; DI49_1169	DI49_1169		YBR140C
82	YBR139W; DI49_1168; YBR138C; DI49_1167	DI49_1168; DI49_1167		YBR139W; YBR138C
83	YBR136W; DI49_1165; YBR135W; DI49_1164	DI49_1165; DI49_1164		YBR136W; YBR135W
84	YBR132C; DI49_1162; YBR131W; DI49_1161	DI49_1162; DI49_1161		YBR132C; YBR131W
85	YBR129C; YBR130C			YBR129C; YBR130C
86	YBR127C; DI49_1157	DI49_1157		YBR127C
87	YBR126C; DI49_1156	DI49_1156		YBR126C
88	YBR125C; DI49_1155	DI49_1155		YBR125C
89	SPGP0J01740; DI49_1154; YBR122C; DI49_1153	DI49_1154; DI49_1153	SPGP0J01740	YBR122C
90	YBR120C; YBR121C			YBR120C; YBR121C
91	SPGP0J01790; YPR080W		SPGP0J01790	YPR080W
92	YBR117C; DI49_5526; DI49_5525	DI49_5526; DI49_5525		YBR117C
93	YBR115C; DI49_1147	DI49_1147		YBR115C
94	YBR114W; DI49_1146	DI49_1146		YBR114W
95	YBR112C; DI49_1144; YBR111W-A; SPGP0I01860	DI49_1144	SPGP0I01860	YBR112C; YBR111W-A
96	YBR110W; YBR111C			YBR110W; YBR111C
97	YBR108W; YBR109C			YBR108W; YBR109C
98	YBR106W; DI49_1137; YBR105C; DI49_1135	DI49_1137; DI49_1135		YBR106W; YBR105C
99	YBR103W; YBR104W			YBR103W; YBR104W
100	YBR101C; YBR102C			YBR101C; YBR102C
101	YBR097W; DI49_1129; YBR096W; DI49_1128	DI49_1129; DI49_1128		YBR097W; YBR096W
102	YBR094W; DI49_1126	DI49_1126		YBR094W
103	YBR093C; SPGP0I02040; YBR091C; SPGP0I02030; DI49_1125	DI49_1125	SPGP0I02040; SPGP0I02030	YBR093C; YBR091C
104	YBR088C; DI49_1123; YBR087W; DI49_1122	DI49_1123; DI49_1122		YBR088C; YBR087W
105	YBR085C-A; YBR086C			YBR085C-A; YBR086C
106	YBR084C-A; DI49_0153; DI49_0154; SPGP0I02130	DI49_0153; DI49_0154	SPGP0I02130	YBR084C-A
107	YBR084W; DI49_1117	DI49_1117		YBR084W
108	YBR083W; DI49_1116	DI49_1116		YBR083W
109	YBR082C; SPGP0I02160		SPGP0I02160	YBR082C
110	SPGP0Jtrna16D; DI49_4675; SPGP0DFtrna2D; SPGP0Ktrna3D; SPGP0Mtrna26D; DI49_2973; SPGP0Mtrna27D; SPGP0Mtrna28D; DI49_3068; YJR055W; SPGP0Ntrna9D; SPGP0Ntrna10D; SPGP0Ntrna11D; SPGP0Ptrna12D; DI49_3409; SPGP0Rtrna13D; YGR029W; YGR023W; SPGP0Strna20D; SPGP0Atrna15D; SPGP0Ttrna24D; SPGP0Utrna17D; YLR143W; SPGP0Wtrna4D; YIL009C-A; SPGP0Btrna1D; SPGP0ADtrna30D; YKR038C; SPGP0Ctrna6D; DI49_3666; SPGP0Ct…	DI49_4675; DI49_2973; DI49_3068; DI49_3409; DI49_3666; DI49_1985; DI49_4967	SPGP0Jtrna16D; SPGP0DFtrna2D; SPGP0Ktrna3D; SPGP0Mtrna26D; SPGP0Mtrna27D; SPGP0Mtrna28D; SPGP0Ntrna9D; SPGP0Ntrna10D; SPGP0Ntrna11D; SPGP0Ptrna12D; SPGP0Rtrna13D; SPGP0Strna20D; SPGP0Atrna15D; SPGP0Ttrna24D; SPGP0Utrna17D; SPGP0Wtrna4D; SPGP0Btrna1D; SPGP0ADtrna30D; SPGP0Ctrna6D; SPGP0Ctrna7D; SPGP0Etrna32D; SPGP0E02490; SPGP0Ftrna21D; SPGP0Gtrna29D; SPGP0Htrna31D	YJR055W; YGR029W; YGR023W; YLR143W; YIL009C-A; YKR038C
111	SPGP0Jtrna20R; SPGP0Gtrna34R; SPGP0DFtrna3R; SPGP0Ntrna8R; SPGP0Ntrna9R; SPGP0R01460; SPGP0Atrna19R; YDR058C; SPGP0Vtrna13R; SPGP0Ytrna21R; YGR165W; SPGP0Ztrna25R; YKL154W; SPGP0Ftrna27R; DI49_4019; SPGP0Gtrna33R; YML071C	DI49_4019	SPGP0Jtrna20R; SPGP0Gtrna34R; SPGP0DFtrna3R; SPGP0Ntrna8R; SPGP0Ntrna9R; SPGP0R01460; SPGP0Atrna19R; SPGP0Vtrna13R; SPGP0Ytrna21R; SPGP0Ztrna25R; SPGP0Ftrna27R; SPGP0Gtrna33R	YDR058C; YGR165W; YKL154W; YML071C
112	YBR081C; DI49_1112	DI49_1112		YBR081C
113	YBR080C; DI49_1111	DI49_1111		YBR080C
114	YBR079C; DI49_1110	DI49_1110		YBR079C
115	YBR078W; DI49_1109; YBR077C; DI49_1108	DI49_1109; DI49_1108		YBR078W; YBR077C
116	YBR074W; DI49_1106; YBR073W; DI49_1105	DI49_1106; DI49_1105		YBR074W; YBR073W
117	YBR071W; YBR072W			YBR071W; YBR072W
118	YBR069C; DI49_1101	DI49_1101		YBR069C
119	YBR068C; DI49_1100	DI49_1100		YBR068C
120	YBR067C; DI49_1099; YBR066C; DI49_1098	DI49_1099; DI49_1098		YBR067C; YBR066C
121	YBR063C; YBR065C			YBR063C; YBR065C
122	YBR061C; DI49_1094; YBR060C	DI49_1094		YBR061C; YBR060C
123	YBR058C-A; YBR059C			YBR058C-A; YBR059C
124	YBR057C; YBR058C			YBR057C; YBR058C
125	YBR056W; DI49_1086	DI49_1086		YBR056W
126	SPGP0Jtrna19L; DI49_5687; SPGP0Ktrna5L; SPGP0Ptrna15L; DI49_3191; SPGP0Ztrna27L; YKL190W; SPGP0Btrna1L; DI49_0082; SPGP0B01610; SPGP0KOtrna22L; YGL192W; SPGP0Ctrna12L; DI49_3917; SPGP0AOtrna39L; SPGP0Etrna42L; SPGP0E03040	DI49_5687; DI49_3191; DI49_0082; DI49_3917	SPGP0Jtrna19L; SPGP0Ktrna5L; SPGP0Ptrna15L; SPGP0Ztrna27L; SPGP0Btrna1L; SPGP0B01610; SPGP0KOtrna22L; SPGP0Ctrna12L; SPGP0AOtrna39L; SPGP0Etrna42L; SPGP0E03040	YKL190W; YGL192W
127	YBR055C; DI49_1084	DI49_1084		YBR055C
128	YBR054W; DI49_1083; YBR053C; DI49_1082	DI49_1083; DI49_1082		YBR054W; YBR053C
129	YBR050C; DI49_1080	DI49_1080		YBR050C
130	YBR049C; DI49_1079	DI49_1079		YBR049C
131	YBR048W; DI49_0223; SPGP0A04800; YDR024W; SPGP0I02480	DI49_0223	SPGP0A04800; SPGP0I02480	YBR048W; YDR024W
132	YBR047W; DI49_1077	DI49_1077		YBR047W
133	YBR046C; DI49_1076; YBR045C; DI49_1075	DI49_1076; DI49_1075		YBR046C; YBR045C
134	YBR044C; DI49_1074; SPGP0Atrna13V; SPGP0Btrna1V; DI49_1073	DI49_1074; DI49_1073	SPGP0Atrna13V; SPGP0Btrna1V	YBR044C
135	YBR042C; DI49_1071	DI49_1071		YBR042C
136	YBR041W; DI49_1070; YBR040W; DI49_1069	DI49_1070; DI49_1069		YBR041W; YBR040W
137	YBR038W; DI49_1067	DI49_1067		YBR038W
138	YBR037C; DI49_1066	DI49_1066		YBR037C
139	YBR036C; DI49_1065; YBR035C; DI49_1064	DI49_1065; DI49_1064		YBR036C; YBR035C
140	YBR033W; YBR034C			YBR033W; YBR034C
141	YBR030W; DI49_0208	DI49_0208		YBR030W
142	YBR029C; DI49_0207; YBR028C	DI49_0207		YBR029C; YBR028C
143	YBR025C; DI49_0204; YBR024W; DI49_0205	DI49_0204; DI49_0205		YBR025C; YBR024W
144	YBR022W; YBR023C			YBR022W; YBR023C
145	YBR020W; YBR021W			YBR020W; YBR021W
146	YBR018C; YBR019C			YBR018C; YBR019C
147	YBR016W; YBR017C			YBR016W; YBR017C
148	YBR014C; YBR015C			YBR014C; YBR015C
149	YBR012C; SPGP0C04820		SPGP0C04820	YBR012C
150	YBR011C; DI49_0191	DI49_0191		YBR011C
151	YBR010W; DI49_0190; YBR008C	DI49_0190		YBR010W; YBR008C
152	YBR006W; DI49_0187; YBR005W; DI49_0188	DI49_0187; DI49_0188		YBR006W; YBR005W
153	YBR003W; DI49_0184; YBR002C; DI49_0185	DI49_0184; DI49_0185		YBR003W; YBR002C
154	YBL001C; YBR001C			YBL001C; YBR001C
155	YBL003C; YDR225W; DI49_0407; DI49_0179	DI49_0407; DI49_0179		YBL003C; YDR225W
156	YBL004W; DI49_0178	DI49_0178		YBL004W
157	SPGP0Jtrna26S; SPGP0AJtrna31S; YBL005W; SPGP0DKtrna38S; SPGP0DL00100; SPGP0Ntrna12S; YGR038W; SPGP0Atrna22S; YDR261C; SPGP0Atrna23S; YDL007C-A; SPGP0Vtrna15S; SPGP0KCtrna7S; SPGP0AB00100; SPGP0KWtrna25S		SPGP0Jtrna26S; SPGP0AJtrna31S; SPGP0DKtrna38S; SPGP0DL00100; SPGP0Ntrna12S; SPGP0Atrna22S; SPGP0Atrna23S; SPGP0Vtrna15S; SPGP0KCtrna7S; SPGP0AB00100; SPGP0KWtrna25S	YBL005W; YGR038W; YDR261C; YDL007C-A
158	YBL007C; DI49_0174; YBL008W; DI49_0175	DI49_0174; DI49_0175		YBL007C; YBL008W
159	YBL010C; DI49_0171; YBL011W	DI49_0171		YBL010C; YBL011W
160	YBL014C; YBL013W			YBL014C; YBL013W
161	SPGP0Jtrna17I; SPGP0Etrna28I; SPGP0Ktrna5I; SPGP0Ktrna6I; YNL035C; DI49_5586; SPGP0EUtrna26I; DI49_1590; SPGP0Qtrna14I; DI49_1543; DI49_4700; SPGP0Atrna16I; YDR106W; SPGP0Ttrna24I; SPGP0Wtrna7I; SPGP0Wtrna8I; DI49_2704; SPGP0Ytrna18I; SPGP0ABtrna23I; YIL096C; YPR143W; SPGP0ACtrna21I; YPR144C; SPGP0Btrna1I; SPGP0Btrna2I; YER182W; SPGP0Ctrna10I; SPGP0Ctrna11I; SPGP0AOtrna27I; SPGP0ATtrna4I; DI49_56…	DI49_5586; DI49_1590; DI49_1543; DI49_4700; DI49_2704; DI49_5613	SPGP0Jtrna17I; SPGP0Etrna28I; SPGP0Ktrna5I; SPGP0Ktrna6I; SPGP0EUtrna26I; SPGP0Qtrna14I; SPGP0Atrna16I; SPGP0Ttrna24I; SPGP0Wtrna7I; SPGP0Wtrna8I; SPGP0Ytrna18I; SPGP0ABtrna23I; SPGP0ACtrna21I; SPGP0Btrna1I; SPGP0Btrna2I; SPGP0Ctrna10I; SPGP0Ctrna11I; SPGP0AOtrna27I; SPGP0ATtrna4I; SPGP0AXtrna20I	YNL035C; YDR106W; YIL096C; YPR143W; YPR144C; YER182W
162	YBL015W; DI49_0165; YBL016W	DI49_0165		YBL015W; YBL016W
163	YBL018C; YBL017C; YNR065C; YNR064C			YBL018C; YBL017C; YNR065C; YNR064C
164	YBL020W; DI49_0161; YBL021C	DI49_0161		YBL020W; YBL021C
165	YBL023C; DI49_0158	DI49_0158		YBL023C
166	YBL024W; DI49_0157; YBL025W	DI49_0157		YBL024W; YBL025W
167	SPGP0J03130; SPGP0J03120		SPGP0J03130; SPGP0J03120
168	YBL029W; DI49_0151; YBL029C-A; DI49_0152	DI49_0151; DI49_0152		YBL029W; YBL029C-A
169	YBL031W; DI49_0148; YBL032W	DI49_0148		YBL031W; YBL032W
170	YBL034C; YBL033C			YBL034C; YBL033C
171	YBL036C; YBL035C			YBL036C; YBL035C
172	YBL038W; DI49_0141	DI49_0141		YBL038W
173	YBL039C; DI49_0140; YBL039W-B	DI49_0140		YBL039C; YBL039W-B
174	YBL041W; DI49_0137; YBL042C; DI49_0138	DI49_0137; DI49_0138		YBL041W; YBL042C
175	YBL045C; DI49_0133; YBL046W; DI49_0134	DI49_0133; DI49_0134		YBL045C; YBL046W
176	YBL049W; YBL047C; DI49_0131	DI49_0131		YBL049W; YBL047C
177	YBL051C; DI49_0128; DI49_0129	DI49_0128; DI49_0129		YBL051C
178	YBL052C; DI49_0127; YBL054W	DI49_0127		YBL052C; YBL054W
179	YBL056W; DI49_0125; YBL057C; YER089C; SPGP0B00600	DI49_0125	SPGP0B00600	YBL056W; YBL057C; YER089C
180	YBL059W; YBL058W			YBL059W; YBL058W
181	YBL060W; YBL059C-A			YBL060W; YBL059C-A
182	YBL063W; DI49_0119	DI49_0119		YBL063W
183	YBL064C; DI49_0118	DI49_0118		YBL064C
184	YBL066C; DI49_0117; YBL067C	DI49_0117		YBL066C; YBL067C
185	YBL069W; YBL068W; DI49_0115; DI49_0116	DI49_0115; DI49_0116		YBL069W; YBL068W
186	YBL072C; YER102W; YBL074C			YBL072C; YER102W; YBL074C
187	YBL076C; DI49_0110	DI49_0110		YBL076C
188	YBL078C; DI49_0109	DI49_0109		YBL078C
189	YBL079W; DI49_0108	DI49_0108		YBL079W
190	YBL080C; DI49_0107; YBL081W	DI49_0107		YBL080C; YBL081W
191	YBL084C; YBL082C			YBL084C; YBL082C
192	YBL086C; YBL085W			YBL086C; YBL085W
193	YBL088C; DI49_0100; YBL089W	DI49_0100		YBL088C; YBL089W
194	YBL091C; DI49_0097; YBL091C-A; DI49_0098	DI49_0097; DI49_0098		YBL091C; YBL091C-A
195	YBL093C; DI49_0094; YBL095W	DI49_0094		YBL093C; YBL095W
196	YBL098W; YBL097W			YBL098W; YBL097W
197	SPGP0Jtrna15F; SPGP0Gtrna21F; YBL101C		SPGP0Jtrna15F; SPGP0Gtrna21F	YBL101C
198	YBL103C; YBL102W			YBL103C; YBL102W
199	YBL105C; DI49_0084	DI49_0084		YBL105C
200	YBL106C; DI49_0083; YBL107C	DI49_0083		YBL106C; YBL107C
201	SPGP0DGtrna23A; DI49_5601; YCR061W; SPGP0Ltrna5A; DI49_5600; SPGP0Ltrna6A; SPGP0Ntrna7A; YJL115W; SPGP0Otrna12A; SPGP0Ptrna10A; DI49_3259; SPGP0Atrna14A; SPGP0Ttrna28A; SPGP0Xtrna13A; SPGP0Ytrna16A; YKL119C; SPGP0ADtrna31A; DI49_1682; SPGP0Ctrna4A; SPGP0Etrna35A; SPGP0Ftrna26A; DI49_4332; SPGP0Ftrna27A; DI49_4110; SPGP0BXtrna21A; YFR026C; SPGP0Gtrna29A; YMR247C; SPGP0Gtrna30A; YMR023C; DI49_1030	DI49_5601; DI49_5600; DI49_3259; DI49_1682; DI49_4332; DI49_4110; DI49_1030	SPGP0DGtrna23A; SPGP0Ltrna5A; SPGP0Ltrna6A; SPGP0Ntrna7A; SPGP0Otrna12A; SPGP0Ptrna10A; SPGP0Atrna14A; SPGP0Ttrna28A; SPGP0Xtrna13A; SPGP0Ytrna16A; SPGP0ADtrna31A; SPGP0Ctrna4A; SPGP0Etrna35A; SPGP0Ftrna26A; SPGP0Ftrna27A; SPGP0BXtrna21A; SPGP0Gtrna29A; SPGP0Gtrna30A	YCR061W; YJL115W; YKL119C; YFR026C; YMR247C; YMR023C
202	DI49_3506; SPGP0DP00100; YNR075W	DI49_3506	SPGP0DP00100	YNR075W
203	SPGP0K00120; SPGP0V00150; YNR071C		SPGP0K00120; SPGP0V00150	YNR071C
204	YNR069C; YNR070W			YNR069C; YNR070W
205	YNR067C; YNR068C			YNR067C; YNR068C
206	SPGP0K00220; YNR063W		SPGP0K00220	YNR063W
207	YNR060W; YNR061C			YNR060W; YNR061C
208	YNR058W; YNR059W			YNR058W; YNR059W
209	YNR056C; SPGP0K00270		SPGP0K00270	YNR056C
210	YNR054C; DI49_4786; DI49_4787	DI49_4786; DI49_4787		YNR054C
211	YNR053C; SPGP0AL00600		SPGP0AL00600	YNR053C
212	YNR052C; DI49_4785; YNR051C	DI49_4785		YNR052C; YNR051C
213	YNR049C; YNR050C; DI49_4783; DI49_4784	DI49_4783; DI49_4784		YNR049C; YNR050C
214	YNR047W; DI49_4780; YNR046W; DI49_4781; YCR091W; YCR092C	DI49_4780; DI49_4781		YNR047W; YNR046W; YCR091W; YCR092C
215	YNR044W; YNR045W			YNR044W; YNR045W
216	YNR041C; DI49_4775; YNR040W; DI49_4776	DI49_4775; DI49_4776		YNR041C; YNR040W
217	YNR038W; YNR039C			YNR038W; YNR039C
218	YNR036C; YNR037C			YNR036C; YNR037C
219	YNR034W-A; YNR035C			YNR034W-A; YNR035C
220	YNR032W; YNR034W			YNR032W; YNR034W
221	YNR030W; DI49_4762; YNR029C	DI49_4762		YNR030W; YNR029C
222	YNR027W; YNR028W			YNR027W; YNR028W
223	YNR024W; YNR026C			YNR024W; YNR026C
224	YNR022C; YNR023W			YNR022C; YNR023W
225	YNR020C; DI49_4755; DI49_4756	DI49_4755; DI49_4756		YNR020C
226	YNR019W; DI49_4754; YNR018W	DI49_4754		YNR019W; YNR018W
227	YNR016C; DI49_4751; YNR015W	DI49_4751		YNR016C; YNR015W
228	YNR013C; DI49_4748; DI49_4749	DI49_4748; DI49_4749		YNR013C
229	YNR012W; DI49_4747	DI49_4747		YNR012W
230	YNR011C; DI49_4746; YNR010W	DI49_4746		YNR011C; YNR010W
231	YNR008W; YNR009W			YNR008W; YNR009W
232	YNR006W; YNR007C			YNR006W; YNR007C
233	YNR002C; YNR004W; DI49_4740; DI49_4741	DI49_4740; DI49_4741		YNR002C; YNR004W
234	SPGP0Ktrna1P; DI49_4736; DI49_0756; YCR007C; SPGP0AXtrna19P	DI49_4736; DI49_0756	SPGP0Ktrna1P; SPGP0AXtrna19P	YCR007C
235	YNR001C; DI49_4735; YNL001W	DI49_4735		YNR001C; YNL001W
236	YNL003C; DI49_4732	DI49_4732		YNL003C
237	YNL004W; DI49_4731; YNL005C	DI49_4731		YNL004W; YNL005C
238	YNL007C; DI49_4728; YNL008C; DI49_4729	DI49_4728; DI49_4729		YNL007C; YNL008C
239	YNL010W; DI49_4725	DI49_4725		YNL010W
240	YNL011C; DI49_4724	DI49_4724		YNL011C
241	YNL012W; SPGP0AX00130		SPGP0AX00130	YNL012W
242	YNL014W; DI49_4723; YNL015W	DI49_4723		YNL014W; YNL015W
243	YNL034W; SPGP0K01090		SPGP0K01090	YNL034W
244	YNL032W; DI49_4705	DI49_4705		YNL032W
245	YNL031C; DI49_4706	DI49_4706		YNL031C
246	YNL030W; DI49_0189; YNL029C; DI49_4707; DI49_4708	DI49_0189; DI49_4707; DI49_4708		YNL030W; YNL029C
247	YNL026W; YNL027W			YNL026W; YNL027W
248	YNL024C-A; YNL025C			YNL024C-A; YNL025C
249	YNL023C; DI49_4714	DI49_4714		YNL023C
250	YNL022C; DI49_4715; YNL021W; DI49_4716	DI49_4715; DI49_4716		YNL022C; YNL021W
251	SPGP0Ktrna2T; SPGP0BHtrna30T; YNL036W; SPGP0Ktrna3T; YNL284C; SPGP0FPtrna4T; SPGP0FS00100; SPGP0GJtrna5T; YHR006W; YIL014C-A; SPGP0ABtrna28T; YIL102C; SPGP0RJtrna8T; SPGP0Dtrna22T; YCR098C		SPGP0Ktrna2T; SPGP0BHtrna30T; SPGP0Ktrna3T; SPGP0FPtrna4T; SPGP0FS00100; SPGP0GJtrna5T; SPGP0ABtrna28T; SPGP0RJtrna8T; SPGP0Dtrna22T	YNL036W; YNL284C; YHR006W; YIL014C-A; YIL102C; YCR098C
252	YNL038W; YNL037C			YNL038W; YNL037C
253	YNL040W; YNL039W			YNL040W; YNL039W
254	YNL042W; YNL041C; DI49_4689; DI49_4688	DI49_4689; DI49_4688		YNL042W; YNL041C
255	YNL044W; DI49_4686; YNL045W; DI49_4685	DI49_4686; DI49_4685		YNL044W; YNL045W
256	YNL047C; YNL046W			YNL047C; YNL046W
257	YNL049C; DI49_4681	DI49_4681		YNL049C
258	YNL050C; DI49_4680; YNL051W	DI49_4680		YNL050C; YNL051W
259	YNL053W; YNL052W			YNL053W; YNL052W
260	YNL055C; DI49_4674; YNL056W; DI49_4673	DI49_4674; DI49_4673		YNL055C; YNL056W
261	YNL059C; DI49_4671	DI49_4671		YNL059C
262	YNL061W; DI49_4670	DI49_4670		YNL061W
263	YNL062C; DI49_4669; YNL063W; DI49_4668	DI49_4669; DI49_4668		YNL062C; YNL063W
264	YNL065W; SPGP0K01360		SPGP0K01360	YNL065W
265	YNL067W; YGL147C; YNL068C; YGL148W; DI49_1827	DI49_1827		YNL067W; YGL147C; YNL068C; YGL148W
266	YNL070W; DI49_4661	DI49_4661		YNL070W
267	YNL071W; DI49_4660; YNL072W; DI49_4659	DI49_4660; DI49_4659		YNL071W; YNL072W
268	YNL074C; YNL073W			YNL074C; YNL073W
269	YNL076W; YNL075W			YNL076W; YNL075W
270	YNL078W; YNL077W			YNL078W; YNL077W
271	YNL080C; DI49_4651	DI49_4651		YNL080C
272	YNL081C; DI49_4650	DI49_4650		YNL081C
273	YNL082W; DI49_4649	DI49_4649		YNL082W
274	YNL083W; DI49_4648	DI49_4648		YNL083W
275	YNL084C; DI49_4647	DI49_4647		YNL084C
276	YNL085W; DI49_4646; YNL086W; DI49_4645	DI49_4646; DI49_4645		YNL085W; YNL086W
277	YNL088W; DI49_4643; DI49_4642	DI49_4643; DI49_4642		YNL088W
278	YNL091W; DI49_4641; YNL092W; DI49_4640	DI49_4641; DI49_4640		YNL091W; YNL092W
279	YNL094W; DI49_4638	DI49_4638		YNL094W
280	YNL095C; DI49_4637	DI49_4637		YNL095C
281	YNL096C; DI49_4636	DI49_4636		YNL096C
282	SPGP0Ktrna6L; DI49_1927; SPGP0DUtrna4L; SPGP0Rtrna18L; YGL159W; DI49_4635; DI49_4634; SPGP0Ttrna30L; YLR246W; SPGP0Ytrna21L; SPGP0ADtrna36L; YKR009C; SPGP0AJtrna25L; YAR023C; SPGP0Etrna43L; YMR118C; SPGP0Gtrna35L	DI49_1927; DI49_4635; DI49_4634	SPGP0Ktrna6L; SPGP0DUtrna4L; SPGP0Rtrna18L; SPGP0Ttrna30L; SPGP0Ytrna21L; SPGP0ADtrna36L; SPGP0AJtrna25L; SPGP0Etrna43L; SPGP0Gtrna35L	YGL159W; YLR246W; YKR009C; YAR023C; YMR118C
283	SPGP0K01670; YNL098C; YNL099C		SPGP0K01670	YNL098C; YNL099C
284	YNL101W; DI49_4630	DI49_4630		YNL101W
285	YNL102W; DI49_4629; YNL103W; DI49_4628	DI49_4629; DI49_4628		YNL102W; YNL103W
286	YNL106C; DI49_4626; YNL107W; DI49_4625	DI49_4626; DI49_4625		YNL106C; YNL107W
287	YNL110C; DI49_4623	DI49_4623		YNL110C
288	YNL111C; DI49_4622	DI49_4622		YNL111C
289	YNL112W; SPGP0S00850; YNL113W; DI49_4621	DI49_4621	SPGP0S00850	YNL112W; YNL113W
290	YNL116W; DI49_4619	DI49_4619		YNL116W
291	YNL117W; DI49_4618	DI49_4618		YNL117W
292	YNL118C; DI49_4617; YNL119W; DI49_4616	DI49_4617; DI49_4616		YNL118C; YNL119W
293	YNL122C; DI49_4614	DI49_4614		YNL122C
294	YNL123W; DI49_4613	DI49_4613		YNL123W
295	YNL124W; DI49_4612; YNL125C; DI49_4611	DI49_4612; DI49_4611		YNL124W; YNL125C
296	YNL127W; DI49_4609	DI49_4609		YNL127W
297	YNL128W; DI49_4608; YNL129W; DI49_4607	DI49_4608; DI49_4607		YNL128W; YNL129W
298	YNL131W; DI49_4605	DI49_4605		YNL131W
299	YNL132W; DI49_4604	DI49_4604		YNL132W
300	SPGP0Ktrna3F; SPGP0OVtrna4F; YNL133C; YLR459W		SPGP0Ktrna3F; SPGP0OVtrna4F	YNL133C; YLR459W
301	YNL135C; DI49_4600	DI49_4600		YNL135C
302	YNL136W; DI49_4599	DI49_4599		YNL136W
303	YNL137C; DI49_4598	DI49_4598		YNL137C
304	YNL138W; DI49_4597; YNL138W-A; DI49_4596	DI49_4597; DI49_4596		YNL138W; YNL138W-A
305	YNL141W; YNL139C			YNL141W; YNL139C
306	YNL144C; YNL142W			YNL144C; YNL142W
307	YNL146W; YNL145W			YNL146W; YNL145W
308	YNL148C; YNL147W			YNL148C; YNL147W
309	YNL151C; YNL149C			YNL151C; YNL149C
310	YNL153C; YNL152W			YNL153C; YNL152W
311	YNL155W; YNL154C			YNL155W; YNL154C
312	YNL157W; DI49_4580; YNL158W; DI49_4579	DI49_4580; DI49_4579		YNL157W; YNL158W
313	YNL160W; DI49_4577; YNL161W; DI49_4576	DI49_4577; DI49_4576		YNL160W; YNL161W
314	YNL162W-A; YNL162W; SPGP0O02990; YHR141C		SPGP0O02990	YNL162W-A; YNL162W; YHR141C
315	YNL164C; DI49_4572; YNL165W; DI49_4571	DI49_4572; DI49_4571		YNL164C; YNL165W
316	YNL167C; YNL166C			YNL167C; YNL166C
317	YNL169C; DI49_4567	DI49_4567		YNL169C
318	YNL172W; DI49_4566; YNL173C; DI49_4565	DI49_4566; DI49_4565		YNL172W; YNL173C
319	YNL176C; YNL175C			YNL176C; YNL175C
320	YNL178W; DI49_4561	DI49_4561		YNL178W
321	YNL180C; DI49_4560; YNL181W; DI49_4559	DI49_4560; DI49_4559		YNL180C; YNL181W
322	YNL183C; DI49_4557	DI49_4557		YNL183C
323	YNL185C; DI49_4556	DI49_4556		YNL185C
324	YNL186W; DI49_4555; YNL187W; DI49_4554	DI49_4555; DI49_4554		YNL186W; YNL187W
325	YNL189W; DI49_4552	DI49_4552		YNL189W
326	YNL190W; DI49_4551	DI49_4551		YNL190W
327	YNL191W; DI49_4550	DI49_4550		YNL191W
328	YNL192W; DI49_4549; YNL193W; DI49_4548	DI49_4549; DI49_4548		YNL192W; YNL193W
329	YNL195C; YNL194C			YNL195C; YNL194C
330	YNL197C; YNL196C			YNL197C; YNL196C
331	YNL200C; YNL199C			YNL200C; YNL199C
332	YNL202W; DI49_4540; YNL204C; DI49_4539	DI49_4540; DI49_4539		YNL202W; YNL204C
333	YNL207W; DI49_4537; YNL208W; DI49_4536	DI49_4537; DI49_4536		YNL207W; YNL208W
334	YNL210W; YNL209W; YDL229W; YDL230W			YNL210W; YNL209W; YDL229W; YDL230W
335	YNL212W; DI49_4532; YNL213C; DI49_4531	DI49_4532; DI49_4531		YNL212W; YNL213C
336	YNL215W; YNL214W			YNL215W; YNL214W
337	YNL217W; YNL216W			YNL217W; YNL216W
338	YNL219C; YNL218W			YNL219C; YNL218W
339	YNL221C; YNL220W			YNL221C; YNL220W
340	YNL223W; DI49_4521	DI49_4521		YNL223W
341	YNL224C; DI49_4520	DI49_4520		YNL224C
342	YNL225C; DI49_4519	DI49_4519		YNL225C
343	YNL227C; DI49_4518; YNL229C; DI49_4517	DI49_4518; DI49_4517		YNL227C; YNL229C
344	YNL231C; YNL230C			YNL231C; YNL230C
345	YNL233W; DI49_4513; YNL234W; DI49_4512	DI49_4513; DI49_4512		YNL233W; YNL234W
346	YNL237W; YNL236W			YNL237W; YNL236W
347	YNL239W; YNL238W			YNL239W; YNL238W
348	YNL241C; DI49_4506	DI49_4506		YNL241C
349	YNL242W; DI49_4505; YNL243W; DI49_4504	DI49_4505; DI49_4504		YNL242W; YNL243W
350	YNL245C; YNL244C			YNL245C; YNL244C
351	YNL247W; DI49_4500	DI49_4500		YNL247W
352	YNL248C; DI49_4499	DI49_4499		YNL248C
353	YNL249C; DI49_4498	DI49_4498		YNL249C
354	YNL250W; DI49_4497	DI49_4497		YNL250W
355	YNL251C; DI49_4496; YNL252C; DI49_4495	DI49_4496; DI49_4495		YNL251C; YNL252C
356	YNL254C; DI49_4493	DI49_4493		YNL254C
357	YNL255C; DI49_4492	DI49_4492		YNL255C
358	YNL256W; DI49_4491; YNL257C; DI49_4490	DI49_4491; DI49_4490		YNL256W; YNL257C
359	YNL259C; YNL258C			YNL259C; YNL258C
360	YNL261W; YNL260C			YNL261W; YNL260C
361	YNL263C; DI49_4484; YNL264C; DI49_4483	DI49_4484; DI49_4483		YNL263C; YNL264C
362	YNL267W; DI49_4481	DI49_4481		YNL267W
363	YNL268W; DI49_4480; YNL270C; DI49_4479	DI49_4480; DI49_4479		YNL268W; YNL270C
364	YNL271C; SPGP0S02280; DI49_4478	DI49_4478	SPGP0S02280	YNL271C
365	YNL272C; DI49_4477; YNL273W; DI49_4476	DI49_4477; DI49_4476		YNL272C; YNL273W
366	YNL275W; YNL274C			YNL275W; YNL274C
367	YNL278W; YNL277W			YNL278W; YNL277W
368	YNL280C; DI49_4470; YNL281W; DI49_4469	DI49_4470; DI49_4469		YNL280C; YNL281W
369	YNL283C; DI49_4467	DI49_4467		YNL283C
370	SPGP0Ktrna5G; SPGP0Etrna44G; YNL286W; DI49_2298; SPGP0Ytrna24G; SPGP0Dtrna33G; YOL109W	DI49_2298	SPGP0Ktrna5G; SPGP0Etrna44G; SPGP0Ytrna24G; SPGP0Dtrna33G	YNL286W; YOL109W
371	YNL288W; DI49_4459	DI49_4459		YNL288W
372	YNL289W; DI49_4458; YNL290W	DI49_4458		YNL289W; YNL290W
373	YNL292W; DI49_4455; DI49_4456	DI49_4455; DI49_4456		YNL292W
374	YNL293W; DI49_4454; YNL294C	DI49_4454		YNL293W; YNL294C
375	YNL297C; YNL295W			YNL297C; YNL295W
376	YNL299W; YNL298W; DI49_4450; DI49_4451	DI49_4450; DI49_4451		YNL299W; YNL298W
377	SPGP0K03490; YOL120C; SPGP0O00440; SPGP0AR00380; DI49_4448	DI49_4448	SPGP0K03490; SPGP0O00440; SPGP0AR00380	YOL120C
378	YNL302C; DI49_4447; DI49_2286; SPGP0D04230	DI49_4447; DI49_2286	SPGP0D04230	YNL302C
379	YNL304W; DI49_4446; YNL305C	DI49_4446		YNL304W; YNL305C
380	YNL307C; DI49_4443; YNL308C; DI49_4444	DI49_4443; DI49_4444		YNL307C; YNL308C
381	YNL310C; YNL309W			YNL310C; YNL309W
382	SPGP0K03590; YNL311C		SPGP0K03590	YNL311C
383	YNL314W; YNL313C			YNL314W; YNL313C
384	YNL316C; YNL315C			YNL316C; YNL315C
385	YNL318C; YNL317W			YNL318C; YNL317W
386	YNL321W; DI49_4430	DI49_4430		YNL321W
387	YNL322C; DI49_4429	DI49_4429		YNL322C
388	YNL323W; DI49_4428	DI49_4428		YNL323W
389	YNL325C; DI49_4427; YNL326C	DI49_4427		YNL325C; YNL326C
390	YNL328C; DI49_4424; YNL329C; DI49_4425	DI49_4424; DI49_4425		YNL328C; YNL329C
391	YNL331C; YDL243C; DI49_4421	DI49_4421		YNL331C; YDL243C
392	YNL332W; YJR156C; YFL059W			YNL332W; YJR156C; YFL059W
393	YNL335W; YNL334C			YNL335W; YNL334C
394	YIL002C; DI49_2778; DI49_2779	DI49_2778; DI49_2779		YIL002C
395	SPGP0DT00100; YDL024C; YDL025C		SPGP0DT00100	YDL024C; YDL025C
396	SPGP0DU00100; YGR181W		SPGP0DU00100	YGR181W
397	SPGP0DU00110; YGR183C; DI49_4254	DI49_4254	SPGP0DU00110	YGR183C
398	YPR013C; SPGP0OR00100; YPR004C		SPGP0OR00100	YPR013C; YPR004C
399	DI49_5604; YPR160W	DI49_5604		YPR160W
400	SPGP0Ltrna9G; SPGP0Gtrna40G; SPGP0Ltrna10G; DI49_5463; SPGP0Mtrna38G; DI49_2997; SPGP0Ntrna11G; YJR051W; SPGP0Ntrna12G; SPGP0Otrna16G; SPGP0Qtrna13G; DI49_1343; SPGP0GEtrna6G; YDL211C; SPGP0Vtrna14G; SPGP0Ytrna25G; SPGP0Ytrna26G; SPGP0ACtrna35G; SPGP0Btrna1G; DI49_0168; DI49_0443; SPGP0KXtrna23G; YFR057W; SPGP0AEtrna7G; YFR016C; SPGP0AEtrna8G; YFR008W; SPGP0AFtrna28G; SPGP0AF00610; SPGP0AGtrna45G…	DI49_5463; DI49_2997; DI49_1343; DI49_0168; DI49_0443; DI49_0766; DI49_4046	SPGP0Ltrna9G; SPGP0Gtrna40G; SPGP0Ltrna10G; SPGP0Mtrna38G; SPGP0Ntrna11G; SPGP0Ntrna12G; SPGP0Otrna16G; SPGP0Qtrna13G; SPGP0GEtrna6G; SPGP0Vtrna14G; SPGP0Ytrna25G; SPGP0Ytrna26G; SPGP0ACtrna35G; SPGP0Btrna1G; SPGP0KXtrna23G; SPGP0AEtrna7G; SPGP0AEtrna8G; SPGP0AFtrna28G; SPGP0AF00610; SPGP0AGtrna45G; SPGP0AHtrna27G; SPGP0Dtrna31G; SPGP0Dtrna32G; SPGP0Etrna42G; SPGP0Etrna43G; SPGP0CAtrna37G	YJR051W; YDL211C; YFR057W; YFR016C; YFR008W; YCR016W; YOL022C; YML046W
401	DI49_5602; YPR159W	DI49_5602		YPR159W
402	DI49_5598; DI49_2099; DI49_5597	DI49_5598; DI49_2099; DI49_5597
403	DI49_5595; DI49_5596	DI49_5595; DI49_5596
404	DI49_5594; SPGP0L00180	DI49_5594	SPGP0L00180
405	DI49_5592; DI49_5593	DI49_5592; DI49_5593
406	DI49_5590; DI49_5591	DI49_5590; DI49_5591
407	DI49_5588; DI49_5589	DI49_5588; DI49_5589
408	DI49_5584; DI49_5585; YPR141C	DI49_5584; DI49_5585		YPR141C
409	DI49_5582; YPR138C; YPR139C	DI49_5582		YPR138C; YPR139C
410	SPGP0Ltrna5N; DI49_5581; DI49_5580; SPGP0Otrna8N; DI49_2351; SPGP0Ptrna7N; SPGP0Ytrna10N; YGR121C; SPGP0Ztrna16N; YFL003C; DI49_1650; DI49_0758; YCR008W; SPGP0ALtrna18N; DI49_4738; SPGP0Ctrna4N; SPGP0AOtrna20N; SPGP0Dtrna13N; SPGP0Dtrna14N; SPGP0Etrna21N; SPGP0Htrna19N	DI49_5581; DI49_5580; DI49_2351; DI49_1650; DI49_0758; DI49_4738	SPGP0Ltrna5N; SPGP0Otrna8N; SPGP0Ptrna7N; SPGP0Ytrna10N; SPGP0Ztrna16N; SPGP0ALtrna18N; SPGP0Ctrna4N; SPGP0AOtrna20N; SPGP0Dtrna13N; SPGP0Dtrna14N; SPGP0Etrna21N; SPGP0Htrna19N	YGR121C; YFL003C; YCR008W
411	DI49_5578; DI49_5579; YPR135W; YPR137W	DI49_5578; DI49_5579		YPR135W; YPR137W
412	DI49_5576; YPR133C; YPR133W-A	DI49_5576		YPR133C; YPR133W-A
413	DI49_5575; YPR132W; DI49_5574; DI49_2077; DI49_2076	DI49_5575; DI49_5574; DI49_2077; DI49_2076		YPR132W
414	DI49_5572; DI49_5573	DI49_5572; DI49_5573
415	DI49_5570; DI49_5571; YPR127W; YPR128C	DI49_5570; DI49_5571		YPR127W; YPR128C
416	DI49_5568; DI49_5569	DI49_5568; DI49_5569
417	DI49_5566; YPR120C; DI49_5565	DI49_5566; DI49_5565		YPR120C
418	DI49_5563; YPR118W	DI49_5563		YPR118W
419	DI49_5562; YPR117W; DI49_5561	DI49_5562; DI49_5561		YPR117W
420	DI49_5559; DI49_5560; YPR115W; YPR116W	DI49_5559; DI49_5560		YPR115W; YPR116W
421	DI49_5557; YPR112C; DI49_5556; YPR113W	DI49_5557; DI49_5556		YPR112C; YPR113W
422	DI49_5554; DI49_5555	DI49_5554; DI49_5555
423	DI49_5552; SPGP0Etrna34T; SPGP0AQtrna35T; SPGP0Etrna33T; DI49_2219; DI49_2047	DI49_5552; DI49_2219; DI49_2047	SPGP0Etrna34T; SPGP0AQtrna35T; SPGP0Etrna33T
424	DI49_5550; DI49_5551	DI49_5550; DI49_5551
425	DI49_5548; YPR104C	DI49_5548		YPR104C
426	DI49_5547; YPR103W	DI49_5547		YPR103W
427	DI49_5546; DI49_2042; SPGP0L00630	DI49_5546; DI49_2042	SPGP0L00630
428	DI49_5544; DI49_5545	DI49_5544; DI49_5545
429	DI49_5542; DI49_5543; YPR097W; YPR098C	DI49_5542; DI49_5543		YPR097W; YPR098C
430	DI49_5540; YPR093C; DI49_5539; YPR094W	DI49_5540; DI49_5539		YPR093C; YPR094W
431	DI49_5537; YPR088C	DI49_5537		YPR088C
432	DI49_5536; YPR086W; DI49_5535	DI49_5536; DI49_5535		YPR086W
433	DI49_5533; YPR083W; DI49_5532	DI49_5533; DI49_5532		YPR083W
434	DI49_5530; SPGP0I01810; DI49_5529; DI49_1148	DI49_5530; DI49_5529; DI49_1148	SPGP0I01810
435	DI49_5527; DI49_5528	DI49_5527; DI49_5528
436	SPGP0Ltrna11S; DI49_5523; SPGP0L00860; SPGP0Qtrna13S; SPGP0Vtrna16S; SPGP0Wtrna5S; YIL057C; SPGP0ACtrna33S; DI49_1141	DI49_5523; DI49_1141	SPGP0Ltrna11S; SPGP0L00860; SPGP0Qtrna13S; SPGP0Vtrna16S; SPGP0Wtrna5S; SPGP0ACtrna33S	YIL057C
437	DI49_5521; YPR069C; DI49_5520; SPGP0AC00580	DI49_5521; DI49_5520	SPGP0AC00580	YPR069C
438	DI49_5518; YPR066W; DI49_5517; YPR067W	DI49_5518; DI49_5517		YPR066W; YPR067W
439	SPGP0L00940; SPGP0L00930		SPGP0L00940; SPGP0L00930
440	DI49_5514; DI49_5515; YPR062W; YPR063C	DI49_5514; DI49_5515		YPR062W; YPR063C
441	DI49_5512; YPR058W; DI49_5511; YPR060C	DI49_5512; DI49_5511		YPR058W; YPR060C
442	DI49_5509; YPR055W	DI49_5509		YPR055W
443	DI49_5508; YPR054W	DI49_5508		YPR054W
444	DI49_5507; YPR052C; DI49_5506	DI49_5507; DI49_5506		YPR052C
445	DI49_5504; DI49_5505	DI49_5504; DI49_5505
446	DI49_5502; YPR046W; DI49_5501	DI49_5502; DI49_5501		YPR046W
447	DI49_5499; YPR042C	DI49_5499		YPR042C
448	DI49_5498; YPR041W; DI49_5497	DI49_5498; DI49_5497		YPR041W
449	DI49_5495; DI49_5496	DI49_5495; DI49_5496
450	DI49_5493; YPR035W; DI49_5492	DI49_5493; DI49_5492		YPR035W
451	DI49_5490; YPR032W; YPR033C	DI49_5490		YPR032W; YPR033C
452	DI49_5489; YPR031W; DI49_5488	DI49_5489; DI49_5488		YPR031W
453	SPGP0L01240; DI49_5487	DI49_5487	SPGP0L01240
454	DI49_5485; DI49_5486; SPGP0Ltrna7F	DI49_5485; DI49_5486	SPGP0Ltrna7F
455	DI49_5483; YPR026W; DI49_5482; YPR027C	DI49_5483; DI49_5482		YPR026W; YPR027C
456	DI49_5480; DI49_5481	DI49_5480; DI49_5481
457	DI49_5478; DI49_5479; YPR022C; YPR023C	DI49_5478; DI49_5479		YPR022C; YPR023C
458	DI49_5476; YPR019W; DI49_5475; YPR020W	DI49_5476; DI49_5475		YPR019W; YPR020W
459	DI49_5473; YPR016C; YPR017C	DI49_5473		YPR016C; YPR017C
460	DI49_5472; YPR015C; DI49_5471	DI49_5472; DI49_5471		YPR015C
461	DI49_5469; DI49_5470	DI49_5469; DI49_5470
462	DI49_5467; YPR010C	DI49_5467		YPR010C
463	DI49_5466; YPR009W	DI49_5466		YPR009W
464	DI49_5465; YPR008W	DI49_5465		YPR008W
465	DI49_5461; DI49_5462	DI49_5461; DI49_5462
466	DI49_5459; YPR003C	DI49_5459		YPR003C
467	SPGP0L01500; YPR002W		SPGP0L01500	YPR002W
468	DI49_5456; YPR001W; DI49_5455; YPL001W	DI49_5456; DI49_5455		YPR001W; YPL001W
469	DI49_5453; DI49_5454	DI49_5453; DI49_5454
470	DI49_5451; DI49_5452	DI49_5451; DI49_5452
471	DI49_5449; DI49_5450	DI49_5449; DI49_5450
472	DI49_5447; YPL009C; DI49_5446; YPL010W	DI49_5447; DI49_5446		YPL009C; YPL010W
473	DI49_5444; YPL012W; DI49_5443; YPL013C	DI49_5444; DI49_5443		YPL012W; YPL013C
474	DI49_5441; YPL015C; SPGP0L01670	DI49_5441	SPGP0L01670	YPL015C
475	DI49_5439; DI49_5440; YPL016W; YPL017C	DI49_5439; DI49_5440		YPL016W; YPL017C
476	DI49_5437; YPL019C; DI49_5436; YPL020C	DI49_5437; DI49_5436		YPL019C; YPL020C
477	DI49_5434; YPL022W	DI49_5434		YPL022W
478	DI49_5433; YPL023C	DI49_5433		YPL023C
479	DI49_5432; YPL024W; DI49_5431; YPL026C	DI49_5432; DI49_5431		YPL024W; YPL026C
480	DI49_5429; YPL028W	DI49_5429		YPL028W
481	DI49_5428; YPL029W; DI49_5427; YPL030W	DI49_5428; DI49_5427		YPL029W; YPL030W
482	DI49_5425; DI49_5426	DI49_5425; DI49_5426
483	DI49_5423; DI49_5424	DI49_5423; DI49_5424
484	DI49_5421; YPL037C	DI49_5421		YPL037C
485	DI49_5420; YPL038W	DI49_5420		YPL038W
486	DI49_5419; YPL039W; DI49_5418; YPL040C	DI49_5419; DI49_5418		YPL039W; YPL040C
487	DI49_5416; YPL042C	DI49_5416		YPL042C
488	DI49_5414; YPL043W	DI49_5414		YPL043W
489	DI49_5413; YPL045W	DI49_5413		YPL045W
490	DI49_5412; YPL046C; DI49_5411; YPL047W	DI49_5412; DI49_5411		YPL046C; YPL047W
491	DI49_5409; DI49_5410	DI49_5409; DI49_5410
492	DI49_5407; YPL051W; SPGP0L02010; YPL052W	DI49_5407	SPGP0L02010	YPL051W; YPL052W
493	DI49_5405; DI49_5406	DI49_5405; DI49_5406
494	DI49_5403; DI49_5404	DI49_5403; DI49_5404
495	DI49_5401; DI49_5402	DI49_5401; DI49_5402
496	DI49_5399; DI49_5400; SPGP0Etrna8C	DI49_5399; DI49_5400	SPGP0Etrna8C
497	DI49_5395; DI49_5396	DI49_5395; DI49_5396
498	DI49_5393; DI49_5394	DI49_5393; DI49_5394
499	DI49_5391; YPL069C; YPL068C	DI49_5391		YPL069C; YPL068C
500	DI49_5390; YPL070W; DI49_5389	DI49_5390; DI49_5389		YPL070W
501	DI49_5387; YPL074W; YPL072W	DI49_5387		YPL074W; YPL072W
502	DI49_5386; YPL075W; DI49_5385	DI49_5386; DI49_5385		YPL075W
503	DI49_5383; DI49_5384	DI49_5383; DI49_5384
504	DI49_5381; DI49_1215; DI49_1214	DI49_5381; DI49_1215; DI49_1214
505	DI49_5380; YPL082C; DI49_5379; YPL081W	DI49_5380; DI49_5379		YPL082C; YPL081W
506	DI49_5377; DI49_5378	DI49_5377; DI49_5378
507	DI49_5375; DI49_5376	DI49_5375; DI49_5376
508	DI49_5373; DI49_5374	DI49_5373; DI49_5374
509	DI49_5371; YPL091W; DI49_5370	DI49_5371; DI49_5370		YPL091W
510	DI49_5368; YPL094C; DI49_5367	DI49_5368; DI49_5367		YPL094C
511	DI49_5365; DI49_5366	DI49_5365; DI49_5366
512	DI49_5363; DI49_5364	DI49_5363; DI49_5364
513	DI49_5361; DI49_5362	DI49_5361; DI49_5362
514	DI49_5359; DI49_5360	DI49_5359; DI49_5360
515	DI49_5357; YPL105C; YPL104W	DI49_5357		YPL105C; YPL104W
516	DI49_5356; YPL106C; DI49_5355	DI49_5356; DI49_5355		YPL106C
517	SPGP0L02540; DI49_5354	DI49_5354	SPGP0L02540
518	SPGP0L02560; SPGP0L02550		SPGP0L02560; SPGP0L02550
519	DI49_5352; YPL111W	DI49_5352		YPL111W
520	SPGP0Ltrna3M; DI49_5351; DI49_3051; YJR043C; SPGP0Qtrna7M; DI49_1363; SPGP0Vtrna8M; SPGP0AAtrna11M; SPGP0AGtrna20M; SPGP0AHtrna10M; SPGP0Dtrna12M; DI49_5024	DI49_5351; DI49_3051; DI49_1363; DI49_5024	SPGP0Ltrna3M; SPGP0Qtrna7M; SPGP0Vtrna8M; SPGP0AAtrna11M; SPGP0AGtrna20M; SPGP0AHtrna10M; SPGP0Dtrna12M	YJR043C
521	DI49_5350; YPL112C	DI49_5350		YPL112C
522	DI49_5349; YPL113C	DI49_5349		YPL113C
523	DI49_5348; YPL115C	DI49_5348		YPL115C
524	DI49_5347; YPL116W; DI49_5346	DI49_5347; DI49_5346		YPL116W
525	DI49_5344; DI49_5345	DI49_5344; DI49_5345
526	DI49_5342; DI49_5343	DI49_5342; DI49_5343
527	DI49_5340; YPL123C; DI49_5339	DI49_5340; DI49_5339		YPL123C
528	DI49_5337; YPL126W; DI49_5336	DI49_5337; DI49_5336		YPL126W
529	SPGP0L02750; DI49_5335	DI49_5335	SPGP0L02750
530	DI49_5332; YPL131W; YPL130W	DI49_5332		YPL131W; YPL130W
531	DI49_5331; YPL132W	DI49_5331		YPL132W
532	DI49_5330; YPL133C	DI49_5330		YPL133C
533	DI49_5329; YPL134C; DI49_5328	DI49_5329; DI49_5328		YPL134C
534	DI49_5326; YPL138C; YPL137C	DI49_5326		YPL138C; YPL137C
535	DI49_5325; YPL139C; DI49_5324	DI49_5325; DI49_5324		YPL139C
536	SPGP0L02870; DI49_5059; DI49_5321	DI49_5059; DI49_5321	SPGP0L02870
537	DI49_5319; YPL146C; DI49_5318	DI49_5319; DI49_5318		YPL146C
538	DI49_5316; DI49_5317	DI49_5316; DI49_5317
539	DI49_5314; DI49_5315; YPL150W; YPL149W	DI49_5314; DI49_5315		YPL150W; YPL149W
540	DI49_5312; YPL153C; YPL152W	DI49_5312		YPL153C; YPL152W
541	DI49_5311; YPL154C; DI49_5310	DI49_5311; DI49_5310		YPL154C
542	DI49_5308; DI49_5309	DI49_5308; DI49_5309
543	DI49_5306; DI49_5307	DI49_5306; DI49_5307
544	DI49_5304; DI49_5305	DI49_5304; DI49_5305
545	DI49_5302; DI49_5303	DI49_5302; DI49_5303
546	DI49_5300; DI49_5301; YPL164C; YPL163C	DI49_5300; DI49_5301		YPL164C; YPL163C
547	DI49_5298; YPL167C; DI49_5297; YPL166W	DI49_5298; DI49_5297		YPL167C; YPL166W
548	DI49_5295; DI49_5296; YPL169C; YPL168W	DI49_5295; DI49_5296		YPL169C; YPL168W
549	DI49_5293; YPL172C; SPGP0L03170; YPL171C	DI49_5293	SPGP0L03170	YPL172C; YPL171C
550	DI49_5291; YPL175W; DI49_5290; YPL174C	DI49_5291; DI49_5290		YPL175W; YPL174C
551	DI49_5288; YPL178W; YPL177C	DI49_5288		YPL178W; YPL177C
552	DI49_5286; YPL179W; DI49_5285	DI49_5286; DI49_5285		YPL179W
553	DI49_5283; DI49_5284	DI49_5283; DI49_5284
554	DI49_5281; YPL184C; DI49_5280; YPL183W-A	DI49_5281; DI49_5280		YPL184C; YPL183W-A
555	DI49_5278; YPL188W; DI49_5277	DI49_5278; DI49_5277		YPL188W
556	DI49_5275; YPL190C; YPL189C-A	DI49_5275		YPL190C; YPL189C-A
557	DI49_5274; YPL191C; DI49_5273	DI49_5274; DI49_5273		YPL191C
558	DI49_5271; YPL194W; YPL193W	DI49_5271		YPL194W; YPL193W
559	SPGP0L03390; YPL195W		SPGP0L03390	YPL195W
560	DI49_5270; YPL196W; DI49_5268	DI49_5270; DI49_5268		YPL196W
561	DI49_5266; YPL201C; DI49_5265; YPL200W	DI49_5266; DI49_5265		YPL201C; YPL200W
562	DI49_5263; YPL204W; DI49_5262	DI49_5263; DI49_5262		YPL204W
563	DI49_5260; DI49_5261	DI49_5260; DI49_5261
564	DI49_5258; DI49_5259	DI49_5258; DI49_5259
565	DI49_5256; YPL212C; DI49_5255	DI49_5256; DI49_5255		YPL212C
566	DI49_5253; DI49_5254; YPL214C; YPL213W	DI49_5253; DI49_5254		YPL214C; YPL213W
567	DI49_5251; YPL217C; YPL218W; YPL216W	DI49_5251		YPL217C; YPL218W; YPL216W
568	DI49_5249; DI49_1840	DI49_5249; DI49_1840
569	DI49_5248; YPL221W; DI49_5246	DI49_5248; DI49_5246		YPL221W
570	DI49_5244; DI49_5245	DI49_5244; DI49_5245
571	DI49_5242; YPL226W	DI49_5242		YPL226W
572	DI49_5241; YPL227C	DI49_5241		YPL227C
573	DI49_5240; YPL228W; DI49_5239	DI49_5240; DI49_5239		YPL228W
574	DI49_5237; YPL231W; DI49_5236; YPL230W	DI49_5237; DI49_5236		YPL231W; YPL230W
575	DI49_5234; YPL234C	DI49_5234		YPL234C
576	DI49_5233; YPL235W; DI49_5232	DI49_5233; DI49_5232		YPL235W
577	DI49_5230; YPL239W	DI49_5230		YPL239W
578	SPGP0L03810; DI49_4269	DI49_4269	SPGP0L03810
579	SPGP0L03830; YPL242C		SPGP0L03830	YPL242C
580	YGR087C; DI49_3657; YPL243W; YLR134W; YLR135W; DI49_3658	DI49_3657; DI49_3658		YGR087C; YPL243W; YLR134W; YLR135W
581	YCR065W; SPGP0EB00100		SPGP0EB00100	YCR065W
582	DI49_2825; DI49_2824	DI49_2825; DI49_2824
583	DI49_2827; DI49_2826	DI49_2827; DI49_2826
584	SPGP0M00150; DI49_2828; YJL207C; YJL208C	DI49_2828	SPGP0M00150	YJL207C; YJL208C
585	DI49_2829; YJL204C; DI49_2830; YJL205C	DI49_2829; DI49_2830		YJL204C; YJL205C
586	DI49_2832; YJL200C	DI49_2832		YJL200C
587	SPGP0Mtrna29T; DI49_2415; SPGP0Otrna14T; DI49_2254; SPGP0Otrna15T; DI49_2301; SPGP0Otrna16T; SPGP0O01690; SPGP0Strna25T; DI49_4465; SPGP0Wtrna7T; SPGP0W01480; SPGP0Btrna1T; DI49_0193; SPGP0ALtrna31T; DI49_4856; SPGP0Htrna32T; DI49_1043	DI49_2415; DI49_2254; DI49_2301; DI49_4465; DI49_0193; DI49_4856; DI49_1043	SPGP0Mtrna29T; SPGP0Otrna14T; SPGP0Otrna15T; SPGP0Otrna16T; SPGP0O01690; SPGP0Strna25T; SPGP0Wtrna7T; SPGP0W01480; SPGP0Btrna1T; SPGP0ALtrna31T; SPGP0Htrna32T
588	DI49_2834; YJL198W; DI49_2835; YJL199C	DI49_2834; DI49_2835		YJL198W; YJL199C
589	DI49_2837; DI49_2836	DI49_2837; DI49_2836
590	DI49_2839; YJL192C	DI49_2839		YJL192C
591	DI49_2840; DI49_0783; DI49_0784; YCR032W	DI49_2840; DI49_0783; DI49_0784		YCR032W
592	DI49_2841; YJL190C	DI49_2841		YJL190C
593	DI49_2842; SPGP0N03080; DI49_2843	DI49_2842; DI49_2843	SPGP0N03080
594	DI49_2845; DI49_2844; YJL186W; YJL187C	DI49_2845; DI49_2844		YJL186W; YJL187C
595	DI49_2847; DI49_2846	DI49_2847; DI49_2846
596	DI49_2849; YJL180C; YJL181W	DI49_2849		YJL180C; YJL181W
597	DI49_2850; YJL179W; DI49_2851	DI49_2850; DI49_2851		YJL179W
598	DI49_2853; YJL176C; DI49_2854	DI49_2853; DI49_2854		YJL176C
599	DI49_2856; YJL172W; YJL173C	DI49_2856		YJL172W; YJL173C
600	DI49_2857; YJL171C; DI49_2858	DI49_2857; DI49_2858		YJL171C
601	DI49_2860; YJL167W	DI49_2860		YJL167W
602	DI49_2861; YJL166W	DI49_2861		YJL166W
603	DI49_2862; YJL165C	DI49_2862		YJL165C
604	DI49_2863; YJL164C; DI49_2864	DI49_2863; DI49_2864		YJL164C
605	SPGP0M00550; YJL159W; YJL160C		SPGP0M00550	YJL159W; YJL160C
606	DI49_2869; YJL158C; DI49_2870	DI49_2869; DI49_2870		YJL158C
607	DI49_2872; YJL155C; DI49_2873; YJL156C	DI49_2872; DI49_2873		YJL155C; YJL156C
608	DI49_2875; DI49_2874	DI49_2875; DI49_2874
609	DI49_2877; YJL148W; DI49_2878	DI49_2877; DI49_2878		YJL148W
610	DI49_2880; YJL145W; DI49_2881	DI49_2880; DI49_2881		YJL145W
611	DI49_2883; YJL141C; DI49_2473; DI49_2474	DI49_2883; DI49_2473; DI49_2474		YJL141C
612	DI49_2884; YJL140W; DI49_2885	DI49_2884; DI49_2885		YJL140W
613	DI49_2887; SPGP0M00730; DI49_3430; DI49_3429	DI49_2887; DI49_3430; DI49_3429	SPGP0M00730
614	DI49_2888; SPGP0M00750	DI49_2888	SPGP0M00750
615	DI49_2890; YJL133W	DI49_2890		YJL133W
616	SPGP0M00790; YJL132W		SPGP0M00790	YJL132W
617	DI49_2891; YJL131C	DI49_2891		YJL131C
618	DI49_2892; YJL130C	DI49_2892		YJL130C
619	DI49_2893; YJL129C	DI49_2893		YJL129C
620	DI49_2894; YJL128C	DI49_2894		YJL128C
621	DI49_2895; YJL127C-B; DI49_2896	DI49_2895; DI49_2896		YJL127C-B
622	DI49_2898; YJL125C; DI49_2899; YJL126W	DI49_2898; DI49_2899		YJL125C; YJL126W
623	DI49_2900; SPGP0M00890	DI49_2900	SPGP0M00890
624	SPGP0M00920; DI49_2901	DI49_2901	SPGP0M00920
625	DI49_2903; DI49_2902	DI49_2903; DI49_2902
626	SPGP0M00960; DI49_2904	DI49_2904	SPGP0M00960
627	DI49_2908; YJL112W	DI49_2908		YJL112W
628	DI49_2909; YJL111W; DI49_2910	DI49_2909; DI49_2910		YJL111W
629	DI49_2912; YJL107C	DI49_2912		YJL107C
630	DI49_2913; YJL106W; DI49_2914	DI49_2913; DI49_2914		YJL106W
631	DI49_2916; DI49_2915; YJL104W; YJL105W	DI49_2916; DI49_2915		YJL104W; YJL105W
632	SPGP0Mtrna29R; DI49_2918; YJL102W	DI49_2918	SPGP0Mtrna29R	YJL102W
633	DI49_2919; YJL101C; DI49_2920	DI49_2919; DI49_2920		YJL101C
634	DI49_2922; YJL098W; DI49_2923; YJL099W	DI49_2922; DI49_2923		YJL098W; YJL099W
635	DI49_2925; YJL095W; DI49_2926; YJL096W	DI49_2925; DI49_2926		YJL095W; YJL096W
636	DI49_2928; YJL092W; YJL093C	DI49_2928		YJL092W; YJL093C
637	DI49_2929; YJL091C	DI49_2929		YJL091C
638	DI49_2930; YJL090C	DI49_2930		YJL090C
639	DI49_2931; YJL089W; DI49_2932	DI49_2931; DI49_2932		YJL089W
640	DI49_2934; YJL085W	DI49_2934		YJL085W
641	SPGP0M01230; SPGP0N02150		SPGP0M01230; SPGP0N02150
642	DI49_2935; YJL083W	DI49_2935		YJL083W
643	DI49_2936; YJL082W; DI49_2937; YJL081C	DI49_2936; DI49_2937		YJL082W; YJL081C
644	DI49_2939; YJL079C; DI49_2940	DI49_2939; DI49_2940		YJL079C
645	DI49_2942; DI49_2941	DI49_2942; DI49_2941
646	DI49_2944; YJL072C; YJL073W	DI49_2944		YJL072C; YJL073W
647	DI49_2945; YJL071W	DI49_2945		YJL071W
648	DI49_2946; YJL070C; DI49_2947	DI49_2946; DI49_2947		YJL070C
649	DI49_2949; DI49_2948	DI49_2949; DI49_2948
650	DI49_2951; DI49_2950	DI49_2951; DI49_2950
651	DI49_2953; YJL062W; DI49_2954	DI49_2953; DI49_2954		YJL062W
652	DI49_2956; YJL059W	DI49_2956		YJL059W
653	DI49_2957; YJL058C; DI49_2958	DI49_2957; DI49_2958		YJL058C
654	DI49_2960; DI49_2959	DI49_2960; DI49_2959
655	DI49_2962; DI49_2961	DI49_2962; DI49_2961
656	DI49_2964; YJL051W	DI49_2964		YJL051W
657	DI49_2965; YJL050W; DI49_2966	DI49_2965; DI49_2966		YJL050W
658	DI49_2968; DI49_2967	DI49_2968; DI49_2967
659	SPGP0Mtrna14Y; DI49_2382; DI49_3070; DI49_2383; SPGP0Btrna1Y; DI49_1668; DI49_4369; SPGP0Ftrna12Y; DI49_4037	DI49_2382; DI49_3070; DI49_2383; DI49_1668; DI49_4369; DI49_4037	SPGP0Mtrna14Y; SPGP0Btrna1Y; SPGP0Ftrna12Y
660	SPGP0Mtrna30R; DI49_4323; SPGP0Mtrna31R; DI49_2981; SPGP0Ptrna15R; DI49_3226; SPGP0Qtrna12R; DI49_1385; SPGP0Wtrna4R; SPGP0Etrna36R; SPGP0Etrna37R; DI49_2082; SPGP0Ftrna26R	DI49_4323; DI49_2981; DI49_3226; DI49_1385; DI49_2082	SPGP0Mtrna30R; SPGP0Mtrna31R; SPGP0Ptrna15R; SPGP0Qtrna12R; SPGP0Wtrna4R; SPGP0Etrna36R; SPGP0Etrna37R; SPGP0Ftrna26R
661	DI49_2975; DI49_2974	DI49_2975; DI49_2974
662	SPGP0M01630; DI49_2976	DI49_2976	SPGP0M01630
663	SPGP0M01670; DI49_1172; DI49_1171	DI49_1172; DI49_1171	SPGP0M01670
664	SPGP0Mtrna25V; DI49_4248; SPGP0Ntrna4V; YJL037W; SPGP0Ptrna8V; SPGP0Ptrna9V; DI49_3302; SPGP0Qtrna5V; DI49_1558; SPGP0Qtrna6V; DI49_1540; SPGP0Ztrna18V; SPGP0Ztrna19V; YKL069W; SPGP0AKtrna24V; YGL225W; SPGP0AMtrna35V; SPGP0Ctrna3V; DI49_3783; SPGP0Dtrna17V; YOR176W; SPGP0Etrna31V; DI49_2123; DI49_4247; SPGP0Ftrna22V; DI49_4138; YMR163C; SPGP0Gtrna28V; YMR049C; DI49_5011	DI49_4248; DI49_3302; DI49_1558; DI49_1540; DI49_3783; DI49_2123; DI49_4247; DI49_4138; DI49_5011	SPGP0Mtrna25V; SPGP0Ntrna4V; SPGP0Ptrna8V; SPGP0Ptrna9V; SPGP0Qtrna5V; SPGP0Qtrna6V; SPGP0Ztrna18V; SPGP0Ztrna19V; SPGP0AKtrna24V; SPGP0AMtrna35V; SPGP0Ctrna3V; SPGP0Dtrna17V; SPGP0Etrna31V; SPGP0Ftrna22V; SPGP0Gtrna28V	YJL037W; YKL069W; YGL225W; YOR176W; YMR163C; YMR049C
665	DI49_2984; YJL036W; DI49_2985	DI49_2984; DI49_2985		YJL036W
666	DI49_2987; YJL033W; DI49_2988	DI49_2987; DI49_2988		YJL033W
667	DI49_2990; DI49_2989	DI49_2990; DI49_2989
668	DI49_2993; YJL026W; DI49_2994	DI49_2993; DI49_2994		YJL026W
669	DI49_2999; YJL019W; DI49_3000; YJL020C	DI49_2999; DI49_3000		YJL019W; YJL020C
670	DI49_3002; DI49_3001	DI49_3002; DI49_3001
671	DI49_3004; DI49_3003	DI49_3004; DI49_3003
672	SPGP0Mtrna9W; DI49_3006; DI49_2157; DI49_2156; DI49_1855	DI49_3006; DI49_2157; DI49_2156; DI49_1855	SPGP0Mtrna9W
673	DI49_3007; YJL010C	DI49_3007		YJL010C
674	DI49_3008; YJL008C	DI49_3008		YJL008C
675	SPGP0Mtrna15M; DI49_4243; DI49_3010; SPGP0Ftrna13M; DI49_4242	DI49_4243; DI49_3010; DI49_4242	SPGP0Mtrna15M; SPGP0Ftrna13M
676	DI49_3012; YJL005W; DI49_3013; YJL006C	DI49_3012; DI49_3013		YJL005W; YJL006C
677	DI49_3015; DI49_3014	DI49_3015; DI49_3014
678	DI49_3016; SPGP0M01930	DI49_3016	SPGP0M01930
679	DI49_3018; DI49_3017	DI49_3018; DI49_3017
680	DI49_3020; YJR005W; DI49_3021	DI49_3020; DI49_3021		YJR005W
681	DI49_3023; YJR007W; YJR006W	DI49_3023		YJR007W; YJR006W
682	DI49_3024; YJR008W	DI49_3024		YJR008W
683	DI49_3025; DI49_2159; YJR009C; YGR192C; YGR193C	DI49_3025; DI49_2159		YJR009C; YGR192C; YGR193C
684	DI49_3026; YJR010W; DI49_3027	DI49_3026; DI49_3027		YJR010W
685	DI49_3029; DI49_3028; YJR011C; YJR010C-A	DI49_3029; DI49_3028		YJR011C; YJR010C-A
686	DI49_3031; YJR014W; SPGP0M02100	DI49_3031	SPGP0M02100	YJR014W
687	DI49_3033; DI49_3032; YJR016C; YJR015W	DI49_3033; DI49_3032		YJR016C; YJR015W
688	SPGP0M02140; YJR021C; DI49_3035; YJR019C	DI49_3035	SPGP0M02140	YJR021C; YJR019C
689	DI49_3037; DI49_3036	DI49_3037; DI49_3036
690	DI49_3039; DI49_3038	DI49_3039; DI49_3038
691	DI49_3041; YJR033C; DI49_3042	DI49_3041; DI49_3042		YJR033C
692	DI49_3044; YJR036C; YJR035W	DI49_3044		YJR036C; YJR035W
693	DI49_3045; YJR039W	DI49_3045		YJR039W
694	DI49_3046; YJR040W; DI49_3047	DI49_3046; DI49_3047		YJR040W
695	DI49_3049; DI49_3048	DI49_3049; DI49_3048
696	DI49_3053; YJR046W	DI49_3053		YJR046W
697	SPGP0Mtrna37S; DI49_4419; SPGP0Qtrna14S; SPGP0Wtrna6S; SPGP0Btrna1S; SPGP0Btrna3S; DI49_0593; DI49_0694; SPGP0AItrna24S; SPGP0Ftrna34S; DI49_4865; SPGP0Htrna39S; SPGP0I02800	DI49_4419; DI49_0593; DI49_0694; DI49_4865	SPGP0Mtrna37S; SPGP0Qtrna14S; SPGP0Wtrna6S; SPGP0Btrna1S; SPGP0Btrna3S; SPGP0AItrna24S; SPGP0Ftrna34S; SPGP0Htrna39S; SPGP0I02800
698	DI49_3055; DI49_1358; DI49_3056; YJR047C; YEL034W	DI49_3055; DI49_1358; DI49_3056		YJR047C; YEL034W
699	DI49_3058; YJR050W; DI49_3059; YJR049C	DI49_3058; DI49_3059		YJR050W; YJR049C
700	DI49_3061; YJR052W; DI49_3062	DI49_3061; DI49_3062		YJR052W
701	SPGP0Mtrna32R; DI49_3064; DI49_3065	DI49_3064; DI49_3065	SPGP0Mtrna32R
702	DI49_3072; YJR059W; DI49_3073; YJR058C	DI49_3072; DI49_3073		YJR059W; YJR058C
703	DI49_3075; YJR062C; DI49_3076	DI49_3075; DI49_3076		YJR062C
704	DI49_3078; YJR065C	DI49_3078		YJR065C
705	DI49_3079; YJR066W; DI49_3080	DI49_3079; DI49_3080		YJR066W
706	DI49_3082; YJR069C	DI49_3082		YJR069C
707	DI49_3083; YJR070C; DI49_3084	DI49_3083; DI49_3084		YJR070C
708	SPGP0M02600; DI49_3085	DI49_3085	SPGP0M02600
709	DI49_3087; YJR076C	DI49_3087		YJR076C
710	DI49_3088; YJR077C; DI49_3089	DI49_3088; DI49_3089		YJR077C
711	DI49_3091; DI49_3090	DI49_3091; DI49_3090
712	DI49_3093; DI49_3092	DI49_3093; DI49_3092
713	DI49_3095; DI49_3094	DI49_3095; DI49_3094
714	DI49_3097; DI49_3096	DI49_3097; DI49_3096
715	DI49_3099; YJR091C; DI49_3100	DI49_3099; DI49_3100		YJR091C
716	DI49_3102; DI49_3101	DI49_3102; DI49_3101
717	DI49_3104; YJR095W; DI49_3105	DI49_3104; DI49_3105		YJR095W
718	DI49_3107; YJR098C; DI49_3108; YJR097W	DI49_3107; DI49_3108		YJR098C; YJR097W
719	SPGP0Mtrna33L; DI49_3110; DI49_3111; YJR100C; SPGP0Ttrna29L; YLR227C; SPGP0Ctrna9L	DI49_3110; DI49_3111	SPGP0Mtrna33L; SPGP0Ttrna29L; SPGP0Ctrna9L	YJR100C; YLR227C
720	DI49_3113; DI49_3112	DI49_3113; DI49_3112
721	DI49_3115; YJR105W; DI49_3116	DI49_3115; DI49_3116		YJR105W
722	DI49_3118; DI49_3117; YJR107W; YJR106W	DI49_3118; DI49_3117		YJR107W; YJR106W
723	DI49_3119; YJR109C; SPGP0N00510	DI49_3119	SPGP0N00510	YJR109C
724	DI49_3120; YJR110W	DI49_3120		YJR110W
725	DI49_3121; YJR111C; DI49_3122	DI49_3121; DI49_3122		YJR111C
726	DI49_3124; DI49_3123	DI49_3124; DI49_3123
727	DI49_3126; DI49_3125	DI49_3126; DI49_3125
728	DI49_3128; YJR118C; DI49_3129	DI49_3128; DI49_3129		YJR118C
729	DI49_3131; DI49_3130	DI49_3131; DI49_3130
730	DI49_3133; YJR124C	DI49_3133		YJR124C
731	DI49_3134; YJR125C; DI49_3135	DI49_3134; DI49_3135		YJR125C
732	DI49_3137; DI49_3136	DI49_3137; DI49_3136
733	DI49_3139; DI49_3138	DI49_3139; DI49_3138
734	DI49_3141; YJR133W	DI49_3141		YJR133W
735	DI49_3142; YJR134C; DI49_3143	DI49_3142; DI49_3143		YJR134C
736	DI49_3145; YJR136C; YJR135W-A	DI49_3145		YJR136C; YJR135W-A
737	DI49_3146; YJR137C	DI49_3146		YJR137C
738	DI49_3147; YJR138W	DI49_3147		YJR138W
739	DI49_3148; YJR139C; DI49_3149	DI49_3148; DI49_3149		YJR139C
740	DI49_3151; DI49_3150	DI49_3151; DI49_3150
741	DI49_3153; DI49_3152	DI49_3153; DI49_3152
742	SPGP0M03300; DI49_2608; DI49_2609	DI49_2608; DI49_2609	SPGP0M03300
743	DI49_3156; DI49_3155	DI49_3156; DI49_3155
744	DI49_3158; DI49_3157; SPGP0M03360; DI49_3160	DI49_3158; DI49_3157; DI49_3160	SPGP0M03360
745	SPGP0M03390; DI49_3161	DI49_3161	SPGP0M03390
746	DI49_3163; DI49_3162	DI49_3163; DI49_3162
747	DI49_3165; DI49_3164	DI49_3165; DI49_3164
748	SPGP0M03450; SPGP0AQ00540; SPGP0Q02660; DI49_1326; DI49_2619	DI49_1326; DI49_2619	SPGP0M03450; SPGP0AQ00540; SPGP0Q02660
749	DI49_3166; SPGP0BG00110; SPGP0M03470	DI49_3166	SPGP0BG00110; SPGP0M03470
750	YGR286C; SPGP0IL00100		SPGP0IL00100	YGR286C
751	SPGP0EP00100; YHL007C; DI49_4842; YHL006C; DI49_4843	DI49_4842; DI49_4843	SPGP0EP00100	YHL007C; YHL006C
752	SPGP0ER00100; YOL156W; SPGP0FF00100; YPR011C		SPGP0ER00100; SPGP0FF00100	YOL156W; YPR011C
753	SPGP0ES00100; DI49_2501	DI49_2501	SPGP0ES00100
754	SPGP0N00100; YHR211W; YJR150C; DI49_3472; SPGP0P00110; YFL051C; YHR213W-B; DI49_0077; SPGP0AP00560; SPGP0AP00570	DI49_3472; DI49_0077	SPGP0N00100; SPGP0P00110; SPGP0AP00560; SPGP0AP00570	YHR211W; YJR150C; YFL051C; YHR213W-B
755	YJR148W; YJR149W			YJR148W; YJR149W
756	YJR145C; SPGP0AP00480; YJR144W; YHR204W		SPGP0AP00480	YJR145C; YJR144W; YHR204W
757	YJR142W; YJR143C			YJR142W; YJR143C
758	YJR140C; YJR141W			YJR140C; YJR141W
759	YJR132W; DI49_3140; YJR131W	DI49_3140		YJR132W; YJR131W
760	YJR129C; YJR130C			YJR129C; YJR130C
761	YJR126C; YJR127C			YJR126C; YJR127C
762	YJR123W; DI49_3132; YJR122W	DI49_3132		YJR123W; YJR122W
763	YJR119C; YJR121W			YJR119C; YJR121W
764	YJR117W; DI49_3127; YJR116W	DI49_3127		YJR117W; YJR116W
765	YJR113C; YJR115W			YJR113C; YJR115W
766	YJR112W; YJR112W-A			YJR112W; YJR112W-A
767	YJR104C; DI49_3114; YJR103W	DI49_3114		YJR104C; YJR103W
768	YJR101W; YJR102C			YJR101W; YJR102C
769	YJR094W-A; DI49_3103; YJR094C	DI49_3103		YJR094W-A; YJR094C
770	YJR092W; YJR093C			YJR092W; YJR093C
771	YJR090C; DI49_3098; YJR089W	DI49_3098		YJR090C; YJR089W
772	YJR086W; YJR088C			YJR086W; YJR088C
773	YJR084W; YJR085C			YJR084W; YJR085C
774	YJR082C; YJR083C			YJR082C; YJR083C
775	YJR078W; YJR080C			YJR078W; YJR080C
776	YJR075W; DI49_3086; YJR074W	DI49_3086		YJR075W; YJR074W
777	YJR072C; YJR073C			YJR072C; YJR073C
778	YJR068W; DI49_3081; YJR067C	DI49_3081		YJR068W; YJR067C
779	YJR064W; DI49_3077; YJR063W	DI49_3077		YJR064W; YJR063W
780	YJR061W; DI49_3074; YJR060W	DI49_3074		YJR061W; YJR060W
781	SPGP0Ntrna5Y; SPGP0Dtrna11Y; YJR056C; SPGP0Atrna8Y; YOL020W		SPGP0Ntrna5Y; SPGP0Dtrna11Y; SPGP0Atrna8Y	YJR056C; YOL020W
782	YJR054W; DI49_3063; YJR053W	DI49_3063		YJR054W; YJR053W
783	YJR045C; DI49_3052; YJR044C	DI49_3052		YJR045C; YJR044C
784	YJR041C; YJR042W			YJR041C; YJR042W
785	YJR032W; DI49_3040; YJR031C	DI49_3040		YJR032W; YJR031C
786	YJR025C; YJR030C			YJR025C; YJR030C
787	YJR013W; YJR012C			YJR013W; YJR012C
788	YJR004C; DI49_3019; YJR003C	DI49_3019		YJR004C; YJR003C
789	YJR001W; YJR002W			YJR001W; YJR002W
790	YJL002C; YJL001W			YJL002C; YJL001W
791	YJL004C; YJL003W			YJL004C; YJL003W
792	SPGP0Ntrna1W; SPGP0Gtrna10W; YGL119W; YKL072W; SPGP0AStrna6W; YPL257W		SPGP0Ntrna1W; SPGP0Gtrna10W; SPGP0AStrna6W	YGL119W; YKL072W; YPL257W
793	SPGP0Ntrna9K; DI49_5468; YJL011C; SPGP0Ptrna15K; DI49_3250; DI49_1538; SPGP0Qtrna11K; SPGP0FXtrna35K; YDR444W; SPGP0Atrna19K; YDR363W; SPGP0Vtrna12K; SPGP0Vtrna13K; YER134C; SPGP0Wtrna4K; DI49_2750; SPGP0Ztrna27K; YKL128C; SPGP0ABtrna31K; SPGP0Btrna2K; DI49_0613; SPGP0AEtrna5K; YFR035C; SPGP0AHtrna23K; YHR150W; SPGP0BEtrna28K; DI49_1599; DI49_4194; YMR106C; SPGP0Gtrna36K; YMR319C	DI49_5468; DI49_3250; DI49_1538; DI49_2750; DI49_0613; DI49_1599; DI49_4194	SPGP0Ntrna9K; SPGP0Ptrna15K; SPGP0Qtrna11K; SPGP0FXtrna35K; SPGP0Atrna19K; SPGP0Vtrna12K; SPGP0Vtrna13K; SPGP0Wtrna4K; SPGP0Ztrna27K; SPGP0ABtrna31K; SPGP0Btrna2K; SPGP0AEtrna5K; SPGP0AHtrna23K; SPGP0BEtrna28K; SPGP0Gtrna36K	YJL011C; YDR444W; YDR363W; YER134C; YKL128C; YFR035C; YHR150W; YMR106C; YMR319C
794	YJL013C; YJL012C			YJL013C; YJL012C
795	YJL016W; YJL014W			YJL016W; YJL014W
796	YJL024C; DI49_2995; YJL025W	DI49_2995		YJL024C; YJL025W
797	SPGP0Ntrna6M; YJL007C; YJL029C; SPGP0Atrna9M; YDR349C; SPGP0AUtrna2M; YMR158W		SPGP0Ntrna6M; SPGP0Atrna9M; SPGP0AUtrna2M	YJL007C; YJL029C; YDR349C; YMR158W
798	YJL031C; YJL030W			YJL031C; YJL030W
799	YJL034W; DI49_2986; YJL035C	DI49_2986		YJL034W; YJL035C
800	YJL039C; DI49_2978; YJL041W	DI49_2978		YJL039C; YJL041W
801	YJL043W; YJL042W			YJL043W; YJL042W
802	SPGP0Ntrna6Y; SPGP0Gtrna17Y; YJL046W; SPGP0HYtrna2Y; YIL004C; SPGP0AE00400; SPGP0AEtrna4Y; YFR011C; YMR283C; SPGP0Gtrna16Y; YML054C		SPGP0Ntrna6Y; SPGP0Gtrna17Y; SPGP0HYtrna2Y; SPGP0AE00400; SPGP0AEtrna4Y; SPGP0Gtrna16Y	YJL046W; YIL004C; YFR011C; YMR283C; YML054C
803	YJL048C; YJL047C			YJL048C; YJL047C
804	YJL052W; DI49_2963; YJL053W	DI49_2963		YJL052W; YJL053W
805	YJL055W; YJL054W			YJL055W; YJL054W
806	YJL060W; DI49_2955; YJL061W	DI49_2955		YJL060W; YJL061W
807	YJL062W-A; DI49_2952; YJL063C	DI49_2952		YJL062W-A; YJL063C
808	YJL066C; YJL065C			YJL066C; YJL065C
809	YJL069C; YJL068C			YJL069C; YJL068C
810	YJL076W; YJL074C			YJL076W; YJL074C
811	YJL080C; DI49_2938	DI49_2938		YJL080C
812	YJL087C; DI49_2933; YJL088W	DI49_2933		YJL087C; YJL088W
813	YJL109C; DI49_2911; YJL110C	DI49_2911		YJL109C; YJL110C
814	YJL117W; YJL116C			YJL117W; YJL116C
815	YJL121C; YJL118W			YJL121C; YJL118W
816	YJL123C; YJL122W			YJL123C; YJL122W
817	YJL133C-A; DI49_2889; YJL134W	DI49_2889		YJL133C-A; YJL134W
818	YJL137C; YJL136C			YJL137C; YJL136C
819	YJL139C; YJL138C; YKR059W; YKR058W			YJL139C; YJL138C; YKR059W; YKR058W
820	YJL143W; DI49_2882; YJL144W	DI49_2882		YJL143W; YJL144W
821	YJL146W; DI49_2879; YJL147C	DI49_2879		YJL146W; YJL147C
822	YJL149W; DI49_2876; YJL151C	DI49_2876		YJL149W; YJL151C
823	YJL154C; YJL153C			YJL154C; YJL153C
824	YJL162C; DI49_2865; YJL163C	DI49_2865		YJL162C; YJL163C
825	YJL168C; DI49_2859; YJL170C	DI49_2859		YJL168C; YJL170C
826	YJL177W; DI49_2852; YJL178C	DI49_2852		YJL177W; YJL178C
827	YJL184W; YJL183W			YJL184W; YJL183W
828	SPGP0N03100; SPGP0AH00930		SPGP0N03100; SPGP0AH00930
829	YJL193W; DI49_2838; YJL194W	DI49_2838		YJL193W; YJL194W
830	YJL197W; YJL196C			YJL197W; YJL196C
831	YJL201W; DI49_2831; YJL203W	DI49_2831		YJL201W; YJL203W
832	YJL210W; YJL209W			YJL210W; YJL209W
833	SPGP0N03290; YJL212C		SPGP0N03290	YJL212C
834	YJL214W; SPGP0O02530; YJL216C; YHR092C; YHR093W; YDR342C		SPGP0O02530	YJL214W; YJL216C; YHR092C; YHR093W; YDR342C
835	YJL218W; YJL217W; DI49_1320; DI49_1319	DI49_1320; DI49_1319		YJL218W; YJL217W
836	YJL221C; YGR287C; SPGP0GV00100; YBR299W; SPGP0E00100		SPGP0GV00100; SPGP0E00100	YJL221C; YGR287C; YBR299W
837	YOL158C; DI49_1601; YOL159C	DI49_1601		YOL158C; YOL159C
838	YHL046C; YDR542W; YEL049W; YEL048C; YHL044W; YGL258W-A; SPGP0BM00110; YCR086W		SPGP0BM00110	YHL046C; YDR542W; YEL049W; YEL048C; YHL044W; YGL258W-A; YCR086W
839	SPGP0EVtrna4S; DI49_2374; SPGP0EW00100; SPGP0Atrna21S; YDR339C; SPGP0Ttrna36S; YLR327C; SPGP0AFtrna30S; DI49_3831; SPGP0Ctrna10S	DI49_2374; DI49_3831	SPGP0EVtrna4S; SPGP0EW00100; SPGP0Atrna21S; SPGP0Ttrna36S; SPGP0AFtrna30S; SPGP0Ctrna10S	YDR339C; YLR327C
840	YIL007C; YCR090C			YIL007C; YCR090C
841	YBR298C; SPGP0AD00100		SPGP0AD00100	YBR298C
842	SPGP0O00100; YGR289C; SPGP0E00120; YGR288W		SPGP0O00100; SPGP0E00120	YGR289C; YGR288W
843	DI49_2256; DI49_2255	DI49_2256; DI49_2255
844	DI49_2258; YOL151W; YOL152W	DI49_2258		YOL151W; YOL152W
845	DI49_2259; YOL149W	DI49_2259		YOL149W
846	DI49_2260; YOL148C	DI49_2260		YOL148C
847	DI49_2261; YOL147C; DI49_2262	DI49_2261; DI49_2262		YOL147C
848	DI49_2264; DI49_2263	DI49_2264; DI49_2263
849	DI49_2266; YOL142W; DI49_2267	DI49_2266; DI49_2267		YOL142W
850	DI49_2269; YOL139C; DI49_2270	DI49_2269; DI49_2270		YOL139C
851	DI49_2272; YOL136C; DI49_2273; YOL137W	DI49_2272; DI49_2273		YOL136C; YOL137W
852	DI49_2275; YOL132W; DI49_2276; YOL133W	DI49_2275; DI49_2276		YOL132W; YOL133W
853	DI49_2278; YOL129W	DI49_2278		YOL129W
854	DI49_2279; YOL128C	DI49_2279		YOL128C
855	DI49_2280; YOL127W	DI49_2280		YOL127W
856	DI49_2281; YOL126C; DI49_2282	DI49_2281; DI49_2282		YOL126C
857	DI49_2284; YOL123W	DI49_2284		YOL123W
858	DI49_2285; YOL122C	DI49_2285		YOL122C
859	DI49_2287; YOL119C; DI49_2288	DI49_2287; DI49_2288		YOL119C
860	DI49_2290; YOL115W; YOL116W	DI49_2290		YOL115W; YOL116W
861	DI49_2291; YOL114C; DI49_2292	DI49_2291; DI49_2292		YOL114C
862	DI49_2294; DI49_2293	DI49_2294; DI49_2293
863	DI49_2296; DI49_2295	DI49_2296; DI49_2295
864	DI49_2303; DI49_2302	DI49_2303; DI49_2302
865	DI49_2305; YOL101C	DI49_2305		YOL101C
866	DI49_2306; YOL100W	DI49_2306		YOL100W
867	DI49_2307; YOL098C	DI49_2307		YOL098C
868	DI49_2308; YOL097C	DI49_2308		YOL097C
869	DI49_2309; YOL096C	DI49_2309		YOL096C
870	DI49_2310; YOL095C	DI49_2310		YOL095C
871	DI49_2311; YOL094C; DI49_2312	DI49_2311; DI49_2312		YOL094C
872	DI49_2314; YOL091W; YOL092W	DI49_2314		YOL091W; YOL092W
873	DI49_2315; YOL090W	DI49_2315		YOL090W
874	DI49_2316; YOL089C; DI49_2317	DI49_2316; DI49_2317		YOL089C
875	DI49_2319; DI49_2318	DI49_2319; DI49_2318
876	SPGP0O00770; DI49_2320	DI49_2320	SPGP0O00770
877	DI49_2322; DI49_2321	DI49_2322; DI49_2321
878	SPGP0O00810; DI49_2323	DI49_2323	SPGP0O00810
879	DI49_2325; DI49_2324	DI49_2325; DI49_2324
880	DI49_2327; DI49_2326; YOL078W; YOL080C	DI49_2327; DI49_2326		YOL078W; YOL080C
881	DI49_2329; YOL076W; YOL077C	DI49_2329		YOL076W; YOL077C
882	DI49_2330; YOL075C; DI49_2331	DI49_2330; DI49_2331		YOL075C
883	DI49_2333; DI49_2332; YOL072W; YOL073C	DI49_2333; DI49_2332		YOL072W; YOL073C
884	DI49_2335; YOL069W; YOL070C	DI49_2335		YOL069W; YOL070C
885	DI49_2336; YOL068C; DI49_2337	DI49_2336; DI49_2337		YOL068C
886	DI49_2339; DI49_2338	DI49_2339; DI49_2338
887	DI49_2341; DI49_2340	DI49_2341; DI49_2340
888	DI49_2343; YOL061W	DI49_2343		YOL061W
889	DI49_2344; YOL060C	DI49_2344		YOL060C
890	DI49_2345; YOL059W	DI49_2345		YOL059W
891	DI49_2346; YOL058W; DI49_2347	DI49_2346; DI49_2347		YOL058W
892	DI49_2348; YOL055C; YOL056W	DI49_2348		YOL055C; YOL056W
893	DI49_2353; DI49_2352	DI49_2353; DI49_2352
894	DI49_2355; YOL051W; DI49_2356	DI49_2355; DI49_2356		YOL051W
895	SPGP0O01150; SPGP0O01140		SPGP0O01150; SPGP0O01140
896	DI49_2358; DI49_2357	DI49_2358; DI49_2357
897	DI49_2360; DI49_2359	DI49_2360; DI49_2359
898	DI49_2362; YOL040C; YOL041C	DI49_2362		YOL040C; YOL041C
899	DI49_2363; YOL039W; DI49_2364; DI49_0986	DI49_2363; DI49_2364; DI49_0986		YOL039W
900	DI49_2366; YOL034W; DI49_2367; YOL036W	DI49_2366; DI49_2367		YOL034W; YOL036W
901	DI49_2369; DI49_2368	DI49_2369; DI49_2368
902	DI49_2371; DI49_2370	DI49_2371; DI49_2370
903	DI49_2373; DI49_2372; YOL027C; YOL028C	DI49_2373; DI49_2372		YOL027C; YOL028C
904	DI49_2375; SPGP0Otrna17S	DI49_2375	SPGP0Otrna17S
905	DI49_2377; YOL023W; DI49_2378; YOL024W	DI49_2377; DI49_2378		YOL023W; YOL024W
906	DI49_2380; YOL021C; DI49_2381	DI49_2380; DI49_2381		YOL021C
907	DI49_2385; DI49_2384	DI49_2385; DI49_2384
908	DI49_2387; DI49_2386; YOL016C; YOL017W	DI49_2387; DI49_2386		YOL016C; YOL017W
909	DI49_2389; DI49_4051	DI49_2389; DI49_4051
910	DI49_2390; YOL013C	DI49_2390		YOL013C
911	DI49_2391; YOL012C	DI49_2391		YOL012C
912	DI49_2392; YOL011W; DI49_2393	DI49_2392; DI49_2393		YOL011W
913	DI49_2395; DI49_2394; YOL009C; YOL010W	DI49_2395; DI49_2394		YOL009C; YOL010W
914	DI49_2397; YOL006C; DI49_2398; YOL007C	DI49_2397; DI49_2398		YOL006C; YOL007C
915	DI49_2400; YOL003C	DI49_2400		YOL003C
916	DI49_2401; YOL002C; DI49_2402	DI49_2401; DI49_2402		YOL002C
917	DI49_2404; YOR002W	DI49_2404		YOR002W
918	DI49_2405; YOR003W; DI49_2406	DI49_2405; DI49_2406		YOR003W
919	DI49_2408; YOR006C	DI49_2408		YOR006C
920	DI49_2409; YOR007C	DI49_2409		YOR007C
921	SPGP0Otrna16R; DI49_2410; DI49_2411; DI49_1570; SPGP0Atrna18R; SPGP0Utrna22R; SPGP0Btrna2R; YER161C; SPGP0Ctrna5R	DI49_2410; DI49_2411; DI49_1570	SPGP0Otrna16R; SPGP0Atrna18R; SPGP0Utrna22R; SPGP0Btrna2R; SPGP0Ctrna5R	YER161C
922	DI49_2413; DI49_1406; DI49_3279; DI49_3278; DI49_1405	DI49_2413; DI49_1406; DI49_3279; DI49_3278; DI49_1405
923	DI49_2414; SPGP0D03030	DI49_2414	SPGP0D03030
924	DI49_2417; YOR014W; YOR013W	DI49_2417		YOR014W; YOR013W
925	DI49_2418; YOR016C	DI49_2418		YOR016C
926	DI49_2419; YOR017W; DI49_2420	DI49_2419; DI49_2420		YOR017W
927	DI49_2422; YHR015W; DI49_2423	DI49_2422; DI49_2423		YHR015W
928	DI49_2425; YHR018C	DI49_2425		YHR018C
929	DI49_2426; YHR019C	DI49_2426		YHR019C
930	DI49_2427; YHR020W	DI49_2427		YHR020W
931	SPGP0O01810; YHR021C; YHR022C		SPGP0O01810	YHR021C; YHR022C
932	DI49_2429; YHR023W; DI49_2430; YHR024C	DI49_2429; DI49_2430		YHR023W; YHR024C
933	DI49_2432; YHR026W	DI49_2432		YHR026W
934	DI49_2433; YHR027C	DI49_2433		YHR027C
935	DI49_2434; YHR028C; YHR029C	DI49_2434		YHR028C; YHR029C
936	DI49_2435; DI49_4016	DI49_2435; DI49_4016
937	DI49_2436; YHR030C; YHR031C	DI49_2436		YHR030C; YHR031C
938	DI49_2437; DI49_4030; DI49_4029	DI49_2437; DI49_4030; DI49_4029
939	DI49_2438; YHR032W	DI49_2438		YHR032W
940	DI49_2439; YHR033W; DI49_2440; YHR034C	DI49_2439; DI49_2440		YHR033W; YHR034C
941	DI49_2442; YHR036W	DI49_2442		YHR036W
942	DI49_2443; YHR037W; DI49_2444; YHR038W	DI49_2443; DI49_2444		YHR037W; YHR038W
943	SPGP0O01990; YHR039C-A		SPGP0O01990	YHR039C-A
944	DI49_2446; YHR040W; DI49_2447; YHR041C	DI49_2446; DI49_2447		YHR040W; YHR041C
945	DI49_2449; DI49_2448	DI49_2449; DI49_2448
946	DI49_2451; DI49_2450	DI49_2451; DI49_2450
947	DI49_2453; DI49_2452	DI49_2453; DI49_2452
948	DI49_2455; DI49_2454	DI49_2455; DI49_2454
949	DI49_2457; YHR052W; DI49_2458; YHR055C	DI49_2457; DI49_2458		YHR052W; YHR055C
950	DI49_2460; DI49_2459	DI49_2460; DI49_2459
951	DI49_2462; YHR059W; DI49_2463; YHR060W	DI49_2462; DI49_2463		YHR059W; YHR060W
952	DI49_2465; DI49_2464	DI49_2465; DI49_2464
953	DI49_2467; YHR064C	DI49_2467		YHR064C
954	DI49_2468; YHR065C	DI49_2468		YHR065C
955	DI49_2469; DI49_0490; DI49_2470; DI49_0491	DI49_2469; DI49_0490; DI49_2470; DI49_0491
956	DI49_2472; YHR069C; YHR070W	DI49_2472		YHR069C; YHR070W
957	DI49_2476; DI49_2475; DI49_4603; DI49_4602	DI49_2476; DI49_2475; DI49_4603; DI49_4602
958	DI49_2478; DI49_2477	DI49_2478; DI49_2477
959	DI49_2480; YHR075C; DI49_2481; YHR076W	DI49_2480; DI49_2481		YHR075C; YHR076W
960	DI49_2483; YHR077C; DI49_2484; YHR078W	DI49_2483; DI49_2484		YHR077C; YHR078W
961	DI49_2486; DI49_2485	DI49_2486; DI49_2485
962	DI49_2488; DI49_2487	DI49_2488; DI49_2487
963	DI49_2490; DI49_2489	DI49_2490; DI49_2489
964	DI49_2492; DI49_2491	DI49_2492; DI49_2491
965	DI49_2494; YHR087W; DI49_2495; YHR088W	DI49_2494; DI49_2495		YHR087W; YHR088W
966	DI49_2497; YHR090C; DI49_2498; YHR091C	DI49_2497; DI49_2498		YHR090C; YHR091C
967	DI49_2500; YHR094C; DI49_2502; YHR096C; YHR097C	DI49_2500; DI49_2502		YHR094C; YHR096C; YHR097C
968	DI49_2504; YHR099W; DI49_2505; YHR100C	DI49_2504; DI49_2505		YHR099W; YHR100C
969	DI49_2507; YHR102W; DI49_2508; YHR103W	DI49_2507; DI49_2508		YHR102W; YHR103W
970	DI49_2510; DI49_2509	DI49_2510; DI49_2509
971	DI49_2512; YHR107C; DI49_2513; YHR108W	DI49_2512; DI49_2513		YHR107C; YHR108W
972	DI49_2515; DI49_2514	DI49_2515; DI49_2514
973	DI49_2517; DI49_2516	DI49_2517; DI49_2516
974	DI49_2519; YHR114W; DI49_2520; YHR115C	DI49_2519; DI49_2520		YHR114W; YHR115C
975	DI49_2522; DI49_2521	DI49_2522; DI49_2521
976	DI49_2524; YHR119W; DI49_2525; YHR120W	DI49_2524; DI49_2525		YHR119W; YHR120W
977	DI49_2527; DI49_2526	DI49_2527; DI49_2526
978	DI49_2528; YHR124W	DI49_2528		YHR124W
979	SPGP0Otrna10F; DI49_2529; DI49_2530; DI49_1938	DI49_2529; DI49_2530; DI49_1938	SPGP0Otrna10F
980	DI49_2532; YHR128W	DI49_2532		YHR128W
981	DI49_2533; YHR129C; DI49_2534; YHR131C	DI49_2533; DI49_2534		YHR129C; YHR131C
982	DI49_2536; YHR132W-A; DI49_2537; YHR133C	DI49_2536; DI49_2537		YHR132W-A; YHR133C
983	DI49_2539; DI49_2538	DI49_2539; DI49_2538
984	SPGP0O02950; DI49_2540	DI49_2540	SPGP0O02950
985	DI49_2542; DI49_2541	DI49_2542; DI49_2541
986	DI49_2544; YHR142W; DI49_2545; YHR143W	DI49_2544; DI49_2545		YHR142W; YHR143W
987	DI49_2547; DI49_2546	DI49_2547; DI49_2546
988	DI49_2549; DI49_2548	DI49_2549; DI49_2548
989	DI49_2551; YHR148W	DI49_2551		YHR148W
990	DI49_2552; YHR149C; DI49_2553; SPGP0IP00100	DI49_2552; DI49_2553	SPGP0IP00100	YHR149C
991	DI49_2555; DI49_2554	DI49_2555; DI49_2554
992	DI49_2557; YHR154W	DI49_2557		YHR154W
993	DI49_2558; YHR155W; DI49_2559; SPGP0AW00160	DI49_2558; DI49_2559	SPGP0AW00160	YHR155W
994	DI49_2561; DI49_2560	DI49_2561; DI49_2560
995	DI49_2563; DI49_2562	DI49_2563; DI49_2562
996	DI49_2565; DI49_2564	DI49_2565; DI49_2564
997	DI49_2567; YHR164C	DI49_2567		YHR164C
998	DI49_2569; YHR165C	DI49_2569		YHR165C
999	SPGP0FDtrna1A; DI49_3564; SPGP0Qtrna8A; SPGP0GLtrna2A; YNR032C-A; SPGP0Utrna18A; YLR036C; SPGP0Vtrna9A; YER076C; SPGP0Ytrna17A; SPGP0AItrna15A; SPGP0Ctrna3A; DI49_3565; SPGP0Dtrna22A; YOR289W; SPGP0Etrna34A; DI49_2114	DI49_3564; DI49_3565; DI49_2114	SPGP0FDtrna1A; SPGP0Qtrna8A; SPGP0GLtrna2A; SPGP0Utrna18A; SPGP0Vtrna9A; SPGP0Ytrna17A; SPGP0AItrna15A; SPGP0Ctrna3A; SPGP0Dtrna22A; SPGP0Etrna34A	YNR032C-A; YLR036C; YER076C; YOR289W
1000	YKL221W; SPGP0JI00100		SPGP0JI00100	YKL221W
1001	DI49_3470; YKR100C	DI49_3470		YKR100C
1002	DI49_3469; YKR099W; DI49_3468; YKR098C	DI49_3469; DI49_3468		YKR099W; YKR098C
1003	DI49_3466; DI49_3467	DI49_3466; DI49_3467
1004	DI49_3464; YKR095W	DI49_3464		YKR095W
1005	SPGP0P00200; YKR094C		SPGP0P00200	YKR094C
1006	DI49_3463; YKR093W; DI49_3462; YKR092C; YKR091W	DI49_3463; DI49_3462		YKR093W; YKR092C; YKR091W
1007	DI49_3460; DI49_3461	DI49_3460; DI49_3461
1008	DI49_3458; DI49_3459	DI49_3458; DI49_3459
1009	DI49_3456; YKR086W; DI49_3455; YKR085C	DI49_3456; DI49_3455		YKR086W; YKR085C
1010	DI49_3453; DI49_3454	DI49_3453; DI49_3454
1011	DI49_3451; YKR081C	DI49_3451		YKR081C
1012	DI49_3450; YKR080W; DI49_3449; YKR079C	DI49_3450; DI49_3449		YKR080W; YKR079C
1013	DI49_3447; DI49_3448	DI49_3447; DI49_3448
1014	DI49_3445; DI49_3446	DI49_3445; DI49_3446
1015	SPGP0Ptrna14K; DI49_5564; DI49_3442; SPGP0Ctrna6K; SPGP0Htrna38K; DI49_4901	DI49_5564; DI49_3442; DI49_4901	SPGP0Ptrna14K; SPGP0Ctrna6K; SPGP0Htrna38K
1016	DI49_3440; YKR070W	DI49_3440		YKR070W
1017	DI49_3439; YKR069W; DI49_3438; YKR068C	DI49_3439; DI49_3438		YKR069W; YKR068C
1018	DI49_3436; DI49_3437	DI49_3436; DI49_3437
1019	SPGP0P00490; YKR064W		SPGP0P00490	YKR064W
1020	DI49_3434; YKR063C	DI49_3434		YKR063C
1021	DI49_3433; YKR062W	DI49_3433		YKR062W
1022	DI49_3432; YKR061W	DI49_3432		YKR061W
1023	DI49_3431; YKR060W	DI49_3431		YKR060W
1024	DI49_3427; DI49_3428	DI49_3427; DI49_3428
1025	DI49_3425; YKR054C; DI49_3424; YKR053C	DI49_3425; DI49_3424		YKR054C; YKR053C
1026	DI49_3422; DI49_3423	DI49_3422; DI49_3423
1027	DI49_3420; DI49_3421	DI49_3420; DI49_3421
1028	DI49_3418; YKR046C; DI49_3417; YKR045C	DI49_3418; DI49_3417		YKR046C; YKR045C
1029	DI49_3415; YKR043C; DI49_3414; YKR042W	DI49_3415; DI49_3414		YKR043C; YKR042W
1030	DI49_3411; YKR039W	DI49_3411		YKR039W
1031	DI49_3407; DI49_3408	DI49_3407; DI49_3408
1032	DI49_3405; YKR034W	DI49_3405		YKR034W
1033	DI49_3404; YKR031C; DI49_3403; YKR030W	DI49_3404; DI49_3403		YKR031C; YKR030W
1034	DI49_3401; YKR028W; DI49_3400; YKR027W	DI49_3401; DI49_3400		YKR028W; YKR027W
1035	DI49_3398; YKR026C; DI49_3397; YKR025W	DI49_3398; DI49_3397		YKR026C; YKR025W
1036	DI49_3395; YKR023W; DI49_3394; YKR022C	DI49_3395; DI49_3394		YKR023W; YKR022C
1037	DI49_3392; DI49_3393	DI49_3392; DI49_3393
1038	DI49_3390; YKR018C; DI49_3389; YKR017C	DI49_3390; DI49_3389		YKR018C; YKR017C
1039	DI49_3387; SPGP0AD00940; YKR015C	DI49_3387	SPGP0AD00940	YKR015C
1040	DI49_3386; YKR014C; DI49_3385; YKR013W	DI49_3386; DI49_3385		YKR014C; YKR013W
1041	DI49_3383; YKR010C	DI49_3383		YKR010C
1042	SPGP0Ptrna14L; DI49_5686; DI49_3381; SPGP0AGtrna45L; SPGP0Btrna3L; SPGP0NZ00100; SPGP0Ctrna10L; DI49_2147	DI49_5686; DI49_3381; DI49_2147	SPGP0Ptrna14L; SPGP0AGtrna45L; SPGP0Btrna3L; SPGP0NZ00100; SPGP0Ctrna10L
1043	DI49_3379; DI49_3380	DI49_3379; DI49_3380
1044	DI49_3377; DI49_3378	DI49_3377; DI49_3378
1045	DI49_3375; DI49_3376	DI49_3375; DI49_3376
1046	DI49_3373; YKR001C	DI49_3373		YKR001C
1047	DI49_3372; YKL001C	DI49_3372		YKL001C
1048	DI49_3371; YKL002W; SPGP0P01100; YKL003C	DI49_3371	SPGP0P01100	YKL002W; YKL003C
1049	DI49_3369; YKL004W; DI49_3368; YKL005C	DI49_3369; DI49_3368		YKL004W; YKL005C
1050	DI49_3366; YKL006C-A; DI49_3365; YKL007W	DI49_3366; DI49_3365		YKL006C-A; YKL007W
1051	DI49_3364; SPGP0P01170	DI49_3364	SPGP0P01170
1052	DI49_3362; YKL010C; DI49_3361; YKL011C	DI49_3362; DI49_3361		YKL010C; YKL011C
1053	DI49_3359; DI49_3360	DI49_3359; DI49_3360
1054	DI49_3357; YKL015W	DI49_3357		YKL015W
1055	DI49_3356; YKL016C; DI49_3355; YKL017C	DI49_3356; DI49_3355		YKL016C; YKL017C
1056	DI49_3353; YKL018C-A; DI49_3352; YKL019W	DI49_3353; DI49_3352		YKL018C-A; YKL019W
1057	DI49_3350; YKL021C	DI49_3350		YKL021C
1058	DI49_3349; YKL022C; DI49_3348; YPL055C	DI49_3349; DI49_3348		YKL022C; YPL055C
1059	DI49_3346; YKL024C; YKL023C-A	DI49_3346		YKL024C; YKL023C-A
1060	DI49_3345; YKL025C; SPGP0P01380; YKL026C	DI49_3345	SPGP0P01380	YKL025C; YKL026C
1061	DI49_3343; YKL027W	DI49_3343		YKL027W
1062	DI49_3342; YKL028W; DI49_3341; YKL029C	DI49_3342; DI49_3341		YKL028W; YKL029C
1063	DI49_3338; YKL033W; DI49_3337; YKL033W-A	DI49_3338; DI49_3337		YKL033W; YKL033W-A
1064	DI49_3336; YKL034W	DI49_3336		YKL034W
1065	DI49_3335; YKL035W; DI49_3334; YKL038W	DI49_3335; DI49_3334		YKL035W; YKL038W
1066	DI49_3332; YKL040C; DI49_3331; YKL041W	DI49_3332; DI49_3331		YKL040C; YKL041W
1067	DI49_3329; DI49_3330	DI49_3329; DI49_3330
1068	DI49_3327; YKL046C	DI49_3327		YKL046C
1069	DI49_3326; YKL047W; DI49_3325; YKL048C	DI49_3326; DI49_3325		YKL047W; YKL048C
1070	DI49_3324; SPGP0P01590	DI49_3324	SPGP0P01590
1071	DI49_3322; DI49_3323	DI49_3322; DI49_3323
1072	DI49_3320; YKL054C; DI49_3319; YKL055C	DI49_3320; DI49_3319		YKL054C; YKL055C
1073	DI49_3317; YKL057C	DI49_3317		YKL057C
1074	DI49_3316; YKL058W; DI49_3315; YKL059C	DI49_3316; DI49_3315		YKL058W; YKL059C
1075	DI49_3313; DI49_3314	DI49_3313; DI49_3314
1076	DI49_3311; DI49_3312	DI49_3311; DI49_3312
1077	DI49_3309; DI49_3310	DI49_3309; DI49_3310
1078	DI49_3307; DI49_3308	DI49_3307; DI49_3308
1079	DI49_3305; DI49_4134; SPGP0Q00630; SPGP0Ftrna9H; DI49_4133; YMR044W; YMR043W; SPGP0Etrna14H; DI49_4826	DI49_3305; DI49_4134; DI49_4133; DI49_4826	SPGP0Q00630; SPGP0Ftrna9H; SPGP0Etrna14H	YMR044W; YMR043W
1080	DI49_3300; DI49_5211; SPGP0Ptrna3W	DI49_3300; DI49_5211	SPGP0Ptrna3W
1081	DI49_3298; DI49_3299	DI49_3298; DI49_3299
1082	DI49_3296; DI49_3297	DI49_3296; DI49_3297
1083	DI49_3294; DI49_3295	DI49_3294; DI49_3295
1084	SPGP0P01890; DI49_3293	DI49_3293	SPGP0P01890
1085	DI49_3291; DI49_3292	DI49_3291; DI49_3292
1086	DI49_3289; YKL086W; DI49_3288; YKL087C	DI49_3289; DI49_3288		YKL086W; YKL087C
1087	DI49_3286; YKL089W; DI49_3285; YKL090W	DI49_3286; DI49_3285		YKL089W; YKL090W
1088	DI49_3283; YKL092C; DI49_3282; YKL093W	DI49_3283; DI49_3282		YKL092C; YKL093W
1089	DI49_3280; YKL095W; YKL096W	DI49_3280		YKL095W; YKL096W
1090	DI49_3276; YKL099C; DI49_3275; YKL100C	DI49_3276; DI49_3275		YKL099C; YKL100C
1091	DI49_3273; YKL103C	DI49_3273		YKL103C
1092	DI49_3272; YKL104C; DI49_3271; YKL105C	DI49_3272; DI49_3271		YKL104C; YKL105C
1093	DI49_3269; DI49_3270	DI49_3269; DI49_3270
1094	DI49_3267; DI49_3268	DI49_3267; DI49_3268
1095	DI49_3265; YKL112W	DI49_3265		YKL112W
1096	DI49_3264; YKL113C	DI49_3264		YKL113C
1097	DI49_3263; YKL114C	DI49_3263		YKL114C
1098	DI49_3262; YKL116C; DI49_3261; YKL117W	DI49_3262; DI49_3261		YKL116C; YKL117W
1099	DI49_3257; YKL121W; DI49_3256; YKL122C	DI49_3257; DI49_3256		YKL121W; YKL122C
1100	DI49_3254; YKL125W; DI49_3253; YKL126W	DI49_3254; DI49_3253		YKL125W; YKL126W
1101	DI49_3248; DI49_3249	DI49_3248; DI49_3249
1102	DI49_3246; DI49_3247	DI49_3246; DI49_3247
1103	DI49_3244; DI49_3245	DI49_3244; DI49_3245
1104	DI49_3242; YKL138C; DI49_3241; YKL138C-A	DI49_3242; DI49_3241		YKL138C; YKL138C-A
1105	DI49_3239; DI49_3240	DI49_3239; DI49_3240
1106	DI49_3237; YKL142W	DI49_3237		YKL142W
1107	DI49_3236; YKL143W; DI49_3235; YKL144C	DI49_3236; DI49_3235		YKL143W; YKL144C
1108	DI49_3233; YKL146W	DI49_3233		YKL146W
1109	DI49_3232; YKL148C; DI49_3231; YKL149C	DI49_3232; DI49_3231		YKL148C; YKL149C
1110	DI49_3229; DI49_3230	DI49_3229; DI49_3230
1111	DI49_3224; YKL156W	DI49_3224		YKL156W
1112	SPGP0P02560; YKL157W; DI49_3223; YKL159C	DI49_3223	SPGP0P02560	YKL157W; YKL159C
1113	DI49_3221; DI49_3222	DI49_3221; DI49_3222
1114	DI49_3219; DI49_3220	DI49_3219; DI49_3220
1115	DI49_3215; YKL165C	DI49_3215		YKL165C
1116	DI49_3214; YKL166C; DI49_3213; YKL167C	DI49_3214; DI49_3213		YKL166C; YKL167C
1117	DI49_3211; DI49_3212	DI49_3211; DI49_3212
1118	DI49_3209; DI49_3210	DI49_3209; DI49_3210
1119	DI49_3207; DI49_3208	DI49_3207; DI49_3208
1120	DI49_3205; DI49_3206	DI49_3205; DI49_3206
1121	DI49_3203; YKL179C	DI49_3203		YKL179C
1122	DI49_3202; YKL180W	DI49_3202		YKL180W
1123	DI49_3201; YKL181W	DI49_3201		YKL181W
1124	DI49_3200; YKL182W	DI49_3200		YKL182W
1125	DI49_3199; YKL183W; DI49_3198; YKL184W	DI49_3199; DI49_3198		YKL183W; YKL184W
1126	DI49_3196; DI49_3197	DI49_3196; DI49_3197
1127	DI49_3194; DI49_3195	DI49_3194; DI49_3195
1128	DI49_3189; DI49_3190	DI49_3189; DI49_3190
1129	DI49_3187; YKL194C; SPGP0P02910; YKL195W	DI49_3187	SPGP0P02910	YKL194C; YKL195W
1130	DI49_3184; YKL197C; DI49_3183; YKL198C	DI49_3184; DI49_3183		YKL197C; YKL198C
1131	DI49_3181; YKL203C	DI49_3181		YKL203C
1132	DI49_3180; YKL204W	DI49_3180		YKL204W
1133	SPGP0P02980; YKL205W; DI49_3179; YKL206C	DI49_3179	SPGP0P02980	YKL205W; YKL206C
1134	DI49_3177; DI49_3178	DI49_3177; DI49_3178
1135	DI49_3175; YKL209C	DI49_3175		YKL209C
1136	DI49_3174; YKL210W	DI49_3174		YKL210W
1137	DI49_3173; YKL211C	DI49_3173		YKL211C
1138	DI49_3172; YKL212W; DI49_3171	DI49_3172; DI49_3171		YKL212W
1139	SPGP0P03080; YKL215C; YKL214C		SPGP0P03080	YKL215C; YKL214C
1140	DI49_3169; YKL216W; DI49_3168	DI49_3169; DI49_3168		YKL216W
1141	SPGP0P03120; DI49_3167	DI49_3167	SPGP0P03120
1142	DI49_2820; YOL155C; DI49_1595; SPGP0D04550; DI49_0839	DI49_2820; DI49_1595; DI49_0839	SPGP0D04550	YOL155C
1143	DI49_1593; YER183C; DI49_1592; YER184C	DI49_1593; DI49_1592		YER183C; YER184C
1144	DI49_1588; DI49_1589	DI49_1588; DI49_1589
1145	DI49_1586; YER177W; DI49_1585	DI49_1586; DI49_1585		YER177W
1146	SPGP0Q00210; DI49_1584	DI49_1584	SPGP0Q00210
1147	DI49_1582; YER172C	DI49_1582		YER172C
1148	DI49_1581; YER171W; DI49_1580	DI49_1581; DI49_1580		YER171W
1149	DI49_1579; SPGP0Q00260	DI49_1579	SPGP0Q00260
1150	DI49_1577; YER167W; YER168C	DI49_1577		YER167W; YER168C
1151	DI49_1576; YER166W	DI49_1576		YER166W
1152	DI49_1575; YER165W	DI49_1575		YER165W
1153	DI49_1574; YER164W; SPGP0Q00330	DI49_1574	SPGP0Q00330	YER164W
1154	DI49_1572; DI49_1573	DI49_1572; DI49_1573
1155	DI49_1566; YER157W; DI49_1565	DI49_1566; DI49_1565		YER157W
1156	DI49_1563; YER154W; DI49_1562	DI49_1563; DI49_1562		YER154W
1157	DI49_1560; YER151C	DI49_1560		YER151C
1158	DI49_1556; YER148W; DI49_1555; YER149C	DI49_1556; DI49_1555		YER148W; YER149C
1159	DI49_1553; YER145C; DI49_1552; YER146W	DI49_1553; DI49_1552		YER145C; YER146W
1160	DI49_1550; YER142C; YER143W	DI49_1550		YER142C; YER143W
1161	DI49_1549; YER141W; DI49_1548	DI49_1549; DI49_1548		YER141W
1162	DI49_1546; DI49_2906; SPGP0Q00580; SPGP0JD00100; YCR063W	DI49_1546; DI49_2906	SPGP0Q00580; SPGP0JD00100	YCR063W
1163	DI49_1535; YER131W; DI49_1534	DI49_1535; DI49_1534		YER131W
1164	DI49_1532; DI49_1533	DI49_1532; DI49_1533
1165	DI49_1530; YER126C	DI49_1530		YER126C
1166	DI49_1529; YER125W; DI49_1528	DI49_1529; DI49_1528		YER125W
1167	DI49_1526; YER122C	DI49_1526		YER122C
1168	DI49_1525; YER120W; DI49_1524	DI49_1525; DI49_1524		YER120W
1169	DI49_1522; DI49_0101; DI49_1521; DI49_0102	DI49_1522; DI49_0101; DI49_1521; DI49_0102
1170	DI49_1519; YER114C; DI49_1518; YER115C	DI49_1519; DI49_1518		YER114C; YER115C
1171	DI49_1516; YER111C; YER112W	DI49_1516		YER111C; YER112W
1172	DI49_1515; YER110C	DI49_1515		YER110C
1173	DI49_1514; YER109C	DI49_1514		YER109C
1174	DI49_1513; YER107C; DI49_1512	DI49_1513; DI49_1512		YER107C
1175	DI49_1510; DI49_1511	DI49_1510; DI49_1511
1176	DI49_1508; DI49_0112; DI49_1507; DI49_0113	DI49_1508; DI49_0112; DI49_1507; DI49_0113
1177	DI49_1505; DI49_1506	DI49_1505; DI49_1506
1178	DI49_1500; YER094C; SPGP0Q01000	DI49_1500	SPGP0Q01000	YER094C
1179	DI49_1498; SPGP0Q01010	DI49_1498	SPGP0Q01010
1180	DI49_1496; YER090W; DI49_1495	DI49_1496; DI49_1495		YER090W
1181	DI49_1492; DI49_1493	DI49_1492; DI49_1493
1182	DI49_1490; YER086W; DI49_1489	DI49_1490; DI49_1489		YER086W
1183	DI49_1487; YER082C	DI49_1487		YER082C
1184	DI49_1486; YER081W; DI49_2710; DI49_2711	DI49_1486; DI49_2710; DI49_2711		YER081W
1185	DI49_1485; YER080W	DI49_1485		YER080W
1186	DI49_1484; YER079W	DI49_1484		YER079W
1187	DI49_1483; YER078C	DI49_1483		YER078C
1188	DI49_1482; YER077C	DI49_1482		YER077C
1189	DI49_1480; YER075C; DI49_1479	DI49_1480; DI49_1479		YER075C
1190	DI49_1477; YER073W	DI49_1477		YER073W
1191	DI49_1476; YER072W	DI49_1476		YER072W
1192	DI49_1475; YER071C	DI49_1475		YER071C
1193	DI49_1474; YER070W	DI49_1474		YER070W
1194	DI49_1473; YER069W; DI49_1472	DI49_1473; DI49_1472		YER069W
1195	SPGP0Q01280; DI49_1645	DI49_1645	SPGP0Q01280
1196	DI49_1469; YER065C	DI49_1469		YER065C
1197	DI49_1468; YER064C; DI49_1467	DI49_1468; DI49_1467		YER064C
1198	DI49_1465; YER061C; YER062C	DI49_1465		YER061C; YER062C
1199	DI49_1464; DI49_1459; DI49_1463; YER056C; DI49_1458; YER060W	DI49_1464; DI49_1459; DI49_1463; DI49_1458		YER056C; YER060W
1200	DI49_1462; YER059W; DI49_1461	DI49_1462; DI49_1461		YER059W
1201	SPGP0Q01390; YER056C-A; YER057C		SPGP0Q01390	YER056C-A; YER057C
1202	DI49_1456; YER053C-A; YER054C	DI49_1456		YER053C-A; YER054C
1203	DI49_1455; YER053C	DI49_1455		YER053C
1204	DI49_1454; YER052C; DI49_1453	DI49_1454; DI49_1453		YER052C
1205	DI49_1451; YER049W; DI49_1450; YER050C	DI49_1451; DI49_1450		YER049W; YER050C
1206	DI49_1448; YER048C; DI49_1447	DI49_1448; DI49_1447		YER048C
1207	DI49_1445; DI49_1446	DI49_1445; DI49_1446
1208	DI49_1443; YER044C; YER044C-A	DI49_1443		YER044C; YER044C-A
1209	DI49_1442; YER043C	DI49_1442		YER043C
1210	DI49_1441; YER042W; DI49_1440	DI49_1441; DI49_1440		YER042W
1211	DI49_1438; YER039C; DI49_1437	DI49_1438; DI49_1437		YER039C
1212	DI49_1435; YER036C; DI49_1434; YER037W	DI49_1435; DI49_1434		YER036C; YER037W
1213	DI49_1432; DI49_0132; DI49_1431	DI49_1432; DI49_0132; DI49_1431
1214	DI49_1429; DI49_1430	DI49_1429; DI49_1430
1215	DI49_1427; DI49_1428	DI49_1427; DI49_1428
1216	DI49_1425; DI49_1426	DI49_1425; DI49_1426
1217	DI49_1423; YER025W	DI49_1423		YER025W
1218	DI49_1422; YER024W; DI49_1421	DI49_1422; DI49_1421		YER024W
1219	DI49_1419; YER021W; YER022W	DI49_1419		YER021W; YER022W
1220	DI49_1418; YER020W	DI49_1418		YER020W
1221	DI49_1416; YER019W; DI49_1415	DI49_1416; DI49_1415		YER019W
1222	DI49_1413; DI49_1414	DI49_1413; DI49_1414
1223	DI49_1411; DI49_1412	DI49_1411; DI49_1412
1224	DI49_1409; DI49_1410; YER014W; YER015W	DI49_1409; DI49_1410		YER014W; YER015W
1225	DI49_1403; YER008C; DI49_1402; YER009W	DI49_1403; DI49_1402		YER008C; YER009W
1226	DI49_1400; DI49_1401	DI49_1400; DI49_1401
1227	DI49_1399; YER005W; DI49_1398	DI49_1399; DI49_1398		YER005W
1228	DI49_1396; DI49_1397	DI49_1396; DI49_1397
1229	DI49_1395; SPGP0Q02010	DI49_1395	SPGP0Q02010
1230	DI49_1393; DI49_1394	DI49_1393; DI49_1394
1231	DI49_1391; DI49_1392	DI49_1391; DI49_1392
1232	DI49_1389; YEL007W; DI49_1388	DI49_1389; DI49_1388		YEL007W
1233	DI49_1383; YEL020W-A; DI49_1382; YEL020C	DI49_1383; DI49_1382		YEL020W-A; YEL020C
1234	DI49_1380; DI49_1381	DI49_1380; DI49_1381
1235	DI49_1378; DI49_1379	DI49_1378; DI49_1379
1236	DI49_1376; DI49_1377	DI49_1376; DI49_1377
1237	SPGP0Qtrna6Q; DI49_1374; SPGP0Vtrna7Q	DI49_1374	SPGP0Qtrna6Q; SPGP0Vtrna7Q
1238	DI49_1373; YEL012W	DI49_1373		YEL012W
1239	DI49_1372; YEL011W	DI49_1372		YEL011W
1240	DI49_1370; YEL022W	DI49_1370		YEL022W
1241	DI49_1369; YEL023C	DI49_1369		YEL023C
1242	DI49_1368; YEL024W; DI49_1367	DI49_1368; DI49_1367		YEL024W
1243	DI49_1365; YEL027W	DI49_1365		YEL027W
1244	DI49_1361; YEL031W	DI49_1361		YEL031W
1245	DI49_1360; YEL032W; DI49_0695	DI49_1360; DI49_0695		YEL032W
1246	DI49_1357; YEL036C; YEL035C	DI49_1357		YEL036C; YEL035C
1247	DI49_1356; YEL037C; DI49_1355	DI49_1356; DI49_1355		YEL037C
1248	DI49_1353; DI49_1354	DI49_1353; DI49_1354
1249	DI49_1351; DI49_1352	DI49_1351; DI49_1352
1250	DI49_1349; DI49_1350; YEL043W; YEL042W	DI49_1349; DI49_1350		YEL043W; YEL042W
1251	DI49_1347; DI49_1348	DI49_1347; DI49_1348
1252	DI49_1345; DI49_3566; DI49_3567	DI49_1345; DI49_3566; DI49_3567
1253	DI49_1341; YEL052W; YEL051W	DI49_1341		YEL052W; YEL051W
1254	DI49_1340; YEL053C	DI49_1340		YEL053C
1255	DI49_1339; YEL054C; DI49_1338	DI49_1339; DI49_1338		YEL054C
1256	DI49_1336; DI49_1337	DI49_1336; DI49_1337
1257	DI49_1334; DI49_1335	DI49_1334; DI49_1335
1258	DI49_1332; YEL061C; DI49_1331	DI49_1332; DI49_1331		YEL061C
1259	DI49_1329; YEL064C; DI49_1328; YEL063C	DI49_1329; DI49_1328		YEL064C; YEL063C
1260	SPGP0Q02650; DI49_2618; SPGP0M03440	DI49_2618	SPGP0Q02650; SPGP0M03440
1261	DI49_1324; YLL062C	DI49_1324		YLL062C
1262	SPGP0FYtrna10H; SPGP0Gtrna12H; SPGP0Rtrna6H; SPGP0Vtrna3H; YER026C; SPGP0Vtrna4H; SPGP0Xtrna7H; YHL022C; YKL068W; SPGP0AKtrna11H; YGL203C; SPGP0Ztrna8H		SPGP0FYtrna10H; SPGP0Gtrna12H; SPGP0Rtrna6H; SPGP0Vtrna3H; SPGP0Vtrna4H; SPGP0Xtrna7H; SPGP0AKtrna11H; SPGP0Ztrna8H	YER026C; YHL022C; YKL068W; YGL203C
1263	YGR081C; SPGP0R00320		SPGP0R00320	YGR081C
1264	SPGP0FZ00110; YGR080W; DI49_2037	DI49_2037	SPGP0FZ00110	YGR080W
1265	YMR006C; DI49_4094; DI49_4093	DI49_4094; DI49_4093		YMR006C
1266	SPGP0GCtrna21K; SPGP0Dtrna26K; SPGP0GDtrna22K; SPGP0Rtrna16K; SPGP0Ttrna32K; YLR377C; SPGP0ACtrna29K; YPR119W; SPGP0ADtrna37K; YKR072C		SPGP0GCtrna21K; SPGP0Dtrna26K; SPGP0GDtrna22K; SPGP0Rtrna16K; SPGP0Ttrna32K; SPGP0ACtrna29K; SPGP0ADtrna37K	YLR377C; YPR119W; YKR072C
1267	SPGP0Rtrna16L; DI49_2066; YGR106C; DI49_2065	DI49_2066; DI49_2065	SPGP0Rtrna16L	YGR106C
1268	YGR104C; YGR105W			YGR104C; YGR105W
1269	YGR102C; YGR103W			YGR102C; YGR103W
1270	YGR100W; DI49_2059; YGR099W; DI49_2058	DI49_2059; DI49_2058		YGR100W; YGR099W
1271	YGR097W; DI49_2056; YGR096W; DI49_2055	DI49_2056; DI49_2055		YGR097W; YGR096W
1272	YGR094W; DI49_2053; YGR093W; DI49_2052	DI49_2053; DI49_2052		YGR094W; YGR093W
1273	YGR091W; YGR092W			YGR091W; YGR092W
1274	SPGP0Rtrna17T; YPR108W-A; YGR089W; YPR109W		SPGP0Rtrna17T	YPR108W-A; YGR089W; YPR109W
1275	YGR084C; DI49_2041; YGR083C; DI49_2040	DI49_2041; DI49_2040		YGR084C; YGR083C
1276	YGR079W; DI49_2036; YGR078C; DI49_2035	DI49_2036; DI49_2035		YGR079W; YGR078C
1277	YGR076C; YGR077C			YGR076C; YGR077C
1278	YGR074W; YGR075C			YGR074W; YGR075C
1279	YGR071C; YGR072W			YGR071C; YGR072W
1280	YGR068C; DI49_2027	DI49_2027		YGR068C
1281	YGR067C; DI49_2026; YGR066C; DI49_2025	DI49_2026; DI49_2025		YGR067C; YGR066C
1282	YGR063C; YGR065C			YGR063C; YGR065C
1283	SPGP0R00490; DI49_2021	DI49_2021	SPGP0R00490
1284	YGR060W; DI49_2020; YGR059W; DI49_2019	DI49_2020; DI49_2019		YGR060W; YGR059W
1285	YGR057C; YGR058W			YGR057C; YGR058W
1286	YGR055W; DI49_2015	DI49_2015		YGR055W
1287	YGR054W; DI49_2014; YGR053C; DI49_2013	DI49_2014; DI49_2013		YGR054W; YGR053C
1288	YGR049W; DI49_2011; YGR048W; DI49_2010	DI49_2011; DI49_2010		YGR049W; YGR048W
1289	YGR046W; DI49_2008; YGR044C; DI49_2007	DI49_2008; DI49_2007		YGR046W; YGR044C
1290	YGR042W; YGR043C			YGR042W; YGR043C
1291	YGR040W; YGR041W			YGR040W; YGR041W
1292	YGR036C; DI49_1999; YGR035C; DI49_1998	DI49_1999; DI49_1998		YGR036C; YGR035C
1293	YGR033C; DI49_1996	DI49_1996		YGR033C
1294	YGR032W; DI49_1995; YGR031W; DI49_1994	DI49_1995; DI49_1994		YGR032W; YGR031W
1295	YGR027C; DI49_1989; YLR333C; DI49_3836	DI49_1989; DI49_3836		YGR027C; YLR333C
1296	YGR026W; DI49_1988; YGR024C; DI49_1987	DI49_1988; DI49_1987		YGR026W; YGR024C
1297	YGR020C; DI49_1983	DI49_1983		YGR020C
1298	YGR019W; DI49_1982	DI49_1982		YGR019W
1299	YGR017W; DI49_1981; YGR016W; DI49_1980	DI49_1981; DI49_1980		YGR017W; YGR016W
1300	YGR014W; YGR015C			YGR014W; YGR015C
1301	YGR012W; YGR013W			YGR012W; YGR013W
1302	YGR009C; DI49_1974; YGR007W; DI49_1972	DI49_1974; DI49_1972		YGR009C; YGR007W
1303	YGR005C; DI49_1970	DI49_1970		YGR005C
1304	YGR004W; DI49_1969	DI49_1969		YGR004W
1305	YGR003W; DI49_1968	DI49_1968		YGR003W
1306	YGR002C; DI49_1967; YGR001C; SPGP0E02720	DI49_1967	SPGP0E02720	YGR002C; YGR001C
1307	YGL002W; YGL001C			YGL002W; YGL001C
1308	YGL004C; YGL003C			YGL004C; YGL003C
1309	YGL006W; YGL005C			YGL006W; YGL005C
1310	YGL009C; DI49_1958; YGL010W; DI49_1957	DI49_1958; DI49_1957		YGL009C; YGL010W
1311	YGL012W; YGL011C			YGL012W; YGL011C
1312	YGL014W; DI49_1953; YGL015C; DI49_1952	DI49_1953; DI49_1952		YGL014W; YGL015C
1313	YGL017W; YGL016W			YGL017W; YGL016W
1314	YGL019W; YGL018C			YGL019W; YGL018C
1315	YGL021W; DI49_1946	DI49_1946		YGL021W
1316	YGL022W; DI49_1945	DI49_1945		YGL022W
1317	YGL023C; DI49_1944; YGL025C; DI49_1943	DI49_1944; DI49_1943		YGL023C; YGL025C
1318	YGL027C; DI49_1941	DI49_1941		YGL027C
1319	YGL028C; DI49_1940	DI49_1940		YGL028C
1320	SPGP0Rtrna11F; SPGP0MHtrna5F; YGL029W; SPGP0Atrna14F; SPGP0Xtrna12F; YHR072W; SPGP0Xtrna13F; YHR126C; SPGP0AEtrna6F; YCL064C; YMR041C		SPGP0Rtrna11F; SPGP0MHtrna5F; SPGP0Atrna14F; SPGP0Xtrna12F; SPGP0Xtrna13F; SPGP0AEtrna6F	YGL029W; YHR072W; YHR126C; YCL064C; YMR041C
1321	YGL031C; DI49_1936; YGL032C; DI49_2112; DI49_2111; DI49_1935	DI49_1936; DI49_2112; DI49_2111; DI49_1935		YGL031C; YGL032C
1322	YGL035C; YGL033W			YGL035C; YGL033W
1323	YGL037C; YGL036W			YGL037C; YGL036W
1324	YGL039W; YGL038C; DI49_1929	DI49_1929		YGL039W; YGL038C
1325	YGL040C; DI49_1926; YGL041W-A; DI49_1925	DI49_1926; DI49_1925		YGL040C; YGL041W-A
1326	YGL044C; DI49_1923; YGL045W; DI49_1922	DI49_1923; DI49_1922		YGL044C; YGL045W
1327	YGL047W; SPGP0Rtrna10V		SPGP0Rtrna10V	YGL047W
1328	YGL049C; DI49_1918; YGL050W; DI49_1917	DI49_1918; DI49_1917		YGL049C; YGL050W
1329	YGL056C; DI49_1912; YGL057C; DI49_1911	DI49_1912; DI49_1911		YGL056C; YGL057C
1330	YGL059W; YGL058W			YGL059W; YGL058W
1331	YGL061C; YGL060W			YGL061C; YGL060W
1332	YGL063W; YGL062W			YGL063W; YGL062W
1333	YGL065C; DI49_1904	DI49_1904		YGL065C
1334	YGL066W; DI49_1903; YGL067W; DI49_1902	DI49_1903; DI49_1902		YGL066W; YGL067W
1335	YGL070C; DI49_1900	DI49_1900		YGL070C
1336	YGL071W; DI49_1899	DI49_1899		YGL071W
1337	YGL073W; DI49_1898; YGL075C; DI49_1897	DI49_1898; DI49_1897		YGL073W; YGL075C
1338	YGL077C; DI49_1896	DI49_1896		YGL077C
1339	YGL078C; DI49_1895	DI49_1895		YGL078C
1340	YGL079W; DI49_1894; YGL080W; DI49_1893	DI49_1894; DI49_1893		YGL079W; YGL080W
1341	YGL082W; YGL081W			YGL082W; YGL081W
1342	YGL084C; DI49_1889	DI49_1889		YGL084C
1343	YGL085W; DI49_1888; YGL086W; DI49_1887	DI49_1888; DI49_1887		YGL085W; YGL086W
1344	YGL089C; YGL087C			YGL089C; YGL087C
1345	YGL091C; YGL090W			YGL091C; YGL090W
1346	YGL093W; DI49_1882	DI49_1882		YGL093W
1347	YGL094C; DI49_1881; YGL095C; DI49_1880	DI49_1881; DI49_1880		YGL094C; YGL095C
1348	YGL096W; SPGP0Rtrna15E		SPGP0Rtrna15E	YGL096W
1349	YGL098W; DI49_1874	DI49_1874		YGL098W
1350	YGL099W; DI49_1873	DI49_1873		YGL099W
1351	YGL100W; DI49_1872; YGL101W; DI49_1871	DI49_1872; DI49_1871		YGL100W; YGL101W
1352	YGL104C; YGL103W			YGL104C; YGL103W
1353	YGL106W; YGL105W			YGL106W; YGL105W
1354	YGL108C; YGL107C			YGL108C; YGL107C
1355	YGL111W; YGL110C			YGL111W; YGL110C
1356	YGL113W; YGL112C			YGL113W; YGL112C
1357	YGL115W; DI49_1859	DI49_1859		YGL115W
1358	YGL116W; DI49_1858; YGL117W; DI49_1857	DI49_1858; DI49_1857		YGL116W; YGL117W
1359	YGL121C; YGL120C			YGL121C; YGL120C
1360	YGL123W; DI49_1851; YGL124C; DI49_1850	DI49_1851; DI49_1850		YGL123W; YGL124C
1361	YGL126W; YGL125W			YGL126W; YGL125W
1362	YGL128C; DI49_1846	DI49_1846		YGL128C
1363	YGL129C; DI49_1845; YGL130W; DI49_1844	DI49_1845; DI49_1844		YGL129C; YGL130W
1364	YGL133W; YGL131C			YGL133W; YGL131C
1365	SPGP0R02200; YPL220W		SPGP0R02200	YPL220W
1366	YGL136C; DI49_1839	DI49_1839		YGL136C
1367	YGL137W; DI49_1838; YGL138C; DI49_1837	DI49_1838; DI49_1837		YGL137W; YGL138C
1368	YGL140C; DI49_1835	DI49_1835		YGL140C
1369	YGL141W; DI49_1834	DI49_1834		YGL141W
1370	YGL142C; DI49_1833; YGL143C; DI49_1832	DI49_1833; DI49_1832		YGL142C; YGL143C
1371	YGL145W; YGL144C			YGL145W; YGL144C
1372	YGL151W; DI49_1825; YGL153W; DI49_1824	DI49_1825; DI49_1824		YGL151W; YGL153W
1373	YGL155W; YGL154C			YGL155W; YGL154C
1374	YGL157W; YGL156W			YGL157W; YGL156W
1375	YGL161C; YGL160W			YGL161C; YGL160W
1376	YGL163C; YGL162W			YGL163C; YGL162W
1377	YGL166W; YGL164C			YGL166W; YGL164C
1378	YGL169W; YGL167C; DI49_1809; DI49_1808	DI49_1809; DI49_1808		YGL169W; YGL167C
1379	YGL170C; DI49_1806	DI49_1806		YGL170C
1380	YGL171W; DI49_1805	DI49_1805		YGL171W
1381	YGL172W; DI49_1804	DI49_1804		YGL172W
1382	SPGP0R02540; SPGP0E04280; SPGP0BH00100		SPGP0R02540; SPGP0E04280; SPGP0BH00100
1383	DI49_4698; SPGP0Strna17P	DI49_4698	SPGP0Strna17P
1384	DI49_4696; DI49_0162; DI49_4695; DI49_0164	DI49_4696; DI49_0162; DI49_4695; DI49_0164
1385	DI49_4693; DI49_4694	DI49_4693; DI49_4694
1386	DI49_4691; DI49_4692	DI49_4691; DI49_4692
1387	DI49_4683; DI49_4684	DI49_4683; DI49_4684
1388	DI49_4678; DI49_4679	DI49_4678; DI49_4679
1389	DI49_4676; YNL054W	DI49_4676		YNL054W
1390	DI49_4666; DI49_4667	DI49_4666; DI49_4667
1391	DI49_4664; DI49_1828; DI49_4663	DI49_4664; DI49_1828; DI49_4663
1392	DI49_4657; DI49_4658	DI49_4657; DI49_4658
1393	DI49_4655; DI49_4656	DI49_4655; DI49_4656
1394	DI49_4653; DI49_4654	DI49_4653; DI49_4654
1395	DI49_4632; DI49_4633	DI49_4632; DI49_4633
1396	DI49_4594; DI49_4595	DI49_4594; DI49_4595
1397	DI49_4592; DI49_4593	DI49_4592; DI49_4593
1398	DI49_4590; DI49_4591	DI49_4590; DI49_4591
1399	DI49_4588; DI49_4589	DI49_4588; DI49_4589
1400	DI49_4586; DI49_4587	DI49_4586; DI49_4587
1401	DI49_4584; DI49_4585	DI49_4584; DI49_4585
1402	DI49_4582; DI49_4583	DI49_4582; DI49_4583
1403	DI49_4574; DI49_4575	DI49_4574; DI49_4575
1404	DI49_4569; DI49_4570	DI49_4569; DI49_4570
1405	DI49_4563; DI49_4564	DI49_4563; DI49_4564
1406	DI49_4546; DI49_4547	DI49_4546; DI49_4547
1407	DI49_4544; DI49_4545	DI49_4544; DI49_4545
1408	DI49_4542; DI49_4543	DI49_4542; DI49_4543
1409	DI49_4534; DI49_4535	DI49_4534; DI49_4535
1410	DI49_4529; DI49_4530	DI49_4529; DI49_4530
1411	DI49_4527; DI49_4528	DI49_4527; DI49_4528
1412	DI49_4525; DI49_4526	DI49_4525; DI49_4526
1413	DI49_4523; DI49_4524	DI49_4523; DI49_4524
1414	DI49_4515; DI49_4516	DI49_4515; DI49_4516
1415	DI49_4510; DI49_4511	DI49_4510; DI49_4511
1416	DI49_4508; DI49_4509	DI49_4508; DI49_4509
1417	DI49_4502; DI49_4503	DI49_4502; DI49_4503
1418	DI49_4488; DI49_4489	DI49_4488; DI49_4489
1419	DI49_4486; DI49_4487	DI49_4486; DI49_4487
1420	DI49_4474; DI49_4475	DI49_4474; DI49_4475
1421	DI49_4472; DI49_4473	DI49_4472; DI49_4473
1422	YAL068C; SPGP0CU00100; YDR541C		SPGP0CU00100	YAL068C; YDR541C
1423	YDR539W; YDR540C			YDR539W; YDR540C
1424	YDR536W; YDR538W			YDR536W; YDR538W
1425	YDR533C; YDR534C			YDR533C; YDR534C
1426	YDR531W; DI49_0690; YDR530C; SPGP0B06190	DI49_0690	SPGP0B06190	YDR531W; YDR530C
1427	YDR528W; DI49_0687; YDR527W; DI49_0688	DI49_0687; DI49_0688		YDR528W; YDR527W
1428	YDR524C; DI49_0683; YDR523C; DI49_0684	DI49_0683; DI49_0684		YDR524C; YDR523C
1429	YDR520C; YDR522C; DI49_0681; DI49_0682	DI49_0681; DI49_0682		YDR520C; YDR522C
1430	YDR518W; YDR519W			YDR518W; YDR519W
1431	YDR516C; DI49_0678; YDR515W; DI49_0679	DI49_0678; DI49_0679		YDR516C; YDR515W
1432	YDR513W; YDR512C; YDR511W			YDR513W; YDR512C; YDR511W
1433	YDR508C; DI49_0671; DI49_0672	DI49_0671; DI49_0672		YDR508C
1434	YDR507C; DI49_0670	DI49_0670		YDR507C
1435	YDR506C; YHR145C			YDR506C; YHR145C
1436	YDR505C; DI49_0667; YDR503C; DI49_0668	DI49_0667; DI49_0668		YDR505C; YDR503C
1437	YDR501W; YDR502C; DI49_0665; DI49_0666	DI49_0665; DI49_0666		YDR501W; YDR502C
1438	YDR499W; DI49_0662; YDR498C; DI49_0663	DI49_0662; DI49_0663		YDR499W; YDR498C
1439	YDR496C; DI49_0659	DI49_0659		YDR496C
1440	YDR495C; DI49_0658; YDR494W	DI49_0658		YDR495C; YDR494W
1441	YDR492W; YDR493W			YDR492W; YDR493W
1442	YDR489W; YDR490C; DI49_0654; DI49_0655	DI49_0654; DI49_0655		YDR489W; YDR490C
1443	YDR487C; DI49_0651; YDR486C; DI49_0652	DI49_0651; DI49_0652		YDR487C; YDR486C
1444	YDR484W; DI49_0648; YDR483W	DI49_0648		YDR484W; YDR483W
1445	YDR481C; DI49_0645; YDR480W; DI49_0646	DI49_0645; DI49_0646		YDR481C; YDR480W
1446	YDR478W; YDR479C			YDR478W; YDR479C
1447	YDR476C; YDR477W			YDR476C; YDR477W
1448	YDR473C; YDR475C			YDR473C; YDR475C
1449	YDR471W; DI49_0636; YDR470C	DI49_0636		YDR471W; YDR470C
1450	YDR468C; DI49_0633; DI49_0634	DI49_0633; DI49_0634		YDR468C
1451	YDR466W; DI49_0632	DI49_0632		YDR466W
1452	YDR465C; DI49_0631; YDR464W	DI49_0631		YDR465C; YDR464W
1453	YDR462W; YDR463W			YDR462W; YDR463W
1454	YDR461W; YDR461C-A			YDR461W; YDR461C-A
1455	YDR459C; YDR460W; DI49_0626; SPGP0B05530	DI49_0626	SPGP0B05530	YDR459C; YDR460W
1456	YDR457W; DI49_0623; DI49_0624	DI49_0623; DI49_0624		YDR457W
1457	YDR456W; DI49_0622; YDR454C	DI49_0622		YDR456W; YDR454C
1458	YDR452W; YDR453C			YDR452W; YDR453C
1459	SPGP0A00930; YML026C; DI49_0617; DI49_0618; SPGP0F03290; DI49_4062; YML027W	DI49_0617; DI49_0618; DI49_4062	SPGP0A00930; SPGP0F03290	YML026C; YML027W
1460	YDR449C; DI49_0616	DI49_0616		YDR449C
1461	YDR448W; DI49_0615	DI49_0615		YDR448W
1462	YDR447C; DI49_0614; YDR446W; DI49_4065; SPGP0G03220	DI49_0614; DI49_4065	SPGP0G03220	YDR447C; YDR446W
1463	YDR441C; YDR443C			YDR441C; YDR443C
1464	YDR439W; YDR440W			YDR439W; YDR440W
1465	YDR437W; DI49_0605; YDR436W	DI49_0605		YDR437W; YDR436W
1466	YDR434W; DI49_0602; DI49_0603	DI49_0602; DI49_0603		YDR434W
1467	YDR432W; DI49_0601; YDR430C	DI49_0601		YDR432W; YDR430C
1468	YDR428C; YDR429C			YDR428C; YDR429C
1469	YDR425W; YDR427W			YDR425W; YDR427W
1470	YDR423C; YDR424C			YDR423C; YDR424C
1471	YDR421W; DI49_0594; YDR420W; DI49_0595	DI49_0594; DI49_0595		YDR421W; YDR420W
1472	YDR419W; DI49_0591	DI49_0591		YDR419W
1473	YDR418W; DI49_0590	DI49_0590		YDR418W
1474	YDR416W; DI49_0589; YDR415C	DI49_0589		YDR416W; YDR415C
1475	YDR412W; DI49_0586; YDR411C; DI49_0587	DI49_0586; DI49_0587		YDR412W; YDR411C
1476	YDR409W; YDR410C			YDR409W; YDR410C
1477	YDR407C; DI49_0582; SPGP0B05080	DI49_0582	SPGP0B05080	YDR407C
1478	YDR406W; SPGP0B05060; YDR405W		SPGP0B05060	YDR406W; YDR405W
1479	YDR403W; YDR404C			YDR403W; YDR404C
1480	YDR400W; YDR402C			YDR400W; YDR402C
1481	YDR398W; YDR399W			YDR398W; YDR399W
1482	YDR395W; DI49_0572	DI49_0572		YDR395W
1483	YDR394W; DI49_0571; YDR393W	DI49_0571		YDR394W; YDR393W
1484	YDR391C; YDR392W			YDR391C; YDR392W
1485	YDR390C; SPGP0Atrna18G		SPGP0Atrna18G	YDR390C
1486	YDR388W; DI49_0564; YDR387C	DI49_0564		YDR388W; YDR387C
1487	YOR133W; YDR385W			YOR133W; YDR385W
1488	YDR384C; DI49_0560; YDR383C	DI49_0560		YDR384C; YDR383C
1489	YDR381C-A; YDR382W; DI49_0558; DI49_0559	DI49_0558; DI49_0559		YDR381C-A; YDR382W
1490	YDR380W; YDR381W			YDR380W; YDR381W
1491	YDR379W; YDR379C-A			YDR379W; YDR379C-A
1492	YDR377W; YDR378C			YDR377W; YDR378C
1493	YDR375C; DI49_0552; YDR374W-A; DI49_0553	DI49_0552; DI49_0553		YDR375C; YDR374W-A
1494	YDR373W; YDR374C			YDR373W; YDR374C
1495	YDR371W; YDR372C			YDR371W; YDR372C
1496	YDR369C; YDR370C			YDR369C; YDR370C
1497	YDR367W; YDR368W			YDR367W; YDR368W
1498	YDR364C; DI49_0542	DI49_0542		YDR364C
1499	YDR363W-A; DI49_0541	DI49_0541		YDR363W-A
1500	YDR361C; DI49_0537; YDR359C	DI49_0537		YDR361C; YDR359C
1501	YDR357C; YDR358W			YDR357C; YDR358W
1502	YDR354W; DI49_0532	DI49_0532		YDR354W
1503	YDR353W; DI49_0531; YDR352W	DI49_0531		YDR353W; YDR352W
1504	YDR350C; DI49_0528; DI49_0529	DI49_0528; DI49_0529		YDR350C
1505	YDR347W; YDR348C			YDR347W; YDR348C
1506	SPGP0A01900; YDR345C		SPGP0A01900	YDR345C
1507	YDR341C; DI49_0521	DI49_0521		YDR341C
1508	YDR337W; DI49_0517; YDR336W	DI49_0517		YDR337W; YDR336W
1509	YDR334W; DI49_0514; YDR333C	DI49_0514		YDR334W; YDR333C
1510	YDR331W; YDR332W			YDR331W; YDR332W
1511	YDR329C; DI49_0509; YDR328C; DI49_0510	DI49_0509; DI49_0510		YDR329C; YDR328C
1512	YDR325W; DI49_0506; DI49_0507	DI49_0506; DI49_0507		YDR325W
1513	YDR324C; DI49_0505; YDR323C	DI49_0505		YDR324C; YDR323C
1514	YDR322W; DI49_0502	DI49_0502		YDR322W
1515	YDR321W; DI49_0501	DI49_0501		YDR321W
1516	YDR320C-A; DI49_0500; YDR320C	DI49_0500		YDR320C-A; YDR320C
1517	YDR318W; YDR319C			YDR318W; YDR319C
1518	YDR316W; DI49_0494; YDR315C	DI49_0494		YDR316W; YDR315C
1519	YDR313C; YDR314C			YDR313C; YDR314C
1520	YDR311W; YDR312W; YHR066W; YHR067W			YDR311W; YDR312W; YHR066W; YHR067W
1521	YDR309C; YDR310C			YDR309C; YDR310C
1522	YDR307W; YDR308C			YDR307W; YDR308C
1523	YDR306C; SPGP0APtrna34V; SPGP0Atrna12V; DI49_2588	DI49_2588	SPGP0APtrna34V; SPGP0Atrna12V	YDR306C
1524	YDR304C; YDR305C			YDR304C; YDR305C
1525	YDR302W; YDR303C			YDR302W; YDR303C
1526	YDR300C; DI49_0477	DI49_0477		YDR300C
1527	YDR299W; DI49_0476	DI49_0476		YDR299W
1528	YDR298C; DI49_0475	DI49_0475		YDR298C
1529	YDR297W; DI49_0474; YDR296W	DI49_0474		YDR297W; YDR296W
1530	YDR294C; DI49_0471; DI49_0472	DI49_0471; DI49_0472		YDR294C
1531	YDR293C; DI49_0470	DI49_0470		YDR293C
1532	YDR292C; DI49_0469	DI49_0469		YDR292C
1533	YDR291W; DI49_0468; YDR289C	DI49_0468		YDR291W; YDR289C
1534	YDR287W; DI49_0465; YDR286C; DI49_0466	DI49_0465; DI49_0466		YDR287W; YDR286C
1535	YDR284C; YDR285W			YDR284C; YDR285W
1536	YDR282C; YDR283C; DI49_0461; DI49_0462	DI49_0461; DI49_0462		YDR282C; YDR283C
1537	YDR280W; DI49_0458; YDR279W; DI49_0459	DI49_0458; DI49_0459		YDR280W; YDR279W
1538	YDR277C; DI49_0455	DI49_0455		YDR277C
1539	YDR276C; DI49_0454; YDR275W	DI49_0454		YDR276C; YDR275W
1540	YDR272W; YDR273W			YDR272W; YDR273W
1541	YDR268W; DI49_0449; YDR266C	DI49_0449		YDR268W; YDR266C
1542	YDR264C; YDR265W			YDR264C; YDR265W
1543	YDR262W; YDR263C			YDR262W; YDR263C
1544	YDR259C; YDR260C			YDR259C; YDR260C
1545	YDR257C; YDR258C			YDR257C; YDR258C
1546	YDR255C; YDR256C; DI49_0436; DI49_0437	DI49_0436; DI49_0437		YDR255C; YDR256C
1547	YDR253C; YDR254W			YDR253C; YDR254W
1548	YDR251W; YDR252W			YDR251W; YDR252W
1549	YDR248C; DI49_0429; YDR247W; DI49_0430	DI49_0429; DI49_0430		YDR248C; YDR247W
1550	YDR245W; DI49_0426; DI49_0427	DI49_0426; DI49_0427		YDR245W
1551	YDR244W; DI49_0425; YDR243C	DI49_0425		YDR244W; YDR243C
1552	YDR240C; DI49_0422; YDR239C	DI49_0422		YDR240C; YDR239C
1553	YDR237W; YDR238C			YDR237W; YDR238C
1554	YDR235W; DI49_0417	DI49_0417		YDR235W
1555	YDR234W; DI49_0416	DI49_0416		YDR234W
1556	YDR233C; DI49_0414; DI49_0415	DI49_0414; DI49_0415		YDR233C
1557	YDR232W; DI49_0413	DI49_0413		YDR232W
1558	YDR231C; DI49_0412	DI49_0412		YDR231C
1559	YDR229W; DI49_0411	DI49_0411		YDR229W
1560	YDR228C; DI49_0410; YDR227W	DI49_0410		YDR228C; YDR227W
1561	YDR224C; DI49_0406; YDR223W; DI49_0180; DI49_0181	DI49_0406; DI49_0180; DI49_0181		YDR224C; YDR223W
1562	YDR221W; DI49_0403; YDR219C; DI49_0404	DI49_0403; DI49_0404		YDR221W; YDR219C
1563	YDR217C; YDR218C			YDR217C; YDR218C
1564	YDR214W; YDR216W			YDR214W; YDR216W
1565	YDR212W; DI49_0397; YDR211W	DI49_0397		YDR212W; YDR211W
1566	YDR208W; DI49_0394; YDR207C	DI49_0394		YDR208W; YDR207C
1567	YDR205W; YDR206W			YDR205W; YDR206W
1568	YDR202C; DI49_0389	DI49_0389		YDR202C
1569	YDR201W; DI49_0388; YDR200C	DI49_0388		YDR201W; YDR200C
1570	YDR197W; YDR198C; DI49_0386; DI49_0387	DI49_0386; DI49_0387		YDR197W; YDR198C
1571	YDR195W; DI49_0383; DI49_0384	DI49_0383; DI49_0384		YDR195W
1572	YDR194C; DI49_0382; YDR192C	DI49_0382		YDR194C; YDR192C
1573	YDR190C; DI49_0380; DI49_0381	DI49_0380; DI49_0381		YDR190C
1574	YDR189W; DI49_0379	DI49_0379		YDR189W
1575	YDR188W; DI49_0378	DI49_0378		YDR188W
1576	YDR186C; DI49_0377	DI49_0377		YDR186C
1577	YDR185C; DI49_0376; YDR184C	DI49_0376		YDR185C; YDR184C
1578	YDR182W; YDR183W			YDR182W; YDR183W
1579	YDR180W; DI49_0371; YDR179W-A; DI49_0372	DI49_0371; DI49_0372		YDR180W; YDR179W-A
1580	YDR178W; YDR179C			YDR178W; YDR179C
1581	YDR176W; DI49_0366; DI49_0367	DI49_0366; DI49_0367		YDR176W
1582	YDR175C; YDR174W; DI49_0364; DI49_0365	DI49_0364; DI49_0365		YDR175C; YDR174W
1583	YDR173C; DI49_0363	DI49_0363		YDR173C
1584	YDR172W; DI49_0362; YDR171W	DI49_0362		YDR172W; YDR171W
1585	SPGP0Atrna11Q; DI49_2421; SPGP0Atrna12Q; YDR034C; SPGP0Vtrna8Q; YER048W-A; SPGP0Xtrna10Q; SPGP0Btrna3Q; DI49_0361; SPGP0AGtrna18Q; SPGP0AHtrna14Q; SPGP0C02130	DI49_2421; DI49_0361	SPGP0Atrna11Q; SPGP0Atrna12Q; SPGP0Vtrna8Q; SPGP0Xtrna10Q; SPGP0Btrna3Q; SPGP0AGtrna18Q; SPGP0AHtrna14Q; SPGP0C02130	YDR034C; YER048W-A
1586	YDR170C; DI49_0359	DI49_0359		YDR170C
1587	YDR169C; DI49_0357	DI49_0357		YDR169C
1588	YDR168W; DI49_0356; YDR167W	DI49_0356		YDR168W; YDR167W
1589	YDR165W; DI49_0353; YDR164C; DI49_0354	DI49_0353; DI49_0354		YDR165W; YDR164C
1590	YDR162C; DI49_0350; YDR161W; DI49_0351	DI49_0350; DI49_0351		YDR162C; YDR161W
1591	YDR159W; YDR160W			YDR159W; YDR160W
1592	YDR156W; YDR158W			YDR156W; YDR158W
1593	YDR153C; DI49_0343; YDR152W	DI49_0343		YDR153C; YDR152W
1594	YDR150W; YDR151C			YDR150W; YDR151C
1595	YDR147W; YDR148C; DI49_0340; SPGP0B02670	DI49_0340	SPGP0B02670	YDR147W; YDR148C
1596	YDR145W; DI49_0337; YDR144C; DI49_0338	DI49_0337; DI49_0338		YDR145W; YDR144C
1597	YDR142C; DI49_0334	DI49_0334		YDR142C
1598	YDR141C; DI49_0333; YDR140W	DI49_0333		YDR141C; YDR140W
1599	YDR138W; YDR139C			YDR138W; YDR139C
1600	YDR135C; DI49_0328; DI49_0329	DI49_0328; DI49_0329		YDR135C
1601	YDR134C; YLR110C; YDR132C; SPGP0C01720		SPGP0C01720	YDR134C; YLR110C; YDR132C
1602	YDR130C; YDR131C			YDR130C; YDR131C
1603	YDR128W; YDR129C			YDR128W; YDR129C
1604	YDR126W; DI49_0320; YDR125C	DI49_0320		YDR126W; YDR125C
1605	YDR123C; DI49_0317; DI49_0318	DI49_0317; DI49_0318		YDR123C
1606	YDR122W; DI49_0316; YDR121W	DI49_0316		YDR122W; YDR121W
1607	YDR119W-A; YDR120C			YDR119W-A; YDR120C
1608	YDR118W; YDR119W; DI49_0312; DI49_0313	DI49_0312; DI49_0313		YDR118W; YDR119W
1609	YDR116C; YDR117C			YDR116C; YDR117C
1610	YDR113C; YDR115W			YDR113C; YDR115W
1611	YDR110W; DI49_0305; YDR109C; DI49_0306	DI49_0305; DI49_0306		YDR110W; YDR109C
1612	YDR107C; DI49_0303	DI49_0303		YDR107C
1613	YDR104C; YDR105C			YDR104C; YDR105C
1614	YDR101C; DI49_0297; YDR100W; DI49_0298	DI49_0297; DI49_0298		YDR101C; YDR100W
1615	YDR098C; YDR099W; DI49_0295; DI49_0296	DI49_0295; DI49_0296		YDR098C; YDR099W
1616	YDR096W; DI49_0291	DI49_0291		YDR096W
1617	YDR093W; DI49_0290; YDR092W	DI49_0290		YDR093W; YDR092W
1618	YDR090C; YDR091C			YDR090C; YDR091C
1619	YDR088C; DI49_0285; YDR087C	DI49_0285		YDR088C; YDR087C
1620	YDR085C; DI49_0282; YDR084C; DI49_0283	DI49_0282; DI49_0283		YDR085C; YDR084C
1621	YDR082W; YDR083W; DI49_0280; DI49_0281	DI49_0280; DI49_0281		YDR082W; YDR083W
1622	YDR080W; DI49_0277; YDR079C-A; DI49_0278	DI49_0277; DI49_0278		YDR080W; YDR079C-A
1623	YDR078C; YDR079W			YDR078C; YDR079W
1624	YDR076W; DI49_0272	DI49_0272		YDR076W
1625	YDR075W; DI49_0271	DI49_0271		YDR075W
1626	YDR074W; DI49_0270; YDR073W	DI49_0270		YDR074W; YDR073W
1627	YDR071C; YDR072C; DI49_0268; DI49_0269	DI49_0268; DI49_0269		YDR071C; YDR072C
1628	YDR069C; DI49_0265; YDR068W; DI49_0266	DI49_0265; DI49_0266		YDR069C; YDR068W
1629	YDR066C; YDR067C; DI49_0263; DI49_0264	DI49_0263; DI49_0264		YDR066C; YDR067C
1630	YDR064W; DI49_0260; DI49_0261	DI49_0260; DI49_0261		YDR064W
1631	YDR063W; DI49_0259	DI49_0259		YDR063W
1632	YDR062W; DI49_0258	DI49_0258		YDR062W
1633	YDR061W; DI49_0257	DI49_0257		YDR061W
1634	YDR060W; DI49_0256; SPGP0A04500	DI49_0256	SPGP0A04500	YDR060W
1635	YDR056C; YDR057W			YDR056C; YDR057W
1636	YDR054C; DI49_0248	DI49_0248		YDR054C
1637	YDR052C; DI49_0247	DI49_0247		YDR052C
1638	YDR051C; DI49_0246	DI49_0246		YDR051C
1639	YDR050C; DI49_0245; YDR049W	DI49_0245		YDR050C; YDR049W
1640	YDR046C; YDR047W; DI49_0243; DI49_0244	DI49_0243; DI49_0244		YDR046C; YDR047W
1641	YDR044W; DI49_0240; YDR043C; DI49_0241	DI49_0240; DI49_0241		YDR044W; YDR043C
1642	YDR041W; DI49_0237; YDR040C; DI49_0238	DI49_0237; DI49_0238		YDR041W; YDR040C
1643	YDR036C; DI49_0234	DI49_0234		YDR036C
1644	YDR035W; DI49_0233	DI49_0233		YDR035W
1645	YDR032C; DI49_0229	DI49_0229		YDR032C
1646	YDR031W; DI49_0228; YDR030C	DI49_0228		YDR031W; YDR030C
1647	YDR027C; DI49_0225	DI49_0225		YDR027C
1648	YDR026C; DI49_0224	DI49_0224		YDR026C
1649	YDR022C; DI49_0220	DI49_0220		YDR022C
1650	YDR021W; DI49_0219; YDR020C	DI49_0219		YDR021W; YDR020C
1651	YDR018C; DI49_0216; YDR017C; DI49_0217	DI49_0216; DI49_0217		YDR018C; YDR017C
1652	YDR014W-A; YDR016C			YDR014W-A; YDR016C
1653	YDR013W; YDR014W			YDR013W; YDR014W
1654	YDR009W; YDR011W			YDR009W; YDR011W
1655	SPGP0A04960; YDR007W		SPGP0A04960	YDR007W
1656	YDR004W; YDR005C			YDR004W; YDR005C
1657	YDR002W; DI49_1055	DI49_1055		YDR002W
1658	YDR001C; DI49_1054; YDL001W; DI49_1053	DI49_1054; DI49_1053		YDR001C; YDL001W
1659	YDL003W; YDL002C			YDL003W; YDL002C
1660	YDL005C; DI49_1049	DI49_1049		YDL005C
1661	YDL006W; DI49_1048	DI49_1048		YDL006W
1662	YDL007W; DI49_1047	DI49_1047		YDL007W
1663	YDL010W; DI49_1042; YDL012C; SPGP0I02840	DI49_1042	SPGP0I02840	YDL010W; YDL012C
1664	YDL014W; DI49_1040; YDL015C; DI49_1039	DI49_1040; DI49_1039		YDL014W; YDL015C
1665	YDL020C; YDL019C; DI49_1035; DI49_1034	DI49_1035; DI49_1034		YDL020C; YDL019C
1666	YDL022W; DI49_1032	DI49_1032		YDL022W
1667	YDL028C; DI49_1027; YDL029W; SPGP0I02990	DI49_1027	SPGP0I02990	YDL028C; YDL029W
1668	YDL031W; DI49_1025; YDL033C; SPGP0I03020	DI49_1025	SPGP0I03020	YDL031W; YDL033C
1669	YDL036C; YDL035C			YDL036C; YDL035C
1670	YDL042C; DI49_1021; YDL043C; DI49_1020	DI49_1021; DI49_1020		YDL042C; YDL043C
1671	YDL045C; DI49_1018; YDL045W-A; DI49_1017	DI49_1018; DI49_1017		YDL045C; YDL045W-A
1672	YDL047W; DI49_1015; SPGP0I03140	DI49_1015	SPGP0I03140	YDL047W
1673	YDL048C; DI49_1014	DI49_1014		YDL048C
1674	YDL049C; DI49_1013	DI49_1013		YDL049C
1675	YDL051W; DI49_1012; YDL052C; DI49_1011	DI49_1012; DI49_1011		YDL051W; YDL052C
1676	YDL054C; YDL053C			YDL054C; YDL053C
1677	YDL055C; DI49_1007	DI49_1007		YDL055C
1678	YDL056W; DI49_1006; YDL057W; DI49_1005	DI49_1006; DI49_1005		YDL056W; YDL057W
1679	YDL059C; YDL058W			YDL059C; YDL058W
1680	YDL061C; DI49_1001	DI49_1001		YDL061C
1681	YDL063C; DI49_1000	DI49_1000		YDL063C
1682	YDL064W; SPGP0I03290; YDL065C; DI49_0999	DI49_0999	SPGP0I03290	YDL064W; YDL065C
1683	YDL067C; DI49_0997; YDL069C; DI49_0996	DI49_0997; DI49_0996		YDL067C; YDL069C
1684	YDL072C; YDL070W			YDL072C; YDL070W
1685	YDL074C; DI49_0992	DI49_0992		YDL074C
1686	YDL075W; SPGP0I03380; YLR406C; YLR405W		SPGP0I03380	YDL075W; YLR406C; YLR405W
1687	YDL076C; DI49_0990	DI49_0990		YDL076C
1688	YDL077C; DI49_0989	DI49_0989		YDL077C
1689	YDL078C; DI49_0988; SPGP0I03420	DI49_0988	SPGP0I03420	YDL078C
1690	YDL080C; DI49_0987	DI49_0987		YDL080C
1691	YDL082W; DI49_0985; SPGP0F01690; DI49_4228; YMR142C; YMR140W	DI49_0985; DI49_4228	SPGP0F01690	YDL082W; YMR142C; YMR140W
1692	YDL083C; SPGP0I03470		SPGP0I03470	YDL083C
1693	YDL084W; DI49_0984	DI49_0984		YDL084W
1694	YDL085W; DI49_0983; YDL085C-A; DI49_0982	DI49_0983; DI49_0982		YDL085W; YDL085C-A
1695	YDL087C; DI49_0980; YDL088C; DI49_0979	DI49_0980; DI49_0979		YDL087C; YDL088C
1696	YDL090C; SPGP0I03550		SPGP0I03550	YDL090C
1697	YDL091C; DI49_0977; YDL092W; DI49_0976	DI49_0977; DI49_0976		YDL091C; YDL092W
1698	YDL095W; YDL093W			YDL095W; YDL093W
1699	YDL098C; YDL097C; DI49_0973; DI49_0972	DI49_0973; DI49_0972		YDL098C; YDL097C
1700	YDL100C; DI49_0970; YDL101C; DI49_0969	DI49_0970; DI49_0969		YDL100C; YDL101C
1701	YDL103C; DI49_0967; YDL104C; DI49_0966	DI49_0967; DI49_0966		YDL103C; YDL104C
1702	YDL106C; DI49_0964; YDL107W; DI49_0963	DI49_0964; DI49_0963		YDL106C; YDL107W
1703	YDL109C; YDL108W			YDL109C; YDL108W
1704	YDL111C; DI49_0959; YDL112W; DI49_0958	DI49_0959; DI49_0958		YDL111C; YDL112W
1705	YDL114W; DI49_0956	DI49_0956		YDL114W
1706	YDL115C; DI49_0955; YDL116W; DI49_0954	DI49_0955; DI49_0954		YDL115C; YDL116W
1707	YDL119C; DI49_0952; YDL120W; DI49_0951	DI49_0952; DI49_0951		YDL119C; YDL120W
1708	YDL122W; DI49_0949; YDL123W; DI49_0948	DI49_0949; DI49_0948		YDL122W; YDL123W
1709	YDL126C; DI49_0946; YDL127W; DI49_0945	DI49_0946; DI49_0945		YDL126C; YDL127W
1710	YDL129W; YDL128W			YDL129W; YDL128W
1711	YDL130W-A; YDL130W			YDL130W-A; YDL130W
1712	YDL132W; DI49_0940	DI49_0940		YDL132W
1713	YDL133W; DI49_0939	DI49_0939		YDL133W
1714	YDL134C; YDL188C; YDL189W; DI49_0938	DI49_0938		YDL134C; YDL188C; YDL189W
1715	YDL135C; DI49_0937; DI49_0890	DI49_0937; DI49_0890		YDL135C
1716	YDL137W; YDL192W; YDL138W; YDL193W			YDL137W; YDL192W; YDL138W; YDL193W
1717	YDL140C; DI49_0934; YDL141W	DI49_0934		YDL140C; YDL141W
1718	YDL143W; YDL142C			YDL143W; YDL142C
1719	YDL145C; YDL144C			YDL145C; YDL144C
1720	YDL147W; YDL146W			YDL147W; YDL146W
1721	YDL149W; YDL148C			YDL149W; YDL148C
1722	YDL153C; YDL150W			YDL153C; YDL150W
1723	YDL155W; YDL154W			YDL155W; YDL154W
1724	YDL157C; YDL156W			YDL157C; YDL156W
1725	YDL160C; YDL159W			YDL160C; YDL159W
1726	YDL161W; YDL160C-A			YDL161W; YDL160C-A
1727	YDL165W; YDL164C			YDL165W; YDL164C
1728	YDL167C; YDL166C			YDL167C; YDL166C
1729	YDL169C; YDL168W			YDL169C; YDL168W
1730	YDL171C; YDL170W			YDL171C; YDL170W
1731	YDL174C; YDL173W			YDL174C; YDL173W
1732	YDL176W; YDL175C			YDL176W; YDL175C
1733	YDL178W; YDL177C			YDL178W; YDL177C
1734	YDL180W; YDL179W			YDL180W; YDL179W
1735	YDL183C; YDL182W			YDL183C; YDL182W
1736	YDL186W; YDL185W			YDL186W; YDL185W
1737	YDL195W; YDL194W			YDL195W; YDL194W
1738	YDL198C; YDL197C			YDL198C; YDL197C
1739	YDL200C; YDL199C			YDL200C; YDL199C
1740	YDL202W; YDL201W			YDL202W; YDL201W
1741	YDL204W; YDL203C			YDL204W; YDL203C
1742	YDL206W; YDL205C			YDL206W; YDL205C
1743	YDL208W; YDL207W			YDL208W; YDL207W
1744	YDL210W; YDL209C			YDL210W; YDL209C
1745	YDL213C; YDL212W			YDL213C; YDL212W
1746	YDL215C; YDL214C			YDL215C; YDL214C
1747	YDL217C; YDL216C			YDL217C; YDL216C
1748	YDL219W; YDL218W			YDL219W; YDL218W
1749	YDL222C; YDL220C			YDL222C; YDL220C
1750	YDL224C; YDL223C			YDL224C; YDL223C
1751	YDL226C; YDL225W			YDL226C; YDL225W
1752	YDL232W; YDL231C			YDL232W; YDL231C
1753	YDL234C; YDL233W			YDL234C; YDL233W
1754	YDL236W; YDL235C			YDL236W; YDL235C
1755	YDL238C; YDL237W			YDL238C; YDL237W
1756	YDL240W; YDL239C			YDL240W; YDL239C
1757	YDL245C; YEL069C; SPGP0A07150; YJR159W; YEL066W		SPGP0A07150	YDL245C; YEL069C; YJR159W; YEL066W
1758	SPGP0A07180; YEL073C; YEL072W		SPGP0A07180	YEL073C; YEL072W
1759	YDL248W; SPGP0BG00140		SPGP0BG00140	YDL248W
1760	YLR410W; DI49_3908; DI49_3909	DI49_3908; DI49_3909		YLR410W
1761	YLR409C; DI49_3907; YLR408C	DI49_3907		YLR409C; YLR408C
1762	YLR403W; YLR404W			YLR403W; YLR404W
1763	YLR399C; YLR401C			YLR399C; YLR401C
1764	YLR397C; YLR398C			YLR397C; YLR398C
1765	YLR395C; YLR396C			YLR395C; YLR396C
1766	YLR393W; YLR394W			YLR393W; YLR394W
1767	YLR390W-A; YLR392C			YLR390W-A; YLR392C
1768	YLR389C; YLR390W			YLR389C; YLR390W
1769	YLR387C; DI49_3887	DI49_3887		YLR387C
1770	YLR386W; DI49_3886; YLR385C	DI49_3886		YLR386W; YLR385C
1771	YLR383W; DI49_3883	DI49_3883		YLR383W
1772	YLR382C; DI49_3882; YLR381W	DI49_3882		YLR382C; YLR381W
1773	YLR378C; DI49_3879; SPGP0C04060	DI49_3879	SPGP0C04060	YLR378C
1774	YLR375W; DI49_3874; YLR373C; DI49_3875	DI49_3874; DI49_3875		YLR375W; YLR373C
1775	YLR371W; DI49_3871; YLR370C; DI49_3872	DI49_3871; DI49_3872		YLR371W; YLR370C
1776	YLR368W; DI49_3868; SPGP0T00490	DI49_3868	SPGP0T00490	YLR368W
1777	YLR363W-A; YLR364W			YLR363W-A; YLR364W
1778	YLR362W; YLR363C; DI49_3863; DI49_3864	DI49_3863; DI49_3864		YLR362W; YLR363C
1779	YLR361C; YLR360W			YLR361C; YLR360W
1780	YLR359W; DI49_3858	DI49_3858		YLR359W
1781	YLR357W; DI49_3857; YLR356W	DI49_3857		YLR357W; YLR356W
1782	YLR354C; DI49_3854; YLR353W	DI49_3854		YLR354C; YLR353W
1783	YLR351C; DI49_3851	DI49_3851		YLR351C
1784	YLR350W; DI49_2001; YLR348C; DI49_2000	DI49_2001; DI49_2000		YLR350W; YLR348C
1785	YLR346C; YLR347C; DI49_3848; DI49_3849	DI49_3848; DI49_3849		YLR346C; YLR347C
1786	YLR344W; YGR034W; SPGP0C03720; DI49_3846	DI49_3846	SPGP0C03720	YLR344W; YGR034W
1787	SPGP0Ttrna28R; DI49_3845	DI49_3845	SPGP0Ttrna28R
1788	YLR343W; DI49_3844	DI49_3844		YLR343W
1789	YLR342W; DI49_3843; YLR341W	DI49_3843		YLR342W; YLR341W
1790	YLR337C; YLR340W			YLR337C; YLR340W
1791	YLR335W; YLR336C			YLR335W; YLR336C
1792	YLR332W; DI49_3834; YLR330W	DI49_3834		YLR332W; YLR330W
1793	SPGP0T00820; YLR329W		SPGP0T00820	YLR329W
1794	YLR325C; DI49_3827; YLR324W	DI49_3827		YLR325C; YLR324W
1795	YLR321C; YLR323C			YLR321C; YLR323C
1796	YLR319C; DI49_3822; YLR318W	DI49_3822		YLR319C; YLR318W
1797	YLR315W; YLR316C			YLR315W; YLR316C
1798	YLR313C; YLR314C			YLR313C; YLR314C
1799	YLR312C; YLR312W-A			YLR312C; YLR312W-A
1800	YLR309C; DI49_3815	DI49_3815		YLR309C
1801	YLR308W; DI49_3812; YLR307C-A; DI49_3813	DI49_3812; DI49_3813		YLR308W; YLR307C-A
1802	YLR306W; YLR307W			YLR306W; YLR307W
1803	YLR304C; DI49_3809	DI49_3809		YLR304C
1804	YLR303W; DI49_3807	DI49_3807		YLR303W
1805	YLR301W; DI49_3805	DI49_3805		YLR301W
1806	YLR300W; SPGP0C03340; YLR299W		SPGP0C03340	YLR300W; YLR299W
1807	YLR297W; YLR298C			YLR297W; YLR298C
1808	YLR293C; DI49_3800; YLR292C	DI49_3800		YLR293C; YLR292C
1809	YLR290C; DI49_3797; DI49_3798	DI49_3797; DI49_3798		YLR290C
1810	YLR289W; DI49_3796	DI49_3796		YLR289W
1811	YLR288C; DI49_3795; YLR287C	DI49_3795		YLR288C; YLR287C
1812	YLR285W; YLR286C; DI49_3793; DI49_3794	DI49_3793; DI49_3794		YLR285W; YLR286C
1813	YLR283W; YLR284C			YLR283W; YLR284C
1814	YLR278C; DI49_3788; DI49_3789	DI49_3788; DI49_3789		YLR278C
1815	YLR277C; DI49_3787	DI49_3787		YLR277C
1816	YLR276C; DI49_3786; YLR275W	DI49_3786		YLR276C; YLR275W
1817	YLR273C; YLR274W			YLR273C; YLR274W
1818	YLR272C; DI49_3781; YLR271W	DI49_3781		YLR272C; YLR271W
1819	YLR268W; YLR270W			YLR268W; YLR270W
1820	YLR266C; YLR267W			YLR266C; YLR267W
1821	YLR264W; DI49_3774; YLR263W; DI49_3775	DI49_3774; DI49_3775		YLR264W; YLR263W
1822	YLR260W; YLR262C			YLR260W; YLR262C
1823	YLR258W; DI49_3769	DI49_3769		YLR258W
1824	YLR257W; DI49_3768	DI49_3768		YLR257W
1825	YLR256W; DI49_3766; YLR254C	DI49_3766		YLR256W; YLR254C
1826	YLR251W; DI49_3762; YLR250W; DI49_3763	DI49_3762; DI49_3763		YLR251W; YLR250W
1827	YLR248W; DI49_3759	DI49_3759		YLR248W
1828	YLR247C; DI49_3758	DI49_3758		YLR247C
1829	YLR244C; DI49_3754; DI49_3755	DI49_3754; DI49_3755		YLR244C
1830	YLR243W; DI49_3753; YLR242C	DI49_3753		YLR243W; YLR242C
1831	YLR240W; YLR241W			YLR240W; YLR241W
1832	YLR238W; DI49_3748	DI49_3748		YLR238W
1833	YLR237W; YOR071C; YOR192C			YLR237W; YOR071C; YOR192C
1834	YLR234W; DI49_3746	DI49_3746		YLR234W
1835	YLR233C; DI49_3745; YLR231C	DI49_3745		YLR233C; YLR231C
1836	YLR229C; DI49_3742	DI49_3742		YLR229C
1837	YLR228C; DI49_0398; YDR213W; DI49_0399; DI49_3741	DI49_0398; DI49_0399; DI49_3741		YLR228C; YDR213W
1838	YLR225C; DI49_3738	DI49_3738		YLR225C
1839	YLR224W; DI49_3737	DI49_3737		YLR224W
1840	YLR223C; DI49_3736; YLR222C	DI49_3736		YLR223C; YLR222C
1841	YLR220W; YLR221C			YLR220W; YLR221C
1842	YLR218C; YLR219W			YLR218C; YLR219W
1843	YLR215C; YLR216C			YLR215C; YLR216C
1844	YLR213C; YLR214W			YLR213C; YLR214W
1845	YLR211C; YLR212C			YLR211C; YLR212C
1846	YLR209C; DI49_3723	DI49_3723		YLR209C
1847	YLR208W; DI49_3722	DI49_3722		YLR208W
1848	YLR207W; DI49_3721; YLR206W	DI49_3721		YLR207W; YLR206W
1849	YLR204W; DI49_3718; DI49_3719	DI49_3718; DI49_3719		YLR204W
1850	YLR203C; DI49_3717; YLR201C	DI49_3717		YLR203C; YLR201C
1851	YLR199C; YLR200W			YLR199C; YLR200W
1852	YLR196W; DI49_3712; YLR195C	DI49_3712		YLR196W; YLR195C
1853	YLR193C; DI49_3709; YLR192C; DI49_3710	DI49_3709; DI49_3710		YLR193C; YLR192C
1854	YLR190W; YLR191W			YLR190W; YLR191W
1855	YLR188W; YLR189C; DI49_3705; DI49_3706	DI49_3705; DI49_3706		YLR188W; YLR189C
1856	YLR186W; DI49_3702; DI49_3703	DI49_3702; DI49_3703		YLR186W
1857	SPGP0T02090; DI49_3701; YLR183C	DI49_3701	SPGP0T02090	YLR183C
1858	YLR181C; DI49_3698	DI49_3698		YLR181C
1859	YLR180W; DI49_3697; YLR179C	DI49_3697		YLR180W; YLR179C
1860	YLR177W; DI49_3694; YLR176C; DI49_3695	DI49_3694; DI49_3695		YLR177W; YLR176C
1861	YLR174W; YLR175W; DI49_3692; DI49_3693	DI49_3692; DI49_3693		YLR174W; YLR175W
1862	YLR172C; DI49_3689; YLR170C; DI49_3690	DI49_3689; DI49_3690		YLR172C; YLR170C
1863	YLR167W; DI49_3686	DI49_3686		YLR167W
1864	YLR166C; DI49_3685; YLR165C	DI49_3685		YLR166C; YLR165C
1865	YLR163C; YLR164W			YLR163C; YLR164W
1866	SPGP0HE00100; SPGP0HD00100		SPGP0HE00100; SPGP0HD00100
1867	YLL061W; DI49_1325; YLL060C	DI49_1325		YLL061W; YLL060C
1868	YLL057C; YLL058W			YLL057C; YLL058W
1869	YLL055W; YLL056C			YLL055W; YLL056C
1870	YLL053C; DI49_3484; YLL051C; DI49_3485	DI49_3484; DI49_3485		YLL053C; YLL051C
1871	YLL049W; YLL050C			YLL049W; YLL050C
1872	YLL046C; YLL048C			YLL046C; YLL048C
1873	YLL043W; DI49_3490; YLL042C; DI49_3491	DI49_3490; DI49_3491		YLL043W; YLL042C
1874	YLL040C; DI49_3493	DI49_3493		YLL040C
1875	YLL039C; SPGP0C00310; YLL038C; DI49_3494	DI49_3494	SPGP0C00310	YLL039C; YLL038C
1876	YLL035W; YLL036C			YLL035W; YLL036C
1877	YLL033W; YLL034C			YLL033W; YLL034C
1878	YLL031C; DI49_3500	DI49_3500		YLL031C
1879	YLL029W; DI49_3501	DI49_3501		YLL029W
1880	YLL028W; DI49_3502; YLL027W; DI49_3503	DI49_3502; DI49_3503		YLL028W; YLL027W
1881	YLL025W; YLR037C; YLR038C			YLL025W; YLR037C; YLR038C
1882	YLL024C; DI49_3507; DI49_0055	DI49_3507; DI49_0055		YLL024C
1883	YLL023C; DI49_3508; YLL022C; DI49_3509	DI49_3508; DI49_3509		YLL023C; YLL022C
1884	YLL019C; DI49_3510	DI49_3510		YLL019C
1885	YLL018C-A; DI49_3511	DI49_3511		YLL018C-A
1886	YLL018C; DI49_3512; YLL016W; DI49_3513	DI49_3512; DI49_3513		YLL018C; YLL016W
1887	YLL014W; YLL015W			YLL014W; YLL015W
1888	YLL012W; DI49_3517	DI49_3517		YLL012W
1889	YLL011W; DI49_3518	DI49_3518		YLL011W
1890	YLL010C; DI49_3519; YLL009C; DI49_3520	DI49_3519; DI49_3520		YLL010C; YLL009C
1891	YLL007C; YLL008W			YLL007C; YLL008W
1892	YLL005C; DI49_3524	DI49_3524		YLL005C
1893	YLL004W; DI49_3525; YLL003W; DI49_3526	DI49_3525; DI49_3526		YLL004W; YLL003W
1894	YLL001W; DI49_3528; YLR001C; DI49_3529	DI49_3528; DI49_3529		YLL001W; YLR001C
1895	YLR003C; DI49_3530; YLR004C; DI49_3531	DI49_3530; DI49_3531		YLR003C; YLR004C
1896	YLR006C; DI49_3533; YLR007W; DI49_3534	DI49_3533; DI49_3534		YLR006C; YLR007W
1897	YLR009W; DI49_3536; YLR010C; DI49_3537	DI49_3536; DI49_3537		YLR009W; YLR010C
1898	YLR011W; SPGP0Utrna27S		SPGP0Utrna27S	YLR011W
1899	YLR013W; YLR012C			YLR013W; YLR012C
1900	YLR015W; DI49_3543; YLR016C; DI49_3544	DI49_3543; DI49_3544		YLR015W; YLR016C
1901	YLR018C; YLR017W			YLR018C; YLR017W
1902	YLR021W; YLR020C			YLR021W; YLR020C
1903	YLR023C; YLR022C			YLR023C; YLR022C
1904	YLR025W; YLR024C			YLR025W; YLR024C
1905	YLR027C; DI49_3555; DI49_3556	DI49_3555; DI49_3556		YLR027C
1906	YLR028C; DI49_3557	DI49_3557		YLR028C
1907	YLR029C; DI49_3558; YLR030W; DI49_3559; DI49_4210; YMR121C	DI49_3558; DI49_3559; DI49_4210		YLR029C; YLR030W; YMR121C
1908	YLR033W; DI49_3561	DI49_3561		YLR033W
1909	YLR034C; DI49_3562	DI49_3562		YLR034C
1910	YLR035C; DI49_3563	DI49_3563		YLR035C
1911	YLR040C; YLR039C			YLR040C; YLR039C
1912	YLR043C; DI49_3571	DI49_3571		YLR043C
1913	YLR044C; DI49_3572	DI49_3572		YLR044C
1914	YLR045C; DI49_3573; YLR046C; DI49_3574	DI49_3573; DI49_3574		YLR045C; YLR046C
1915	YLR048W; DI49_3576; YLR049C; DI49_3577	DI49_3576; DI49_3577		YLR048W; YLR049C
1916	YLR051C; YLR050C			YLR051C; YLR050C
1917	YLR053C; YLR052W			YLR053C; YLR052W
1918	YLR055C; DI49_3583	DI49_3583		YLR055C
1919	YLR056W; DI49_3584	DI49_3584		YLR056W
1920	YLR057W; DI49_3585	DI49_3585		YLR057W
1921	YLR058C; DI49_3586; YLR059C; DI49_3587	DI49_3586; DI49_3587		YLR058C; YLR059C
1922	YLR061W; DI49_3589; YLR063W; SPGP0AF01020; DI49_3590	DI49_3589; DI49_3590	SPGP0AF01020	YLR061W; YLR063W
1923	YLR065C; YLR064W			YLR065C; YLR064W
1924	SPGP0U01280; YLR066W		SPGP0U01280	YLR066W
1925	YLR069C; DI49_3596; YLR070C; DI49_3597	DI49_3596; DI49_3597		YLR069C; YLR070C
1926	YLR072W; DI49_3599; YLR073C; DI49_3600	DI49_3599; DI49_3600		YLR072W; YLR073C
1927	YLR075W; DI49_3602; YLR077W; DI49_3603	DI49_3602; DI49_3603		YLR075W; YLR077W
1928	YLR079W; YLR078C			YLR079W; YLR078C
1929	YLR081W; DI49_3607	DI49_3607		YLR081W
1930	YLR082C; DI49_3609	DI49_3609		YLR082C
1931	YLR083C; DI49_3610	DI49_3610		YLR083C
1932	YLR084C; DI49_3611	DI49_3611		YLR084C
1933	YLR085C; DI49_3612; YLR086W; DI49_3613	DI49_3612; DI49_3613		YLR085C; YLR086W
1934	YLR088W; DI49_3615	DI49_3615		YLR088W
1935	YLR089C; DI49_3616; YLR090W; DI49_3617	DI49_3616; DI49_3617		YLR089C; YLR090W
1936	YLR092W; DI49_3619; YLR093C; DI49_3620	DI49_3619; DI49_3620		YLR092W; YLR093C
1937	YLR095C; YLR094C			YLR095C; YLR094C
1938	YLR097C; YLR096W			YLR097C; YLR096W
1939	YLR099C; YLR098C			YLR099C; YLR098C
1940	YLR100W; DI49_3627; YLR102C; DI49_3628	DI49_3627; DI49_3628		YLR100W; YLR102C
1941	YLR104W; DI49_3630; YLR105C; DI49_3631	DI49_3630; DI49_3631		YLR104W; YLR105C
1942	YLR107W; DI49_3633; YLR108C; DI49_3634	DI49_3633; DI49_3634		YLR107W; YLR108C
1943	YLR113W; DI49_3638	DI49_3638		YLR113W
1944	YLR114C; DI49_3640; YLR115W; DI49_3641	DI49_3640; DI49_3641		YLR114C; YLR115W
1945	YLR117C; DI49_3643	DI49_3643		YLR117C
1946	YLR118C; DI49_3644; YLR119W; DI49_3645	DI49_3644; DI49_3645		YLR118C; YLR119W
1947	YLR121C; YLR120C			YLR121C; YLR120C
1948	YLR126C; YLR125W; DI49_3649; DI49_3650	DI49_3649; DI49_3650		YLR126C; YLR125W
1949	YLR128W; YLR127C			YLR128W; YLR127C
1950	YLR130C; YLR129W; DI49_3652; DI49_3653	DI49_3652; DI49_3653		YLR130C; YLR129W
1951	YLR132C; YLR131C			YLR132C; YLR131C
1952	YLR137W; YLR136C			YLR137W; YLR136C
1953	YLR139C; YLR138W			YLR139C; YLR138W
1954	YLR142W; DI49_3664	DI49_3664		YLR142W
1955	YLR145W; YLR144C			YLR145W; YLR144C
1956	YLR146W-A; YLR146C			YLR146W-A; YLR146C
1957	YLR148W; DI49_3673	DI49_3673		YLR148W
1958	YLR149C; DI49_3674	DI49_3674		YLR149C
1959	YLR150W; DI49_3675; YLR151C; DI49_3676	DI49_3675; DI49_3676		YLR150W; YLR151C
1960	YLR153C; DI49_3678; YLR154C; DI49_3679	DI49_3678; DI49_3679		YLR153C; YLR154C
1961	R0020C; YIL001W			R0020C; YIL001W
1962	YEL070W; YEL071W; DI49_5679; DI49_4719	DI49_5679; DI49_4719		YEL070W; YEL071W
1963	YEL060C; DI49_1333; YEL059C-A	DI49_1333		YEL060C; YEL059C-A
1964	YEL057C; YEL058W			YEL057C; YEL058W
1965	YEL055C; YEL056W			YEL055C; YEL056W
1966	YEL046C; YEL047C			YEL046C; YEL047C
1967	YEL040W; YEL041W			YEL040W; YEL041W
1968	YEL038W; YEL039C			YEL038W; YEL039C
1969	YEL030W; DI49_1362; YEL029C	DI49_1362		YEL030W; YEL029C
1970	YEL026W; DI49_1366; YEL025C	DI49_1366		YEL026W; YEL025C
1971	YEL021W; DI49_1384	DI49_1384		YEL021W
1972	YEL018W; YEL019C			YEL018W; YEL019C
1973	YEL017W; YEL017C-A			YEL017W; YEL017C-A
1974	YEL015W; YEL016C			YEL015W; YEL016C
1975	YEL009C; DI49_1387	DI49_1387		YEL009C
1976	YEL006W; DI49_1390; YEL005C	DI49_1390		YEL006W; YEL005C
1977	YEL003W; YEL004W			YEL003W; YEL004W
1978	YEL001C; YEL002C			YEL001C; YEL002C
1979	YER002W; YER001W			YER002W; YER001W
1980	YER004W; YER003C			YER004W; YER003C
1981	YER006W; SPGP0Q01960; YER007W		SPGP0Q01960	YER006W; YER007W
1982	YER011W; YOR010C			YER011W; YOR010C
1983	YER016W; SPGP0V00960		SPGP0V00960	YER016W
1984	SPGP0V00990; YER017C		SPGP0V00990	YER017C
1985	YER028C; YER027C			YER028C; YER027C
1986	YER030W; YER029C			YER030W; YER029C
1987	YER032W; YER031C			YER032W; YER031C
1988	YER034W; YER033C			YER034W; YER033C
1989	YER040W; DI49_1439; YER041W	DI49_1439		YER040W; YER041W
1990	YER046W; YER045C			YER046W; YER045C
1991	YER066W; YFL009W; YER067W			YER066W; YFL009W; YER067W
1992	YER074W; DI49_1478; DI49_2715; YIL069C	DI49_1478; DI49_2715		YER074W; YIL069C
1993	YER083C; DI49_1488; YER085C	DI49_1488		YER083C; YER085C
1994	YER087W; DI49_1491; YER087C-B	DI49_1491		YER087W; YER087C-B
1995	YER091C; DI49_1497; YER092W	DI49_1497		YER091C; YER092W
1996	YER093C-A; YER093C			YER093C-A; YER093C
1997	YER095W; DI49_1501; YER096W	DI49_1501		YER095W; YER096W
1998	YER100W; YER099C			YER100W; YER099C
1999	YER103W; DI49_1509; YER104W	DI49_1509		YER103W; YER104W
[truncated: 1,653 more rows]
