# Supplementary material for: HybridMine: A Pipeline for Allele Inheritance and Gene Copy Number Prediction in Hybrid Genomes and Its Application to Industrial Yeasts
Source: Microorganisms. 2020 Oct 9;8(10):1554. doi: 10.3390/microorganisms8101554 (PMC7600756; doi:10.3390/microorganisms8101554)
Supplement: Supplementary file 1 [file microorganisms-08-01554-s001.zip › Supplementary_Files/Supplementary_file_3.xlsx]

## Sheet: Legend
Supplementary File 3:

## Sheet: genes alleles inherited from Saccharomyces eubayanus
Saccharomyces pastorianus CBS1538 predicted gene	Saccharomyces eubayanus parental allele associated	Gene identities	Gene gaps
SPGP0U01380	XP_018222944.1	98	0
SPGP0CU02160	XP_018220618.1	99	0
SPGP0CV00210	XP_018222572.1	99	0
SPGP0DF00140	XP_018219194.1	98	0
SPGP0V00490	XP_018221736.1	99	0
SPGP0L02060	XP_018218830.1	99	0
SPGP0V00940	XP_018221693.1	100	0
SPGP0AT00310	XP_018219052.1	99	1
SPGP0U00880	XP_018222991.1	99	0
SPGP0AT00510	XP_018219072.1	100	0
SPGP0IZ00100	XP_018220338.1	99	0
SPGP0DE00160	XP_018223833.1	99	0
SPGP0CX01390	XP_018222157.1	98	0
SPGP0CX01300	XP_018222148.1	99	0
SPGP0CP03190	XP_018223521.1	99	0
SPGP0CM00870	XP_018223238.1	99	0
SPGP0BE00240	XP_018223354.1	99	0
SPGP0GQ00110	XP_018219558.1	99	0
SPGP0CX01640	XP_018222180.1	99	0
SPGP0AJ00230	XP_018221797.1	99	0
SPGP0IO00100	XP_018221983.1	98	0
SPGP0CX01700	XP_018222186.1	99	0
SPGP0L00930	XP_018218939.1	99	0
SPGP0CW01760	XP_018219384.1	100	0
SPGP0AN00310	XP_018223941.1	99	0
SPGP0AF02090	XP_018222467.1	99	0
SPGP0H00720	XP_018221073.1	99	0
SPGP0CW02150	XP_018219346.1	99	0
SPGP0L02320	XP_018218804.1	99	0
SPGP0CP03620	XP_018223482.1	99	0
SPGP0CW03400	XP_018219224.1	99	0
SPGP0CW01490	XP_018219409.1	99	0
SPGP0EP00150	XP_018222748.1	99	0
SPGP0EO00340	XP_018221171.1	99	0
SPGP0CP03350	XP_018223506.1	100	0
SPGP0AT00950	XP_018219113.1	99	0
SPGP0AF00620	XP_018222316.1	100	0
SPGP0AA01760	XP_018220415.1	99	0
SPGP0CM01690	XP_018223157.1	99	0
SPGP0CW00460	XP_018219509.1	100	0
SPGP0DA01590	XP_018222598.1	99	0
SPGP0CM00100	XP_018223314.1	99	0
SPGP0CM01390	XP_018223187.1	100	0
SPGP0U01560	XP_018222926.1	99	0
SPGP0CP01100	XP_018223729.1	99	0
SPGP0AJ00630	XP_018221835.1	99	0
SPGP0BE00130	XP_018223365.1	99	0
SPGP0AN00990	XP_018224005.1	99	0
SPGP0AT01300	XP_018219148.1	99	0
SPGP0CW01130	XP_018219443.1	99	0
SPGP0CW00170	XP_018219536.1	99	0
SPGP0AF01240	XP_018222380.1	100	0
SPGP0CX02170	XP_018222231.1	99	0
SPGP0CM02150	XP_018223114.1	99	0
SPGP0EO00280	XP_018221165.1	98	1
SPGP0IC00140	XP_018222529.1	99	0
SPGP0AJ00470	XP_018221820.1	99	0
SPGP0G00140	XP_018222253.1	100	0
SPGP0AF01630	XP_018222421.1	99	0
SPGP0V00550	XP_018221731.1	99	0
SPGP0CP00260	XP_018223810.1	99	0
SPGP0AJ00200	XP_018221795.1	99	0
SPGP0DA00840	XP_018222669.1	100	0
SPGP0CW01940	XP_018219366.1	99	0
SPGP0FE00210	XP_018221973.1	99	0
SPGP0CW00920	XP_018219464.1	99	0
SPGP0AJ01770	XP_018221945.1	99	0
SPGP0AN00360	XP_018223945.1	99	0
SPGP0CW02710	XP_018219292.1	99	0
SPGP0CW02430	XP_018219318.1	100	0
SPGP0CU01370	XP_018220696.1	99	0
SPGP0CP00310	XP_018223805.1	99	0
SPGP0L00300	XP_018219002.1	99	0
SPGP0GL00200	XP_018220849.1	99	0
SPGP0Y02090	XP_018220219.1	99	0
SPGP0CM00420	XP_018223282.1	99	0
SPGP0IU00160	XP_018220334.1	99	0
SPGP0AT00420	XP_018219063.1	99	0
SPGP0Y00760	XP_018220092.1	99	0
SPGP0AJ00520	XP_018221824.1	99	0
SPGP0R00580	XP_018219998.1	99	0
SPGP0CP02480	XP_018223593.1	99	0
SPGP0U01710	XP_018222911.1	99	0
SPGP0DE00410	XP_018223858.1	100	0
SPGP0CX00810	XP_018222100.1	99	0
SPGP0Y00490	XP_018220066.1	99	0
SPGP0CM02090	XP_018223120.1	99	0
SPGP0AF00900	XP_018222344.1	98	2
SPGP0L00720	XP_018218961.1	99	1
SPGP0DF00170	XP_018219191.1	99	0
SPGP0DB00270	XP_018223901.1	100	0
SPGP0JA00120	XP_018222244.1	99	0
SPGP0CU01860	XP_018220648.1	99	0
SPGP0CP01290	XP_018223710.1	99	0
SPGP0CP01920	XP_018223648.1	100	0
SPGP0EO00150	XP_018221152.1	99	0
SPGP0AJ01300	XP_018221901.1	99	0
SPGP0CW00350	XP_018219520.1	99	0
SPGP0V00530	XP_018221733.1	99	0
SPGP0Y01010	XP_018220116.1	99	1
SPGP0JK00350	XP_018223456.1	99	0
SPGP0CW02620	XP_018219301.1	99	0
SPGP0IN00250	XP_018221651.1	99	0
SPGP0AJ00180	XP_018221793.1	93	0
SPGP0V00310	XP_018221752.1	99	0
SPGP0CU01630	XP_018220671.1	100	0
SPGP0CX01790	XP_018222194.1	99	0
SPGP0AA01040	XP_018220486.1	99	1
SPGP0L01430	XP_018218891.1	99	0
SPGP0CW02850	XP_018219278.1	99	0
SPGP0IR00110	XP_018223465.1	99	0
SPGP0DF00240	XP_018219184.1	99	0
SPGP0L02640	XP_018218773.1	99	0
SPGP0AT01430	XP_018219160.1	99	0
SPGP0CW01530	XP_018219405.1	99	1
SPGP0CU00160	XP_018220812.1	99	0
SPGP0CW02940	XP_018219269.1	99	0
SPGP0U01070	XP_018222972.1	99	0
SPGP0AF00540	XP_018222308.1	99	0
SPGP0V01190	XP_018221669.1	99	0
SPGP0CM01610	XP_018223165.1	99	0
SPGP0CU01410	XP_018220692.1	99	0
SPGP0CM00630	XP_018223261.1	99	0
SPGP0CU01140	XP_018220716.1	99	0
SPGP0IG00120	XP_018223346.1	99	0
SPGP0CU01420	XP_018220691.1	99	0
SPGP0CM00410	XP_018223283.1	99	0
SPGP0Z00280	XP_018222537.1	99	0
SPGP0U01010	XP_018222978.1	99	0
SPGP0Y02690	XP_018220278.1	100	0
SPGP0FE00180	XP_018221970.1	99	0
SPGP0CU02490	XP_018220585.1	99	0
SPGP0CM01940	XP_018223132.1	99	0
SPGP0J01090	XP_018219838.1	99	0
SPGP0L02120	XP_018218824.1	99	0
SPGP0Y00670	XP_018220083.1	99	0
SPGP0EP00180	XP_018222751.1	99	0
SPGP0U00890	XP_018222990.1	99	0
SPGP0DE00180	XP_018223835.1	99	0
SPGP0R00260	XP_018219968.1	99	0
SPGP0AA01720	XP_018220419.1	99	0
SPGP0DE00350	XP_018223852.1	99	0
SPGP0K00240	XP_018222766.1	99	0
SPGP0U01900	XP_018222891.1	99	0
SPGP0DE00600	XP_018223877.1	99	0
SPGP0CW02490	XP_018219312.1	99	0
SPGP0U01260	XP_018222955.1	99	0
SPGP0CW03560	XP_018219208.1	99	0
SPGP0CP03600	XP_018223484.1	99	0
SPGP0AF00550	XP_018222309.1	99	0
SPGP0CW01350	XP_018219423.1	99	0
SPGP0CW01700	XP_018219390.1	99	0
SPGP0L00910	XP_018218941.1	99	0
SPGP0CW02170	XP_018219344.1	99	0
SPGP0AQ00200	XP_018223403.1	99	0
SPGP0L02330	XP_018218803.1	99	0
SPGP0Y00530	XP_018220070.1	99	0
SPGP0AT00930	XP_018219111.1	99	0
SPGP0AN01020	XP_018224008.1	99	0
SPGP0CU02130	XP_018220621.1	99	0
SPGP0CW03420	XP_018219222.1	99	0
SPGP0JP00190	XP_018218748.1	97	3
SPGP0CU00390	XP_018220790.1	99	0
SPGP0AF01060	XP_018222361.1	99	0
SPGP0AJ00280	XP_018221802.1	99	0
SPGP0EO00320	XP_018221169.1	99	0
SPGP0U00310	XP_018223040.1	99	0
SPGP0Y02910	XP_018220300.1	99	0
SPGP0IC00160	XP_018222527.1	100	0
SPGP0V00140	XP_018221769.1	99	0
SPGP0AJ01580	XP_018221926.1	100	0
SPGP0R00150	XP_018219957.1	99	0
SPGP0AF01130	XP_018222369.1	99	0
SPGP0AE00400	XP_018222519.1	99	0
SPGP0AF01550	XP_018222413.1	99	0
SPGP0EP00130	XP_018222746.1	99	0
SPGP0AA01340	XP_018220456.1	99	0
SPGP0AN00200	XP_018223932.1	100	0
SPGP0CW00480	XP_018219507.1	99	0
SPGP0HC00100	XP_018221781.1	99	0
SPGP0R00560	XP_018219996.1	99	0
SPGP0CX00560	XP_018222076.1	99	0
SPGP0CW00150	XP_018219539.1	99	0
SPGP0AT01320	XP_018219150.1	99	0
SPGP0CP01120	XP_018223726.1	99	0
SPGP0CW00250	XP_018219528.1	99	0
SPGP0BE00110	XP_018223367.1	99	0
SPGP0CU02480	XP_018220586.1	99	0
SPGP0CX02270	XP_018222241.1	99	0
SPGP0AA01980	XP_018220395.1	99	0
SPGP0CM01110	XP_018223214.1	99	0
SPGP0L00480	XP_018218984.1	99	0
SPGP0Y00910	XP_018220107.1	99	0
SPGP0V00100	XP_018221773.1	99	0
SPGP0DE00470	XP_018223864.1	99	0
SPGP0L02450	XP_018218791.1	99	0
SPGP0V00720	XP_018221714.1	99	0
SPGP0CM02120	XP_018223117.1	100	0
SPGP0AA00800	XP_018220510.1	87	0
SPGP0AF00600	XP_018222314.1	99	0
SPGP0CW02770	XP_018219286.1	99	0
SPGP0CM00400	XP_018223284.1	99	0
SPGP0U01780	XP_018222903.1	99	0
SPGP0AJ00720	XP_018221844.1	99	0
SPGP0CX02180	XP_018222232.1	99	0
SPGP0AF01200	XP_018222376.1	99	0
SPGP0Y02560	XP_018220265.1	99	0
SPGP0IU00140	XP_018220332.1	99	0
SPGP0AT00440	XP_018219065.1	100	0
SPGP0Y00700	XP_018220086.1	99	0
SPGP0AT00110	XP_018219033.1	99	0
SPGP0AJ00120	XP_018221787.1	99	0
SPGP0AJ00540	XP_018221826.1	99	0
SPGP0AT00330	XP_018219054.1	99	0
SPGP0J03820	XP_018219569.1	99	0
SPGP0AN00840	XP_018223990.1	99	0
SPGP0K00500	XP_018222792.1	99	0
SPGP0Y03170	XP_018220325.1	99	0
SPGP0CP02390	XP_018223602.1	99	0
SPGP0U00450	XP_018223029.1	99	0
SPGP0CP02020	XP_018223638.1	99	0
SPGP0AF00890	XP_018222343.1	99	0
SPGP0CW02010	XP_018219359.1	99	0
SPGP0L00800	XP_018218953.1	100	0
SPGP0L00210	XP_018219010.1	99	0
SPGP0DB00250	XP_018223899.1	99	0
SPGP0AN00560	XP_018223963.1	100	0
SPGP0Y00150	XP_018220032.1	99	0
SPGP0CU01670	XP_018220667.1	99	0
SPGP0R00700	XP_018220010.1	99	0
SPGP0U01650	XP_018222917.1	99	0
SPGP0AA00270	XP_018220563.1	98	0
SPGP0HO00100	XP_018224034.1	99	0
SPGP0JK00160	XP_018223438.1	99	0
SPGP0AH00230	XP_018223430.1	99	0
SPGP0AA00910	XP_018220499.1	99	0
SPGP0AA00540	XP_018220536.1	100	0
SPGP0CU00980	XP_018220732.1	99	0
SPGP0AF00780	XP_018222332.1	99	0
SPGP0AH00180	XP_018223426.1	99	0
SPGP0AJ01910	XP_018221957.1	99	0
SPGP0AA01550	XP_018220435.1	99	0
SPGP0U00930	XP_018222986.1	99	0
SPGP0GG00170	XP_018220834.1	99	0
SPGP0AA01320	XP_018220458.1	99	0
SPGP0U00710	XP_018223004.1	99	0
SPGP0U01090	XP_018222970.1	99	0
SPGP0Y02820	XP_018220291.1	99	0
SPGP0Y00280	XP_018220045.1	99	0
SPGP0CX02240	XP_018222238.1	99	0
SPGP0GS00130	XP_018222248.1	99	0
SPGP0CM01630	XP_018223163.1	100	0
SPGP0CW03550	XP_018219209.1	99	0
SPGP0CX00930	XP_018222112.1	99	0
SPGP0FP00110	XP_018223344.1	99	0
SPGP0CU01450	XP_018220689.1	98	1
SPGP0U01030	XP_018222976.1	99	0
SPGP0CW00830	XP_018219473.1	99	0
SPGP0AT01180	XP_018219136.1	99	0
SPGP0CU02120	XP_018220622.1	99	0
SPGP0CP02250	XP_018223615.1	99	0
SPGP0CU01290	XP_018220703.1	99	0
SPGP0V00900	XP_018221697.1	99	0
SPGP0AJ00390	XP_018221812.1	99	0
SPGP0AT01450	XP_018219162.1	99	0
SPGP0K00660	XP_018222808.1	100	0
SPGP0CU02370	XP_018220597.1	99	0
SPGP0FL00100	XP_018222811.1	99	0
SPGP0L00420	XP_018218990.1	100	0
SPGP0U00900	XP_018222989.1	99	0
SPGP0U00610	XP_018223014.1	99	0
SPGP0CP03180	XP_018223522.1	99	0
SPGP0EW00110	XP_018223462.1	86	0
SPGP0AA01380	XP_018220452.1	99	0
SPGP0AT00580	XP_018219079.1	99	0
SPGP0Y00510	XP_018220068.1	99	0
SPGP0CU01230	XP_018220709.1	99	0
SPGP0CP03660	XP_018223478.1	99	0
SPGP0K00430	XP_018222785.1	99	0
SPGP0IM00170	XP_018219545.1	99	0
SPGP0Y01380	XP_018220153.1	99	0
SPGP0DB00390	XP_018223912.1	99	0
SPGP0L01880	XP_018218847.1	99	0
SPGP0CM00730	XP_018223252.1	99	0
SPGP0JP00170	XP_018219568.1	99	0
SPGP0AA01820	XP_018220410.1	98	0
SPGP0CP03320	XP_018223508.1	99	0
SPGP0DE00480	XP_018223865.1	99	0
SPGP0L00490	XP_018218983.1	99	0
SPGP0AF01140	XP_018222370.1	99	0
SPGP0AJ01640	XP_018221932.1	99	0
SPGP0CU00760	XP_018220753.1	100	0
SPGP0AN00730	XP_018223980.1	99	0
SPGP0AN00220	XP_018223934.1	99	0
SPGP0EP00110	XP_018222744.1	99	0
SPGP0CP02760	XP_018223565.1	99	0
SPGP0CM01660	XP_018223160.1	99	0
SPGP0V00290	XP_018221754.1	99	0
SPGP0AT01270	XP_018219145.1	99	0
SPGP0AF00190	XP_018222274.1	99	0
SPGP0L01120	XP_018218922.1	99	0
SPGP0R00730	XP_018220013.1	99	0
SPGP0CM01130	XP_018218943.1	99	0
SPGP0Y00730	XP_018220089.1	99	0
SPGP0V01140	XP_018221674.1	98	1
SPGP0V00440	XP_018221741.1	98	1
SPGP0L02300	XP_018218806.1	99	0
SPGP0L01150	XP_018218919.1	99	0
SPGP0CX00780	XP_018222097.1	99	0
SPGP0CP03080	XP_018223532.1	99	0
SPGP0GD00100	XP_018223413.1	99	0
SPGP0CW02750	XP_018219288.1	99	0
SPGP0CP03060	XP_018223534.1	100	0
SPGP0CU00810	XP_018220748.1	99	0
SPGP0CM02110	XP_018223118.1	99	0
SPGP0AF02040	XP_018222462.1	99	0
SPGP0FP00120	XP_018223343.1	99	0
SPGP0CW02320	XP_018219329.1	99	0
SPGP0AN00180	XP_018223930.1	99	0
SPGP0Z00240	XP_018222541.1	99	0
SPGP0AJ01100	XP_018221881.1	99	0
SPGP0CP01500	XP_018223689.1	99	0
SPGP0U01200	XP_018222960.1	99	0
SPGP0CM00310	XP_018223293.1	99	0
SPGP0Y03190	XP_018220327.1	99	0
SPGP0CP00910	XP_018223748.1	99	0
SPGP0U02080	XP_018222873.1	99	0
SPGP0HW00140	XP_018224039.1	99	0
SPGP0AF00870	XP_018222341.1	99	0
SPGP0L00760	XP_018218957.1	99	0
SPGP0AN00500	XP_018223957.1	100	0
SPGP0AA00740	XP_018220517.1	99	0
SPGP0Y02360	XP_018220245.1	99	0
SPGP0Y01920	XP_018220203.1	99	1
SPGP0CP02360	XP_018223605.1	100	0
SPGP0L02560	XP_018218780.1	99	0
SPGP0U00400	XP_018223033.1	99	0
SPGP0U01630	XP_018222919.1	99	0
SPGP0CX01140	XP_018222133.1	99	0
SPGP0EB00150	XP_018223316.1	99	0
SPGP0Y01050	XP_018220120.1	99	0
SPGP0AF00380	XP_018222292.1	99	0
SPGP0JK00100	XP_018223431.1	99	0
SPGP0U00670	XP_018223008.1	99	0
SPGP0V00350	XP_018221748.1	100	0
SPGP0CU00420	XP_018220787.1	99	0
SPGP0L01140	XP_018218920.1	99	0
SPGP0CW03240	XP_018219240.1	99	0
SPGP0CX01530	XP_018222170.1	99	0
SPGP0CM01840	XP_018223143.1	100	0
SPGP0CU00210	XP_018220808.1	99	0
SPGP0CW02890	XP_018219274.1	99	0
SPGP0AJ01930	XP_018221959.1	99	0
SPGP0CP03410	XP_018223501.1	99	0
SPGP0GG00190	XP_018220832.1	99	0
SPGP0CU00880	XP_018220741.1	99	0
SPGP0Y02800	XP_018220289.1	99	0
SPGP0CX01180	XP_018222137.1	99	0
SPGP0CM01650	XP_018223161.1	99	0
SPGP0AT00920	XP_018219110.1	99	0
SPGP0CP01080	XP_018223731.1	99	0
SPGP0CX01450	XP_018222162.1	99	0
SPGP0AN00650	XP_018223972.1	99	0
SPGP0CW00850	XP_018219471.1	99	0
SPGP0CW02930	XP_018219270.1	99	0
SPGP0K00210	XP_018222763.1	99	0
SPGP0AT01610	XP_018219178.1	99	0
SPGP0DE00220	XP_018223839.1	99	0
SPGP0GH00110	XP_018222813.1	99	0
SPGP0FE00140	XP_018221966.1	99	0
SPGP0CU02450	XP_018220589.1	99	0
SPGP0CU02100	XP_018220624.1	99	0
SPGP0V00920	XP_018221695.1	99	0
SPGP0L02530	XP_018218783.1	99	0
SPGP0U00360	XP_018223037.1	99	0
SPGP0L02220	XP_018218814.1	99	0
SPGP0CX01330	XP_018222151.1	99	0
SPGP0CU00320	XP_018220797.1	99	0
SPGP0AT01470	XP_018219164.1	99	0
SPGP0AA01360	XP_018220454.1	99	0
SPGP0CP00860	XP_018223752.1	99	0
SPGP0CP03230	XP_018223517.1	99	0
SPGP0L01310	XP_018218903.1	99	0
SPGP0GJ00210	XP_018223371.1	99	0
SPGP0CM00230	XP_018223301.1	99	0
SPGP0Y02240	XP_018220233.1	98	1
SPGP0IU00190	XP_018220337.1	99	0
SPGP0CU01810	XP_018220653.1	99	0
SPGP0DE00640	XP_018223881.1	99	0
SPGP0CP02310	XP_018223609.1	99	0
SPGP0L01220	XP_018218912.1	99	0
SPGP0CW00760	XP_018219480.1	99	0
SPGP0CU02170	XP_018220617.1	99	0
SPGP0U00370	XP_018223036.1	99	0
SPGP0AA01840	XP_018220408.1	96	0
SPGP0CX02080	XP_018222223.1	99	0
SPGP0AA00890	XP_018220501.1	99	0
SPGP0AJ01890	XP_018221955.1	99	0
SPGP0AT00120	XP_018219034.1	99	0
SPGP0AH00100	XP_018223418.1	99	0
SPGP0CX01830	XP_018222198.1	99	0
SPGP0Y02230	XP_018220232.1	99	0
SPGP0CW00110	XP_018219543.1	99	0
SPGP0CM00820	XP_018223243.1	99	0
SPGP0AJ01090	XP_018221880.1	99	0
SPGP0CX01490	XP_018222166.1	98	1
SPGP0Y02190	XP_018220228.1	99	0
SPGP0AT01400	XP_018219157.1	99	0
SPGP0Y01850	XP_018220196.1	99	0
SPGP0JK00300	XP_018223450.1	99	0
SPGP0AF01740	XP_018222432.1	99	0
SPGP0CP01220	XP_018223716.1	99	0
SPGP0U01480	XP_018222934.1	99	0
SPGP0V00620	XP_018221724.1	99	0
SPGP0R00500	XP_018219991.1	99	0
SPGP0CX02110	XP_018222225.1	99	0
SPGP0CW01300	XP_018219427.1	99	0
SPGP0L00350	XP_018218997.1	99	0
SPGP0AJ00250	XP_018221799.1	99	0
SPGP0AJ01570	XP_018221925.1	99	0
SPGP0CM01070	XP_018223218.1	99	0
SPGP0CW01240	XP_018219433.1	99	0
SPGP0L00230	XP_018219009.1	99	0
SPGP0Y02030	XP_018220213.1	99	0
SPGP0CU01310	XP_018220701.1	99	0
SPGP0CP00330	XP_018223803.1	99	0
SPGP0CP01140	XP_018223724.1	99	0
SPGP0AU00230	XP_018223078.1	99	0
SPGP0CP02350	XP_018223606.1	99	0
SPGP0Z00260	XP_018222539.1	99	0
SPGP0AF01940	XP_018222452.1	99	0
SPGP0JK00210	XP_018223442.1	99	0
SPGP0AT00370	XP_018219058.1	99	0
SPGP0CP01520	XP_018223687.1	99	0
SPGP0U01930	XP_018222888.1	99	0
SPGP0H00600	XP_018221085.1	99	0
SPGP0CU01030	XP_018220727.1	99	0
SPGP0K00460	XP_018222788.1	99	0
SPGP0CP03430	XP_018223499.1	99	0
SPGP0DB00240	XP_018223898.1	100	0
SPGP0CW01930	XP_018219367.1	99	0
SPGP0V01200	XP_018221668.1	100	0
SPGP0AJ00580	XP_018221830.1	99	0
SPGP0U02060	XP_018222875.1	99	0
SPGP0CM00760	XP_018223249.1	99	0
SPGP0Y01070	XP_018220122.1	99	0
SPGP0CU00700	XP_018220758.1	99	0
SPGP0AN00520	XP_018223959.1	96	3
SPGP0Y01410	XP_018220156.1	99	0
SPGP0CW00680	XP_018219488.1	99	0
SPGP0AF02000	XP_018222458.1	99	0
SPGP0U00130	XP_018223056.1	99	0
SPGP0CX01160	XP_018222135.1	99	0
SPGP0U01610	XP_018222921.1	99	0
SPGP0IZ00210	XP_018220349.1	99	0
SPGP0JK00120	XP_018223434.1	99	0
SPGP0AF00360	XP_018222290.1	99	0
SPGP0CP02950	XP_018223546.1	99	0
SPGP0CM01860	XP_018223140.1	99	0
SPGP0CP00580	XP_018223779.1	99	0
SPGP0AJ00370	XP_018221810.1	100	0
SPGP0AJ01950	XP_018221961.1	99	0
SPGP0CP02620	XP_018223579.1	99	0
SPGP0AF01430	XP_018222401.1	99	0
SPGP0GG00210	XP_018220830.1	99	0
SPGP0CP01320	XP_018223707.1	99	0
SPGP0AA01240	XP_018220466.1	99	0
SPGP0AE00120	XP_018222494.1	99	0
SPGP0R00750	XP_018220015.1	99	0
SPGP0CP01060	XP_018223733.1	99	0
SPGP0Z00190	XP_018222546.1	99	0
SPGP0CX01440	XP_018222161.1	98	1
SPGP0CM01670	XP_018223159.1	99	0
SPGP0FP00200	XP_018223335.1	99	0
SPGP0CP03110	XP_018223529.1	99	0
SPGP0V00930	XP_018221694.1	99	0
SPGP0K00650	XP_018222807.1	99	0
SPGP0Y00930	XP_018220109.1	99	0
SPGP0CU02470	XP_018220587.1	99	0
SPGP0DQ00120	XP_018220023.1	99	0
SPGP0AJ00740	XP_018221846.1	99	0
SPGP0CW02650	XP_018219298.1	99	0
SPGP0CP03210	XP_018223519.1	99	0
SPGP0AN00130	XP_018223925.1	99	0
SPGP0CX01310	XP_018222149.1	99	0
SPGP0GA00110	XP_018223392.1	99	0
SPGP0AT01490	XP_018219166.1	99	0
SPGP0Y01680	XP_018220182.1	99	0
SPGP0CM00780	XP_018223247.1	99	0
SPGP0CU01780	XP_018220656.1	99	0
SPGP0CW02060	XP_018219355.1	99	0
SPGP0JB00120	XP_018222558.1	99	0
SPGP0GL00190	XP_018220848.1	99	0
SPGP0L01330	XP_018218901.1	99	0
SPGP0CP01350	XP_018223704.1	99	0
SPGP0AJ00240	XP_018221798.1	99	0
SPGP0CM00950	XP_018223230.1	99	0
SPGP0Y03010	XP_018220310.1	99	0
SPGP0CU01870	XP_018220647.1	99	0
SPGP0L02580	XP_018218778.1	99	0
SPGP0CM00330	XP_018223291.1	99	0
SPGP0CU01280	XP_018220704.1	99	0
SPGP0CM01930	XP_018223133.1	99	0
SPGP0R00720	XP_018220012.1	99	0
SPGP0CM01330	XP_018223192.1	99	0
SPGP0AA01310	XP_018220459.1	99	0
SPGP0CP02160	XP_018223624.1	99	0
SPGP0L01570	XP_018218877.1	99	0
SPGP0Y02650	XP_018220274.1	99	0
SPGP0AQ00150	XP_018223407.1	99	0
SPGP0CW00750	XP_018219481.1	99	0
SPGP0L01590	XP_018218875.1	99	0
SPGP0L01840	XP_018218851.1	99	0
SPGP0CX02060	XP_018222221.1	99	0
SPGP0CP02570	XP_018223584.1	99	0
SPGP0V00250	XP_018221758.1	99	1
SPGP0FP00220	XP_018223333.1	99	0
SPGP0U01280	XP_018222953.1	100	0
SPGP0AT00170	XP_018219039.1	99	0
SPGP0AA01680	XP_018220423.1	99	0
SPGP0AA01690	XP_018220422.1	99	0
SPGP0AN00260	XP_018223938.1	100	0
SPGP0AA01430	XP_018220447.1	99	0
SPGP0JA00130	XP_018222245.1	100	0
SPGP0IN00210	XP_018221655.1	99	0
SPGP0CP03530	XP_018223490.1	99	0
SPGP0CU00140	XP_018220814.1	99	0
SPGP0AT00670	XP_018219087.1	99	0
SPGP0CX01960	XP_018222211.1	98	0
SPGP0L02160	XP_018218821.1	99	0
SPGP0Y01300	XP_018220145.1	99	0
SPGP0AA00930	XP_018220497.1	99	0
SPGP0CW02820	XP_018219281.1	99	0
SPGP0V01180	XP_018221670.1	100	0
SPGP0AF01100	XP_018222365.1	99	0
SPGP0AJ01740	XP_018221942.1	99	0
SPGP0F00180	XP_018221187.1	99	0
SPGP0CP00630	XP_018223774.1	100	0
SPGP0CP01790	XP_018223661.1	99	0
SPGP0CP03020	XP_018223538.1	99	0
SPGP0CM02170	XP_018223112.1	100	0
SPGP0AA01030	XP_018220487.1	99	0
SPGP0Y02140	XP_018220223.1	99	0
SPGP0CM00590	XP_018223265.1	99	0
SPGP0EO00310	XP_018221168.1	98	0
SPGP0CU00570	XP_018220772.1	99	0
SPGP0U01760	XP_018222905.1	99	0
SPGP0CX02120	XP_018222226.1	99	0
SPGP0Y00590	XP_018220075.1	99	0
SPGP0Y00480	XP_018220065.1	99	0
SPGP0U00280	XP_018223042.1	99	1
SPGP0CP02370	XP_018223604.1	100	0
SPGP0V00880	XP_018221699.1	99	0
SPGP0CM00520	XP_018223272.1	99	0
SPGP0K00450	XP_018222787.1	100	0
SPGP0CW03100	XP_018219253.1	99	0
SPGP0AF01230	XP_018222379.1	99	0
SPGP0CP00940	XP_018223745.1	100	0
SPGP0CP02080	XP_018223632.1	99	0
SPGP0CW01910	XP_018219369.1	99	0
SPGP0DE00530	XP_018223870.1	99	0
SPGP0IH00110	XP_018220382.1	99	0
SPGP0CV00120	XP_018222565.1	99	0
SPGP0Y01090	XP_018220124.1	99	0
SPGP0CX01260	XP_018222145.1	99	0
SPGP0CP02600	XP_018223581.1	99	0
SPGP0AF02020	XP_018222460.1	99	0
SPGP0AT01070	XP_018219125.1	99	0
SPGP0IZ00230	XP_018220351.1	99	0
SPGP0AA01590	XP_018220432.1	99	0
SPGP0AF02050	XP_018222463.1	99	0
SPGP0CM01880	XP_018223138.1	99	0
SPGP0AA01870	XP_018220405.1	99	0
SPGP0CX01570	XP_018222173.1	97	2
SPGP0F00140	XP_018221183.1	99	0
SPGP0CU00250	XP_018220804.1	99	0
SPGP0IN00170	XP_018221659.1	99	0
SPGP0AN00430	XP_018223952.1	99	0
SPGP0Y00320	XP_018220049.1	99	0
SPGP0AJ00900	XP_018221862.1	99	0
SPGP0EB00120	XP_018223319.1	99	0
SPGP0AJ00500	XP_018221823.1	99	0
SPGP0AF01410	XP_018222399.1	99	0
SPGP0CW01650	XP_018219395.1	99	0
SPGP0CU00840	XP_018220745.1	99	0
SPGP0EO00130	XP_018221150.1	99	0
SPGP0AE00100	XP_018222492.1	99	0
SPGP0CP01040	XP_018223735.1	99	0
SPGP0AA01940	XP_018220399.1	99	0
SPGP0AJ01350	XP_018221905.1	99	0
SPGP0V00950	XP_018221692.1	99	0
SPGP0AN00100	XP_018223922.1	99	0
SPGP0EO00240	XP_018221161.1	99	0
SPGP0AE00170	XP_018222499.1	99	0
SPGP0Y02770	XP_018220286.1	99	0
SPGP0AT00880	XP_018219107.1	99	0
SPGP0CP01880	XP_018223652.1	99	0
SPGP0U00620	XP_018223013.1	100	0
SPGP0GZ00110	XP_018222823.1	99	0
SPGP0CW02180	XP_018219343.1	99	0
SPGP0K00340	XP_018222776.1	99	1
SPGP0FE00170	XP_018221969.1	99	0
SPGP0IH00240	XP_018220394.1	99	0
SPGP0CW02670	XP_018219296.1	99	0
SPGP0CP00790	XP_018223759.1	99	0
SPGP0CX00820	XP_018222101.1	99	0
SPGP0AJ00480	XP_018221821.1	99	0
SPGP0CV00330	XP_018222584.1	99	0
SPGP0DR00100	XP_018219195.1	99	0
SPGP0U00780	XP_018223000.1	99	0
SPGP0CW02240	XP_018219337.1	100	0
SPGP0J01670	XP_018219781.1	99	0
SPGP0CU01500	XP_018220684.1	99	0
SPGP0JB00140	XP_018222560.1	99	0
SPGP0AT00520	XP_018219073.1	99	0
SPGP0CM00920	XP_018223233.1	99	0
SPGP0U01180	XP_018222962.1	99	0
SPGP0CW01430	XP_018219415.1	99	0
SPGP0R00220	XP_018219964.1	99	0
SPGP0CU00610	XP_018220768.1	99	0
SPGP0Y00420	XP_018220059.1	99	0
SPGP0CM01910	XP_018223135.1	99	0
SPGP0FP00250	XP_018223330.1	99	0
SPGP0U00580	XP_018223016.1	99	0
SPGP0R00330	XP_018219974.1	99	0
SPGP0CU01300	XP_018220702.1	99	0
SPGP0U01980	XP_018222883.1	99	0
SPGP0U01450	XP_018222937.1	99	0
SPGP0AA00500	XP_018220540.1	99	0
SPGP0CP02140	XP_018223626.1	99	0
SPGP0CP01820	XP_018223658.1	99	0
SPGP0Y02670	XP_018220276.1	99	0
SPGP0IN00110	XP_018221665.1	99	0
SPGP0AQ00170	XP_018223405.1	100	0
SPGP0L00440	XP_018218988.1	99	0
SPGP0J01680	XP_018219780.1	99	0
SPGP0V00270	XP_018221756.1	99	0
SPGP0CP02550	XP_018223586.1	99	0
SPGP0CX01860	XP_018222201.1	99	0
SPGP0Y01550	XP_018220170.1	99	0
SPGP0CM01560	XP_018223170.1	99	0
SPGP0CU00120	XP_018220816.1	99	0
SPGP0IM00130	XP_018219549.1	99	0
SPGP0CX00860	XP_018222105.1	99	0
SPGP0AN00820	XP_018223988.1	99	0
SPGP0AJ01760	XP_018221944.1	99	0
SPGP0R00280	XP_018219970.1	99	0
SPGP0CP02910	XP_018223550.1	99	0
SPGP0CP02850	XP_018223556.1	99	0
SPGP0AA01050	XP_018220485.1	99	0
SPGP0L00180	XP_018219013.1	99	0
SPGP0CM00480	XP_018223276.1	99	0
SPGP0CX02100	XP_018222224.1	99	0
SPGP0CW02370	XP_018219324.1	99	0
SPGP0BE00220	XP_018223356.1	99	0
SPGP0FE00120	XP_018221964.1	99	0
SPGP0AF01980	XP_018222456.1	99	0
SPGP0FO00120	XP_018223458.1	99	0
SPGP0L00290	XP_018219003.1	99	0
SPGP0Y01520	XP_018220167.1	99	0
SPGP0CU02330	XP_018220601.1	100	0
SPGP0CW01970	XP_018219363.1	99	0
SPGP0DB00290	XP_018223903.1	99	0
SPGP0CW03190	XP_018219245.1	99	0
SPGP0CP00490	XP_018223788.1	99	0
SPGP0CX01120	XP_018222131.1	99	0
SPGP0U01840	XP_018222897.1	99	0
SPGP0CP01870	XP_018223653.1	99	0
SPGP0CP02120	XP_018223628.1	100	0
SPGP0IU00170	XP_018220335.1	99	0
SPGP0U00860	XP_018222993.1	99	0
SPGP0CP01150	XP_018223723.1	99	0
SPGP0U00460	XP_018223028.1	99	0
SPGP0AF00400	XP_018222294.1	99	0
SPGP0CW03220	XP_018219242.1	99	0
SPGP0AN00760	XP_018223983.1	99	0
SPGP0AT01050	XP_018219123.1	99	0
SPGP0CP00810	XP_018223757.1	99	0
SPGP0IN00140	XP_018221662.1	99	0
SPGP0CP00210	XP_018223815.1	99	0
SPGP0AF00910	XP_018222345.1	99	0
SPGP0CP03540	XP_018223489.1	99	0
SPGP0L01470	XP_018218887.1	99	0
SPGP0AJ01900	XP_018221956.1	99	0
SPGP0CU02020	XP_018220632.1	99	0
SPGP0V00340	XP_018221749.1	99	0
SPGP0CW01590	XP_018219400.1	99	0
SPGP0AA00990	XP_018220491.1	99	0
SPGP0AA00770	XP_018220514.1	99	0
SPGP0EM00100	XP_018223059.1	99	0
SPGP0AF00700	XP_018222324.1	99	0
SPGP0CW00470	XP_018219508.1	99	0
SPGP0AE00340	XP_018222514.1	97	2
SPGP0CU00820	XP_018220747.1	99	0
SPGP0IC00110	XP_018222532.1	99	0
SPGP0AF01210	XP_018222377.1	99	0
SPGP0CM01380	XP_018223188.1	99	0
SPGP0Y00290	XP_018220046.1	99	0
SPGP0CP01360	XP_018223703.1	99	0
SPGP0FP00190	XP_018223336.1	99	0
SPGP0AN00120	XP_018223924.1	99	0
SPGP0JP00160	XP_018219567.1	99	0
SPGP0CW00340	XP_018219521.1	99	0
SPGP0CP03150	XP_018223525.1	99	0
SPGP0CX01410	XP_018222159.1	99	0
SPGP0U00570	XP_018223017.1	100	0
SPGP0AJ00100	XP_018221785.1	99	0
SPGP0V00450	XP_018221740.1	99	0
SPGP0JO00120	XP_018222262.1	99	0
SPGP0DF00180	XP_018219190.1	99	0
SPGP0AT01100	XP_018219128.1	99	0
SPGP0CU01360	XP_018220697.1	99	0
SPGP0DE00520	XP_018223869.1	99	0
SPGP0AF01500	XP_018222408.1	99	0
SPGP0CP00770	XP_018223761.1	99	0
SPGP0CX00800	XP_018222099.1	99	0
SPGP0CM00220	XP_018223302.1	99	0
SPGP0CW00960	XP_018219460.1	99	0
SPGP0CX01350	XP_018222153.1	99	0
SPGP0GA00150	XP_018223388.1	100	0
SPGP0CU00330	XP_018220796.1	99	0
SPGP0CU01520	XP_018220682.1	99	0
SPGP0JB00160	XP_018222561.1	99	0
SPGP0CV00350	XP_018222586.1	100	0
SPGP0CW01780	XP_018219382.1	99	0
SPGP0Y00610	XP_018220077.1	99	0
SPGP0AJ00730	XP_018221845.1	99	0
SPGP0CM00900	XP_018223235.1	99	0
SPGP0Y00440	XP_018220061.1	99	0
SPGP0CW01390	XP_018219419.1	99	0
SPGP0U01470	XP_018222935.1	99	0
SPGP0EO00380	XP_018221175.1	99	0
SPGP0U00430	XP_018223030.1	99	0
SPGP0U00700	XP_018223005.1	99	0
SPGP0GJ00180	XP_018223374.1	99	0
SPGP0U00660	XP_018223009.1	99	0
SPGP0AF01640	XP_018222422.1	99	0
SPGP0F00220	XP_018221191.1	99	0
SPGP0AJ01520	XP_018221920.1	99	0
SPGP0AT01340	XP_018219152.1	99	0
SPGP0IM00110	XP_018219551.1	99	0
SPGP0CV00150	XP_018222568.1	100	0
SPGP0CU02320	XP_018220602.1	99	0
SPGP0CW02860	XP_018219277.1	99	0
SPGP0CW02690	XP_018219294.1	99	0
SPGP0U00390	XP_018223034.1	99	0
SPGP0CM00840	XP_018223241.1	99	0
SPGP0CX01040	XP_018222123.1	99	0
SPGP0U00990	XP_018222980.1	99	0
SPGP0V00210	XP_018221762.1	99	0
SPGP0V00660	XP_018221720.1	99	0
SPGP0AF00290	XP_018222283.1	99	0
SPGP0AJ01410	XP_018221911.1	99	0
SPGP0DE00660	XP_018223883.1	99	0
SPGP0R00790	XP_018220018.1	99	0
SPGP0GL00180	XP_018220847.1	99	0
SPGP0Y02050	XP_018220215.1	99	0
SPGP0HI00200	XP_018219946.1	99	0
SPGP0K00350	XP_018222777.1	99	0
SPGP0CM00360	XP_018223288.1	99	0
SPGP0AT01590	XP_018219176.1	99	0
SPGP0JK00280	XP_018223448.1	99	0
SPGP0EA00100	XP_018222477.1	99	0
SPGP0AF01960	XP_018222454.1	99	0
SPGP0V00840	XP_018221703.1	99	0
SPGP0Y03140	XP_018220322.1	99	0
SPGP0JB00130	XP_018222559.1	99	0
SPGP0JP00130	XP_018219564.1	99	0
SPGP0Y01020	XP_018220117.1	99	0
SPGP0CU02350	XP_018220599.1	99	0
SPGP0R00810	XP_018220020.1	99	0
SPGP0L00610	XP_018218972.1	99	0
SPGP0Y01690	XP_018220183.1	99	0
SPGP0CV00160	XP_018222569.1	98	2
SPGP0CX01220	XP_018222141.1	99	0
SPGP0U01860	XP_018222895.1	99	0
SPGP0CW01950	XP_018219365.1	99	0
SPGP0CU01950	XP_018220639.1	99	0
SPGP0CP03420	XP_018223500.1	99	0
SPGP0CP03520	XP_018223491.1	99	0
SPGP0EU00110	XP_018223369.1	99	0
SPGP0AN00830	XP_018223989.1	99	0
SPGP0L00810	XP_018218952.1	100	0
SPGP0AF00930	XP_018222347.1	99	0
SPGP0R00100	XP_018219952.1	99	0
SPGP0HS00100	XP_018221774.1	99	0
SPGP0AJ00850	XP_018221857.1	99	0
SPGP0Y02730	XP_018220282.1	99	0
SPGP0JK00270	XP_018223447.1	99	0
SPGP0AJ00320	XP_018221806.1	99	1
SPGP0AT00270	XP_018219049.1	99	0
SPGP0CP01340	XP_018223705.1	99	0
SPGP0AE00360	XP_018222516.1	99	0
SPGP0IH00200	XP_018220390.1	99	0
SPGP0CW01620	XP_018219397.1	99	0
SPGP0AF01260	XP_018222382.1	99	0
SPGP0AU00350	XP_018223090.1	99	0
SPGP0EB00110	XP_018223320.1	99	0
SPGP0EO00170	XP_018221154.1	99	0
SPGP0AA01260	XP_018220464.1	99	0
SPGP0K00420	XP_018222784.1	100	0
SPGP0K00160	XP_018222759.1	99	0
SPGP0AE00140	XP_018222496.1	99	0
SPGP0AF01320	XP_018222389.1	99	0
SPGP0AF00130	XP_018222268.1	99	0
SPGP0Y01280	XP_018220143.1	99	0
SPGP0CX01200	XP_018222139.1	98	0
SPGP0R00110	XP_018219953.1	99	0
SPGP0CM01520	XP_018223174.1	99	0
SPGP0EO00360	XP_018221173.1	100	0
SPGP0CU01970	XP_018220637.1	99	0
SPGP0L01050	XP_018218927.1	99	0
SPGP0U02070	XP_018222874.1	99	0
SPGP0K00290	XP_018222771.1	99	0
SPGP0CP03550	XP_018223488.1	99	0
SPGP0L01420	XP_018218892.1	99	0
SPGP0CP00430	XP_018223793.1	99	0
SPGP0IM00150	XP_018219547.1	99	0
SPGP0Y02420	XP_018220251.1	99	0
SPGP0JO00140	XP_018222264.1	99	0
SPGP0AJ01060	XP_018221877.1	99	0
SPGP0AT01140	XP_018219132.1	99	0
SPGP0CP00750	XP_018223763.1	99	0
SPGP0Y00980	XP_018220113.1	99	0
SPGP0K00530	XP_018222795.1	99	0
SPGP0CU01090	XP_018220721.1	100	0
SPGP0CW00940	XP_018219462.1	99	0
SPGP0AJ00440	XP_018221817.1	99	0
SPGP0AT01160	XP_018219134.1	99	0
SPGP0CX01190	XP_018222138.1	99	0
SPGP0CW01010	XP_018219455.1	99	1
SPGP0U00740	XP_018223003.1	99	0
SPGP0CU01540	XP_018220680.1	99	0
SPGP0AT00560	XP_018219077.1	99	0
SPGP0CU01890	XP_018220645.1	99	0
SPGP0F00150	XP_018221184.1	99	0
SPGP0AE00370	XP_018222517.1	98	1
SPGP0AN00920	XP_018223998.1	99	0
SPGP0CP02100	XP_018223630.1	99	0
SPGP0AT00780	XP_018219097.1	99	0
SPGP0AJ00990	XP_018221871.1	99	0
SPGP0J02020	XP_018219747.1	99	0
SPGP0U01490	XP_018222933.1	99	0
SPGP0CP01960	XP_018223644.1	99	0
SPGP0DB00190	XP_018223893.1	99	0
SPGP0L01870	XP_018218848.1	99	1
SPGP0AF01040	XP_018222359.1	99	0
SPGP0AA01140	XP_018220476.1	99	0
SPGP0AA01630	XP_018220428.1	99	0
SPGP0Y01500	XP_018220165.1	99	0
SPGP0V00190	XP_018221764.1	99	0
SPGP0CM01590	XP_018223167.1	99	0
SPGP0AJ01810	XP_018221949.1	100	0
SPGP0L01750	XP_018218860.1	99	0
SPGP0CU00950	XP_018220735.1	99	0
SPGP0CW01380	XP_018219420.1	99	0
SPGP0CX02000	XP_018222215.1	99	0
SPGP0CW01670	XP_018219393.1	99	0
SPGP0CW02840	XP_018219279.1	99	0
SPGP0Y02940	XP_018220303.1	99	0
SPGP0CX01060	XP_018222125.1	99	0
SPGP0IN00260	XP_018221650.1	99	0
SPGP0AA01850	XP_018220407.1	99	0
SPGP0CM01770	XP_018223149.1	97	2
SPGP0Y01200	XP_018220135.1	99	0
SPGP0J00590	XP_018219891.1	99	0
SPGP0Y02270	XP_018220236.1	99	0
SPGP0Y02590	XP_018220268.1	100	0
SPGP0CU02060	XP_018220628.1	99	0
SPGP0AJ00650	XP_018221837.1	99	0
SPGP0K00330	XP_018222775.1	99	0
SPGP0CM01470	XP_018223179.1	99	0
SPGP0U01080	XP_018222971.1	99	0
SPGP0V00790	XP_018221708.1	99	0
SPGP0CV00360	XP_018222587.1	99	0
SPGP0CX01250	XP_018222144.1	99	0
SPGP0JK00330	XP_018223454.1	99	0
SPGP0X01820	XP_018221625.1	94	2
SPGP0CP03100	XP_018223530.1	99	0
SPGP0CV00140	XP_018222567.1	99	0
SPGP0IR00130	XP_018223467.1	99	0
SPGP0CP01110	XP_018223727.1	99	0
SPGP0CP03440	XP_018223498.1	99	0
SPGP0CP00730	XP_018223765.1	99	0
SPGP0GZ00120	XP_018222824.1	99	0
SPGP0AF00450	XP_018222299.1	99	0
SPGP0AA00150	XP_018220575.1	99	0
SPGP0CW02090	XP_018219352.1	99	0
SPGP0L00340	XP_018218998.1	99	0
SPGP0AA01970	XP_018220396.1	99	0
SPGP0IN00270	XP_018221649.1	100	0
SPGP0AA00730	XP_018220518.1	99	0
SPGP0AA01890	XP_018220403.1	99	0
SPGP0Y02710	XP_018220280.1	99	0
SPGP0Y01310	XP_018220146.1	99	0
SPGP0AF01250	XP_018222381.1	99	0
SPGP0AJ00940	XP_018221866.1	99	0
SPGP0EB00130	XP_018223318.1	99	0
SPGP0AA01280	XP_018220462.1	99	0
SPGP0CP02730	XP_018223568.1	99	0
SPGP0CP02900	XP_018223551.1	99	0
SPGP0EO00190	XP_018221156.1	99	0
SPGP0L02360	XP_018218800.1	99	0
SPGP0AN00170	XP_018223929.1	99	0
SPGP0IZ00140	XP_018220342.1	99	0
SPGP0BI00100	XP_018223663.1	99	0
SPGP0V00910	XP_018221696.1	99	0
SPGP0GL00140	XP_018220844.1	99	0
SPGP0AU00150	XP_018223072.1	99	0
SPGP0GG00220	XP_018220829.1	99	0
SPGP0AJ00140	XP_018221789.1	99	0
SPGP0CM00560	XP_018223268.1	99	0
SPGP0AU00340	XP_018223089.1	100	0
SPGP0CM00700	XP_018223255.1	99	0
SPGP0Y02150	XP_018220224.1	99	0
SPGP0CW02220	XP_018219339.1	99	0
SPGP0CU01700	XP_018220664.1	99	0
SPGP0Y01120	XP_018220127.1	99	0
SPGP0AT00850	XP_018219104.1	99	0
SPGP0CP00530	XP_018223784.1	99	0
SPGP0CU01560	XP_018220678.1	99	0
SPGP0AT00540	XP_018219075.1	99	0
SPGP0X00260	XP_018221475.1	99	0
SPGP0AT00230	XP_018219045.1	98	1
SPGP0AT00470	XP_018219068.1	99	0
SPGP0AF01070	XP_018222362.1	99	0
SPGP0GA00190	XP_018223384.1	99	0
SPGP0CP00130	XP_018223823.1	99	0
SPGP0CP00920	XP_018223747.1	99	0
SPGP0Y02320	XP_018220241.1	99	0
SPGP0AT01220	XP_018219140.1	99	0
SPGP0V00580	XP_018221728.1	99	0
SPGP0R00460	XP_018219987.1	99	0
SPGP0L00640	XP_018218969.1	99	0
SPGP0AQ00130	XP_018223409.1	99	0
SPGP0CP01940	XP_018223646.1	99	0
SPGP0AN00610	XP_018223968.1	99	0
SPGP0CW00540	XP_018219501.1	99	0
SPGP0U00520	XP_018223022.1	99	0
SPGP0CW01640	XP_018219396.1	99	0
SPGP0CU02110	XP_018220623.1	99	0
SPGP0AA01610	XP_018220430.1	99	0
SPGP0Y00470	XP_018220064.1	99	0
SPGP0CX00730	XP_018222092.1	99	0
SPGP0L01510	XP_018218883.1	99	0
SPGP0CW03360	XP_018219228.1	99	0
SPGP0K00310	XP_018222773.1	99	0
SPGP0F00250	XP_018221194.1	98	0
SPGP0V00690	XP_018221717.1	99	0
SPGP0CW03290	XP_018219235.1	98	2
SPGP0CW00620	XP_018219494.1	99	0
SPGP0Y03020	XP_018220311.1	99	0
SPGP0U01550	XP_018222927.1	99	0
SPGP0CM01280	XP_018223197.1	99	0
SPGP0CX01080	XP_018222127.1	99	0
SPGP0CM00880	XP_018223237.1	99	0
SPGP0K00220	XP_018222764.1	99	0
SPGP0Z00140	XP_018222551.1	99	0
SPGP0AE00270	XP_018222508.1	99	0
SPGP0FP00100	XP_018223345.1	99	0
SPGP0L02520	XP_018218784.1	99	0
SPGP0CP03490	XP_018223493.1	99	0
SPGP0IZ00200	XP_018220348.1	99	0
SPGP0CM01750	XP_018223151.1	99	0
SPGP0AT01080	XP_018219126.1	99	0
SPGP0GT00110	XP_018219025.1	99	0
SPGP0CP00560	XP_018223781.1	99	0
SPGP0CM02220	XP_018223107.1	94	5
SPGP0CV00380	XP_018222589.1	99	0
SPGP0EA00140	XP_018222481.1	97	0
SPGP0AT01330	XP_018219151.1	99	1
SPGP0Y01540	XP_018220169.1	99	0
SPGP0AT00760	XP_018219095.1	99	0
SPGP0AN00190	XP_018223931.1	99	0
SPGP0G00110	XP_018222250.1	99	0
SPGP0L00150	XP_018219016.1	99	0
SPGP0CP03460	XP_018223496.1	99	0
SPGP0CW03170	XP_018219247.1	99	0
SPGP0AE00190	XP_018222501.1	99	0
SPGP0CP01810	XP_018223659.1	99	0
SPGP0AF00970	XP_018222351.1	99	0
SPGP0GG00330	XP_018220820.1	99	0
SPGP0U01350	XP_018222947.1	99	0
SPGP0U01820	XP_018222899.1	99	0
SPGP0R00140	XP_018219956.1	99	0
SPGP0CP02430	XP_018223598.1	99	0
SPGP0AJ00960	XP_018221868.1	99	0
SPGP0CU00960	XP_018220734.1	97	0
SPGP0X01540	XP_018221597.1	99	0
SPGP0R00380	XP_018219979.1	99	0
SPGP0K00120	XP_018222754.1	99	0
SPGP0Y01260	XP_018220141.1	99	0
SPGP0CW01460	XP_018219412.1	99	1
SPGP0CP00470	XP_018223790.1	99	0
SPGP0AU00320	XP_018223087.1	99	0
SPGP0DB00500	XP_018223920.1	99	0
SPGP0Y02460	XP_018220255.1	99	0
SPGP0AN01090	XP_018224015.1	99	0
SPGP0Z00130	XP_018222552.1	99	0
SPGP0AA00980	XP_018220492.1	99	1
SPGP0HC00120	XP_018221783.1	99	0
SPGP0CU01760	XP_018220658.1	99	0
SPGP0U01690	XP_018222913.1	99	0
SPGP0Y00990	XP_018220114.1	99	0
SPGP0CW03020	XP_018219261.1	99	0
SPGP0AA01160	XP_018220474.1	100	0
SPGP0CU02250	XP_018220609.1	99	0
SPGP0Y02280	XP_018220237.1	99	0
SPGP0L01240	XP_018218910.1	99	0
SPGP0F00110	XP_018221180.1	99	0
SPGP0DF00210	XP_018219187.1	99	0
SPGP0AA01250	XP_018220465.1	99	0
SPGP0R00400	XP_018219981.1	99	0
SPGP0GR00120	XP_018221977.1	99	0
SPGP0Y00780	XP_018220094.1	99	0
SPGP0CW01170	XP_018219440.1	99	0
SPGP0GD00110	XP_018223412.1	99	0
SPGP0CP01240	XP_018223714.1	99	0
SPGP0AA01670	XP_018220424.1	99	0
SPGP0DE00240	XP_018223841.1	99	0
SPGP0DB00480	XP_018223918.1	100	0
SPGP0CP02980	XP_018223542.1	99	0
SPGP0GG00290	XP_018220824.1	99	0
SPGP0CW03340	XP_018219230.1	99	0
SPGP0GJ00120	XP_018223380.1	99	0
SPGP0CW01610	XP_018219398.1	99	0
SPGP0F00240	XP_018221193.1	99	0
SPGP0AA00850	XP_018220505.1	100	0
SPGP0AN01110	XP_018224017.1	99	0
SPGP0CW00640	XP_018219492.1	100	0
SPGP0Y00460	XP_018220063.1	99	0
SPGP0AJ01850	XP_018221952.1	100	0
SPGP0CM01440	XP_018223182.1	99	0
SPGP0CU00910	XP_018220738.1	99	0
SPGP0CM02070	XP_018223122.1	99	1
SPGP0Y00100	XP_018220027.1	99	0
SPGP0K00190	XP_018222762.1	99	0
SPGP0AN01210	XP_018224027.1	99	0
SPGP0CW03300	XP_018219234.1	100	0
SPGP0CM01000	XP_018223225.1	99	0
SPGP0HS00120	XP_018221776.1	99	0
SPGP0V00630	XP_018221723.1	99	0
SPGP0CP03260	XP_018223514.1	99	0
SPGP0CW00220	XP_018219531.1	99	0
SPGP0GT00130	XP_018219023.1	99	0
SPGP0AT01530	XP_018219170.1	99	0
SPGP0GH00150	XP_018222817.1	99	0
SPGP0U01750	XP_018222907.1	99	0
SPGP0U01110	XP_018222968.1	99	0
SPGP0AT00660	XP_018219086.1	99	0
SPGP0CW01740	XP_018219386.1	99	0
SPGP0AJ00360	XP_018221809.1	99	0
SPGP0U01590	XP_018222923.1	99	0
SPGP0AA00240	XP_018220566.1	99	0
SPGP0L02620	XP_018218775.1	99	0
SPGP0AF00990	XP_018222353.1	99	0
SPGP0CP00700	XP_018223768.1	99	0
SPGP0CM02200	XP_018223109.1	99	0
SPGP0BE00120	XP_018223366.1	99	0
SPGP0U01370	XP_018222945.1	99	0
SPGP0CP02280	XP_018223612.1	99	0
SPGP0AA00110	XP_018220579.1	99	0
SPGP0AA00440	XP_018220546.1	99	0
SPGP0CX01670	XP_018222183.1	97	1
SPGP0CP02450	XP_018223596.1	99	0
SPGP0CP02680	XP_018223573.1	99	0
SPGP0U01880	XP_018222893.1	99	0
SPGP0AJ00980	XP_018221870.1	99	0
SPGP0R00160	XP_018219958.1	99	0
SPGP0AA01790	XP_018220413.1	99	0
SPGP0Y01610	XP_018220175.1	99	0
SPGP0HI00220	XP_018219948.1	99	0
SPGP0AU00330	XP_018223088.1	100	0
SPGP0CX00530	XP_018222073.1	99	0
SPGP0AJ01130	XP_018221884.1	99	0
SPGP0AT01240	XP_018219142.1	99	0
SPGP0L02040	XP_018218832.1	99	0
SPGP0CX01840	XP_018222199.1	99	0
SPGP0AF01340	XP_018222391.1	99	0
SPGP0CW00210	XP_018219532.1	99	0
SPGP0CP00900	XP_018223749.1	99	0
SPGP0K00170	XP_018222760.1	99	0
SPGP0L01610	XP_018218873.1	99	0
SPGP0AF00260	XP_018222280.1	99	0
SPGP0Y02440	XP_018220253.1	99	0
SPGP0AF02110	XP_018222469.1	99	0
SPGP0AU00360	XP_018223091.1	99	1
SPGP0AJ00310	XP_018221805.1	99	0
SPGP0CM01790	XP_018223148.1	99	0
SPGP0CU01740	XP_018220660.1	99	0
SPGP0AF01870	XP_018222445.1	99	0
SPGP0Y01190	XP_018220134.1	99	0
SPGP0L00900	XP_018218942.1	99	0
SPGP0CP01460	XP_018223693.1	99	0
SPGP0CU02210	XP_018220613.1	99	1
SPGP0JK00290	XP_018223449.1	99	0
SPGP0CW00200	XP_018219533.1	99	0
SPGP0FF00140	XP_018223398.1	99	0
SPGP0AF02100	XP_018222468.1	99	0
SPGP0CP00520	XP_018223785.1	99	0
SPGP0R00390	XP_018219980.1	99	0
SPGP0CP01250	XP_018223713.1	99	0
SPGP0AA01650	XP_018220426.1	99	0
SPGP0GH00180	XP_018222820.1	99	0
SPGP0DE00260	XP_018223843.1	99	0
SPGP0R00550	XP_018219995.1	99	0
SPGP0GJ00150	XP_018223377.1	99	0
SPGP0CW02330	XP_018219328.1	99	0
SPGP0L02000	XP_018218836.1	99	0
SPGP0AT00250	XP_018219047.1	99	0
SPGP0GG00270	XP_018220825.1	99	0
SPGP0CX01720	XP_018222188.1	99	0
SPGP0Y01150	XP_018220130.1	99	0
SPGP0AN01100	XP_018224016.1	99	0
SPGP0AA00650	XP_018220526.1	99	0
SPGP0AN01130	XP_018224019.1	99	0
SPGP0Y00110	XP_018220028.1	99	0
SPGP0AA01390	XP_018220451.1	99	0
SPGP0Y00400	XP_018220057.1	99	0
SPGP0Y02980	XP_018220307.1	99	0
SPGP0L01930	XP_018218843.1	99	1
SPGP0AU00290	XP_018223084.1	99	0
SPGP0CM01460	XP_018223180.1	99	0
SPGP0AF01750	XP_018222433.1	99	0
SPGP0V01020	XP_018221685.1	99	0
SPGP0HB00160	XP_018222867.1	98	2
SPGP0IN00230	XP_018221653.1	99	0
SPGP0AN00660	XP_018223973.1	99	0
SPGP0AN00880	XP_018223994.1	99	0
SPGP0CU00200	XP_018220809.1	99	0
SPGP0CP01670	XP_018223673.1	99	0
SPGP0CP03280	XP_018223512.1	99	0
SPGP0AT00100	XP_018219032.1	99	0
SPGP0IZ00240	XP_018220352.1	99	1
SPGP0CX01500	XP_018222167.1	99	0
SPGP0CP00510	XP_018223786.1	100	0
SPGP0J00200	XP_018219927.1	99	0
SPGP0AT01510	XP_018219168.1	99	0
SPGP0CM02260	XP_018223103.1	99	0
SPGP0AA01490	XP_018220441.1	99	0
SPGP0DB00220	XP_018223896.1	99	0
SPGP0IG00110	XP_018223347.1	99	0
SPGP0CP01270	XP_018223711.1	99	0
SPGP0CP00100	XP_018223826.1	99	0
SPGP0AT01410	XP_018219158.1	99	0
SPGP0CU01260	XP_018220706.1	99	0
SPGP0CW02520	XP_018219309.1	99	0
SPGP0CP00830	XP_018223755.1	99	0
SPGP0AJ00340	XP_018221807.1	99	0
SPGP0CW03130	XP_018219250.1	99	0
SPGP0EM00120	XP_018223061.1	98	1
SPGP0DE00230	XP_018223840.1	99	0
SPGP0AA00790	XP_018220512.1	85	0
SPGP0AF02180	XP_018222475.1	99	0
SPGP0CP02400	XP_018223601.1	99	0
SPGP0L00320	XP_018219000.1	99	0
SPGP0EO00350	XP_018221172.1	99	0
SPGP0AF00680	XP_018222322.1	99	0
SPGP0AN00410	XP_018223950.1	99	0
SPGP0CU01200	XP_018220712.1	99	0
SPGP0CX00680	XP_018222087.1	99	0
SPGP0Y02630	XP_018220272.1	99	0
SPGP0GG00240	XP_018220827.1	99	0
SPGP0AJ01420	XP_018221912.1	99	0
SPGP0CX01820	XP_018222197.1	98	0
SPGP0L02020	XP_018218834.1	99	0
SPGP0CW01790	XP_018219381.1	99	0
SPGP0CP02130	XP_018223627.1	99	0
SPGP0CM00170	XP_018223307.1	99	0
SPGP0AJ01390	XP_018221909.1	99	0
SPGP0V00560	XP_018221730.1	99	0
SPGP0CW03490	XP_018219215.1	99	0
SPGP0Y01440	XP_018220159.1	99	0
SPGP0CP03000	XP_018223540.1	99	0
SPGP0CW02140	XP_018219347.1	99	0
SPGP0AF00410	XP_018222295.1	99	0
SPGP0AU00280	XP_018223083.1	99	0
SPGP0Z00170	XP_018222548.1	99	0
SPGP0U01140	XP_018222965.1	99	0
SPGP0AF01820	XP_018222440.1	99	0
SPGP0L00310	XP_018219001.1	99	0
SPGP0L00920	XP_018218940.1	99	0
SPGP0CU01770	XP_018220657.1	99	0
SPGP0CW00310	XP_018219524.1	99	0
SPGP0AJ00110	XP_018221786.1	100	0
SPGP0CW01410	XP_018219417.1	99	0
SPGP0CW01000	XP_018219456.1	99	0
SPGP0CV00220	XP_018222573.1	99	0
SPGP0CW00180	XP_018219535.1	99	0
SPGP0CU00530	XP_018220776.1	99	0
SPGP0U00540	XP_018223020.1	99	0
SPGP0DB00110	XP_018223885.1	98	1
SPGP0AA00690	XP_018220522.1	99	0
SPGP0AJ00270	XP_018221801.1	99	0
SPGP0GG00250	XP_018220826.1	99	0
SPGP0Y01430	XP_018220158.1	99	0
SPGP0AJ01800	XP_018221948.1	99	0
SPGP0CP02070	XP_018223633.1	99	0
SPGP0AA00630	XP_018220528.1	99	0
SPGP0AA00320	XP_018220558.1	100	0
SPGP0AH00150	XP_018223423.1	99	0
SPGP0AT01000	XP_018219118.1	99	0
SPGP0AE00430	XP_018222522.1	99	0
SPGP0CW01560	XP_018219402.1	99	0
SPGP0AF00980	XP_018222352.1	99	0
SPGP0AT00820	XP_018219101.1	99	1
SPGP0AE00260	XP_018222507.1	99	0
SPGP0AH00170	XP_018223425.1	99	0
SPGP0AF01730	XP_018222431.1	99	0
SPGP0AU00270	XP_018223082.1	99	0
SPGP0R00410	XP_018219982.1	99	0
SPGP0CW00650	XP_018219491.1	100	0
SPGP0JK00130	XP_018223435.1	99	0
SPGP0AA01950	XP_018220398.1	99	0
SPGP0U00210	XP_018223049.1	99	0
SPGP0CM01260	XP_018223199.1	99	0
SPGP0CU00220	XP_018220807.1	99	0
SPGP0CW03570	XP_018219207.1	99	0
SPGP0CW00260	XP_018219527.1	99	0
SPGP0CW03330	XP_018219231.1	99	0
SPGP0AJ01180	XP_018221889.1	99	0
SPGP0CP03220	XP_018223518.1	99	0
SPGP0JC00150	XP_018220855.1	99	0
SPGP0CM01040	XP_018223221.1	99	0
SPGP0CX00980	XP_018222117.1	99	0
SPGP0CW02980	XP_018219265.1	99	1
SPGP0V01100	XP_018221677.1	99	0
SPGP0L00750	XP_018218958.1	99	0
SPGP0Y02300	XP_018220239.1	99	0
SPGP0X00220	XP_018221471.1	98	0
SPGP0AE00210	XP_018222503.1	99	0
SPGP0AF00740	XP_018222328.1	99	0
SPGP0CM01030	XP_018223222.1	99	0
SPGP0U01330	XP_018222949.1	99	0
SPGP0L00520	XP_018218980.1	99	0
SPGP0CP02790	XP_018223562.1	99	0
SPGP0R00670	XP_018220007.1	99	0
SPGP0CW01290	XP_018219428.1	99	0
SPGP0Y01650	XP_018220179.1	99	1
SPGP0AJ00160	XP_018221791.1	99	0
SPGP0L01690	XP_018218865.1	99	0
SPGP0DA01580	XP_018222599.1	99	0
SPGP0K00360	XP_018222778.1	99	0
SPGP0AA01750	XP_018220416.1	100	0
SPGP0CM00970	XP_018223228.1	99	0
SPGP0V00540	XP_018221732.1	99	0
SPGP0CW02100	XP_018219351.1	99	0
SPGP0U01530	XP_018222929.1	99	0
SPGP0CP00610	XP_018223776.1	99	0
SPGP0CU00670	XP_018220761.1	99	0
SPGP0CW02780	XP_018219285.1	99	0
SPGP0CM00150	XP_018223309.1	99	0
SPGP0FE00100	XP_018221962.1	99	0
SPGP0AF00650	XP_018222319.1	99	0
SPGP0R00200	XP_018219962.1	99	0
SPGP0AF00730	XP_018222327.1	99	0
SPGP0AF00470	XP_018222301.1	99	0
SPGP0BE00180	XP_018223360.1	99	0
SPGP0IS00120	XP_018223094.1	100	0
SPGP0IS00100	XP_018223096.1	99	0
SPGP0AF02010	XP_018222459.1	99	0
SPGP0AE00230	XP_018222505.1	99	0
SPGP0Y01460	XP_018220161.1	99	0
SPGP0R00680	XP_018220008.1	100	0
SPGP0CW00230	XP_018219530.1	99	0
SPGP0DE00190	XP_018223836.1	99	0
SPGP0CM01210	XP_018223204.1	99	0
SPGP0CU01690	XP_018220665.1	99	0
SPGP0K00560	XP_018222798.1	99	0
SPGP0CP02200	XP_018223620.1	99	0
SPGP0Y02510	XP_018220260.1	99	0
SPGP0GA00160	XP_018223387.1	99	0
SPGP0ED00120	XP_018223473.1	99	0
SPGP0HZ00140	XP_018219027.1	99	0
SPGP0Y00170	XP_018220034.1	99	0
SPGP0CP02090	XP_018223631.1	99	0
SPGP0CP00550	XP_018223782.1	99	0
SPGP0AU00250	XP_018223080.1	99	0
SPGP0CP01950	XP_018223645.1	99	0
SPGP0AF00960	XP_018222350.1	99	0
SPGP0CW02660	XP_018219297.1	99	0
SPGP0CM01490	XP_018223177.1	100	0
SPGP0AF01330	XP_018222390.1	99	0
SPGP0AF01710	XP_018222428.1	97	2
SPGP0CM01200	XP_018223205.1	99	0
SPGP0CW00950	XP_018219461.1	99	0
SPGP0K00390	XP_018222781.1	99	0
SPGP0CX01930	XP_018222208.1	99	0
SPGP0CP00570	XP_018223780.1	99	0
SPGP0AA01150	XP_018220475.1	99	0
SPGP0CP03680	XP_018223476.1	100	0
SPGP0L01250	XP_018218909.1	99	0
SPGP0AT01440	XP_018219161.1	99	0
SPGP0AA01540	XP_018220436.1	99	0
SPGP0CP03170	XP_018223523.1	99	0
SPGP0JP00120	XP_018219563.1	99	0
SPGP0AT01380	XP_018219155.1	99	0
SPGP0Z00250	XP_018222540.1	99	0
SPGP0AT01640	XP_018219181.1	99	0
SPGP0CW00890	XP_018219467.1	99	0
SPGP0Y00390	XP_018220056.1	99	0
SPGP0EP00140	XP_018222747.1	99	0
SPGP0CU01220	XP_018220710.1	99	0
SPGP0AA01520	XP_018220438.1	99	0
SPGP0AT00530	XP_018219074.1	99	0
SPGP0CP01760	XP_018223664.1	99	0
SPGP0BE00300	XP_018223349.1	99	0
SPGP0GJ00220	XP_018223370.1	98	0
SPGP0CP02220	XP_018223618.1	99	0
SPGP0CX02250	XP_018222239.1	99	0
SPGP0CM01990	XP_018223129.1	99	0
SPGP0L00500	XP_018218982.1	99	0
SPGP0EM00170	XP_018223066.1	99	0
SPGP0CW01310	XP_018219426.1	99	0
SPGP0R00230	XP_018219965.1	100	0
SPGP0IZ00170	XP_018220345.1	99	0
SPGP0CW00380	XP_018219517.1	99	0
SPGP0CX01630	XP_018222179.1	98	1
SPGP0CW01750	XP_018219385.1	99	0
SPGP0Y01240	XP_018220139.1	99	0
SPGP0AN01050	XP_018224011.1	99	0
SPGP0L02280	XP_018218808.1	99	0
SPGP0L01370	XP_018218897.1	99	0
SPGP0AF00670	XP_018222321.1	99	0
SPGP0AJ00410	XP_018221814.1	99	1
SPGP0F00260	XP_018221195.1	99	0
SPGP0AJ01020	XP_018221874.1	100	0
SPGP0Y02380	XP_018220247.1	99	0
SPGP0Y02930	XP_018220302.1	100	0
SPGP0L02420	XP_018218794.1	99	0
SPGP0AA01440	XP_018220446.1	99	0
SPGP0AJ00770	XP_018221849.1	99	0
SPGP0CW02810	XP_018219282.1	99	0
SPGP0F00190	XP_018221188.1	97	1
SPGP0V00850	XP_018221702.1	99	0
SPGP0L02370	XP_018218799.1	99	0
SPGP0CU00400	XP_018220789.1	99	0
SPGP0CW00980	XP_018219458.1	100	0
SPGP0Y00800	XP_018220096.1	99	0
SPGP0Y01400	XP_018220155.1	99	0
SPGP0CU01680	XP_018220666.1	99	0
SPGP0JK00240	XP_018223444.1	99	0
SPGP0K00510	XP_018222793.1	100	0
SPGP0V00520	XP_018221734.1	99	0
SPGP0CM02080	XP_018223121.1	99	0
SPGP0AN01180	XP_018224024.1	99	0
SPGP0CW02460	XP_018219315.1	99	0
SPGP0AT00160	XP_018219038.1	100	0
SPGP0G00120	XP_018222251.1	100	0
SPGP0AJ00840	XP_018221856.1	100	0
SPGP0U01270	XP_018222954.1	99	0
SPGP0DB00150	XP_018223889.1	99	0
SPGP0Y02530	XP_018220262.1	99	0
SPGP0FF00190	XP_018223393.1	99	0
SPGP0ED00100	XP_018223475.1	99	0
SPGP0L00260	XP_018219006.1	99	0
SPGP0GH00160	XP_018222818.1	99	0
SPGP0CP02320	XP_018223608.1	99	0
SPGP0CP02110	XP_018223629.1	99	0
SPGP0AA00360	XP_018220554.1	99	0
SPGP0CP01970	XP_018223643.1	99	0
SPGP0AE00220	XP_018222504.1	99	0
SPGP0AF01080	XP_018222363.1	99	0
SPGP0AN00400	XP_018223949.1	100	0
SPGP0CP02440	XP_018223597.1	99	0
SPGP0AA00940	XP_018220496.1	99	0
SPGP0CU02150	XP_018220619.1	99	0
SPGP0AA01010	XP_018220489.1	99	0
SPGP0G00200	XP_018222259.1	99	0
SPGP0CM01220	XP_018223203.1	99	0
SPGP0AF01600	XP_018222418.1	99	0
SPGP0GL00210	XP_018220850.1	99	0
SPGP0JC00140	XP_018220854.1	99	0
SPGP0AA00450	XP_018220545.1	99	0
SPGP0CX01950	XP_018222210.1	98	1
SPGP0AF00770	XP_018222331.1	99	0
SPGP0CU00130	XP_018220815.1	99	0
SPGP0CP00160	XP_018223820.1	100	0
SPGP0AA01070	XP_018220483.1	99	0
SPGP0AT01020	XP_018219120.1	99	0
SPGP0CP01740	XP_018223666.1	99	0
SPGP0GH00120	XP_018222814.1	100	0
SPGP0CX02010	XP_018222216.1	99	0
SPGP0U01040	XP_018222975.1	99	0
SPGP0CU02190	XP_018220615.1	100	0
SPGP0F02960	XP_018221453.1	99	0
SPGP0Y01990	XP_018220210.1	99	0
SPGP0AF01860	XP_018222444.1	99	0
SPGP0R00470	XP_018219988.1	98	0
SPGP0U00640	XP_018223011.1	99	0
SPGP0R00250	XP_018219967.1	99	0
SPGP0L02290	XP_018218807.1	99	0
SPGP0U01660	XP_018222916.1	99	0
SPGP0L02070	XP_018218829.1	99	0
SPGP0CM01350	XP_018223190.1	99	0
SPGP0CM00110	XP_018223313.1	99	0
SPGP0Y00560	XP_018220073.1	99	0
SPGP0CP03630	XP_018223481.1	99	0
SPGP0CW03430	XP_018219221.1	99	0
SPGP0CU00640	XP_018220764.1	100	0
SPGP0EP00160	XP_018222749.1	99	0
SPGP0EO00370	XP_018221174.1	99	0
SPGP0R00590	XP_018219999.1	99	0
SPGP0U01390	XP_018222943.1	99	0
SPGP0DE00510	XP_018223868.1	99	0
SPGP0L01110	XP_018218923.1	99	0
SPGP0IR00120	XP_018223466.1	99	0
SPGP0AT00790	XP_018219098.1	99	0
SPGP0U02090	XP_018222872.1	99	0
SPGP0CW03410	XP_018219223.1	100	0
SPGP0BE00140	XP_018223364.1	99	0
SPGP0CU00190	XP_018220810.1	99	0
SPGP0CX01600	XP_018222176.1	99	0
SPGP0Y02870	XP_018220296.1	99	0
SPGP0CM02310	XP_018223098.1	99	0
SPGP0CW00160	XP_018219537.1	99	0
SPGP0IC00130	XP_018222530.1	99	0
SPGP0CW02440	XP_018219317.1	99	0
SPGP0CP00720	XP_018223766.1	99	0
SPGP0CM02100	XP_018223119.1	99	0
SPGP0CM00990	XP_018223226.1	99	0
SPGP0CM00430	XP_018223281.1	100	0
SPGP0AN01200	XP_018224026.1	99	0
SPGP0CX01870	XP_018222202.1	99	0
SPGP0U01250	XP_018222956.1	99	0
SPGP0U01700	XP_018222912.1	99	0
SPGP0Y00120	XP_018220029.1	99	0
SPGP0Y02430	XP_018220252.1	99	0
SPGP0L00710	XP_018218962.1	99	0
SPGP0L01440	XP_018218890.1	99	0
SPGP0CM02270	XP_018223102.1	99	0
SPGP0DE00490	XP_018223866.1	99	0
SPGP0Y03060	XP_018220315.1	99	0
SPGP0AF01120	XP_018222368.1	99	0
SPGP0AJ01250	XP_018221896.1	99	0
SPGP0L02350	XP_018218801.1	99	0
SPGP0CU00480	XP_018220781.1	99	0
SPGP0CU00150	XP_018220813.1	99	0
SPGP0CM00600	XP_018223264.1	99	0
SPGP0CU01400	XP_018220693.1	99	0
SPGP0CW00390	XP_018219516.1	99	0
SPGP0CP01720	XP_018223668.1	99	0
SPGP0CX02030	XP_018222218.1	99	0
SPGP0EP00120	XP_018222745.1	99	0
SPGP0AF01380	XP_018222395.1	99	0
SPGP0K00630	XP_018222805.1	99	0
SPGP0CW01840	XP_018219376.1	99	0
SPGP0Y00660	XP_018220082.1	99	0
SPGP0AA01730	XP_018220418.1	99	0
SPGP0J03480	XP_018219600.1	99	0
SPGP0AJ01610	XP_018221929.1	99	0
SPGP0Y00540	XP_018220071.1	99	0
SPGP0AT00940	XP_018219112.1	99	0
SPGP0Y02680	XP_018220277.1	99	0
SPGP0AF00490	XP_018222303.1	99	0
SPGP0AF01540	XP_018222412.1	99	0
SPGP0U00160	XP_018223054.1	100	0
SPGP0AT00810	XP_018219100.1	99	0
SPGP0AJ00290	XP_018221803.1	99	0
SPGP0CP00800	XP_018223758.1	99	0
SPGP0L00470	XP_018218985.1	99	0
SPGP0CW01980	XP_018219362.1	99	0
SPGP0IV00140	XP_018222860.1	99	0
SPGP0AT00430	XP_018219064.1	99	1
SPGP0AJ00880	XP_018221860.1	99	0
SPGP0L02440	XP_018218792.1	99	0
SPGP0Y02410	XP_018220250.1	99	0
SPGP0ED00140	XP_018223471.1	99	0
SPGP0AA00570	XP_018220533.1	99	0
SPGP0DE00280	XP_018223845.1	99	0
SPGP0CM00490	XP_018223275.1	99	0
SPGP0CP02490	XP_018223592.1	99	0
SPGP0Y00330	XP_018220050.1	99	0
SPGP0AN00570	XP_018223964.1	99	0
SPGP0CP01530	XP_018223686.1	99	0
SPGP0GG00160	XP_018220835.1	99	0
SPGP0Y01720	XP_018220186.1	99	0
SPGP0GG00110	XP_018220840.1	99	0
SPGP0L01170	XP_018218917.1	99	0
SPGP0AF01220	XP_018222378.1	99	0
SPGP0AT00460	XP_018219067.1	99	0
SPGP0AF01560	XP_018222414.1	99	0
SPGP0U01950	XP_018222886.1	100	0
SPGP0AF00790	XP_018222333.1	99	0
SPGP0CU00170	XP_018220811.1	99	0
SPGP0Y02700	XP_018220279.1	99	0
SPGP0AF00570	XP_018222311.1	99	0
SPGP0AF00950	XP_018222349.1	99	0
SPGP0CW03600	XP_018219205.1	99	0
SPGP0CX00900	XP_018222109.1	99	0
SPGP0CX00660	XP_018222085.1	99	0
SPGP0AA01740	XP_018220417.1	99	0
SPGP0L01720	XP_018218863.1	99	0
SPGP0EP00170	XP_018222750.1	99	0
SPGP0CU02360	XP_018220598.1	99	0
SPGP0CW00800	XP_018219476.1	99	0
SPGP0CU01960	XP_018220638.1	99	0
SPGP0IM00160	XP_018219546.1	99	0
SPGP0DE00610	XP_018223878.1	99	0
SPGP0CV00250	XP_018222576.1	99	0
SPGP0HW00160	XP_018224037.1	99	0
SPGP0AT00590	XP_018219080.1	99	0
SPGP0CU01820	XP_018220652.1	99	0
SPGP0L02090	XP_018218827.1	99	0
SPGP0CP02810	XP_018223560.1	99	0
SPGP0L01810	XP_018218854.1	99	0
SPGP0Y02600	XP_018220269.1	99	0
SPGP0AJ01590	XP_018221927.1	99	0
SPGP0V01130	XP_018221675.1	99	0
SPGP0AN00960	XP_018224002.1	99	0
SPGP0AF01440	XP_018222402.1	99	0
SPGP0CW03370	XP_018219227.1	99	0
SPGP0Y01800	XP_018220193.1	99	0
SPGP0V00110	XP_018221772.1	99	0
SPGP0U01790	XP_018222902.1	99	0
SPGP0Y01230	XP_018220138.1	99	0
SPGP0CX02260	XP_018222240.1	99	0
SPGP0CP00660	XP_018223771.1	99	0
SPGP0CW02400	XP_018219321.1	99	0
SPGP0CM02060	XP_018223123.1	100	0
SPGP0AJ00380	XP_018221811.1	99	0
SPGP0Y00860	XP_018220102.1	99	0
SPGP0AF00880	XP_018222342.1	99	0
SPGP0CM00750	XP_018223250.1	99	0
SPGP0EP00100	XP_018222743.1	100	0
SPGP0DE00110	XP_018223828.1	99	0
SPGP0U01740	XP_018222908.1	99	0
SPGP0AT00970	XP_018219115.1	99	0
SPGP0AA00550	XP_018220535.1	99	0
SPGP0CW01180	XP_018218894.1	97	0
SPGP0AN00530	XP_018223960.1	99	0
SPGP0CU01650	XP_018220669.1	99	0
SPGP0CP00870	XP_018223751.1	99	0
SPGP0CW01330	XP_018219425.1	99	0
SPGP0GJ00200	XP_018223372.1	99	0
SPGP0Y01840	XP_018220195.1	99	0
SPGP0CX01460	XP_018222163.1	100	0
SPGP0K00590	XP_018222801.1	99	0
SPGP0AF00510	XP_018222305.1	99	0
SPGP0CW03620	XP_018219203.1	98	0
SPGP0R00340	XP_018219975.1	99	0
SPGP0CM01640	XP_018223162.1	100	0
SPGP0GS00100	XP_018222246.1	99	0
SPGP0FP00160	XP_018223339.1	99	0
SPGP0CX00960	XP_018222115.1	99	0
SPGP0CX00920	XP_018222111.1	99	0
SPGP0DF00190	XP_018219189.1	98	0
SPGP0AT01190	XP_018219137.1	99	0
SPGP0CP02880	XP_018223553.1	99	0
SPGP0U01680	XP_018222914.1	100	0
SPGP0CP02640	XP_018223577.1	99	0
SPGP0L02550	XP_018218781.1	99	0
SPGP0U00240	XP_018223046.1	99	0
SPGP0AU00140	XP_018223071.1	99	0
SPGP0AT00710	XP_018219090.1	99	0
SPGP0AJ01650	XP_018221933.1	99	0
SPGP0DE00630	XP_018223880.1	99	0
SPGP0CM01340	XP_018223191.1	99	0
SPGP0AT00900	XP_018219109.1	100	0
SPGP0AE00450	XP_018222524.1	99	0
SPGP0CU00690	XP_018220759.1	99	0
SPGP0AN00720	XP_018223979.1	99	0
SPGP0AF00180	XP_018222273.1	99	0
SPGP0CP03310	XP_018223509.1	99	0
SPGP0CU00540	XP_018220775.1	99	0
SPGP0CP03010	XP_018223539.1	99	0
SPGP0EO00270	XP_018221164.1	99	0
SPGP0CM00640	XP_018223260.1	99	0
SPGP0DE00130	XP_018223830.1	99	0
SPGP0AF02070	XP_018222465.1	100	0
SPGP0DE00250	XP_018223842.1	99	0
SPGP0L01390	XP_018218895.1	99	0
SPGP0AA00600	XP_018220530.1	99	0
SPGP0L00820	XP_018218951.1	99	0
SPGP0Y02470	XP_018220256.1	99	0
SPGP0CP01660	XP_018223674.1	99	0
SPGP0AT00340	XP_018219055.1	99	0
SPGP0L02230	XP_018218813.1	99	0
SPGP0CW00930	XP_018219463.1	99	0
SPGP0CU00870	XP_018220742.1	99	0
SPGP0GH00190	XP_018222821.1	99	0
SPGP0GG00200	XP_018220831.1	99	0
SPGP0CW02020	XP_018219358.1	99	1
SPGP0AA01230	XP_018220467.1	99	0
SPGP0CP00590	XP_018223778.1	99	0
SPGP0AN00390	XP_018223948.1	99	0
SPGP0HB00180	XP_018222869.1	99	0
SPGP0CX01680	XP_018222184.1	99	0
SPGP0CW02920	XP_018219271.1	99	0
SPGP0Y02850	XP_018220294.1	99	0
SPGP0CP01070	XP_018223732.1	99	0
SPGP0K00110	XP_018222753.1	99	0
SPGP0CU01130	XP_018220717.1	99	0
SPGP0CW00840	XP_018219472.1	99	0
SPGP0CW03500	XP_018219214.1	99	0
SPGP0AF00160	XP_018222271.1	99	0
SPGP0AF01950	XP_018222453.1	99	0
SPGP0IZ00190	XP_018220347.1	99	0
SPGP0L01300	XP_018218904.1	99	0
SPGP0Y02250	XP_018220234.1	99	0
SPGP0CP02170	XP_018223623.1	99	0
SPGP0Y00250	XP_018220042.1	100	0
SPGP0L00430	XP_018218989.1	99	0
SPGP0CU02400	XP_018220594.1	99	0
SPGP0V00740	XP_018221712.1	99	0
SPGP0V01170	XP_018221671.1	99	0
SPGP0AA00880	XP_018220502.1	99	0
SPGP0AF00350	XP_018222289.1	99	0
SPGP0CU01840	XP_018220650.1	99	0
SPGP0CM00810	XP_018223244.1	99	0
SPGP0CW03180	XP_018219246.1	99	0
SPGP0AF00250	XP_018222279.1	99	0
SPGP0L00860	XP_018218947.1	99	0
SPGP0L02480	XP_018218788.1	99	0
SPGP0CU00560	XP_018220773.1	99	0
SPGP0CW01250	XP_018219432.1	99	0
SPGP0CP00620	XP_018223775.1	99	0
SPGP0CX00870	XP_018222106.1	100	0
SPGP0Y02000	XP_018220211.1	99	0
SPGP0DS00130	XP_018220965.1	99	0
SPGP0CX02130	XP_018222227.1	99	0
SPGP0CP02930	XP_018223548.1	99	0
SPGP0V00890	XP_018221698.1	99	0
SPGP0L01290	XP_018218905.1	99	0
SPGP0AT00690	XP_018219088.1	99	0
SPGP0DB00200	XP_018223894.1	99	0
SPGP0U01520	XP_018222930.1	99	0
SPGP0CU00850	XP_018220744.1	99	0
SPGP0CP01990	XP_018223641.1	99	0
SPGP0Y02760	XP_018220285.1	99	0
SPGP0CP01900	XP_018223650.1	99	0
SPGP0AJ01380	XP_018221908.1	99	0
SPGP0EM00110	XP_018223060.1	99	0
SPGP0CW00860	XP_018219470.1	99	0
SPGP0V00400	XP_018221743.1	99	0
SPGP0JO00110	XP_018222261.1	99	0
SPGP0HN00100	XP_018221986.1	98	0
SPGP0CU00290	XP_018220800.1	99	0
SPGP0Y01570	XP_018220171.1	99	0
SPGP0CM01290	XP_018223196.1	99	0
SPGP0J03530	XP_018219596.1	100	0
SPGP0CW02250	XP_018219336.1	99	0
SPGP0CU01510	XP_018220683.1	99	0
SPGP0L01320	XP_018218902.1	99	0
SPGP0Y02350	XP_018220244.1	99	0
SPGP0HW00100	XP_018224043.1	97	0
SPGP0U01420	XP_018222940.1	99	0
SPGP0Y02660	XP_018220275.1	99	0
SPGP0CW01810	XP_018219379.1	99	0
SPGP0U00820	XP_018222996.1	99	0
SPGP0Y00410	XP_018220058.1	99	0
SPGP0AQ00180	XP_018223404.1	99	0
SPGP0CP02560	XP_018223585.1	99	0
SPGP0V01150	XP_018221673.1	99	0
SPGP0IM00120	XP_018219550.1	99	0
SPGP0Y01860	XP_018220197.1	99	0
SPGP0J01420	XP_018219806.1	99	0
SPGP0X00200	XP_018221469.1	99	1
SPGP0CM00300	XP_018223294.1	99	0
SPGP0CU00580	XP_018220771.1	99	0
SPGP0CX00850	XP_018222104.1	99	0
SPGP0K00490	XP_018222791.1	99	0
SPGP0DS00110	XP_018220963.1	99	0
SPGP0CX00540	XP_018222074.1	99	0
SPGP0Y03110	XP_018220319.1	99	0
SPGP0Y00600	XP_018220076.1	99	0
SPGP0CV00110	XP_018222564.1	99	0
SPGP0CP00200	XP_018223816.1	99	0
SPGP0AT00380	XP_018219059.1	99	0
SPGP0L02260	XP_018218810.1	99	0
SPGP0AA01580	XP_018220433.1	99	0
SPGP0CU02000	XP_018220634.1	99	0
SPGP0L01130	XP_018218921.1	99	0
SPGP0EO00140	XP_018221151.1	99	0
SPGP0DF00160	XP_018219192.1	99	0
SPGP0AA01860	XP_018220406.1	99	0
SPGP0CW03250	XP_018219239.1	99	0
SPGP0AN01000	XP_018224006.1	99	0
SPGP0AU00100	XP_018223067.1	99	0
SPGP0R00800	XP_018220019.1	99	0
SPGP0CW00330	XP_018219522.1	99	0
SPGP0GQ00130	XP_018219556.1	99	0
SPGP0CU02290	XP_018220605.1	99	0
SPGP0CW03460	XP_018219218.1	99	0
SPGP0IO00110	XP_018221984.1	97	0
SPGP0L02570	XP_018218779.1	99	0
SPGP0CX01340	XP_018222152.1	99	0
SPGP0CU01000	XP_018220730.1	99	0
SPGP0Y02210	XP_018220230.1	99	0
SPGP0CP01180	XP_018223720.1	99	0
SPGP0U00790	XP_018222999.1	99	0
SPGP0Y01270	XP_018220142.1	99	0
SPGP0Y00430	XP_018220060.1	99	0
SPGP0CU00280	XP_018220801.1	99	0
SPGP0L01500	XP_018218884.1	99	0
SPGP0AA01170	XP_018220473.1	99	0
SPGP0AF01360	XP_018222393.1	99	0
SPGP0AU00220	XP_018223077.1	99	0
SPGP0CW01210	XP_018219436.1	99	0
SPGP0Y02040	XP_018220214.1	99	0
SPGP0DB00280	XP_018223902.1	99	0
SPGP0CP00930	XP_018223746.1	99	1
SPGP0BE00230	XP_018223355.1	99	0
SPGP0CW02290	XP_018219332.1	99	0
SPGP0AF00640	XP_018222318.1	99	0
SPGP0CP01570	XP_018223682.1	99	0
SPGP0AN01160	XP_018224022.1	99	0
SPGP0Y00580	XP_018220074.1	99	0
SPGP0R00530	XP_018219993.1	99	0
SPGP0AJ00680	XP_018221840.1	99	0
SPGP0CP00220	XP_018223814.1	99	0
SPGP0L00550	XP_018218977.1	99	0
SPGP0U00470	XP_018223027.1	99	0
SPGP0Y01700	XP_018220184.1	99	0
SPGP0IC00120	XP_018222531.1	100	0
SPGP0DE00550	XP_018223872.1	99	0
SPGP0L01760	XP_018218859.1	99	0
SPGP0AA00160	XP_018220574.1	99	0
SPGP0Y00210	XP_018220038.1	99	0
SPGP0CU01980	XP_018220636.1	99	0
SPGP0AF01460	XP_018222404.1	99	0
SPGP0AE00150	XP_018222497.1	99	0
SPGP0EO00160	XP_018221153.1	100	0
SPGP0CX01400	XP_018222158.1	99	0
SPGP0FP00140	XP_018223341.1	99	0
SPGP0CW02120	XP_018219349.1	100	0
SPGP0CM01530	XP_018223173.1	99	0
SPGP0CP02190	XP_018223621.1	99	0
SPGP0AF00120	XP_018222267.1	99	0
SPGP0AA00120	XP_018220578.1	99	0
SPGP0CU01080	XP_018220722.1	99	1
SPGP0CU02420	XP_018220592.1	99	0
SPGP0CU01880	XP_018220646.1	99	0
SPGP0JB00170	XP_018222562.1	99	0
SPGP0Y00450	XP_018220062.1	99	0
SPGP0CW00510	XP_018219504.1	99	0
SPGP0CM00890	XP_018223236.1	99	0
SPGP0IZ00160	XP_018220344.1	99	0
SPGP0AQ00140	XP_018223408.1	99	0
SPGP0U00980	XP_018222981.1	99	0
SPGP0CX01050	XP_018222124.1	99	0
SPGP0AA01620	XP_018220429.1	99	0
SPGP0Y01350	XP_018220150.1	99	0
SPGP0CP00990	XP_018223740.1	99	0
SPGP0L02210	XP_018218815.1	99	0
SPGP0U01810	XP_018222900.1	99	0
SPGP0CP00240	XP_018223812.1	99	0
SPGP0CP02720	XP_018223569.1	99	0
SPGP0AA00490	XP_018220541.1	99	0
SPGP0AA00140	XP_018220576.1	98	2
SPGP0AA00720	XP_018220519.1	99	0
SPGP0EB00100	XP_018223321.1	99	0
SPGP0L01040	XP_018218928.1	99	0
SPGP0EM00150	XP_018223064.1	99	0
SPGP0AF00310	XP_018222285.1	99	0
SPGP0CP00400	XP_018223796.1	99	0
SPGP0EA00130	XP_018222480.1	99	0
SPGP0AF00140	XP_018222269.1	99	0
SPGP0Z00100	XP_018222555.1	99	0
SPGP0CP01480	XP_018223691.1	99	0
SPGP0CM01230	XP_018223202.1	99	0
SPGP0CM00580	XP_018223266.1	99	0
SPGP0AT00220	XP_018219044.1	99	0
SPGP0EO00400	XP_018221177.1	99	0
SPGP0L02500	XP_018218786.1	99	0
SPGP0L00120	XP_018219019.1	99	0
SPGP0U00750	XP_018223002.1	100	0
SPGP0AF02150	XP_018222473.1	99	0
SPGP0CW02680	XP_018219295.1	99	0
SPGP0U00960	XP_018222983.1	99	0
SPGP0EO00250	XP_018221162.1	100	0
SPGP0Y02970	XP_018220306.1	100	0
SPGP0V01070	XP_018221680.1	99	0
SPGP0IN00180	XP_018221658.1	99	0
SPGP0F00210	XP_018221190.1	98	1
SPGP0V00680	XP_018221718.1	99	0
SPGP0AT01540	XP_018219171.1	100	0
SPGP0AF01290	XP_018222385.1	99	0
SPGP0CW01100	XP_018219446.1	99	0
SPGP0CP01410	XP_018223698.1	99	0
SPGP0CW03140	XP_018219249.1	99	0
SPGP0EA00110	XP_018222478.1	99	0
SPGP0Y01660	XP_018220180.1	99	0
SPGP0JK00170	XP_018223439.1	99	0
SPGP0L01990	XP_018218837.1	99	0
SPGP0R00130	XP_018219955.1	99	0
SPGP0CW02510	XP_018219310.1	99	0
SPGP0AA01290	XP_018220461.1	99	0
SPGP0L02410	XP_018218795.1	99	0
SPGP0U00510	XP_018223023.1	99	0
SPGP0CX00830	XP_018222102.1	99	0
SPGP0HI00250	XP_018219951.1	99	0
SPGP0CM00550	XP_018223269.1	99	0
SPGP0AT00200	XP_018219042.1	99	0
SPGP0AJ00430	XP_018221816.1	99	0
SPGP0V00590	XP_018221727.1	99	0
SPGP0R00450	XP_018219986.1	99	0
SPGP0L01970	XP_018218839.1	99	0
SPGP0L00100	XP_018219021.1	99	1
SPGP0AF02130	XP_018222471.1	99	0
SPGP0CW02280	XP_018219333.1	99	0
SPGP0CW02340	XP_018219327.1	99	0
SPGP0GJ00130	XP_018223379.1	100	0
SPGP0CM00160	XP_018223308.1	99	0
SPGP0AF01480	XP_018222406.1	99	0
SPGP0CP01490	XP_018223690.1	99	0
SPGP0IN00200	XP_018221656.1	99	0
SPGP0CM01740	XP_018223152.1	99	0
SPGP0CM02210	XP_018223108.1	99	0
SPGP0AT00830	XP_018219102.1	99	0
SPGP0CU01900	XP_018220644.1	99	0
SPGP0AN00670	XP_018223974.1	99	0
SPGP0IC00100	XP_018222533.1	99	0
SPGP0AE00330	XP_018222513.1	99	0
SPGP0CP00440	XP_018223792.1	99	0
SPGP0Y00180	XP_018220035.1	99	0
SPGP0CU02220	XP_018220612.1	99	0
SPGP0F02910	XP_018221449.1	99	0
SPGP0K00470	XP_018222789.1	99	0
SPGP0GJ00110	XP_018223381.1	99	0
SPGP0AA00310	XP_018220559.1	99	0
SPGP0AJ00620	XP_018221834.1	100	0
SPGP0CU00520	XP_018220777.1	100	0
SPGP0CU01920	XP_018220642.1	100	0
SPGP0L01640	XP_018218870.1	99	0
SPGP0L02140	XP_018218823.1	99	0
SPGP0CX02200	XP_018222234.1	99	0
SPGP0AF01270	XP_018222383.1	99	0
SPGP0AA01020	XP_018220488.1	99	0
SPGP0DB00350	XP_018223908.1	99	0
SPGP0CP02410	XP_018223600.1	99	0
SPGP0AJ00300	XP_018221804.1	99	0
SPGP0HI00210	XP_018219947.1	99	0
SPGP0CX01010	XP_018222120.1	99	0
SPGP0CW01550	XP_018219403.1	99	0
SPGP0AA00290	XP_018220561.1	99	0
SPGP0U00690	XP_018223006.1	99	0
SPGP0CP02040	XP_018223636.1	99	0
SPGP0CX00990	XP_018222118.1	97	2
SPGP0L01660	XP_018218868.1	99	0
SPGP0AJ01010	XP_018221873.1	99	0
SPGP0U01320	XP_018222950.1	99	0
SPGP0AE00250	XP_018222506.1	99	0
SPGP0CX00520	XP_018222072.1	99	0
SPGP0IS00110	XP_018223095.1	99	0
SPGP0CM01150	XP_018223210.1	99	0
SPGP0CP00150	XP_018223821.1	99	0
SPGP0CX01590	XP_018222175.1	98	1
SPGP0AT00630	XP_018219083.1	99	0
SPGP0CUtrna26S	DI49_2374	100	0
SPGP0L01910	XP_018218844.1	99	0
SPGP0CP01770	XP_018223662.1	99	0
SPGP0AJ00780	XP_018221850.1	99	0
SPGP0CW02470	XP_018219314.1	99	0
SPGP0AF01510	XP_018222409.1	99	0
SPGP0AU00240	XP_018223079.1	99	0
SPGP0L02600	XP_018218776.1	99	0
SPGP0CM02290	XP_018223100.1	99	1
SPGP0F02660	XP_018221426.1	99	0
SPGP0F02970	XP_018221454.1	99	0
SPGP0J02740	XP_018219675.1	99	0
SPGP0Ftrna14M	DI49_5351	100	0
SPGP0F01320	XP_018221296.1	99	0
SPGP0CP02210	XP_018223619.1	99	0
SPGP0R00490	XP_018219990.1	99	0
SPGP0CU02070	XP_018220627.1	99	0
SPGP0CP02290	XP_018223611.1	99	0
SPGP0F02360	XP_018221397.1	99	0
SPGP0AF01850	XP_018222443.1	99	0
SPGP0J00920	XP_018219859.1	99	1
SPGP0AA01090	XP_018220481.1	99	0
SPGP0CV00390	XP_018222591.1	99	0
SPGP0Y01600	XP_018220174.1	99	0
SPGP0J02290	XP_018219720.1	99	0
SPGP0J02560	XP_018219693.1	99	0
SPGP0AA00200	XP_018220570.1	99	0
SPGP0CUtrna31L	DI49_3806	99	0
SPGP0CW01830	XP_018219377.1	99	0
SPGP0F01770	XP_018221339.1	99	0
SPGP0F01950	XP_018221357.1	99	0
SPGP0U00380	XP_018223035.1	99	0
SPGP0CU00350	XP_018220794.1	99	0
SPGP0U00650	XP_018223010.1	99	0
SPGP0R00240	XP_018219966.1	99	0
SPGP0AA01700	XP_018220421.1	99	0
SPGP0CM01680	XP_018223158.1	99	0
SPGP0AN01170	XP_018224023.1	99	0
SPGP0F02950	XP_018221452.1	99	0
SPGP0CM00800	XP_018223245.1	99	0
SPGP0U01920	XP_018222889.1	99	0
SPGP0DE00370	XP_018223854.1	99	0
SPGP0V00230	XP_018221760.1	99	0
SPGP0AJ01140	XP_018221885.1	99	0
SPGP0L01620	XP_018218872.1	99	0
SPGP0X00270	XP_018221476.1	99	0
SPGP0X01780	XP_018221621.1	99	0
SPGP0CW03090	XP_018219254.1	100	0
SPGP0DA01370	XP_018222618.1	99	0
SPGP0L02670	XP_018218770.1	97	0
SPGP0AA00420	XP_018220548.1	98	0
SPGP0CM01760	XP_018223150.1	99	0
SPGP0Y02550	XP_018220264.1	99	0
SPGP0F02790	XP_018221439.1	99	0
SPGP0AN00900	XP_018223996.1	99	0
SPGP0AT00360	XP_018219057.1	99	0
SPGP0J02690	XP_018219680.1	99	0
SPGP0X01920	XP_018221635.1	99	0
SPGP0X00750	XP_018221523.1	99	0
SPGP0F02890	XP_018221448.1	99	0
SPGP0CM01600	XP_018223166.1	99	0
SPGP0Y00550	XP_018220072.1	99	0
SPGP0CW03540	XP_018219210.1	96	2
SPGP0J03160	XP_018219633.1	99	0
SPGP0DN00100	XP_018221992.1	99	0
SPGP0CWtrna4G	DI49_4977	100	0
SPGP0CU00620	XP_018220766.1	99	0
SPGP0AN01070	XP_018224013.1	100	0
SPGP0AF01680	XP_018222426.1	99	0
SPGP0DB00410	XP_018223914.1	99	0
SPGP0X01480	XP_018221592.1	99	0
SPGP0DB00130	XP_018223887.1	99	0
SPGP0X00280	XP_018221477.1	99	0
SPGP0AF00500	XP_018222304.1	99	0
SPGP0CU00300	XP_018220799.1	99	0
SPGP0Y00160	XP_018220033.1	98	0
SPGP0Y01900	XP_018220201.1	99	0
SPGP0H01550	XP_018220994.1	99	0
SPGP0AT00960	XP_018219114.1	99	0
SPGP0X01980	XP_018221641.1	99	0
SPGP0CU00260	XP_018220803.1	99	0
SPGP0J02000	XP_018219749.1	99	0
SPGP0AF01530	XP_018222411.1	99	0
SPGP0AN00950	XP_018224001.1	99	0
SPGP0J00400	XP_018219908.1	99	0
SPGP0CP02860	XP_018223555.1	99	0
SPGP0S00380	XP_018224086.1	99	0
SPGP0J02150	XP_018219734.1	99	0
SPGP0CN00860	XP_018220886.1	99	0
SPGP0AF00480	XP_018222302.1	99	0
SPGP0DA00420	XP_018222712.1	99	0
SPGP0DA00350	XP_018222719.1	99	0
SPGP0AJ01070	XP_018221878.1	99	0
SPGP0F00230	XP_018221192.1	97	1
SPGP0H01070	XP_018221038.1	99	0
SPGP0L00390	XP_018218993.1	98	0
SPGP0L02470	XP_018218789.1	99	0
SPGP0X01150	XP_018221559.1	99	0
SPGP0CM01170	XP_018223208.1	99	0
SPGP0X01620	XP_018221605.1	99	0
SPGP0CW01990	XP_018219361.1	99	0
SPGP0CW01190	XP_018219438.1	99	0
SPGP0V00160	XP_018221767.1	96	2
SPGP0CW00900	XP_018219466.1	99	0
SPGP0Y02960	XP_018220305.1	99	0
SPGP0U00170	XP_018223053.1	99	0
SPGP0Y00770	XP_018220093.1	99	0
SPGP0DA01130	XP_018222642.1	99	0
SPGP0CU01240	XP_018220708.1	99	0
SPGP0CPtrna10Y	DI49_2382	100	0
SPGP0HR00100	XP_018222852.1	97	0
SPGP0CN00730	XP_018220898.1	100	0
SPGP0Y02750	XP_018220284.1	99	0
SPGP0F00450	XP_018221211.1	99	0
SPGP0L00690	XP_018218964.1	99	0
SPGP0AF01990	XP_018222457.1	99	0
SPGP0F00490	XP_018221214.1	99	0
SPGP0Y00830	XP_018220099.1	99	0
SPGP0F00940	XP_018221258.1	99	0
SPGP0CM01320	XP_018223193.1	99	0
SPGP0DEtrna5V	DI49_0484	100	0
SPGP0CW01800	XP_018219380.1	99	0
SPGP0F01540	XP_018221317.1	99	0
SPGP0X01410	XP_018221585.1	99	0
SPGP0S00430	XP_018224091.1	99	0
SPGP0F01010	XP_018221265.1	99	0
SPGP0J01400	XP_018219808.1	99	0
SPGP0J01150	XP_018219832.1	99	0
SPGP0H01130	XP_018221033.1	99	0
SPGP0CM01300	XP_018223195.1	100	0
SPGP0CX01090	XP_018222128.1	99	0
SPGP0JE00100	XP_018222490.1	99	1
SPGP0HN00110	XP_018221987.1	99	0
SPGP0CN00190	XP_018220952.1	100	0
SPGP0CM00380	XP_018223286.1	99	0
SPGP0AA01270	XP_018220463.1	99	0
SPGP0CX01290	XP_018222147.1	98	0
SPGP0AT00130	XP_018219035.1	100	0
SPGP0DE00540	XP_018223871.1	99	0
SPGP0CW02380	XP_018219323.1	99	0
SPGP0F02200	XP_018221381.1	99	0
SPGP0J02810	XP_018219668.1	100	0
SPGP0J03370	XP_018219612.1	99	0
SPGP0CW03390	XP_018219225.1	99	0
SPGP0CU01100	XP_018220720.1	99	0
SPGP0Y03150	XP_018220323.1	99	0
SPGP0DE00140	XP_018223831.1	99	0
SPGP0F00430	XP_018221210.1	99	0
SPGP0Y02540	XP_018220263.1	99	0
SPGP0Y01870	XP_018220198.1	99	0
[truncated: 3,187 more rows]

## Sheet: genes alleles inherited from Saccharomyces cerevisiae
Saccharomyces pastorianus CBS1538 predicted gene	Saccharomyces cerevisiae parental allele associated	Gene identities	Gene gaps
SPGP0C00250	YIL156W-B	99	0
SPGP0I02780	YNL040W	99	0
SPGP0I00510	YNL291C	99	0
SPGP0D00690	YNR014W	100	0
SPGP0D00160	YNR067C	100	0
SPGP0T00470	YKL161C	99	0
SPGP0B00310	YER054C	99	0
SPGP0T00860	YKL116C	99	0
SPGP0I01300	YNL206C	99	0
SPGP0C00960	YIL077C	99	0
SPGP0B01580	YEL071W	99	0
SPGP0E01110	YKR031C	99	0
SPGP0E01430	YKR067W	99	0
SPGP0B00850	YER005W	99	0
SPGP0A01890	YJL048C	99	0
SPGP0C00390	YIL138C	100	0
SPGP0CR00500	YAL012W	99	0
SPGP0I01190	YNL217W	100	0
SPGP0IZ00300	YMR310C	99	0
SPGP0CX00140	YGL216W	100	0
SPGP0T00130	YKL196C	99	0
SPGP0CX00110	YGL221C	100	0
SPGP0CW03160	YHR010W	95	1
SPGP0JF00120	YER179W	99	0
SPGP0I02220	YNL100W	99	0
SPGP0B00140	YER070W	99	0
SPGP0CR00760	YAR031W	96	0
SPGP0I00790	YNL260C	100	0
SPGP0E00790	YKL003C	100	0
SPGP0A02260	YJL089W	99	0
SPGP0I01990	YNL128W	99	0
SPGP0CX00350	YGL192W	99	0
SPGP0T00250	YKL184W	99	0
SPGP0CR00250	YAL036C	99	0
SPGP0CR00560	YAL005C	99	0
SPGP0I02630	YNL056W	99	0
SPGP0A01790	YJL037W	99	0
SPGP0HU00100	YGR294W	97	0
SPGP0A02040	YJL062W-A	100	0
SPGP0IZ00270	YMR307W	99	0
SPGP0C01420	YIL023C	99	0
SPGP0C01130	YIL057C	100	0
SPGP0I02090	YNL117W	99	0
SPGP0IP00160	YGL231C	100	0
SPGP0JF00150	YER182W	99	0
SPGP0E00680	YKL013C	99	0
SPGP0B01360	YEL049W	99	0
SPGP0E00690	YKL012W	99	0
SPGP0A01530	YJL003W	100	0
SPGP0A01240	YJR031C	99	0
SPGP0D00570	YNR027W	99	0
SPGP0A00110	YJR150C	99	0
SPGP0A00960	YJR061W	99	0
SPGP0E00890	YKR008W	99	0
SPGP0T00780	YKL126W	99	0
SPGP0C00470	YIL130W	98	1
SPGP0I00920	YNL247W	99	0
SPGP0U01240	YDL131W	86	0
SPGP0AI00270	YJL217W	98	0
SPGP0E01560	YKR081C	99	0
SPGP0A00670	YJR094C	100	0
SPGP0DC00200	YNL006W	99	0
SPGP0I02470	YNL074C	99	0
SPGP0I01560	YNL175C	99	0
SPGP0IF00100	YGR288W	99	0
SPGP0I01410	YNL192W	99	0
SPGP0B00440	YER044C	100	0
SPGP0E00960	YKR016W	99	0
SPGP0I00370	YNL307C	99	0
SPGP0B00620	YER026C	99	0
SPGP0C01960	YIR031C	100	0
SPGP0EL00150	YGL246C	99	0
SPGP0I01380	YNL195C	99	0
SPGP0DC00230	YNL003C	100	0
SPGP0A01690	YJL025W	99	0
SPGP0B01380	YEL050C	99	0
SPGP0CR00360	YAL026C	99	0
SPGP0AI00180	YJL207C	99	0
SPGP0EL00220	YGL253W	99	0
SPGP0A02450	YJL109C	99	0
SPGP0IP00180	YGL233W	99	0
SPGP0C00610	YIL116W	99	0
SPGP0C01630	YIL003W	100	0
SPGP0C01170	YIL052C	99	0
SPGP0I00380	YNL306W	99	0
SPGP0I02380	YNL083W	99	0
SPGP0T00420	YKL165C	99	0
SPGP0C00940	YIL079C	99	0
SPGP0A00460	YJR112W-A	99	0
SPGP0B01170	YEL029C	99	0
SPGP0E00240	YKL058W	100	0
SPGP0DD00190	YNL029C	99	0
SPGP0I00830	YNL256W	99	0
SPGP0I02420	YNL079C	100	0
SPGP0I02640	YNL055C	99	0
SPGP0I02340	YNL087W	99	0
SPGP0A01370	YJR011C	99	0
SPGP0A02080	YJL068C	98	0
SPGP0A01610	YJL013C	99	0
SPGP0D00360	YNR047W	99	0
SPGP0A00320	YJR129C	99	0
SPGP0C01090	YIL064W	99	0
SPGP0B01280	YEL041W	99	0
SPGP0A00710	YJR090C	99	0
SPGP0D00140	YNR069C	99	0
SPGP0T00400	YKL167C	99	0
SPGP0E01660	YKR091W	99	0
SPGP0T00800	YKL124W	99	0
SPGP0T00600	YKL145W	99	0
SPGP0T00110	YKL198C	98	1
SPGP0I00250	YNL320W	99	0
SPGP0E01000	YKR020W	99	0
SPGP0E00900	YKR009C	99	0
SPGP0I01310	YNL204C	99	0
SPGP0E01170	YKR039W	99	0
SPGP0I02400	YNL081C	99	0
SPGP0B00910	YEL002C	99	0
SPGP0C00320	YIL146C	99	0
SPGP0B01550	YEL069C	98	0
SPGP0C00370	YIL140W	99	0
SPGP0I02030	YNL124W	99	0
SPGP0CX00370	YGL190C	99	0
SPGP0DD00130	YNL023C	99	0
SPGP0E00550	YKL024C	99	0
SPGP0E00220	YKL060C	99	0
SPGP0C00130	YJL221C	98	0
SPGP0CX00130	YGL219C	100	0
SPGP0I00110	YNL335W	99	0
SPGP0IZ00320	YMR312W	99	0
SPGP0T00230	YKL186C	99	0
SPGP0B00160	YER068W	99	0
SPGP0I00770	YNL262W	99	0
SPGP0A02200	YJL082W	99	0
SPGP0T00580	YKL148C	99	0
SPGP0E01750	YKR099W	99	0
SPGP0A00990	YJR058C	99	0
SPGP0I02810	YNL037C	99	0
SPGP0I02200	YNL102W	99	0
SPGP0C00140	YOL156W	98	0
SPGP0ES00150	YER166W	99	0
SPGP0C01400	YIL026C	99	0
SPGP0DW00100	YBR299W	99	0
SPGP0FY00100	YER184C	99	0
SPGP0HY00110	YGL237C	99	1
SPGP0B01340	YEL047C	99	0
SPGP0CR00140	YAL047C	99	0
SPGP0D00550	YNR029C	99	0
SPGP0E00570	YKL023W	98	1
SPGP0A00940	YJR063W	99	0
SPGP0CR00750	YAR029W	98	0
SPGP0C00700	YIL107C	99	0
SPGP0A02330	YJL096W	99	0
SPGP0U01220	YDL130W	86	2
SPGP0U01730	YDL188C	83	1
SPGP0I00940	YNL245C	100	0
SPGP0C00520	YIL125W	99	0
SPGP0HM00120	YAL058W	99	0
SPGP0E01540	YKR079C	99	0
SPGP0E01090	YKR029C	99	0
SPGP0Y01830	YMR143W	97	0
SPGP0I02600	YNL061W	99	0
SPGP0T00960	YKL104C	99	0
SPGP0I00890	YNL250W	99	0
SPGP0A00640	YJR096W	99	0
SPGP0DC00260	YNR001C	99	0
SPGP0I01540	YNL177C	99	0
SPGP0AI00150	YJL204C	99	0
SPGP0A00230	YJR137C	99	0
SPGP0I01430	YNL190W	99	0
SPGP0B00420	YER045C	99	0
SPGP0C01740	YIR008C	99	0
SPGP0I00520	YNL290W	100	0
SPGP0CU01320	YLR300W	86	0
SPGP0E00940	YKR014C	100	0
SPGP0I00390	YNL305C	99	0
SPGP0I02360	YNL085W	99	0
SPGP0E01320	YKR056W	99	0
SPGP0C01980	YIR033W	99	0
SPGP0A01200	YJR035W	99	0
SPGP0I01810	YNL147W	100	0
SPGP0C00580	YIL119C	98	1
SPGP0I00630	YNL278W	99	0
SPGP0HA00100	YNL284C-B	99	0
SPGP0B01400	YEL052W	99	0
SPGP0E01710	YKR095W-A	100	0
SPGP0A02430	YJL106W	99	0
SPGP0C00630	YIL114C	99	0
SPGP0I01770	YNL152W	99	0
SPGP0ID00100	YAL061W	99	0
SPGP0B00120	YER072W	100	0
SPGP0B01110	YEL023C	99	0
SPGP0I00270	YNL317W	99	0
SPGP0I00850	YNL254C	99	0
SPGP0A01160	YJR041C	99	0
SPGP0A01350	YJR013W	99	0
SPGP0E01020	YKR022C	99	0
SPGP0A01590	YJL011C	100	0
SPGP0I02240	YNL098C	99	0
SPGP0A00340	YJR126C	99	0
SPGP0T00770	YKL127W	96	0
SPGP0D00300	YNR053C	99	0
SPGP0I02010	YNL126W	99	0
SPGP0C01210	YIL048W	99	0
SPGP0CM01960	YBR092C	87	0
SPGP0B01200	YEL032W	99	0
SPGP0A01800	YJL038C	99	0
SPGP0I00200	YNL326C	99	0
SPGP0ES00160	YER167W	99	0
SPGP0A00850	YJR073C	99	0
SPGP0JF00160	YER183C	99	0
SPGP0B00260	YER058W	99	0
SPGP0T01110	YKL087C	99	0
SPGP0I02720	YNL047C	99	0
SPGP0IP00140	YGL229C	99	0
SPGP0T00820	YKL121W	99	0
SPGP0D00340	YNR049C	100	0
SPGP0A02440	YJL107C	99	0
SPGP0I01320	YNL202W	99	0
SPGP0A01870	YJL046W	99	0
SPGP0I02690	YNL050C	99	0
SPGP0E01150	YKR037C	99	0
SPGP0A02180	YJL080C	99	0
SPGP0I02280	YNL094W	99	0
SPGP0I00720	YNL268W	99	0
SPGP0CX00480	YGL176C	99	0
SPGP0C00350	YIL143C	99	0
SPGP0B00980	YEL011W	99	0
SPGP0CR00540	YAL008W	99	0
SPGP0C01710	YIR005W	100	0
SPGP0I01480	YNL185C	99	0
SPGP0E00200	YKL062W	99	0
SPGP0T00170	YKL192C	99	0
SPGP0E01290	YKR053C	99	0
SPGP0T00210	YKL188C	99	0
SPGP0I02820	YNL036W	99	0
SPGP0B00180	YER066W	100	0
SPGP0I01730	YNL156C	99	0
SPGP0A02220	YJL084C	99	0
SPGP0AI00280	YJL218W	99	0
SPGP0CR00530	YAL009W	99	0
SPGP0A01990	YJL058C	99	0
SPGP0DD00210	YNL031C	100	0
SPGP0JG00110	YGL258W	99	0
SPGP0I02580	YNL063W	99	0
SPGP0CY00100	YAL054C	99	0
SPGP0I01700	YNL159C	99	0
SPGP0A01750	YJL033W	99	0
SPGP0A02520	YJL118W	99	0
SPGP0T01160	YKL081W	99	0
SPGP0B01320	YEL045C	99	0
SPGP0A01570	YJL008C	100	0
SPGP0A01280	YJR022W	100	0
SPGP0CP03390	YBL059C-A	86	2
SPGP0D00530	YNR031C	99	0
SPGP0E00140	YKL068W	98	0
SPGP0DZ00100	YDR542W	99	0
SPGP0CRtrna17P	YOL013W-A	96	1
SPGP0T00810	YKL122C	99	0
SPGP0A00150	YJR145C	99	0
SPGP0A00620	YJR098C	99	0
SPGP0T01140	YKL084W	99	0
SPGP0C00870	YIL090W	99	0
SPGP0CS00100	YPR204W	97	1
SPGP0C00380	YIL139C	99	0
SPGP0DC00240	YNL002C	100	0
SPGP0E01520	YKR077W	100	0
SPGP0B00400	YER047C	99	0
SPGP0A00260	YJR135C	99	0
SPGP0E00950	YKR015C	99	0
SPGP0C01080	YIL065C	100	0
SPGP0CX00440	YGL181W	97	3
SPGP0A00370	YJR123W	99	0
SPGP0E00920	YKR011C	99	0
SPGP0B00540	YER034W	99	0
SPGP0I00610	YNL280C	99	0
SPGP0A01220	YJR033C	99	0
SPGP0CR00680	YAR018C	99	0
SPGP0EL00190	YGL250W	99	0
SPGP0I01830	YNL145W	99	0
SPGP0CX00240	YGL205W	99	0
SPGP0AY00120	YPR202W	99	0
SPGP0I01220	YNL214W	99	0
SPGP0HV00100	YPL277C	99	0
SPGP0C00820	YIL095W	99	0
SPGP0C00650	YIL112W	99	0
SPGP0D00350	YNR048W	99	0
SPGP0B01420	YEL054C	100	0
SPGP0CR00780	YAR035W	99	0
SPGP0B00740	YER015W	99	0
SPGP0CW00560	YOR302W	96	0
SPGP0A02140	YJL074C	99	0
SPGP0A02410	YJL104W	100	0
SPGP0B01130	YEL025C	99	0
SPGP0CR00620	YAR002C-A	99	0
SPGP0A01140	YJR043C	99	0
SPGP0I00870	YNL252C	99	0
SPGP0A01090	YJR048W	100	0
SPGP0C00900	YIL087C	99	0
SPGP0DD00220	YNL032W	99	0
SPGP0CR00240	YAL037W	99	0
SPGP0A00810	YJR077C	99	0
SPGP0D00320	YNR051C	99	0
SPGP0A00360	YJR124C	99	0
SPGP0C01230	YIL046W	99	0
SPGP0CX00290	YGL198W	99	0
SPGP0D00670	YNR016C	99	0
SPGP0B01180	YEL030W	99	0
SPGP0D00180	YNR065C	99	0
SPGP0T01090	YKL089W	99	0
SPGP0A01810	YJL039C	99	0
SPGP0E01140	YKR036C	99	0
SPGP0T00640	YKL141W	99	0
SPGP0I01340	YNL200C	99	0
SPGP0DD00110	YNL021W	99	0
SPGP0ES00140	YER165W	99	0
SPGP0E00490	YKL032C	98	2
SPGP0C00360	YIL142W	99	0
SPGP0E01100	YKR030W	99	0
SPGP0T00150	YKL194C	99	0
SPGP0C00480	YIL129C	99	0
SPGP0I00600	YNL281W	100	0
SPGP0B00210	YER063W	99	0
SPGP0I01130	YNL223W	99	0
SPGP0E00260	YKL056C	99	0
SPGP0C02040	YIR039C	99	0
SPGP0I02800	YNL038W	99	0
SPGP0E01700	YKR095W	99	0
SPGP0B01140	YEL026W	100	0
SPGP0HM00130	YAL056W	99	0
SPGP0B01350	YEL048C	99	0
SPGP0C01790	YIR013C	99	0
SPGP0A02500	YJL116C	99	0
SPGP0I00400	YNL304W	99	0
SPGP0A01770	YJL035C	99	0
SPGP0E00740	YKL007W	99	0
SPGP0DC00120	YNL015W	100	0
SPGP0B00610	YER027C	99	0
SPGP0A02600	YJL127C-B	100	0
SPGP0A02360	YJL099W	99	0
SPGP0A01550	YJL005W	99	0
SPGP0E00410	YKL040C	99	0
SPGP0I02850	YNL033W	99	0
SPGP0T00630	YKL142W	99	0
SPGP0B01300	YEL043W	99	0
SPGP0C01520	YIL014W	99	0
SPGP0A01270	YJR024C	99	0
SPGP0T00330	YKL175W	99	0
SPGP0A00600	YJR100C	99	0
SPGP0D00510	YNR032C-A	99	0
SPGP0C00850	YIL092W	99	0
SPGP0C00560	YIL121W	99	0
SPGP0C01370	YIL031W	100	0
SPGP0A00690	YJR092W	99	0
SPGP0A00280	YJR133W	99	0
SPGP0E01500	YKR075C	99	0
SPGP0E01050	YKR025W	99	0
SPGP0E00970	YKR017C	99	0
SPGP0I01390	YNL194C	99	0
SPGP0CZ00100	YHR211W	93	2
SPGP0J03520	YNL301C	83	5
SPGP0AI00310	YOL159C	99	0
SPGP0CR00300	YAL032C	100	0
SPGP0A00350	YJR125C	99	0
SPGP0E00670	YKL014C	99	0
SPGP0B01030	YEL017W	99	0
SPGP0B00680	YER020W	99	0
SPGP0I00670	YNL273W	99	0
SPGP0AY00100	YPL282C	99	0
SPGP0CR00660	YAR014C	99	0
SPGP0I01860	YNL141W	99	0
SPGP0AI00170	YJL206C	99	0
SPGP0I00480	YNL294C	99	0
SPGP0I01670	YNL162W	99	0
SPGP0A00190	YJR141W	99	0
SPGP0A02380	YJL101C	99	0
SPGP0B01440	YEL056W	99	0
SPGP0C00670	YIL110W	99	0
SPGP0A02030	YJL062W	99	0
SPGP0A02160	YJL078C	99	0
SPGP0IP00120	YGL227W	99	0
SPGP0I02430	YNL078W	99	0
SPGP0A00830	YJR075W	99	0
SPGP0C01780	YIR012W	99	0
SPGP0C01270	YIL042C	99	0
SPGP0A01120	YJR045C	99	0
SPGP0C00920	YIL084C	99	0
SPGP0B00840	YER006W	99	0
SPGP0CR00260	YAL035W	99	0
SPGP0FK00100	YGL225W	99	0
SPGP0C01250	YIL044C	99	0
SPGP0AI00210	YJL210W	99	0
SPGP0B00430	YER044C-A	100	0
SPGP0B01230	YEL036C	99	0
SPGP0D00650	YNR018W	100	0
SPGP0C01040	YIL069C	99	0
SPGP0B01510	YEL063C	99	0
SPGP0I00440	YNL299W	99	0
SPGP0D00460	YNR036C	100	0
SPGP0I00820	YNL257C	99	0
SPGP0C00620	YIL115C	99	0
SPGP0D00700	YNR013C	99	0
SPGP0C00310	YIL147C	99	0
SPGP0E00450	YKL034W	99	0
SPGP0CX00330	YGL194C-A	99	0
SPGP0B00560	YER032W	99	0
SPGP0I01450	YNL188W	99	0
SPGP0CX00190	YGL210W	99	0
SPGP0AI00250	YJL214W	99	0
SPGP0E01260	YKR050W	99	0
SPGP0E01340	YKR058W	99	0
SPGP0DC00100	YNL018C	99	0
SPGP0B00230	YER061C	99	0
SPGP0I01440	YNL189W	99	0
SPGP0I01110	YNL225C	99	0
SPGP0CR00270	YAL034W-A	99	0
SPGP0C01800	YIR014W	99	0
SPGP0DT00100	YER175C	99	0
SPGP0E01730	YKR097W	99	0
SPGP0IZ00400	YMR319C	99	0
SPGP0EL00250	YGL256W	99	0
SPGP0T01120	YKL086W	99	0
SPGP0I02150	YNL108C	99	0
SPGP0C01770	YIR011C	99	0
SPGP0A01710	YJL027C	100	0
SPGP0CR00490	YAL013W	99	0
SPGP0I00100	YNL336W	97	0
SPGP0A00880	YJR069C	99	0
SPGP0E00390	YKL042W	99	0
SPGP0A01860	YJL045W	99	0
SPGP0B00480	YER040W	99	0
SPGP0I02350	YNL086W	99	0
SPGP0I00930	YNL246W	99	0
SPGP0I02530	YNL068C	99	0
SPGP0D00280	YNR055C	99	0
SPGP0A00440	YJR115W	100	0
SPGP0E00180	YKL064W	99	0
SPGP0E00720	YKL009W	100	0
SPGP0T00890	YKL112W	99	0
SPGP0CX00230	YGL206C	99	0
SPGP0C00830	YIL094C	99	0
SPGP0A00660	YJR094W-A	100	0
SPGP0C00680	YIL109C	99	0
SPGP0A01070	YJR050W	99	0
SPGP0T01170	YKL080W	98	0
SPGP0T00490	YKL159C	100	0
SPGP0I01820	YNL146W	100	0
SPGP0A00300	YJR131W	99	0
SPGP0E01070	YKR027W	99	0
SPGP0E00380	YKL043W	100	0
SPGP0A00330	YJR127C	99	0
SPGP0I02300	YNL092W	99	0
SPGP0E01380	YKR062W	99	0
SPGP0CR00390	YAL023C	99	0
SPGP0CR00640	YAR007C	99	0
SPGP0I00650	YNL275W	99	0
SPGP0E00650	YKL016C	99	0
SPGP0I01150	YNL221C	99	0
SPGP0I01650	YNL163C	99	0
SPGP0I01870	YNL139C	99	0
SPGP0C00690	YIL108W	99	0
SPGP0A02010	YJL060W	99	0
SPGP0A02100	YJL070C	99	0
SPGP0IP00100	YGL226W	99	0
SPGP0I00160	YNL330C	99	0
SPGP0CX00220	YGL207W	99	0
SPGP0C01360	YIL033C	100	0
SPGP0C01010	YIL072W	99	0
SPGP0A01300	YJR019C	99	0
SPGP0CR00290	YAL033W	99	0
SPGP0T00190	YKL190W	99	0
SPGP0A01100	YJR047C	100	0
SPGP0A01450	YJR005W	99	0
SPGP0A00130	YJR148W	99	0
SPGP0B01210	YEL034W	99	0
SPGP0A00270	YJR134C	99	0
SPGP0C00660	YIL111W	99	0
SPGP0D00490	YNR034W	99	0
SPGP0B01530	YEL065W	99	0
SPGP0I02290	YNL093W	99	0
SPGP0T00370	YKL171W	99	0
SPGP0D00400	YNR043W	99	0
SPGP0A02240	YJL087C	99	0
SPGP0E01120	YKR034W	100	0
SPGP0D00720	YNR011C	99	0
SPGP0C00600	YIL117C	99	0
SPGP0I00880	YNL251C	99	0
SPGP0D00170	YNR066C	98	0
SPGP0T00990	YKL100C	99	0
SPGP0CX00420	YGL184C	99	0
SPGP0DT00160	YER169W	99	0
SPGP0CR00730	YAR028W	98	0
SPGP0AI00260	YJL216C	96	0
SPGP0I01460	YNL187W	99	0
SPGP0E01240	YKR048C	99	0
SPGP0A00570	YJR103W	99	0
SPGP0C02000	YIR035C	100	0
SPGP0I01790	YNL149C	100	0
SPGP0T00980	YKL101W	99	0
SPGP0B00250	YER059W	99	0
SPGP0C01860	YIR021W	99	0
SPGP0IZ00390	YMR318C	99	0
SPGP0DT00120	YER173W	99	0
SPGP0EL00230	YGL254W	100	0
SPGP0T01100	YKL088W	99	0
SPGP0A00490	YJR110W	99	0
SPGP0C00730	YIL104C	100	0
SPGP0C01830	YIR017C	100	0
SPGP0A01730	YJL030W	99	0
SPGP0B01220	YEL035C	99	0
SPGP0A02640	YJL131C	99	0
SPGP0A01880	YJL047C	99	0
SPGP0C01480	YIL017C	99	0
SPGP0E00610	YKL019W	99	0
SPGP0I00910	YNL248C	99	0
SPGP0CX00300	YGL197W	99	0
SPGP0I02410	YNL080C	99	0
SPGP0C01510	YGR161W-B	99	0
SPGP0T00670	YKL138C-A	99	0
SPGP0T00240	YKL185W	99	0
SPGP0B01160	YEL028W	99	0
SPGP0JF00100	YER177W	99	0
SPGP0HV00110	YPL278C	100	0
SPGP0B00460	YER042W	99	0
SPGP0I02070	YNL119W	99	0
SPGP0T01130	YKL085W	99	0
SPGP0I01090	YNL229C	99	0
SPGP0D00750	YNR008W	99	0
SPGP0T00500	YKL157W	99	0
SPGP0R00520	YML078W	87	0
SPGP0IP00110	YGL226C-A	100	0
SPGP0E00930	YKR013W	98	2
SPGP0E01010	YKR021W	99	0
SPGP0HY00100	YGL236C	99	0
SPGP0C00810	YIL096C	99	0
SPGP0C01900	YIR025W	99	0
SPGP0C01100	YIL063C	99	0
SPGP0C00770	YIL101C	99	0
SPGP0E00630	YKL018W	99	0
SPGP0C00500	YIL127C	99	0
SPGP0I01630	YNL165W	99	0
SPGP0A02340	YJL097W	99	0
SPGP0CX00460	YGL179C	99	0
SPGP0T00440	YKL163W	97	0
SPGP0T00750	YKL129C	99	0
SPGP0CR00770	YAR033W	98	0
SPGP0A01260	YJR025C	99	0
SPGP0A02120	YJL072C	99	0
SPGP0C01540	YIL011W	94	3
SPGP0CR00650	YAR008W	99	0
SPGP0A00870	YJR070C	99	0
SPGP0C01070	YIL066C	99	0
SPGP0D00410	YNR041C	99	0
SPGP0B01080	YEL020W-A	100	0
SPGP0C01290	YIL040W	99	0
SPGP0A01470	YJR003C	99	0
SPGP0B01000	YEL013W	99	0
SPGP0A00250	YJR135W-A	99	0
SPGP0C02010	YIR036C	100	0
SPGP0T00680	YKL138C	99	0
SPGP0D00740	YNR009W	99	0
SPGP0I00860	YNL253W	99	0
SPGP0DC00180	YNL008C	99	0
SPGP0CX00400	YGL186C	100	0
SPGP0C00400	YIL137C	99	0
SPGP0B00520	YER036C	99	0
SPGP0A02250	YJL088W	99	0
SPGP0I02670	YNL052W	100	0
SPGP0I02830	YNL035C	99	0
SPGP0I01400	YNL193W	99	0
SPGP0D00710	YNR012W	99	0
SPGP0E01220	YKR045C	96	4
SPGP0I01000	YNL239W	99	0
SPGP0T00970	YKL103C	99	0
SPGP0B00900	YEL001C	99	0
SPGP0C01840	YIR018W	99	0
SPGP0C01810	YIR015W	99	0
SPGP0DT00140	YER171W	99	0
SPGP0E00170	YKL065C	99	0
SPGP0C01750	YIR009W	100	0
SPGP0CR00100	YAL053W	99	0
SPGP0A02460	YJL110C	99	0
SPGP0E01680	YKR093W	99	0
SPGP0GB00100	YOR388C	99	0
SPGP0C02020	YIR037W	99	0
SPGP0B01290	YEL042W	100	0
SPGP0C00710	YIL106W	99	0
SPGP0E00160	YKL065W-A	99	0
SPGP0B00220	YER062C	100	0
SPGP0CR00520	YAL010C	99	0
SPGP0IZ00380	YMR317W	99	0
SPGP0CX00380	YGL189C	100	0
SPGP0T00380	YKL170W	100	0
SPGP0A01820	YJL041W	100	0
SPGP0A00770	YJR083C	99	0
SPGP0I00970	YNL242W	99	0
SPGP0I02790	YNL039W	99	0
SPGP0A01050	YJR052W	99	0
SPGP0I02390	YNL082W	99	0
SPGP0CW00280	YOR335C	87	0
SPGP0T00650	YKL140W	100	0
SPGP0D00240	YNR059W	99	0
SPGP0A00400	YJR119C	99	0
SPGP0I01620	YNL166C	99	0
SPGP0C01470	YIL018W	99	0
SPGP0B01490	YEL061C	99	0
SPGP0A01310	YJR017C	99	0
SPGP0GL00100	YER188W	90	0
SPGP0D00230	YNR060W	99	0
SPGP0T00350	YKL173W	99	0
SPGP0CX00260	YGL202W	99	0
SPGP0B00690	YER019W	99	0
SPGP0GE00100	YCR097W	91	0
SPGP0E00130	YKL068W-A	99	0
SPGP0D00770	YNR006W	100	0
SPGP0T00520	YKL155C	99	0
SPGP0HY00120	YGL238W	99	0
SPGP0T00260	YKL183W	99	0
SPGP0GV00100	YER176W	99	0
SPGP0CM01720	YBR118W	96	0
SPGP0C00150	YIL169C	97	0
SPGP0E01030	YKR023W	99	0
SPGP0I00680	YNL272C	99	0
SPGP0C00790	YIL098C	99	0
SPGP0B00590	YER029C	99	0
SPGP0CR00350	YAL027W	99	0
SPGP0I00800	YNL259C	100	0
SPGP0FQ00110	YBR298C	99	0
SPGP0A02320	YJL095W	99	0
SPGP0E01640	YKR089C	99	0
SPGP0T00460	YKL162C	99	0
SPGP0C00980	YIL075C	99	0
SPGP0C01440	YIL021W	99	0
SPGP0A02070	YJL066C	100	0
SPGP0AU00170	YDR011W	84	0
SPGP0A02490	YJL115W	99	0
SPGP0I02510	YNL070W	100	0
SPGP0I01960	YNL131W	100	0
SPGP0C01050	YIL068C	99	0
SPGP0I00550	YNL287W	100	0
SPGP0E01450	YKR069W	99	0
SPGP0A01670	YJL023C	99	0
SPGP0CR00310	YAL031C	99	0
SPGP0CW02630	YOR074C	85	1
SPGP0FK00120	YGL223C	99	0
SPGP0A01410	YJR008W	99	0
SPGP0E00810	YKL001C	100	0
SPGP0C00890	YIL088C	99	0
SPGP0C01320	YIL037C	99	0
SPGP0A00910	YJR066W	99	0
SPGP0C02030	YIR038C	99	0
SPGP0C00640	YIL113W	99	0
SPGP0EL00180	YGL249W	99	0
SPGP0T01080	YKL090W	99	0
SPGP0DC00160	YNL010W	99	0
SPGP0C00420	YIL135C	99	0
SPGP0D00760	YNR007C	100	0
SPGP0B00500	YER038C	99	0
SPGP0T01020	YKL096W	100	0
SPGP0I01420	YNL191W	99	0
SPGP0I01470	YNL186W	99	1
SPGP0T00950	YKL105C	99	0
SPGP0B00960	YEL007W	99	0
SPGP0I00950	YNL244C	99	0
SPGP0I02080	YNL118C	99	0
SPGP0E01200	YKR043C	99	0
SPGP0B00920	YEL003W	100	0
SPGP0CR00130	YAL048C	99	0
SPGP0IZ00350	YMR315W	99	0
SPGP0I01020	YNL237W	99	0
SPGP0I01250	YNL211C	100	0
SPGP0E00150	YKL067W	99	0
SPGP0I01280	YNL208W	99	0
SPGP0E00400	YKL041W	99	0
SPGP0CX00410	YGL185C	99	0
SPGP0I00750	YNL264C	100	0
SPGP0CR00160	YAL044W-A	99	0
SPGP0CU00710	YLR367W	80	4
SPGP0B01270	YEL040W	99	0
SPGP0CR00720	YAR027W	99	0
SPGP0B00240	YER060W	99	0
SPGP0A01080	YJR049C	99	0
SPGP0I02370	YNL084C	99	0
SPGP0CR00330	YAL029C	99	0
SPGP0I01640	YNL164C	99	0
SPGP0A02680	YJL134W	99	0
SPGP0I01170	YNL219C	99	0
SPGP0D00220	YNR061C	99	0
SPGP0I02120	YNL113W	99	0
SPGP0A00420	YJR117W	99	0
SPGP0A00930	YJR064W	99	0
SPGP0C01550	YIL010W	99	0
SPGP0A01330	YJR015W	100	0
SPGP0T00760	YKL128C	95	0
SPGP0B01120	YEL024W	99	0
SPGP0A00680	YJR093C	99	0
SPGP0D00590	YNR024W	100	0
SPGP0JM00100	YPL274W	99	0
SPGP0A01840	YJL043W	99	0
SPGP0C00590	YIL118W	100	0
SPGP0Y01560	YMR115W	82	1
SPGP0I02230	YNL099C	99	0
SPGP0I02680	YNL051W	99	0
SPGP0D00780	YNR004W	100	0
SPGP0AY00130	YER190W	97	0
SPGP0A00240	YJR136C	99	0
SPGP0Y00570	YMR011W	86	0
SPGP0E01470	YKR071C	99	0
SPGP0E00580	YKL022C	99	0
SPGP0C00540	YIL123W	99	0
SPGP0A02300	YJL093C	99	0
SPGP0CR00370	YAL025C	99	0
SPGP0E00360	YKL046C	99	0
SPGP0B00710	YER017C	99	0
SPGP0E01620	YKR087C	99	0
SPGP0HM00100	YAL060W	98	0
SPGP0T01000	YKL099C	100	0
SPGP0D00480	YNR034W-A	99	0
SPGP0C01020	YIL071C	99	0
SPGP0A00510	YJR108W	100	0
SPGP0I00150	YNL331C	99	0
SPGP0CR00150	YAL046C	99	0
SPGP0I00620	YNL279W	99	0
SPGP0C01300	YIL039W	99	0
SPGP0I00540	YNL288W	99	0
SPGP0A01650	YJL020C	99	0
SPGP0A01480	YJR002W	99	0
SPGP0D00380	YNR045W	99	0
SPGP0A01430	YJR006W	99	0
SPGP0B00890	YER001W	99	0
SPGP0C01990	YIR034C	99	0
SPGP0C01340	YIL035C	99	0
SPGP0I02740	YNL045W	99	0
SPGP0A00210	YJR139C	99	0
SPGP0B01590	YEL072W	99	0
SPGP0C00440	YIL133C	99	0
SPGP0DC00140	YNL012W	99	0
SPGP0T00930	YKL107W	99	0
SPGP0B00370	YER049W	99	0
SPGP0L02130	YPL218W	90	0
SPGP0E00860	YKR005C	99	0
SPGP0DD00170	YNL026W	99	0
SPGP0IZ00330	YMR313C	99	0
SPGP0C01880	YIR023W	99	0
SPGP0B00940	YEL005C	99	0
SPGP0B00510	YER037W	99	0
SPGP0E01770	YKR101W	99	0
SPGP0I00710	YNL270C	99	0
SPGP0E00750	YKL006C-A	99	0
SPGP0I01230	YNL213C	100	0
SPGP0A01440	YJR005C-A	100	0
SPGP0E00420	YKL039W	99	0
SPGP0CX00390	YGL187C	100	0
SPGP0B00360	YER050C	99	0
SPGP0CR00410	YAL021C	99	0
SPGP0E01480	YKR072C	99	0
SPGP0A00430	YJR116W	100	0
SPGP0C00750	YIL102C-A	99	0
SPGP0B01330	YEL046C	99	0
SPGP0C01150	YIL055C	99	0
SPGP0T01050	YKL093W	99	0
SPGP0A02570	YJL125C	99	0
SPGP0A02510	YJL117W	99	0
SPGP0CR00480	YAL014C	99	0
SPGP0T00340	YKL174C	99	0
SPGP0C01390	YIL027C	100	0
SPGP0JG00120	YGL258W-A	97	0
SPGP0I02130	YNL111C	100	0
SPGP0T00690	YKL137W	99	0
SPGP0D00200	YNR063W	99	0
SPGP0C01570	YIL009W	99	0
SPGP0AA01560	YLR002C	83	1
SPGP0I02250	YNL097C	99	0
SPGP0B00390	YER048C	99	0
SPGP0D00800	YNR002C	100	0
SPGP0T00550	YKL151C	99	0
SPGP0E01060	YKR026C	99	0
SPGP0JG00100	YGL257C	98	0
SPGP0I02700	YNL049C	99	0
SPGP0B01060	YEL019C	99	0
SPGP0B00550	YER033C	99	0
SPGP0B00880	YER002W	99	0
SPGP0E00300	YKL052C	99	0
SPGP0C01940	YIR029W	99	0
SPGP0CR00210	YAL040C	99	0
SPGP0E00990	YKR019C	99	0
SPGP0B00770	YER012W	99	0
SPGP0GG00100	YBR012C	90	1
SPGP0B00760	YER013W	99	0
SPGP0E01600	YKR085C	99	0
SPGP0ID00110	YAL062W	99	0
SPGP0CR00170	YAL044C	100	0
SPGP0DV00100	YER168C	99	0
SPGP0I01920	YNL135C	100	0
SPGP0C00950	YIL078W	99	0
SPGP0A01980	YJL057C	99	0
SPGP0A01630	YJL016W	99	0
SPGP0I02170	YNL106C	99	0
SPGP0I00580	YNL283C	99	0
SPGP0E00770	YKL005C	99	0
SPGP0FY00130	YER187W	92	0
SPGP0A01180	YJR039W	99	0
SPGP0A02660	YJL133W	99	0
SPGP0B01020	YEL016C	99	0
SPGP0I02660	YNL053W	99	0
SPGP0A01460	YJR004C	99	0
SPGP0T00200	YKL189W	99	0
SPGP0A00760	YJR084W	99	0
SPGP0C01180	YIL051C	99	0
SPGP0A00170	YJR143C	99	0
SPGP0C00460	YIL131C	99	0
SPGP0T00910	YKL109W	99	0
SPGP0E00840	YKR003W	99	0
SPGP0E01280	YKR052C	99	0
SPGP0IZ00310	YMR311C	99	0
SPGP0E01400	YKR064W	99	0
SPGP0B00280	YER056C-A	99	0
SPGP0A01760	YJL034W	99	0
SPGP0B01470	YEL059C-A	99	0
SPGP0I02770	YNL041C	99	0
SPGP0I01210	YNL215W	99	0
SPGP0I00730	YNL267W	99	0
SPGP0I02590	YNL062C	99	0
SPGP0B00340	YER052C	99	0
SPGP0CR00120	YAL049C	99	0
SPGP0CR00430	YAL019W	99	0
SPGP0E01080	YKR028W	99	0
SPGP0B00320	YER053C-A	100	0
SPGP0E00440	YKL035W	99	0
SPGP0B01310	YEL044W	100	0
SPGP0C01110	YIL062C	99	0
SPGP0I02110	YNL115C	99	0
SPGP0I01600	YNL168C	99	0
SPGP0I00190	YNL327W	99	0
SPGP0CR00710	YAR023C	99	0
SPGP0T01070	YKL091C	99	0
SPGP0DD00200	YNL030W	99	0
SPGP0A02530	YJL121C	99	0
SPGP0A02620	YJL129C	99	0
SPGP0T00360	YKL172W	99	0
SPGP0CX00320	YGL195W	99	0
SPGP0A00970	YJR060W	99	0
SPGP0I00990	YNL240C	99	0
SPGP0I02330	YNL088W	99	0
SPGP0EL00210	YGL252C	99	0
SPGP0B01070	YEL020C	99	0
SPGP0CR00460	YAL016W	99	0
SPGP0C01600	YIL006W	99	0
SPGP0B01250	YEL038W	99	0
SPGP0A00390	YJR121W	99	0
SPGP0DD00120	YNL022C	100	0
SPGP0D00620	YNR021W	99	0
SPGP0C01820	YIR016W	98	0
SPGP0C01000	YIL073C	99	0
SPGP0E00530	YKL026C	100	0
SPGP0T00300	YKL179C	99	0
SPGP0I02570	YNL064C	99	0
SPGP0I00300	YNL314W	99	0
SPGP0E01630	YKR088C	99	0
SPGP0C01920	YIR027C	99	0
SPGP0I01330	YNL201C	99	0
SPGP0E00320	YKL050C	99	0
SPGP0T00880	YKL113C	99	0
SPGP0T00430	YKL164C	99	0
SPGP0B00570	YER031C	100	0
SPGP0E00850	YKR004C	99	0
SPGP0CR00220	YAL039C	99	0
SPGP0B00750	YER014W	99	0
SPGP0E01580	YKR083C	99	0
SPGP0E00620	YKL018C-A	99	0
SPGP0I01900	YNL137C	99	0
SPGP0CR00190	YAL042W	99	0
SPGP0C01760	YIR010W	99	1
SPGP0C01670	YIR001C	99	0
SPGP0CR00590	YAL001C	99	0
SPGP0I00500	YNL292W	99	0
SPGP0A01960	YJL055W	100	0
SPGP0AA01930	YLL039C	84	0
SPGP0A02700	YJL137C	99	0
SPGP0A00470	YJR112W	99	0
SPGP0FY00110	YER185W	99	0
SPGP0A00560	YJR104C	100	0
SPGP0I01750	YNL154C	99	0
SPGP0I01660	YNL162W-A	99	0
SPGP0A00700	YJR091C	99	0
SPGP0D00430	YNR039C	99	0
SPGP0T00740	YKL130C	99	0
SPGP0EL00120	YGL243W	99	0
SPGP0B00830	YER007W	99	0
SPGP0E00820	YKR001C	99	0
SPGP0I00130	YNL333W	99	0
SPGP0I02750	YNL044W	100	0
SPGP0C00240	YIL157C	99	0
SPGP0AI00200	YJL209W	99	0
SPGP0E01360	YKR060W	99	0
SPGP0A00180	YJR142W	99	0
SPGP0I00570	YNL284C	100	0
SPGP0E00780	YKL004W	99	0
SPGP0I01070	YNL231C	99	0
SPGP0E00460	YKL033W-A	99	0
SPGP0I01590	YNL169C	100	0
SPGP0CX00490	YGL175C	99	0
SPGP0I02050	YNL122C	99	0
SPGP0A02150	YJL076W	99	0
SPGP0A02550	YJL123C	98	2
SPGP0A00950	YJR062C	99	0
SPGP0C01680	YIR002C	99	0
SPGP0C01350	YIL034C	100	0
SPGP0CX00430	YGL183C	99	0
SPGP0E01440	YKR068C	99	0
SPGP0C01530	YIL013C	99	0
SPGP0I00310	YNL313C	99	0
SPGP0IF00110	YGR289C	99	0
SPGP0AI00130	YJL201W	99	0
SPGP0B01100	YEL022W	99	0
SPGP0CR00440	YAL018C	99	0
SPGP0DD00100	YNL020C	99	0
SPGP0A01390	YJR010W	99	0
SPGP0CX00470	YGL178W	99	0
SPGP0D00600	YNR023W	99	0
SPGP0C00280	YIL150C	99	0
SPGP0A02310	YJL094C	99	0
SPGP0I00280	YNL316C	99	0
SPGP0E01610	YKR086W	99	0
SPGP0I01690	YNL160W	99	0
SPGP0C01690	YIR003W	99	0
SPGP0I00430	YNL300W	99	0
SPGP0E00870	YKR006C	99	0
SPGP0I01610	YNL167C	99	0
SPGP0CX00510	YGL173C	98	0
SPGP0A00580	YJR102C	100	0
SPGP0E00700	YKL011C	99	0
SPGP0I00140	YNL332W	99	0
SPGP0A01940	YJL053W	99	0
SPGP0I02040	YNL123W	99	0
SPGP0A01490	YJR001W	99	0
SPGP0A00740	YJR086W	99	0
SPGP0A01520	YJL002C	99	0
SPGP0A00220	YJR138W	99	0
SPGP0T00530	YKL154W	99	0
SPGP0I02000	YNL127W	99	0
SPGP0A00540	YJR106W	99	0
SPGP0I02210	YNL101W	99	0
SPGP0A01230	YJR032W	99	0
SPGP0T00730	YKL132C	99	0
SPGP0A00720	YJR089W	99	0
SPGP0D00450	YNR037C	99	0
SPGP0D00110	YNR074C	99	0
SPGP0A00590	YJR101W	99	0
SPGP0I02480	YNL073W	99	0
SPGP0HM00140	YAL055W	98	0
SPGP0D00540	YNR030W	99	0
SPGP0B00300	YER055C	99	0
SPGP0B00650	YER023W	99	0
SPGP0CR00470	YAL015C	99	0
SPGP0C00260	YIL156W	99	0
SPGP0CX00360	YGL191W	99	0
SPGP0T00320	YKL176C	99	0
SPGP0C01500	YIL015W	99	0
SPGP0I01060	YNL232W	99	0
SPGP0C01330	YIL036W	99	0
SPGP0E00120	YKL069W	100	0
SPGP0I00330	YNL311C	99	0
SPGP0AI00110	YJL199C	99	0
SPGP0A02400	YJL103C	99	0
SPGP0D00660	YNR017W	100	0
SPGP0I01200	YNL216W	99	0
SPGP0CX00210	YGL208W	99	0
SPGP0B00330	YER053C	99	0
SPGP0I01720	YNL157W	99	0
SPGP0B00640	YER024W	99	0
SPGP0B01480	YEL060C	99	0
SPGP0I00340	YNL310C	99	0
SPGP0I01550	YNL176C	99	0
SPGP0A00140	YJR147W	99	0
SPGP0T00850	YKL117W	99	0
SPGP0L01920	YPL195W	81	1
SPGP0E01670	YKR092C	94	3
SPGP0B00530	YER035W	100	0
SPGP0I02310	YNL091W	99	0
SPGP0E01490	YKR074W	99	0
SPGP0B00790	YER010C	100	0
SPGP0A01920	YJL051W	99	0
SPGP0AN00290	YDR406W	81	1
SPGP0A02290	YJL092W	99	0
SPGP0C00450	YIL132C	99	0
SPGP0CP03510	YBL075C	85	0
SPGP0CR00580	YAL002W	99	0
SPGP0B01500	YEL062W	99	0
SPGP0C00510	YIL126W	99	0
SPGP0I02320	YNL090W	99	0
SPGP0DC00220	YNL004W	100	0
SPGP0T00510	YKL156W	99	0
SPGP0B01040	YEL017C-A	100	0
SPGP0E00430	YKL038W	99	0
SPGP0A01210	YJR034W	100	0
SPGP0T00710	YKL134C	99	0
SPGP0D00470	YNR035C	100	0
SPGP0E01720	YKR096W	99	0
SPGP0A00290	YJR132W	99	0
SPGP0C00230	YIL158W	99	0
SPGP0AI00300	YOL158C	99	0
SPGP0E01690	YKR094C	99	0
SPGP0FQ00100	YBR297W	97	0
SPGP0C01950	YIR030C	99	0
SPGP0E01130	YKR035W-A	99	0
SPGP0C00200	YIL161W	99	0
SPGP0B00490	YER039C	99	0
SPGP0B00670	YER021W	99	0
SPGP0E00340	YKL048C	99	0
SPGP0I02450	YNL076W	99	0
SPGP0CX00340	YGL194C	99	0
SPGP0C01910	YIR026C	99	0
SPGP0I01080	YNL230C	99	0
SPGP0I01880	YNL138W-A	99	0
SPGP0E00350	YKL047W	99	0
SPGP0C01640	YIL002W-A	100	0
SPGP0I01940	YNL133C	99	0
SPGP0C01310	YIL038C	99	0
SPGP0DD00140	YNL024C	99	0
SPGP0D00520	YNR032W	99	0
SPGP0I00350	YNL309W	99	0
SPGP0A01020	YJR055W	99	0
SPGP0ES00130	YER164W	92	0
SPGP0C00990	YIL074C	99	0
SPGP0I02550	YNL066W	99	0
SPGP0D00390	YNR044W	95	1
SPGP0B01450	YEL057C	99	0
SPGP0A01000	YJR057W	99	0
SPGP0A02420	YJL105W	99	0
SPGP0C00190	YIL162W	99	0
SPGP0T00700	YKL135C	99	0
SPGP0A00750	YJR085C	100	0
SPGP0I01360	YNL197C	99	0
SPGP0CX00500	YGL174W	99	0
SPGP0D00130	YNR070W	99	0
SPGP0D00640	YNR019W	99	0
SPGP0A02350	YJL098W	99	0
SPGP0I02760	YNL042W	99	0
SPGP0I00320	YNL312W	100	0
SPGP0I00740	YNL265C	99	0
SPGP0I00170	YNL329C	99	0
SPGP0DD00180	YNL027W	99	0
SPGP0E01650	YKR090W	99	0
SPGP0I00210	YNL325C	99	0
SPGP0AA01770	YLL021W	81	1
SPGP0E00520	YKL027W	99	0
SPGP0E00290	YKL053C-A	99	0
SPGP0E00830	YKR002W	99	0
SPGP0I01980	YNL129W	100	0
SPGP0CR00280	YAL034C	99	0
SPGP0A01900	YJL049W	99	0
SPGP0C00430	YIL134W	99	0
SPGP0C01030	YIL070C	99	0
SPGP0B00110	YER073W	99	0
SPGP0I02610	YNL059C	99	0
SPGP0I01740	YNL155W	99	0
SPGP0CX00170	YGL212W	99	0
SPGP0T00280	YKL181W	99	0
SPGP0CR00570	YAL003W	99	1
SPGP0HV00130	YOR391C	99	0
SPGP0I02160	YNL107W	100	0
SPGP0A00500	YJR109C	99	0
SPGP0C01450	YIL020C	99	0
SPGP0C01580	YIL008W	100	0
SPGP0I02560	YNL065W	99	0
SPGP0FK00110	YGL224C	99	0
SPGP0C00340	YIL144W	99	0
SPGP0A02470	YJL111W	99	0
SPGP0IP00170	YGL232W	99	0
SPGP0AJ00510	YHR039C-A	87	0
SPGP0C00490	YIL128W	99	0
SPGP0C00220	YIL159W	99	0
SPGP0B00470	YER041W	99	0
SPGP0C01720	YIR006C	99	0
SPGP0I00560	YNL286W	99	0
SPGP0C00760	YIL102C	100	0
SPGP0I01530	YNL178W	99	0
SPGP0E00190	YKL063C	99	0
SPGP0I01240	YNL212W	99	0
SPGP0C00880	YIL089W	99	0
SPGP0IZ00280	YMR308C	99	0
SPGP0C01930	YIR028W	99	0
SPGP0CR00230	YAL038W	99	0
SPGP0AI00140	YJL203W	99	0
SPGP0EL00100	YGL241W	99	0
SPGP0T01010	YKL098W	100	0
SPGP0A01340	YJR014W	100	0
SPGP0I00450	YNL298W	99	0
SPGP0C01660	YIL001W	99	0
SPGP0C01490	YIL016W	99	0
SPGP0A01040	YJR053W	99	0
SPGP0IZ00290	YMR309C	99	0
SPGP0CX00150	YGL215W	99	0
SPGP0C01590	YIL007C	99	0
SPGP0E00310	YKL051W	99	0
SPGP0B00600	YER028C	98	1
SPGP0I01930	YNL134C	99	0
SPGP0T00720	YKL133C	99	0
SPGP0A00310	YJR130C	99	0
SPGP0T00870	YKL114C	99	0
SPGP0E00270	YKL055C	99	0
SPGP0B01520	YEL064C	99	0
SPGP0B01260	YEL039C	99	0
SPGP0B01390	YEL051W	100	0
SPGP0T00570	YKL149C	99	0
SPGP0B00860	YER004W	99	0
SPGP0I00530	YNL289W	100	0
SPGP0I01270	YNL209W	99	0
SPGP0CR00510	YAL011W	99	0
SPGP0AF01690	YGR225W	80	1
SPGP0I01180	YNL218W	99	0
SPGP0E00500	YKL029C	99	0
SPGP0JF00110	YER178W	99	0
SPGP0B01570	YEL070W	99	0
SPGP0C00410	YIL136W	99	0
SPGP0B00130	YER071C	99	0
SPGP0E00760	YKL006W	99	0
SPGP0A01780	YJL036W	99	0
SPGP0A00780	YJR082C	99	0
SPGP0C01120	YIL061C	99	0
SPGP0C01430	YIL022W	99	0
SPGP0E00600	YKL020C	99	0
SPGP0I00760	YNL263C	99	0
SPGP0A01250	YJR030C	99	0
SPGP0A00120	YJR149W	99	0
SPGP0D00560	YNR028W	99	0
SPGP0CX00100	YGL222C	99	0
SPGP0A00650	YJR095W	100	0
SPGP0B00660	YER022W	99	0
SPGP0IP00150	YGL230C	99	0
SPGP0B00970	YEL009C	99	0
SPGP0CX00270	YGL201C	99	0
SPGP0AI00100	YJL198W	99	0
SPGP0E01590	YKR084C	99	0
SPGP0B00450	YER043C	99	0
SPGP0A00160	YJR144W	99	0
SPGP0I01910	YNL136W	99	0
SPGP0I01510	YNL181W	99	0
SPGP0E01370	YKR061W	99	0
SPGP0B00630	YER025W	99	0
SPGP0CR00180	YAL043C	99	0
SPGP0I02490	YNL072W	99	0
SPGP0JC00130	YKL205W	84	0
SPGP0I00840	YNL255C	99	0
SPGP0EL00160	YGL247W	99	0
SPGP0T01030	YKL095W	99	0
SPGP0IP00190	YGL234W	99	0
SPGP0A01320	YJR016C	99	0
SPGP0E00100	YKL071W	99	0
SPGP0I01570	YNL173C	99	0
SPGP0A01060	YJR051W	99	0
SPGP0B01410	YEL053C	99	0
SPGP0I01800	YNL148C	100	0
SPGP0T00610	YKL144C	99	0
SPGP0FY00120	YER186C	96	1
SPGP0T01150	YKL082C	99	0
SPGP0D00680	YNR015W	99	0
SPGP0B01540	YEL066W	99	0
SPGP0A00480	YJR111C	99	0
SPGP0E01160	YKR038C	99	0
SPGP0T00410	YKL166C	99	0
SPGP0T00840	YKL119C	99	0
SPGP0I00780	YNL261W	100	0
SPGP0B00780	YER011W	94	0
SPGP0I02020	YNL125C	99	0
SPGP0I00220	YNL323W	99	0
SPGP0AI00220	YJL212C	99	0
SPGP0A00800	YJR078W	99	0
SPGP0E00560	YKL023C-A	100	0
SPGP0E01420	YKR066C	99	1
SPGP0I01160	YNL220W	99	0
SPGP0JF00130	YER180C	99	0
SPGP0T00100	YKL201C	99	0
SPGP0I02190	YNL103W	99	0
SPGP0B00150	YER069W	99	0
SPGP0CR00790	YAR042W	99	0
SPGP0A02270	YJL090C	99	0
SPGP0I00660	YNL274C	99	0
SPGP0A02050	YJL063C	99	0
SPGP0HM00110	YAL059W	99	0
SPGP0C01410	YIL024C	99	0
SPGP0C01140	YIL056W	99	0
SPGP0B01600	YEL073C	100	0
SPGP0E01740	YKR098C	99	0
SPGP0FC00100	YML045W-A	100	0
SPGP0A01500	YJL001W	99	0
SPGP0A00980	YJR059W	99	0
SPGP0C00530	YIL124W	99	0
SPGP0A00920	YJR065C	99	0
SPGP0A00630	YJR097W	99	0
SPGP0Y01820	YMR142C	94	0
SPGP0E00370	YKL045W	99	0
SPGP0E00710	YKL010C	99	0
SPGP0CR00450	YAL017W	99	0
SPGP0E01570	YKR082W	99	0
SPGP0C00720	YIL105C	99	0
SPGP0DC00210	YNL005C	99	0
SPGP0E01310	YKR055W	99	0
SPGP0I02730	YNL046W	99	0
SPGP0C01160	YIL053W	99	0
SPGP0B00380	YER048W-A	99	0
SPGP0C01970	YIR032C	99	0
SPGP0I01710	YNL158W	99	0
SPGP0EL00140	YGL245W	99	0
SPGP0B00200	YER064C	99	0
SPGP0I02460	YNL075W	99	0
SPGP0AI00190	YJL208C	99	0
SPGP0A02090	YJL069C	99	0
SPGP0A01600	YJL012C	99	0
SPGP0C01620	YIL004C	100	0
SPGP0A01190	YJR036C	99	0
SPGP0C00970	YIL076W	99	0
SPGP0E00230	YKL059C	99	0
SPGP0T00590	YKL146W	99	0
SPGP0D00500	YNR033W	99	0
SPGP0D00370	YNR046W	100	0
SPGP0I00240	YNL321W	99	0
SPGP0I01010	YNL238W	99	0
SPGP0D00150	YNR068C	100	0
SPGP0E01230	YKR046C	99	0
SPGP0T00830	YKL120W	99	0
SPGP0I00260	YNL318C	99	0
SPGP0IP00130	YGL228W	99	0
SPGP0I02140	YNL110C	99	0
SPGP0CX00180	YGL211W	99	0
SPGP0I00120	YNL334C	99	0
SPGP0GX00100	R0020C	99	0
SPGP0CR00550	YAL007C	100	0
SPGP0I00810	YNL258C	99	0
SPGP0I01140	YNL222W	99	0
SPGP0E00540	YKL025C	100	0
SPGP0I01490	YNL183C	99	0
SPGP0CX00120	YGL220W	99	0
SPGP0T00160	YKL193C	99	0
SPGP0T00220	YKL187C	99	0
SPGP0B00170	YER067W	100	0
SPGP0L01090	YPL109C	82	0
SPGP0A02210	YJL083W	99	0
SPGP0C01650	YIL002C	99	0
SPGP0A01740	YJL031C	99	0
SPGP0Ctrna14E	YDR278C	100	0
SPGP0A02000	YJL059W	99	0
SPGP0A01290	YJR021C	99	0
SPGP0A01560	YJL006C	99	0
SPGP0A01540	YJL004C	99	0
SPGP0I02540	YNL067W	99	0
SPGP0C01730	YIR007W	99	0
SPGP0T00790	YKL125W	99	0
SPGP0E01550	YKR080W	100	0
SPGP0B00410	YER046W	99	0
SPGP0B01010	YEL015W	99	0
SPGP0CR00200	YAL041W	99	0
SPGP0E01330	YKR057W	99	0
SPGP0C01560	YIL009C-A	99	0
SPGP0IZ00260	YMR306W	95	0
SPGP0AI00160	YJL205C	99	0
SPGP0I00490	YNL293W	99	0
SPGP0A01360	YJR012C	99	0
SPGP0A00610	YJR099W	99	0
SPGP0A01030	YJR054W	99	0
SPGP0C01220	YIL047C	99	0
SPGP0A01170	YJR040W	99	0
SPGP0C00910	YIL085C	99	0
SPGP0D00310	YNR052C	99	0
SPGP0C01200	YIL049W	98	0
SPGP0A01580	YJL010C	99	0
SPGP0DF00110	YKR105C	82	1
SPGP0A02190	YJL081C	99	0
SPGP0CX00160	YGL213C	99	0
SPGP0C00330	YIL145C	99	0
SPGP0I02060	YNL121C	99	0
SPGP0E01210	YKR044W	99	0
SPGP0T00140	YKL195W	99	0
SPGP0B00990	YEL012W	99	0
SPGP0E00210	YKL061W	100	0
SPGP0I01120	YNL224C	99	0
SPGP0B00190	YER065C	99	0
SPGP0V01110	YOL120C	87	3
SPGP0A02230	YJL085W	99	0
SPGP0I00290	YNL315C	99	0
SPGP0C00570	YIL120W	99	0
SPGP0HV00140	YPL281C	99	0
SPGP0A00380	YJR122W	99	0
SPGP0C00860	YIL091C	99	0
SPGP0E01530	YKR078W	99	0
SPGP0I00640	YNL277W	99	0
SPGP0E00910	YKR010C	99	0
SPGP0E00660	YKL015W	99	0
SPGP0I00470	YNL295W	99	0
SPGP0A02390	YJL102W	99	0
SPGP0A02170	YJL079C	99	0
SPGP0A01150	YJR042W	99	0
SPGP0A01720	YJL029C	99	0
SPGP0C00930	YIL083C	99	0
SPGP0J01820	YNL112W	86	1
SPGP0I01260	YNL210W	99	0
SPGP0A00820	YJR076C	99	0
SPGP0D00330	YNR050C	99	0
SPGP0D00190	YNR064C	100	0
SPGP0I01050	YNL233W	99	0
SPGP0T00940	YKL106W	99	0
SPGP0I01030	YNL236W	99	0
SPGP0C00170	YIL166C	99	0
SPGP0E00730	YKL008C	99	0
SPGP0T00120	YKL197C	99	0
SPGP0T00390	YKL168C	99	0
SPGP0B01190	YEL031W	99	0
SPGP0EL00240	YGL255W	95	1
SPGP0E01270	YKR051W	99	0
SPGP0I01780	YNL151C	100	0
SPGP0I01100	YNL227C	99	0
SPGP0CX00280	YGL200C	99	0
SPGP0C01240	YIL045W	99	0
SPGP0IZ00340	YMR314W	99	0
SPGP0E01040	YKR024C	99	0
SPGP0B01430	YEL055C	99	0
SPGP0A01700	YJL026W	99	0
SPGP0A02610	YJL128C	99	0
SPGP0I01350	YNL199C	99	0
SPGP0C00550	YIL122W	99	0
SPGP0D00290	YNR054C	100	0
SPGP0A00890	YJR068W	99	0
SPGP0A01850	YJL044C	99	0
SPGP0E01510	YKR076W	99	0
SPGP0C00840	YIL093C	100	0
SPGP0DD00150	YNL024C-A	99	0
SPGP0E00640	YKL017C	99	0
SPGP0CR00670	YAR015W	99	0
SPGP0I01840	YNL144C	100	0
SPGP0A02370	YJL100W	99	0
SPGP0EL00200	YGL251C	99	0
SPGP0A02110	YJL071W	99	0
SPGP0E01410	YKR065C	99	0
SPGP0A00840	YJR074W	99	0
SPGP0A01130	YJR044C	100	0
SPGP0T00180	YKL191W	99	0
SPGP0B01240	YEL037C	99	0
SPGP0B00810	YER008C	99	0
SPGP0U00590	YDL064W	89	0
SPGP0E01250	YKR049C	99	0
SPGP0E00250	YKL057C	99	0
SPGP0C01260	YIL043C	99	0
SPGP0CR00110	YAL051W	99	0
SPGP0C01870	YIR022W	99	0
SPGP0DT00110	YER174C	99	0
SPGP0E01350	YKR059W	99	0
SPGP0DC00250	YNL001W	99	0
SPGP0A02580	YJL126W	99	0
SPGP0I01680	YNL161W	99	0
SPGP0CR00340	YAL028W	99	0
SPGP0B00580	YER030W	99	0
SPGP0A02630	YJL130C	99	0
SPGP0A00450	YJR113C	99	0
SPGP0D00270	YNR056C	99	0
SPGP0C01700	YIR004W	99	0
SPGP0E01390	YKR063C	99	0
SPGP0CR00380	YAL024C	99	0
SPGP0C00210	YIL160C	99	0
SPGP0A00900	YJR067C	99	0
SPGP0I01850	YNL142W	99	0
SPGP0I02620	YNL058C	99	1
SPGP0A02130	YJL073W	99	0
SPGP0A00860	YJR072C	99	0
SPGP0D00420	YNR040W	99	0
SPGP0I02710	YNL048W	99	0
SPGP0E00510	YKL028W	99	0
SPGP0CR00320	YAL030W	99	0
SPGP0W00100	YAL065C	96	0
SPGP0A02020	YJL061W	99	0
SPGP0A01110	YJR046W	99	0
SPGP0T00290	YKL180W	99	0
SPGP0B00350	YER051W	99	0
SPGP0DD00160	YNL025C	99	0
SPGP0D00730	YNR010W	100	0
SPGP0DC00190	YNL007C	98	2
SPGP0T00660	YKL139W	99	0
SPGP0T01060	YKL092C	100	0
SPGP0C01280	YIL041W	99	0
SPGP0T00900	YKL110C	99	0
SPGP0DT00130	YER172C	99	0
SPGP0B00270	YER057C	100	0
SPGP0I00230	YNL322C	99	0
SPGP0A02650	YJL132W	99	0
SPGP0I00900	YNL249C	99	0
SPGP0A01380	YJR010C-A	100	0
SPGP0B00700	YER018C	99	0
SPGP0E00590	YKL021C	99	0
SPGP0D00250	YNR058W	100	0
SPGP0C00800	YIL097W	99	0
SPGP0CX00250	YGL203C	98	1
SPGP0I00700	YNL271C	100	0
SPGP0JK00220	YCR077C	83	1
SPGP0A00730	YJR088C	99	0
SPGP0CR00630	YAR003W	99	0
SPGP0B00720	YER016W	99	0
SPGP0A02480	YJL112W	99	0
SPGP0C01060	YIL067C	99	0
SPGP0A01680	YJL024C	99	0
SPGP0EG00100	YAL067C	99	0
SPGP0B01090	YEL021W	100	0
SPGP0A00200	YJR140C	99	0
SPGP0I01520	YNL180C	99	0
SPGP0AI00240	YJL213W	99	0
SPGP0I02500	YNL071W	99	0
SPGP0A00410	YJR118C	99	0
SPGP0A02670	YJL133C-A	99	0
SPGP0C00160	YIL167W	99	0
SPGP0DC00170	YNL009W	99	0
SPGP0U00770	YDL083C	91	1
SPGP0CR00700	YFL020C	97	0
SPGP0IZ00360	YMR316W	99	0
SPGP0DT00150	YER170W	99	0
SPGP0I01290	YNL207W	99	0
SPGP0D00790	YNR003C	100	0
SPGP0E01760	YKR100C	99	0
SPGP0T01040	YKL094W	99	0
SPGP0I01890	YNL138W	99	0
SPGP0A01830	YJL042W	99	0
SPGP0I00960	YNL243W	99	0
SPGP0E00330	YKL049C	100	0
SPGP0A02710	YJL138C	99	0
SPGP0D00580	YNR026C	99	0
SPGP0C00780	YIL099W	99	0
SPGP0E01460	YKR070W	99	0
SPGP0C01460	YIL019W	99	0
SPGP0E00470	YKL033W	99	0
SPGP0CR00610	YAR002W	99	0
SPGP0C00180	YIL164C	99	0
SPGP0GL00150	YKL215C	81	1
SPGP0AJ00330	YHR021C	95	1
SPGP0E00880	YKR007W	98	1
SPGP0I01970	YNL130C	99	0
SPGP0I02100	YNL116W	99	0
SPGP0A02060	YJL065C	99	0
SPGP0A01400	YJR009C	100	0
SPGP0CR00690	YAR019C	99	0
SPGP0HV00120	YOR390W	99	0
SPGP0DC00150	YNL011C	99	0
SPGP0B00950	YEL006W	99	0
SPGP0T00920	YKL108W	99	1
SPGP0EL00170	YGL248W	99	0
SPGP0B00930	YEL004W	99	0
SPGP0C01890	YIR024C	99	0
SPGP0CR00400	YAL022C	99	0
SPGP0C01380	YIL030C	99	0
SPGP0T00540	YKL152C	99	0
SPGP0A02690	YJL136C	99	0
SPGP0DB00100	YDR345C	90	0
SPGP0A02280	YJL091C	99	0
SPGP0B01050	YEL018W	99	0
SPGP0I00360	YNL308C	99	0
SPGP0B01150	YEL027W	100	0
SPGP0E00980	YKR018C	99	0
SPGP0I00590	YNL282W	100	0
SPGP0I01370	YNL196C	99	0
SPGP0A01010	YJR056C	99	0
SPGP0I01950	YNL132W	99	0
SPGP0A01640	YJL019W	99	0
SPGP0CP00460	YDR242W	81	0
SPGP0A01420	YJR007W	99	0
SPGP0T00560	YKL150W	99	0
SPGP0F00100	YJL159W	92	0
SPGP0DC00130	YNL014W	99	0
SPGP0CX00450	YGL180W	99	0
SPGP0C00290	YIL149C	99	0
SPGP0CR00420	YAL020C	99	0
SPGP0C00740	YIL103W	99	0
SPGP0Atrna3M	YJL007C	100	0
SPGP0GT00100	YPR002W	81	0
SPGP0I02440	YNL077W	99	0
SPGP0E00800	YKL002W	99	0
SPGP0DC00110	YNL016W	99	0
SPGP0CX00200	YGL209W	99	0
SPGP0A01620	YJL014W	99	0
SPGP0A01970	YJL056C	99	0
SPGP0C01190	YIL050W	99	0
SPGP0E01190	YKR042W	99	1
SPGP0I01580	YNL172W	99	0
SPGP0T00620	YKL143W	99	0
SPGP0B00800	YER009W	100	0
SPGP0I00180	YNL328C	99	0
SPGP0CX00310	YGL196W	99	0
SPGP0I02650	YNL054W	99	1
SPGP0I00980	YNL241C	99	0
SPGP0AI00120	YJL200C	99	0
SPGP0JM00110	YPL273W	99	0
SPGP0T00310	YKL178C	99	0
SPGP0D00610	YNR022C	100	0
SPGP0EA00150	YGR286C	99	0
SPGP0A00790	YJR080C	99	0
SPGP0A02560	YJL124C	100	0
SPGP0A00550	YJR105W	99	0
SPGP0A01950	YJL054W	99	0
SPGP0D00100	YNR075W	100	0
SPGP0EL00110	YGL242C	99	0
SPGP0I01040	YNL234W	99	0
SPGP0A02540	YJL122W	99	0
SPGP0B01460	YEL058W	99	0
SPGP0I02180	YNL104C	99	0
SPGP0B00290	YER056C	97	0
SPGP0JF00140	YER180C-A	99	0
SPGP0I01760	YNL153C	99	0
SPGP0T00270	YKL182W	99	0
SPGP0B00870	YER003C	99	0
SPGP0A00530	YJR107W	99	0
SPGP0D00440	YNR038W	99	0
SPGP0A01930	YJL052W	99	0
SPGP0C00270	YIL151C	99	0
SPGP0EL00130	YGL244W	99	0
SPGP0T00480	YKL160W	100	0
SPGP0D00120	YNR071C	100	0
SPGP0E00280	YKL054C	99	1
SPGP0B00100	YER074W	99	0
SPGP0A01910	YJL050W	99	0
SPGP0A02590	YJL127C	99	0
SPGP0I01500	YNL182C	99	0
SPGP0C01610	YIL005W	99	0

## Sheet: genes alleles that have below 80% identity with their one-to-one ortholog
Saccharomyces pastorianus CBS1538 predicted gene	Parental allele ID	Parent	Gene identities	Gene gaps
SPGP0BE00290	YCL036W	Saccharomyces cerevisiae	78	1
SPGP0E01780	YPR196W	Saccharomyces cerevisiae	79	0
SPGP0CW01320	YOR219C	Saccharomyces cerevisiae	79	1
SPGP0CM01370	YBR156C	Saccharomyces cerevisiae	77	2
SPGP0CW02560	YOR081C	Saccharomyces cerevisiae	79	1
SPGP0CW01580	YOR188W	Saccharomyces cerevisiae	79	2
SPGP0L02610	YPL269W	Saccharomyces cerevisiae	78	1
SPGP0JK00190	YCR075C	Saccharomyces cerevisiae	78	1
SPGP0FI00130	XP_018224047.1	Saccharomyces eubayanus	78	2

## Sheet: genes alleles with same identity with their one-to-one ortholog in both parents
Saccharomyces pastorianus CBS1538 predicted ORF	Potential parental allele ID	Parent	Gene identities	Gene gaps
SPGP0Btrna9R	YGR164W	Saccharomyces cerevisiae	100	0
SPGP0Btrna9R	DI49_4020	Saccharomyces eubayanus	100	0
SPGP0CU00360	YDL075W	Saccharomyces cerevisiae	93	0
SPGP0CU00360	XP_018223007.1	Saccharomyces eubayanus	93	0
SPGP0Itrna14I	YNL017C	Saccharomyces cerevisiae	100	0
SPGP0Itrna14I	DI49_5614	Saccharomyces eubayanus	100	0
SPGP0CNtrna24K	YDR445C	Saccharomyces cerevisiae	100	0
SPGP0CNtrna24K	DI49_5468	Saccharomyces eubayanus	100	0
SPGP0FI00140	YDR531W	Saccharomyces cerevisiae	83	0
SPGP0FI00140	XP_018224046.1	Saccharomyces eubayanus	83	0
SPGP0CX01800	YGL030W	Saccharomyces cerevisiae	99	0
SPGP0CX01800	XP_018222195.1	Saccharomyces eubayanus	99	0
SPGP0CPtrna26G	YPR159C-A	Saccharomyces cerevisiae	100	0
SPGP0CPtrna26G	DI49_5603	Saccharomyces eubayanus	100	0
SPGP0Itrna24G	YNL285W	Saccharomyces cerevisiae	100	0
SPGP0Itrna24G	DI49_2297	Saccharomyces eubayanus	100	0
SPGP0CItrna20T	YHR180W-A	Saccharomyces cerevisiae	100	0
SPGP0CItrna20T	DI49_5553	Saccharomyces eubayanus	100	0

## Sheet: list of homologs in Saccharomyces pastorianus CBS1538
Group of homologs predicted by HybridMine	List of all the homologs	Subset: S. eubayanus-like homologs	Subset: S. pastorianus homolog genes with no parental allele associated	Subset: S. cerevisiae-like homologs
1	SPGP0CV00100;		SPGP0CV00100;
2	DI49_1689; DI49_1688	DI49_1689; DI49_1688
3	DI49_1691; DI49_1690	DI49_1691; DI49_1690
4	DI49_1693; DI49_1692	DI49_1693; DI49_1692
5	DI49_1695; SPGP0CV00180	DI49_1695	SPGP0CV00180
6	SPGP0CVtrna2K; SPGP0CNtrna24K; SPGP0CV00200; SPGP0CXtrna5K; YGL200C; SPGP0CXtrna6K; DI49_1808; SPGP0DAtrna7K; SPGP0DBtrna8K; DI49_0541; DI49_1540; SPGP0FFtrna10K; SPGP0Atrna1K; YJL011C; SPGP0Xtrna13K; DI49_2750; DI49_4196; SPGP0Btrna11K; DI49_2156; SPGP0Ctrna15K; DI49_0613; DI49_5469; SPGP0Ftrna22K; DI49_3250	DI49_1808; DI49_0541; DI49_1540; DI49_2750; DI49_4196; DI49_2156; DI49_0613; DI49_5469; DI49_3250	SPGP0CVtrna2K; SPGP0CNtrna24K; SPGP0CV00200; SPGP0CXtrna5K; SPGP0CXtrna6K; SPGP0DAtrna7K; SPGP0DBtrna8K; SPGP0FFtrna10K; SPGP0Atrna1K; SPGP0Xtrna13K; SPGP0Btrna11K; SPGP0Ctrna15K; SPGP0Ftrna22K	YGL200C; YJL011C
7	DI49_1698; DI49_1697	DI49_1698; DI49_1697
8	DI49_1700; DI49_1699	DI49_1700; DI49_1699
9	DI49_1702; DI49_1701	DI49_1702; DI49_1701
10	DI49_1704; DI49_1703	DI49_1704; DI49_1703
11	DI49_1706; DI49_1705	DI49_1706; DI49_1705
12	DI49_1708; DI49_1707	DI49_1708; DI49_1707
13	DI49_1710; DI49_1709	DI49_1710; DI49_1709
14	DI49_1712; DI49_1711	DI49_1712; DI49_1711
15	DI49_1714; YGL253W; DI49_1716; YGL254W	DI49_1714; DI49_1716		YGL253W; YGL254W
16	DI49_1718; DI49_1717	DI49_1718; DI49_1717
17	DI49_5168; DI49_1719	DI49_5168; DI49_1719
18	DI49_5166; DI49_5167	DI49_5166; DI49_5167
19	DI49_5164; DI49_5165	DI49_5164; DI49_5165
20	DI49_5161; DI49_5163	DI49_5161; DI49_5163
21	DI49_5159; DI49_5160	DI49_5159; DI49_5160
22	DI49_5157; DI49_5158	DI49_5157; DI49_5158
23	SPGP0CWtrna4M; DI49_4243; DI49_5154; SPGP0DBtrna7M; DI49_0528; SPGP0Ytrna11M; DI49_4244; SPGP0Ftrna12M; DI49_3010	DI49_4243; DI49_5154; DI49_0528; DI49_4244; DI49_3010	SPGP0CWtrna4M; SPGP0DBtrna7M; SPGP0Ytrna11M; SPGP0Ftrna12M
24	DI49_5152; DI49_5153	DI49_5152; DI49_5153
25	DI49_5150; DI49_5151	DI49_5150; DI49_5151
26	DI49_5148; DI49_5149	DI49_5148; DI49_5149
27	SPGP0CW00290; YOR335C		SPGP0CW00290	YOR335C
28	DI49_5146; DI49_5147	DI49_5146; DI49_5147
29	DI49_5144; DI49_5145	DI49_5144; DI49_5145
30	DI49_5142; DI49_5143	DI49_5142; DI49_5143
31	DI49_5140; DI49_5141	DI49_5140; DI49_5141
32	DI49_5138; DI49_5139	DI49_5138; DI49_5139
33	DI49_5136; DI49_5137	DI49_5136; DI49_5137
34	DI49_5134; DI49_5135	DI49_5134; DI49_5135
35	DI49_5132; DI49_5133	DI49_5132; DI49_5133
36	DI49_5130; DI49_5131	DI49_5130; DI49_5131
37	DI49_5128; DI49_5129	DI49_5128; DI49_5129
38	DI49_5126; DI49_5127	DI49_5126; DI49_5127
39	DI49_5124; DI49_5125	DI49_5124; DI49_5125
40	DI49_5122; DI49_5123	DI49_5122; DI49_5123
41	DI49_5120; YOR302W	DI49_5120		YOR302W
42	DI49_5118; DI49_5119	DI49_5118; DI49_5119
43	DI49_5116; DI49_5117	DI49_5116; DI49_5117
44	DI49_5114; DI49_5115	DI49_5114; DI49_5115
45	DI49_5112; DI49_4314; DI49_5111; DI49_4315	DI49_5112; DI49_4314; DI49_5111; DI49_4315
46	DI49_5109; DI49_2660	DI49_5109; DI49_2660
47	SPGP0CWtrna2A; DI49_3564; DI49_5107; SPGP0EPtrna4A; DI49_1482; DI49_3563; SPGP0AFtrna13A; DI49_2116	DI49_3564; DI49_5107; DI49_1482; DI49_3563; DI49_2116	SPGP0CWtrna2A; SPGP0EPtrna4A; SPGP0AFtrna13A
48	DI49_5105; DI49_5106	DI49_5105; DI49_5106
49	DI49_5103; DI49_5104	DI49_5103; DI49_5104
50	DI49_5101; DI49_5102	DI49_5101; DI49_5102
51	DI49_5099; DI49_5100	DI49_5099; DI49_5100
52	DI49_5097; DI49_5098	DI49_5097; DI49_5098
53	DI49_5095; DI49_5096	DI49_5095; DI49_5096
54	DI49_5093; DI49_5094	DI49_5093; DI49_5094
55	DI49_5091; DI49_5092	DI49_5091; DI49_5092
56	DI49_5089; DI49_5090	DI49_5089; DI49_5090
57	DI49_5087; DI49_5088	DI49_5087; DI49_5088
58	DI49_5085; DI49_5086	DI49_5085; DI49_5086
59	DI49_5083; DI49_5084	DI49_5083; DI49_5084
60	DI49_5081; DI49_5082	DI49_5081; DI49_5082
61	DI49_5079; DI49_5080	DI49_5079; DI49_5080
62	DI49_5077; DI49_5078	DI49_5077; DI49_5078
63	DI49_5075; DI49_5076	DI49_5075; DI49_5076
64	DI49_5073; DI49_5074	DI49_5073; DI49_5074
65	DI49_5071; DI49_5072	DI49_5071; DI49_5072
66	DI49_5069; DI49_5070	DI49_5069; DI49_5070
67	DI49_5067; DI49_5068	DI49_5067; DI49_5068
68	DI49_5065; DI49_5066	DI49_5065; DI49_5066
69	DI49_5063; DI49_5064	DI49_5063; DI49_5064
70	DI49_5062; SPGP0CW01140	DI49_5062	SPGP0CW01140
71	DI49_5060; DI49_5061	DI49_5060; DI49_5061
72	DI49_5058; DI49_5322; SPGP0L01400; DI49_5321	DI49_5058; DI49_5322; DI49_5321	SPGP0L01400
73	DI49_5056; DI49_5057	DI49_5056; DI49_5057
74	DI49_5054; DI49_5055	DI49_5054; DI49_5055
75	DI49_5052; DI49_5053	DI49_5052; DI49_5053
76	DI49_5050; DI49_5051	DI49_5050; DI49_5051
77	DI49_5048; DI49_5049	DI49_5048; DI49_5049
78	DI49_5046; DI49_5047	DI49_5046; DI49_5047
79	DI49_5045; SPGP0CW01320	DI49_5045	SPGP0CW01320
80	DI49_5043; DI49_5044	DI49_5043; DI49_5044
81	DI49_5041; DI49_5042	DI49_5041; DI49_5042
82	DI49_5039; DI49_5040	DI49_5039; DI49_5040
83	DI49_5037; DI49_5038	DI49_5037; DI49_5038
84	DI49_5035; DI49_5036	DI49_5035; DI49_5036
85	DI49_5033; DI49_5034	DI49_5033; DI49_5034
86	DI49_5031; DI49_5032; YNL112W; DI49_4621	DI49_5031; DI49_5032; DI49_4621		YNL112W
87	DI49_5029; DI49_5030	DI49_5029; DI49_5030
88	DI49_5027; DI49_5028	DI49_5027; DI49_5028
89	DI49_5025; DI49_5026	DI49_5025; DI49_5026
90	SPGP0CWtrna5M; DI49_5351; DI49_5022; SPGP0DAtrna6M; DI49_1363; DI49_5350; SPGP0FFtrna9M; YJR043C; SPGP0Btrna10M; YEL028W; DI49_3051	DI49_5351; DI49_5022; DI49_1363; DI49_5350; DI49_3051	SPGP0CWtrna5M; SPGP0DAtrna6M; SPGP0FFtrna9M; SPGP0Btrna10M	YJR043C; YEL028W
91	DI49_5020; DI49_5021	DI49_5020; DI49_5021
92	DI49_5019; SPGP0CW01580	DI49_5019	SPGP0CW01580
93	DI49_5017; DI49_3800; DI49_5016; DI49_5015; DI49_3799	DI49_5017; DI49_3800; DI49_5016; DI49_5015; DI49_3799
94	DI49_5013; DI49_5014	DI49_5013; DI49_5014
95	DI49_5011; DI49_5012	DI49_5011; DI49_5012
96	DI49_5009; DI49_4248; SPGP0CWtrna3V; DI49_4839; SPGP0CXtrna4V; DI49_1922; DI49_1542; SPGP0GHtrna7V; DI49_1560; SPGP0Atrna1V; YJL037W; SPGP0IPtrna11V; YGL226W; SPGP0Ytrna8V; SPGP0Y00950; SPGP0Ytrna9V; DI49_4167; SPGP0Ytrna10V; SPGP0Y02020; SPGP0AFtrna12V; DI49_2126; YKL068W-A; SPGP0Etrna16V; SPGP0Ftrna17V; SPGP0Htrna18V; SPGP0Htrna19V; DI49_3302; DI49_3781	DI49_5009; DI49_4248; DI49_4839; DI49_1922; DI49_1542; DI49_1560; DI49_4167; DI49_2126; DI49_3302; DI49_3781	SPGP0CWtrna3V; SPGP0CXtrna4V; SPGP0GHtrna7V; SPGP0Atrna1V; SPGP0IPtrna11V; SPGP0Ytrna8V; SPGP0Y00950; SPGP0Ytrna9V; SPGP0Ytrna10V; SPGP0Y02020; SPGP0AFtrna12V; SPGP0Etrna16V; SPGP0Ftrna17V; SPGP0Htrna18V; SPGP0Htrna19V	YJL037W; YGL226W; YKL068W-A
97	DI49_5007; DI49_5008	DI49_5007; DI49_5008
98	DI49_5005; DI49_5006	DI49_5005; DI49_5006
99	DI49_5003; DI49_5004	DI49_5003; DI49_5004
100	DI49_5001; DI49_5002	DI49_5001; DI49_5002
101	DI49_4999; DI49_5000	DI49_4999; DI49_5000
102	DI49_4997; DI49_4998	DI49_4997; DI49_4998
103	DI49_4995; DI49_4996	DI49_4995; DI49_4996
104	DI49_4993; DI49_4994	DI49_4993; DI49_4994
105	DI49_4991; DI49_4992	DI49_4991; DI49_4992
106	DI49_4989; DI49_4990	DI49_4989; DI49_4990
107	DI49_4987; SPGP0AN00300; DI49_4986; YDR406W; DI49_0582	DI49_4987; DI49_4986; DI49_0582	SPGP0AN00300	YDR406W
108	DI49_4984; DI49_4985	DI49_4984; DI49_4985
109	DI49_4982; DI49_4983	DI49_4982; DI49_4983
110	DI49_4980; DI49_4981	DI49_4980; DI49_4981
111	DI49_4978; DI49_4979	DI49_4978; DI49_4979
112	DI49_4976; DI49_4977; DI49_0567; DI49_0568	DI49_4976; DI49_4977; DI49_0567; DI49_0568
113	DI49_4974; DI49_4975	DI49_4974; DI49_4975
114	DI49_4973; SPGP0CW02040	DI49_4973	SPGP0CW02040
115	DI49_4971; DI49_4972	DI49_4971; DI49_4972
116	DI49_4969; DI49_4970	DI49_4969; DI49_4970
117	DI49_4967; DI49_4968	DI49_4967; DI49_4968
118	DI49_4965; DI49_4675; SPGP0Jtrna5D; YJR055W; SPGP0Atrna2D; SPGP0Atrna4D; SPGP0GStrna7D; DI49_1993; SPGP0Xtrna8D; SPGP0Ytrna10D; DI49_4188; DI49_1987; SPGP0AAtrna12D; DI49_3664; SPGP0Ctrna13D; YIL009W; SPGP0Ftrna17D; DI49_2973; SPGP0Ftrna18D; SPGP0Ftrna19D; DI49_3068; SPGP0Htrna20D; DI49_3409; SPGP0CUtrna24D; DI49_3834	DI49_4965; DI49_4675; DI49_1993; DI49_4188; DI49_1987; DI49_3664; DI49_2973; DI49_3068; DI49_3409; DI49_3834	SPGP0Jtrna5D; SPGP0Atrna2D; SPGP0Atrna4D; SPGP0GStrna7D; SPGP0Xtrna8D; SPGP0Ytrna10D; SPGP0AAtrna12D; SPGP0Ctrna13D; SPGP0Ftrna17D; SPGP0Ftrna18D; SPGP0Ftrna19D; SPGP0Htrna20D; SPGP0CUtrna24D	YJR055W; YIL009W
119	DI49_4963; DI49_4964	DI49_4963; DI49_4964
120	DI49_4961; DI49_4962	DI49_4961; DI49_4962
121	DI49_4959; DI49_4960	DI49_4959; DI49_4960
122	DI49_4957; DI49_4958	DI49_4957; DI49_4958
123	DI49_4955; DI49_4956	DI49_4955; DI49_4956
124	DI49_4953; DI49_4954	DI49_4953; DI49_4954
125	DI49_4951; DI49_4952	DI49_4951; DI49_4952
126	DI49_4949; DI49_4950	DI49_4949; DI49_4950
127	DI49_4947; DI49_4948	DI49_4947; DI49_4948
128	DI49_4945; DI49_4946	DI49_4945; DI49_4946
129	DI49_4943; DI49_4944; YNL104C; YNL103W	DI49_4943; DI49_4944		YNL104C; YNL103W
130	DI49_4941; DI49_4942	DI49_4941; DI49_4942
131	DI49_4939; DI49_4940	DI49_4939; DI49_4940
132	DI49_4937; DI49_4938	DI49_4937; DI49_4938
133	DI49_4935; DI49_4936	DI49_4935; DI49_4936
134	DI49_4933; DI49_4934; SPGP0I02260; SPGP0I02270	DI49_4933; DI49_4934	SPGP0I02260; SPGP0I02270
135	DI49_4931; DI49_4932	DI49_4931; DI49_4932
136	DI49_4929; DI49_4930	DI49_4929; DI49_4930
137	DI49_4927; DI49_4928	DI49_4927; DI49_4928
138	SPGP0CWtrna3N; DI49_5581; DI49_4924; SPGP0Jtrna1N; SPGP0GA00200; SPGP0GA00220; SPGP0Ttrna5N; SPGP0Vtrna6N; SPGP0ICtrna7N; DI49_1650; SPGP0AFtrna8N; DI49_2081; SPGP0Dtrna9N; SPGP0CNtrna12N; SPGP0CUtrna13N; DI49_3921; YNL284C	DI49_5581; DI49_4924; DI49_1650; DI49_2081; DI49_3921	SPGP0CWtrna3N; SPGP0Jtrna1N; SPGP0GA00200; SPGP0GA00220; SPGP0Ttrna5N; SPGP0Vtrna6N; SPGP0ICtrna7N; SPGP0AFtrna8N; SPGP0Dtrna9N; SPGP0CNtrna12N; SPGP0CUtrna13N	YNL284C
139	DI49_4922; DI49_4923	DI49_4922; DI49_4923
140	SPGP0CW02560; SPGP0CW02550		SPGP0CW02560; SPGP0CW02550
141	DI49_4920; DI49_4921	DI49_4920; DI49_4921
142	DI49_4918; DI49_4919	DI49_4918; DI49_4919
143	DI49_4916; DI49_4917	DI49_4916; DI49_4917
144	DI49_4915; YOR074C	DI49_4915		YOR074C
145	DI49_4912; DI49_4914; SPGP0CWtrna5P; DI49_1636; DI49_2548; DI49_2549	DI49_4912; DI49_4914; DI49_1636; DI49_2548; DI49_2549	SPGP0CWtrna5P
146	DI49_4910; DI49_4911	DI49_4910; DI49_4911
147	DI49_4908; DI49_4909	DI49_4908; DI49_4909
148	DI49_4906; DI49_4907	DI49_4906; DI49_4907
149	DI49_4904; DI49_4905	DI49_4904; DI49_4905
150	DI49_4902; DI49_4903	DI49_4902; DI49_4903
151	SPGP0CWtrna3K; DI49_5564; DI49_4899; SPGP0Utrna12K; DI49_1007; SPGP0AFtrna16K; DI49_2068; SPGP0ATtrna20K; DI49_5565; SPGP0Htrna23K; DI49_3442; DI49_3876	DI49_5564; DI49_4899; DI49_1007; DI49_2068; DI49_5565; DI49_3442; DI49_3876	SPGP0CWtrna3K; SPGP0Utrna12K; SPGP0AFtrna16K; SPGP0ATtrna20K; SPGP0Htrna23K
152	DI49_4897; DI49_4898	DI49_4897; DI49_4898
153	DI49_4895; DI49_4896	DI49_4895; DI49_4896
154	DI49_4893; DI49_4894	DI49_4893; DI49_4894
155	DI49_4891; DI49_4892	DI49_4891; DI49_4892
156	DI49_4889; DI49_4890	DI49_4889; DI49_4890
157	DI49_4887; DI49_4888	DI49_4887; DI49_4888
158	DI49_4885; DI49_4886	DI49_4885; DI49_4886
159	DI49_4883; DI49_4884	DI49_4883; DI49_4884
160	DI49_4881; DI49_4882	DI49_4881; DI49_4882
161	DI49_4879; DI49_4880	DI49_4879; DI49_4880
162	DI49_4877; DI49_4878	DI49_4877; DI49_4878
163	DI49_4875; DI49_4876	DI49_4875; DI49_4876
164	DI49_4873; DI49_4874	DI49_4873; DI49_4874
165	DI49_4871; DI49_4872	DI49_4871; DI49_4872
166	DI49_4869; DI49_4870	DI49_4869; DI49_4870
167	DI49_4867; DI49_4868	DI49_4867; DI49_4868
168	DI49_4865; DI49_4866	DI49_4865; DI49_4866
169	DI49_4863; DI49_4419; SPGP0DAtrna4S; DI49_0694; DI49_1047; SPGP0Strna8S; SPGP0Xtrna13S; DI49_0593; DI49_5465; SPGP0Ftrna21S; DI49_2003	DI49_4863; DI49_4419; DI49_0694; DI49_1047; DI49_0593; DI49_5465; DI49_2003	SPGP0DAtrna4S; SPGP0Strna8S; SPGP0Xtrna13S; SPGP0Ftrna21S
170	DI49_4861; DI49_4862	DI49_4861; DI49_4862
171	YHR010W; DI49_0636; DI49_4859; DI49_0637	DI49_0636; DI49_4859; DI49_0637		YHR010W
172	DI49_4857; DI49_4858	DI49_4857; DI49_4858
173	SPGP0CWtrna4T; DI49_2415; DI49_4854; SPGP0Jtrna1T; SPGP0Jtrna3T; DI49_4465; SPGP0Mtrna5T; SPGP0Utrna7T; DI49_1043; DI49_2299; SPGP0Xtrna10T; SPGP0X01490; SPGP0AJ00210; SPGP0AJtrna17T; DI49_0191	DI49_2415; DI49_4854; DI49_4465; DI49_1043; DI49_2299; DI49_0191	SPGP0CWtrna4T; SPGP0Jtrna1T; SPGP0Jtrna3T; SPGP0Mtrna5T; SPGP0Utrna7T; SPGP0Xtrna10T; SPGP0X01490; SPGP0AJ00210; SPGP0AJtrna17T
174	DI49_4852; DI49_4853	DI49_4852; DI49_4853
175	DI49_4850; DI49_4851	DI49_4850; DI49_4851
176	DI49_4848; DI49_4849	DI49_4848; DI49_4849
177	DI49_4846; DI49_4847	DI49_4846; DI49_4847
178	DI49_4844; DI49_4845	DI49_4844; DI49_4845
179	DI49_4842; DI49_4843	DI49_4842; DI49_4843
180	DI49_4837; DI49_4838	DI49_4837; DI49_4838
181	DI49_4835; DI49_4836	DI49_4835; DI49_4836
182	DI49_4833; DI49_4834	DI49_4833; DI49_4834
183	DI49_4831; DI49_4832	DI49_4831; DI49_4832
184	DI49_4829; DI49_4830	DI49_4829; DI49_4830
185	DI49_4827; DI49_4828	DI49_4827; DI49_4828
186	SPGP0CWtrna1H; DI49_4134; DI49_4824; SPGP0CXtrna3H; DI49_1876; DI49_1538; DI49_3305	DI49_4134; DI49_4824; DI49_1876; DI49_1538; DI49_3305	SPGP0CWtrna1H; SPGP0CXtrna3H
187	DI49_4822; DI49_4823	DI49_4822; DI49_4823
188	DI49_4820; DI49_4821	DI49_4820; DI49_4821
189	DI49_4818; DI49_4819	DI49_4818; DI49_4819
190	DI49_4816; DI49_4817	DI49_4816; DI49_4817
191	SPGP0CW03590; DI49_3489; DI49_4814; SPGP0AA01990	DI49_3489; DI49_4814	SPGP0CW03590; SPGP0AA01990
192	DI49_4812; DI49_4813	DI49_4812; DI49_4813
193	DI49_4810; DI49_4811	DI49_4810; DI49_4811
194	DI49_4808; DI49_4809	DI49_4808; DI49_4809
195	YGL221C; YGL222C			YGL221C; YGL222C
196	YGL219C; YGL220W			YGL219C; YGL220W
197	YGL215W; YGL216W			YGL215W; YGL216W
198	YGL212W; YGL213C			YGL212W; YGL213C
199	YGL210W; YGL211W			YGL210W; YGL211W
200	YGL208W; YGL209W			YGL208W; YGL209W
201	YGL206C; YGL207W			YGL206C; YGL207W
202	SPGP0CXtrna2H; SPGP0Etrna8H; YGL203C; SPGP0Btrna6H; YKL067W		SPGP0CXtrna2H; SPGP0Etrna8H; SPGP0Btrna6H	YGL203C; YKL067W
203	YGL202W; SPGP0Etrna21K; SPGP0CXtrna4K; YKR074W		SPGP0Etrna21K; SPGP0CXtrna4K	YGL202W; YKR074W
204	YGL197W; YGL198W			YGL197W; YGL198W
205	YGL195W; YGL196W			YGL195W; YGL196W
206	YGL194C; YGL194C-A			YGL194C; YGL194C-A
207	YGL191W; YGL192W			YGL191W; YGL192W
208	YGL189C; DI49_1535; YGL187C; DI49_1536	DI49_1535; DI49_1536		YGL189C; YGL187C
209	YGL185C; YGL186C			YGL185C; YGL186C
210	YGL183C; YGL184C			YGL183C; YGL184C
211	YGL180W; YGL181W			YGL180W; YGL181W
212	YGL178W; YGL179C			YGL178W; YGL179C
213	YGL175C; YGL176C			YGL175C; YGL176C
214	YGL173C; YGL174W			YGL173C; YGL174W
215	DI49_1805; DI49_1804	DI49_1805; DI49_1804
216	DI49_1810; DI49_1809	DI49_1810; DI49_1809
217	DI49_1812; DI49_1811	DI49_1812; DI49_1811
218	SPGP0CX00610; DI49_1813	DI49_1813	SPGP0CX00610
219	DI49_1815; DI49_1814	DI49_1815; DI49_1814
220	DI49_1817; DI49_1816	DI49_1817; DI49_1816
221	DI49_1819; DI49_1818	DI49_1819; DI49_1818
222	DI49_1821; DI49_1820; DI49_1928; DI49_1929	DI49_1821; DI49_1820; DI49_1928; DI49_1929
223	DI49_1823; DI49_1822	DI49_1823; DI49_1822
224	DI49_1825; DI49_1824	DI49_1825; DI49_1824
225	DI49_1827; DI49_1826	DI49_1827; DI49_1826
226	DI49_1829; DI49_1828; DI49_4664; DI49_4663	DI49_1829; DI49_1828; DI49_4664; DI49_4663
227	DI49_1831; DI49_1830	DI49_1831; DI49_1830
228	DI49_1833; DI49_1832	DI49_1833; DI49_1832
229	DI49_1835; DI49_1834	DI49_1835; DI49_1834
230	DI49_1837; DI49_1836	DI49_1837; DI49_1836
231	DI49_1839; DI49_1838	DI49_1839; DI49_1838
232	DI49_1841; DI49_1840; DI49_5249; DI49_5248	DI49_1841; DI49_1840; DI49_5249; DI49_5248
233	DI49_1843; DI49_1842	DI49_1843; DI49_1842
234	DI49_1845; DI49_1844	DI49_1845; DI49_1844
235	DI49_1847; DI49_1846	DI49_1847; DI49_1846
236	DI49_1849; DI49_1848	DI49_1849; DI49_1848
237	DI49_1851; DI49_1850	DI49_1851; DI49_1850
238	DI49_1853; DI49_1852	DI49_1853; DI49_1852
239	DI49_1855; DI49_1854	DI49_1855; DI49_1854
240	DI49_1857; DI49_3006; SPGP0Ytrna5W; DI49_4142	DI49_1857; DI49_3006; DI49_4142	SPGP0Ytrna5W
241	DI49_1859; DI49_1858	DI49_1859; DI49_1858
242	DI49_1861; DI49_1860	DI49_1861; DI49_1860
243	DI49_1863; DI49_1862	DI49_1863; DI49_1862
244	DI49_1865; DI49_1864	DI49_1865; DI49_1864
245	DI49_1867; DI49_1866	DI49_1867; DI49_1866
246	DI49_1869; DI49_1868	DI49_1869; DI49_1868
247	DI49_1871; DI49_1870	DI49_1871; DI49_1870
248	DI49_1873; DI49_1872	DI49_1873; DI49_1872
249	DI49_1878; DI49_1877	DI49_1878; DI49_1877
250	DI49_1880; DI49_5287; SPGP0CXtrna2E; SPGP0Ktrna4E; DI49_1504; DI49_5286; DI49_2867; SPGP0GStrna9E; DI49_1991; SPGP0GZtrna10E; SPGP0Ttrna8E; SPGP0Xtrna12E; SPGP0Ytrna13E; DI49_4099; SPGP0Ctrna15E; SPGP0BEtrna16E; DI49_0731; SPGP0CMtrna17E; SPGP0CNtrna18E	DI49_1880; DI49_5287; DI49_1504; DI49_5286; DI49_2867; DI49_1991; DI49_4099; DI49_0731	SPGP0CXtrna2E; SPGP0Ktrna4E; SPGP0GStrna9E; SPGP0GZtrna10E; SPGP0Ttrna8E; SPGP0Xtrna12E; SPGP0Ytrna13E; SPGP0Ctrna15E; SPGP0BEtrna16E; SPGP0CMtrna17E; SPGP0CNtrna18E
251	DI49_1882; DI49_1881	DI49_1882; DI49_1881
252	DI49_1883; SPGP0CX01270	DI49_1883	SPGP0CX01270
253	DI49_1885; DI49_1884	DI49_1885; DI49_1884
254	DI49_1887; DI49_1886	DI49_1887; DI49_1886
255	DI49_1889; DI49_1888	DI49_1889; DI49_1888
256	DI49_1891; DI49_1890	DI49_1891; DI49_1890
257	DI49_1893; DI49_1892	DI49_1893; DI49_1892
258	DI49_1895; DI49_1894	DI49_1895; DI49_1894
259	DI49_1897; DI49_1896	DI49_1897; DI49_1896
260	DI49_1899; DI49_1898	DI49_1899; DI49_1898
261	DI49_1901; DI49_1900	DI49_1901; DI49_1900
262	DI49_1903; DI49_1902	DI49_1903; DI49_1902
263	DI49_1905; DI49_1904	DI49_1905; DI49_1904
264	DI49_1907; DI49_1244; DI49_1908; DI49_1243	DI49_1907; DI49_1244; DI49_1908; DI49_1243
265	DI49_1909; SPGP0CX01550	DI49_1909	SPGP0CX01550
266	DI49_1911; DI49_1910	DI49_1911; DI49_1910
267	DI49_1913; DI49_1912	DI49_1913; DI49_1912
268	SPGP0CXtrna5R; DI49_4323; DI49_1917; SPGP0DAtrna6R; DI49_1385; SPGP0Xtrna11R; SPGP0Ytrna12R; DI49_4324; SPGP0AFtrna14R; DI49_2084; SPGP0AFtrna15R; DI49_2129; SPGP0Ftrna19R; SPGP0Ftrna20R; DI49_2981; SPGP0CMtrna23R; DI49_1112; SPGP0CNtrna24R; DI49_3226; DI49_0252	DI49_4323; DI49_1917; DI49_1385; DI49_4324; DI49_2084; DI49_2129; DI49_2981; DI49_1112; DI49_3226; DI49_0252	SPGP0CXtrna5R; SPGP0DAtrna6R; SPGP0Xtrna11R; SPGP0Ytrna12R; SPGP0AFtrna14R; SPGP0AFtrna15R; SPGP0Ftrna19R; SPGP0Ftrna20R; SPGP0CMtrna23R; SPGP0CNtrna24R
269	DI49_1919; DI49_1918	DI49_1919; DI49_1918
270	DI49_1924; DI49_1923	DI49_1924; DI49_1923
271	DI49_1926; DI49_1925	DI49_1926; DI49_1925
272	DI49_1931; DI49_1930	DI49_1931; DI49_1930
273	SPGP0CX01760; DI49_1932	DI49_1932	SPGP0CX01760
274	DI49_1934; DI49_5687; SPGP0Jtrna4L; DI49_4787; SPGP0Atrna2L; YJL006C; SPGP0Ttrna10L; YKL189W; SPGP0IStrna13L; DI49_1084; SPGP0Dtrna16L; SPGP0CNtrna24L; DI49_3191; DI49_0231; DI49_3915	DI49_1934; DI49_5687; DI49_4787; DI49_1084; DI49_3191; DI49_0231; DI49_3915	SPGP0Jtrna4L; SPGP0Atrna2L; SPGP0Ttrna10L; SPGP0IStrna13L; SPGP0Dtrna16L; SPGP0CNtrna24L	YJL006C; YKL189W
275	DI49_1936; DI49_2112; SPGP0CX01800; DI49_2113	DI49_1936; DI49_2112; DI49_2113	SPGP0CX01800
276	DI49_1939; DI49_5486; DI49_1940; SPGP0GTtrna5F; YPR002W; SPGP0AT00300	DI49_1939; DI49_5486; DI49_1940	SPGP0GTtrna5F; SPGP0AT00300	YPR002W
277	DI49_1942; DI49_1941	DI49_1942; DI49_1941
278	DI49_1944; DI49_1943	DI49_1944; DI49_1943
279	DI49_1946; DI49_1945	DI49_1946; DI49_1945
280	DI49_1948; DI49_1947	DI49_1948; DI49_1947
281	DI49_1950; DI49_1949	DI49_1950; DI49_1949
282	DI49_1952; DI49_1951	DI49_1952; DI49_1951
283	DI49_1954; DI49_1953	DI49_1954; DI49_1953
284	DI49_1956; DI49_1955	DI49_1956; DI49_1955
285	DI49_1958; DI49_1957	DI49_1958; DI49_1957
286	DI49_1960; DI49_1959; DI49_5422; DI49_5421	DI49_1960; DI49_1959; DI49_5422; DI49_5421
287	DI49_1962; DI49_1961	DI49_1962; DI49_1961
288	DI49_1964; DI49_1963	DI49_1964; DI49_1963
289	DI49_1966; DI49_1965	DI49_1966; DI49_1965
290	DI49_1967; SPGP0CX02090	DI49_1967	SPGP0CX02090
291	DI49_1969; DI49_1968	DI49_1969; DI49_1968
292	DI49_1971; DI49_1970	DI49_1971; DI49_1970
293	DI49_1973; DI49_1972	DI49_1973; DI49_1972
294	DI49_1975; DI49_1974	DI49_1975; DI49_1974
295	DI49_1977; DI49_1976	DI49_1977; DI49_1976
296	DI49_1979; DI49_1978	DI49_1979; DI49_1978
297	DI49_1981; DI49_1980	DI49_1981; DI49_1980
298	DI49_1983; DI49_1982	DI49_1983; DI49_1982
299	SPGP0CX02280; DI49_1984	DI49_1984	SPGP0CX02280
300	YHR211W; YAL065C; YGR288W			YHR211W; YAL065C; YGR288W
301	DI49_1478; YER074W; DI49_1477; DI49_2715; YER073W; YIL069C	DI49_1478; DI49_1477; DI49_2715		YER074W; YER073W; YIL069C
302	DI49_1475; YER071C	DI49_1475		YER071C
303	DI49_1474; YER070W	DI49_1474		YER070W
304	DI49_1473; YER069W; DI49_1472; YER068W	DI49_1473; DI49_1472		YER069W; YER068W
305	SPGP0DA00180; DI49_1645; DI49_1644	DI49_1645; DI49_1644	SPGP0DA00180
306	SPGP0DAtrna3S; DI49_5523; SPGP0Xtrna12S; DI49_0808; DI49_0809; SPGP0Ctrna16S; SPGP0ATtrna20S; DI49_5524; DI49_1141	DI49_5523; DI49_0808; DI49_0809; DI49_5524; DI49_1141	SPGP0DAtrna3S; SPGP0Xtrna12S; SPGP0Ctrna16S; SPGP0ATtrna20S
307	DI49_1469; YER065C	DI49_1469		YER065C
308	DI49_1468; YER064C; DI49_1467; YER063W	DI49_1468; DI49_1467		YER064C; YER063W
309	DI49_1465; YER061C	DI49_1465		YER061C
310	DI49_1464; DI49_1459; DI49_1463; YER056C; DI49_1458; YER060W; YER055C	DI49_1464; DI49_1459; DI49_1463; DI49_1458		YER056C; YER060W; YER055C
311	DI49_1462; YER059W; DI49_1461; YER058W	DI49_1462; DI49_1461		YER059W; YER058W
312	SPGP0DA00290; YER056C-A		SPGP0DA00290	YER056C-A
313	DI49_1456; YER053C-A	DI49_1456		YER053C-A
314	DI49_1455; YER053C	DI49_1455		YER053C
315	DI49_1454; YER052C; DI49_1453; YER051W	DI49_1454; DI49_1453		YER052C; YER051W
316	DI49_1451; YER049W; DI49_1450; YER048W-A	DI49_1451; DI49_1450		YER049W; YER048W-A
317	DI49_1448; YER048C; DI49_1447; YER047C	DI49_1448; DI49_1447		YER048C; YER047C
318	DI49_1445; DI49_1446	DI49_1445; DI49_1446
319	DI49_1443; YER044C	DI49_1443		YER044C
320	DI49_1442; YER043C	DI49_1442		YER043C
321	DI49_1441; YER042W; DI49_1440; YER041W	DI49_1441; DI49_1440		YER042W; YER041W
322	DI49_1438; YER039C; DI49_1437; YER038C	DI49_1438; DI49_1437		YER039C; YER038C
323	DI49_1435; YER036C; DI49_1434; YER035W	DI49_1435; DI49_1434		YER036C; YER035W
324	DI49_1432; DI49_0132; DI49_1431; DI49_0133	DI49_1432; DI49_0132; DI49_1431; DI49_0133
325	DI49_1429; DI49_1430; YER031C; YER030W	DI49_1429; DI49_1430		YER031C; YER030W
326	DI49_1427; DI49_1428	DI49_1427; DI49_1428
327	DI49_1425; DI49_1426	DI49_1425; DI49_1426
328	DI49_1423; YER025W	DI49_1423		YER025W
329	DI49_1422; YER024W; DI49_1421; YER023W	DI49_1422; DI49_1421		YER024W; YER023W
330	DI49_1419; YER021W	DI49_1419		YER021W
331	DI49_1418; YER020W; DI49_1416; YER019W	DI49_1418; DI49_1416		YER020W; YER019W
332	DI49_1414; YER017C; DI49_1413; YER016W	DI49_1414; DI49_1413		YER017C; YER016W
333	DI49_1411; DI49_1412; YPL282C; SPGP0AY00110; YFL020C; YAR023C	DI49_1411; DI49_1412	SPGP0AY00110	YPL282C; YFL020C; YAR023C
334	DI49_1409; YER013W; DI49_1408; YER012W	DI49_1409; DI49_1408		YER013W; YER012W
335	DI49_1406; DI49_2413; DI49_1405; YER011W; YER010C; DI49_2414; DI49_3279; DI49_3278	DI49_1406; DI49_2413; DI49_1405; DI49_2414; DI49_3279; DI49_3278		YER011W; YER010C
336	DI49_1403; YER008C; DI49_1402	DI49_1403; DI49_1402		YER008C
337	DI49_1400; DI49_1401; SPGP0B00820; YER007W	DI49_1400; DI49_1401	SPGP0B00820	YER007W
338	DI49_1399; YER005W; DI49_1398; YER004W	DI49_1399; DI49_1398		YER005W; YER004W
339	DI49_1396; DI49_1397	DI49_1396; DI49_1397
340	DI49_1395; SPGP0DA00910	DI49_1395	SPGP0DA00910
341	DI49_1393; DI49_1394	DI49_1393; DI49_1394
342	DI49_1391; DI49_1392	DI49_1391; DI49_1392
343	DI49_1389; YEL007W; DI49_1388	DI49_1389; DI49_1388		YEL007W
344	DI49_1383; YEL020W-A; DI49_1382	DI49_1383; DI49_1382		YEL020W-A
345	DI49_1380; DI49_1381	DI49_1380; DI49_1381
346	DI49_1378; DI49_1379	DI49_1378; DI49_1379
347	DI49_1376; YEL015W	DI49_1376		YEL015W
348	DI49_1375; YEL013W	DI49_1375		YEL013W
349	SPGP0DAtrna2Q; DI49_1374; SPGP0Btrna5Q; SPGP0CN00100	DI49_1374	SPGP0DAtrna2Q; SPGP0Btrna5Q; SPGP0CN00100
350	DI49_1373; YEL012W	DI49_1373		YEL012W
351	DI49_1372; YEL011W	DI49_1372		YEL011W
352	DI49_1370; YEL022W	DI49_1370		YEL022W
353	DI49_1369; YEL023C	DI49_1369		YEL023C
354	DI49_1368; YEL024W; DI49_1367; YEL025C	DI49_1368; DI49_1367		YEL024W; YEL025C
355	DI49_1365; YEL027W	DI49_1365		YEL027W
356	DI49_1361; YEL031W	DI49_1361		YEL031W
357	DI49_1360; YEL032W; DI49_0695	DI49_1360; DI49_0695		YEL032W
358	DI49_1358; YEL034W; YEL035C; DI49_3056	DI49_1358; DI49_3056		YEL034W; YEL035C
359	DI49_1357; YEL036C	DI49_1357		YEL036C
360	DI49_1356; YEL037C; DI49_1355; YEL038W	DI49_1356; DI49_1355		YEL037C; YEL038W
361	DI49_1353; DI49_1354	DI49_1353; DI49_1354
362	DI49_1351; DI49_1352	DI49_1351; DI49_1352
363	DI49_1349; DI49_1350	DI49_1349; DI49_1350
364	DI49_1347; DI49_1348	DI49_1347; DI49_1348
365	DI49_1345; DI49_3566; DI49_3565; DI49_3506	DI49_1345; DI49_3566; DI49_3565; DI49_3506
366	SPGP0DAtrna5G; SPGP0CPtrna26G; DI49_1343; DI49_0764; SPGP0Atrna1G; YJR051W; SPGP0Atrna2G; DI49_0870; SPGP0Vtrna9G; DI49_2378; SPGP0Vtrna10G; DI49_5463; DI49_1672; SPGP0Z00210; SPGP0Btrna7G; YEL050C; SPGP0AFtrna16G; DI49_2140; DI49_2186; SPGP0ATtrna19G; DI49_5604; SPGP0Ftrna20G; SPGP0CBtrna22G; SPGP0CCtrna23G; DI49_0441	DI49_1343; DI49_0764; DI49_0870; DI49_2378; DI49_5463; DI49_1672; DI49_2140; DI49_2186; DI49_5604; DI49_0441	SPGP0DAtrna5G; SPGP0CPtrna26G; SPGP0Atrna1G; SPGP0Atrna2G; SPGP0Vtrna9G; SPGP0Vtrna10G; SPGP0Z00210; SPGP0Btrna7G; SPGP0AFtrna16G; SPGP0ATtrna19G; SPGP0Ftrna20G; SPGP0CBtrna22G; SPGP0CCtrna23G	YJR051W; YEL050C
367	DI49_1341; YEL052W	DI49_1341		YEL052W
368	DI49_1340; YEL053C	DI49_1340		YEL053C
369	DI49_1339; YEL054C; DI49_1338; YEL055C	DI49_1339; DI49_1338		YEL054C; YEL055C
370	DI49_1336; DI49_1337	DI49_1336; DI49_1337
371	DI49_1334; DI49_1335	DI49_1334; DI49_1335
372	DI49_1332; DI49_1333	DI49_1332; DI49_1333
373	DI49_1330; DI49_1331	DI49_1330; DI49_1331
374	DI49_1328; DI49_1329	DI49_1328; DI49_1329
375	SPGP0DA01550; DI49_2618	DI49_2618	SPGP0DA01550
376	SPGP0DA01560; SPGP0F02990; DI49_1326; DI49_3166	DI49_1326; DI49_3166	SPGP0DA01560; SPGP0F02990
377	DI49_1324; DI49_1325	DI49_1324; DI49_1325
378	DI49_1322; DI49_2621	DI49_1322; DI49_2621
379	YDR345C; DI49_2500; DI49_0523; SPGP0HI00140; DI49_3960; DI49_2770; DI49_2771; YMR011W; DI49_2501; DI49_2502	DI49_2500; DI49_0523; DI49_3960; DI49_2770; DI49_2771; DI49_2501; DI49_2502	SPGP0HI00140	YDR345C; YMR011W
380	DI49_0525; DI49_0524	DI49_0525; DI49_0524
381	DI49_0530; DI49_0529	DI49_0530; DI49_0529
382	DI49_0532; DI49_0531	DI49_0532; DI49_0531
383	DI49_0534; DI49_0533	DI49_0534; DI49_0533
384	DI49_0536; DI49_0535	DI49_0536; DI49_0535
385	DI49_0538; DI49_0537	DI49_0538; DI49_0537
386	DI49_0543; DI49_0542	DI49_0543; DI49_0542
387	SPGP0DB00310; DI49_0544	DI49_0544	SPGP0DB00310
388	DI49_0546; DI49_0545	DI49_0546; DI49_0545
389	DI49_0548; DI49_0547	DI49_0548; DI49_0547
390	DI49_0550; DI49_0549	DI49_0550; DI49_0549
391	DI49_0552; DI49_0551	DI49_0552; DI49_0551
392	DI49_0554; DI49_0553	DI49_0554; DI49_0553
393	DI49_0555; SPGP0DB00420	DI49_0555	SPGP0DB00420
394	DI49_0557; DI49_0556	DI49_0557; DI49_0556
395	SPGP0DB00470; SPGP0DB00460		SPGP0DB00470; SPGP0DB00460
396	DI49_0559; DI49_0558; YDL130W; DI49_0942	DI49_0559; DI49_0558; DI49_0942		YDL130W
397	YNL018C; SPGP0I02840; YNL033W		SPGP0I02840	YNL018C; YNL033W
398	SPGP0DCtrna2I; SPGP0Itrna14I; SPGP0Jtrna1I; DI49_4719; SPGP0Ktrna3I; SPGP0K00610; SPGP0GGtrna4I; DI49_3947; SPGP0Xtrna5I; SPGP0Xtrna6I; DI49_2704; YER182W; SPGP0AGtrna11I; DI49_0796; SPGP0Ctrna8I; SPGP0Ctrna9I; YIL079C; DI49_5588; SPGP0ATtrna13I; DI49_5615; DI49_0301; SPGP0CPtrna17I; DI49_0165; DI49_3807	DI49_4719; DI49_3947; DI49_2704; DI49_0796; DI49_5588; DI49_5615; DI49_0301; DI49_0165; DI49_3807	SPGP0DCtrna2I; SPGP0Itrna14I; SPGP0Jtrna1I; SPGP0Ktrna3I; SPGP0K00610; SPGP0GGtrna4I; SPGP0Xtrna5I; SPGP0Xtrna6I; SPGP0AGtrna11I; SPGP0Ctrna8I; SPGP0Ctrna9I; SPGP0ATtrna13I; SPGP0CPtrna17I	YER182W; YIL079C
399	YNL016W; DI49_4721; YNL015W	DI49_4721		YNL016W; YNL015W
400	YNL012W; SPGP0J00890		SPGP0J00890	YNL012W
401	YNL011C; DI49_4724	DI49_4724		YNL011C
402	YNL010W; DI49_4725	DI49_4725		YNL010W
403	YNL009W; DI49_4726; YNL008C	DI49_4726		YNL009W; YNL008C
404	YNL006W; YNL007C; DI49_4728; DI49_4727	DI49_4728; DI49_4727		YNL006W; YNL007C
405	YNL004W; DI49_4731; DI49_4730	DI49_4731; DI49_4730		YNL004W
406	YNL003C; DI49_4732	DI49_4732		YNL003C
407	YNL002C; DI49_4733; YNL001W	DI49_4733		YNL002C; YNL001W
408	SPGP0DCtrna6P; DI49_4736; SPGP0Jtrna1P; DI49_0754	DI49_4736; DI49_0754	SPGP0DCtrna6P; SPGP0Jtrna1P
409	YNL020C; DI49_4717; YNL021W	DI49_4717		YNL020C; YNL021W
410	YNL023C; DI49_4714	DI49_4714		YNL023C
411	YNL024C; DI49_4713; YNL024C-A	DI49_4713		YNL024C; YNL024C-A
412	YNL026W; YNL025C			YNL026W; YNL025C
413	YNL029C; YNL027W			YNL029C; YNL027W
414	YNL031C; DI49_4706; DI49_0190	DI49_4706; DI49_0190		YNL031C
415	YNL032W; DI49_4705; DI49_0462	DI49_4705; DI49_0462		YNL032W
416	DI49_0464; DI49_0463	DI49_0464; DI49_0463
417	DI49_0466; DI49_0465	DI49_0466; DI49_0465
418	DI49_0468; DI49_0467	DI49_0468; DI49_0467
419	DI49_0470; DI49_0469	DI49_0470; DI49_0469
420	DI49_0472; DI49_0471	DI49_0472; DI49_0471
421	DI49_0474; DI49_0473	DI49_0474; DI49_0473
422	DI49_0476; DI49_0475	DI49_0476; DI49_0475
423	DI49_0478; DI49_0477	DI49_0478; DI49_0477
424	DI49_0480; DI49_0479	DI49_0480; DI49_0479
425	DI49_0482; DI49_0481	DI49_0482; DI49_0481
426	DI49_0484; DI49_2588; DI49_0485	DI49_0484; DI49_2588; DI49_0485
427	DI49_0487; DI49_0486	DI49_0487; DI49_0486
428	DI49_0489; DI49_0488	DI49_0489; DI49_0488
429	DI49_0491; DI49_0490; DI49_2469; DI49_2470	DI49_0491; DI49_0490; DI49_2469; DI49_2470
430	DI49_0493; DI49_0492	DI49_0493; DI49_0492
431	DI49_0495; SPGP0Itrna11F; DI49_0496	DI49_0495; DI49_0496	SPGP0Itrna11F
432	DI49_0498; DI49_0497	DI49_0498; DI49_0497
433	DI49_0500; DI49_0499	DI49_0500; DI49_0499
434	DI49_0502; DI49_0501	DI49_0502; DI49_0501
435	DI49_0504; DI49_0503	DI49_0504; DI49_0503
436	DI49_0506; DI49_0505	DI49_0506; DI49_0505
437	DI49_0508; DI49_0507	DI49_0508; DI49_0507
438	DI49_0510; DI49_0509	DI49_0510; DI49_0509
439	DI49_0512; DI49_0511	DI49_0512; DI49_0511
440	DI49_0514; DI49_0513	DI49_0514; DI49_0513
441	DI49_0516; DI49_0515	DI49_0516; DI49_0515
442	DI49_0518; DI49_0517	DI49_0518; DI49_0517
443	SPGP0DEtrna5S; DI49_2374; DI49_0521; SPGP0Vtrna11S; DI49_2373; DI49_1676; SPGP0Ztrna14S; DI49_3829	DI49_2374; DI49_0521; DI49_2373; DI49_1676; DI49_3829	SPGP0DEtrna5S; SPGP0Vtrna11S; SPGP0Ztrna14S
444	DI49_4801; DI49_3161; DI49_4800; SPGP0F02930	DI49_4801; DI49_3161; DI49_4800	SPGP0F02930
445	DI49_4798; DI49_4799	DI49_4798; DI49_4799
446	SPGP0J00150; DI49_4797	DI49_4797	SPGP0J00150
447	SPGP0J00170; DI49_4796	DI49_4796	SPGP0J00170
448	DI49_4793; DI49_4794	DI49_4793; DI49_4794
449	DI49_4791; DI49_4792; SPGP0D00260; YNR056C	DI49_4791; DI49_4792	SPGP0D00260	YNR056C
450	DI49_4789; SPGP0AE00380; DI49_3953; DI49_3952	DI49_4789; DI49_3953; DI49_3952	SPGP0AE00380
451	SPGP0J00260; YNR053C		SPGP0J00260	YNR053C
452	DI49_4785; YNR052C; DI49_4784; YNR051C	DI49_4785; DI49_4784		YNR052C; YNR051C
453	DI49_4782; DI49_4783	DI49_4782; DI49_4783
454	DI49_4780; YNR047W; DI49_4779; YNR046W	DI49_4780; DI49_4779		YNR047W; YNR046W
455	DI49_4777; DI49_4778	DI49_4777; DI49_4778
456	DI49_4775; YNR041C; DI49_4774; YNR040W	DI49_4775; DI49_4774		YNR041C; YNR040W
457	DI49_4772; DI49_4773	DI49_4772; DI49_4773
458	DI49_4770; DI49_4771	DI49_4770; DI49_4771
459	DI49_4768; DI49_4769	DI49_4768; DI49_4769
460	DI49_4766; DI49_4767	DI49_4766; DI49_4767
461	DI49_4764; DI49_4765	DI49_4764; DI49_4765
462	DI49_4762; YNR030W; DI49_4761; YNR029C	DI49_4762; DI49_4761		YNR030W; YNR029C
463	SPGP0J00530; DI49_4760	DI49_4760	SPGP0J00530
464	DI49_4758; DI49_4759	DI49_4758; DI49_4759
465	DI49_4756; DI49_4757; DI49_4755	DI49_4756; DI49_4757; DI49_4755
466	DI49_4753; DI49_4754	DI49_4753; DI49_4754
467	DI49_4751; YNR016C; DI49_4750; YNR015W	DI49_4751; DI49_4750		YNR016C; YNR015W
468	DI49_4748; YNR013C	DI49_4748		YNR013C
469	DI49_4747; YNR012W	DI49_4747		YNR012W
470	DI49_4746; YNR011C; DI49_4745; YNR010W	DI49_4746; DI49_4745		YNR011C; YNR010W
471	DI49_4743; DI49_4744	DI49_4743; DI49_4744
472	DI49_4741; DI49_4742	DI49_4741; DI49_4742
473	DI49_4739; DI49_4740	DI49_4739; DI49_4740
474	DI49_4735; YNR001C; DI49_4734	DI49_4735; DI49_4734		YNR001C
475	DI49_4723; YNL014W; DI49_4722; DI49_3760; DI49_3759	DI49_4723; DI49_4722; DI49_3760; DI49_3759		YNL014W
476	SPGP0J00970; DI49_0189; DI49_4708; DI49_0188	DI49_0189; DI49_4708; DI49_0188	SPGP0J00970
477	DI49_4710; DI49_4709	DI49_4710; DI49_4709
478	DI49_4712; DI49_4711	DI49_4712; DI49_4711
479	DI49_4715; YNL022C; DI49_4716	DI49_4715; DI49_4716		YNL022C
480	SPGP0Jtrna2P; DI49_4699; DI49_4698; SPGP0AMtrna14P	DI49_4699; DI49_4698	SPGP0Jtrna2P; SPGP0AMtrna14P
481	DI49_4696; DI49_0162; DI49_4695; DI49_0161	DI49_4696; DI49_0162; DI49_4695; DI49_0161
482	DI49_4693; DI49_4694	DI49_4693; DI49_4694
483	DI49_4691; DI49_4692	DI49_4691; DI49_4692
484	DI49_4689; YNL041C; DI49_4688; YNL040W	DI49_4689; DI49_4688		YNL041C; YNL040W
485	DI49_4686; YNL044W; DI49_4685	DI49_4686; DI49_4685		YNL044W
486	DI49_4683; DI49_4684	DI49_4683; DI49_4684
487	DI49_4681; YNL049C; DI49_4680	DI49_4681; DI49_4680		YNL049C
488	DI49_4678; DI49_4679	DI49_4678; DI49_4679
489	DI49_4676; YNL054W; YNL053W	DI49_4676		YNL054W; YNL053W
490	DI49_4674; YNL055C; DI49_4673	DI49_4674; DI49_4673		YNL055C
491	DI49_4671; YNL059C; YNL058C	DI49_4671		YNL059C; YNL058C
492	DI49_4670; YNL061W	DI49_4670		YNL061W
493	DI49_4669; YNL062C; DI49_4668	DI49_4669; DI49_4668		YNL062C
494	DI49_4666; DI49_4667; YNL064C; YNL063W	DI49_4666; DI49_4667		YNL064C; YNL063W
495	DI49_4661; YNL070W	DI49_4661		YNL070W
496	DI49_4660; YNL071W; DI49_4659	DI49_4660; DI49_4659		YNL071W
497	DI49_4657; DI49_4658	DI49_4657; DI49_4658
498	DI49_4655; DI49_4656	DI49_4655; DI49_4656
499	DI49_4653; DI49_4654	DI49_4653; DI49_4654
500	DI49_4651; YNL080C	DI49_4651		YNL080C
501	DI49_4650; YNL081C	DI49_4650		YNL081C
502	DI49_4649; YNL082W	DI49_4649		YNL082W
503	DI49_4648; YNL083W	DI49_4648		YNL083W
504	DI49_4647; YNL084C	DI49_4647		YNL084C
505	DI49_4646; YNL085W; DI49_4645	DI49_4646; DI49_4645		YNL085W
506	DI49_4643; YNL088W; DI49_4642; YNL087W	DI49_4643; DI49_4642		YNL088W; YNL087W
507	DI49_4640; DI49_4641; YNL091W; YNL090W	DI49_4640; DI49_4641		YNL091W; YNL090W
508	DI49_4638; YNL094W; DI49_4637; YNL093W	DI49_4638; DI49_4637		YNL094W; YNL093W
509	DI49_4635; SPGP0CXtrna7L	DI49_4635	SPGP0CXtrna7L
510	DI49_4634; YNL097C	DI49_4634		YNL097C
511	DI49_4633; YNL098C; DI49_4632	DI49_4633; DI49_4632		YNL098C
512	DI49_4630; YNL101W; YNL100W	DI49_4630		YNL101W; YNL100W
513	DI49_4629; YNL102W; DI49_4628	DI49_4629; DI49_4628		YNL102W
514	DI49_4626; YNL106C; DI49_4625	DI49_4626; DI49_4625		YNL106C
515	DI49_4623; YNL110C; YNL108C	DI49_4623		YNL110C; YNL108C
516	DI49_4622; YNL111C	DI49_4622		YNL111C
517	DI49_4619; YNL116W; YNL115C	DI49_4619		YNL116W; YNL115C
518	DI49_4618; YNL117W	DI49_4618		YNL117W
519	DI49_4617; YNL118C; DI49_4616	DI49_4617; DI49_4616		YNL118C
520	DI49_4614; YNL122C; YNL121C	DI49_4614		YNL122C; YNL121C
521	DI49_4613; YNL123W	DI49_4613		YNL123W
522	DI49_4612; YNL124W; DI49_4611	DI49_4612; DI49_4611		YNL124W
523	DI49_4609; YNL127W	DI49_4609		YNL127W
524	DI49_4608; YNL128W; DI49_4607	DI49_4608; DI49_4607		YNL128W
525	DI49_4605; YNL131W; YNL130C	DI49_4605		YNL131W; YNL130C
526	DI49_4604; YNL132W	DI49_4604		YNL132W
527	DI49_4603; DI49_2475; DI49_4602; SPGP0Ytrna6F; DI49_4131; DI49_2476	DI49_4603; DI49_2475; DI49_4602; DI49_4131; DI49_2476	SPGP0Ytrna6F
528	DI49_4600; YNL135C; YNL134C	DI49_4600		YNL135C; YNL134C
529	DI49_4599; YNL136W	DI49_4599		YNL136W
530	DI49_4598; YNL137C	DI49_4598		YNL137C
531	DI49_4597; YNL138W; DI49_4596	DI49_4597; DI49_4596		YNL138W
532	DI49_4594; DI49_4595	DI49_4594; DI49_4595
533	DI49_4592; DI49_4593	DI49_4592; DI49_4593
534	DI49_4590; DI49_4591	DI49_4590; DI49_4591
535	DI49_4588; DI49_4589	DI49_4588; DI49_4589
536	DI49_4586; DI49_4587	DI49_4586; DI49_4587
537	DI49_4584; DI49_4585	DI49_4584; DI49_4585
538	DI49_4582; DI49_4583; YNL154C; YNL153C	DI49_4582; DI49_4583		YNL154C; YNL153C
539	DI49_4580; YNL157W; DI49_4579; YNL156C	DI49_4580; DI49_4579		YNL157W; YNL156C
540	DI49_4577; YNL160W; DI49_4576; DI49_0410; DI49_0409; YNL159C	DI49_4577; DI49_4576; DI49_0410; DI49_0409		YNL160W; YNL159C
541	DI49_4574; DI49_4575	DI49_4574; DI49_4575
542	DI49_4572; YNL164C; DI49_4571	DI49_4572; DI49_4571		YNL164C
543	DI49_4569; DI49_4570	DI49_4569; DI49_4570
544	DI49_4567; YNL169C; YNL168C	DI49_4567		YNL169C; YNL168C
545	DI49_4566; YNL172W; DI49_4565	DI49_4566; DI49_4565		YNL172W
546	DI49_4563; DI49_4564; YNL175C; YNL173C	DI49_4563; DI49_4564		YNL175C; YNL173C
547	DI49_4561; YNL178W; YNL177C	DI49_4561		YNL178W; YNL177C
548	DI49_4560; YNL180C; DI49_4559	DI49_4560; DI49_4559		YNL180C
549	DI49_4557; YNL183C	DI49_4557		YNL183C
550	DI49_4556; YNL185C	DI49_4556		YNL185C
551	DI49_4555; YNL186W; DI49_4554	DI49_4555; DI49_4554		YNL186W
552	DI49_4552; YNL189W	DI49_4552		YNL189W
553	DI49_4551; YNL190W	DI49_4551		YNL190W
554	DI49_4550; YNL191W	DI49_4550		YNL191W
555	DI49_4549; YNL192W; DI49_4548	DI49_4549; DI49_4548		YNL192W
556	DI49_4546; DI49_4547	DI49_4546; DI49_4547
557	DI49_4544; DI49_4545	DI49_4544; DI49_4545
558	DI49_4542; DI49_4543	DI49_4542; DI49_4543
559	DI49_4540; YNL202W; DI49_4539	DI49_4540; DI49_4539		YNL202W
560	DI49_4537; YNL207W; DI49_4536	DI49_4537; DI49_4536		YNL207W
561	DI49_4534; DI49_4535; SPGP0U02100; YAL060W; YNL209W; YNL208W	DI49_4534; DI49_4535	SPGP0U02100	YAL060W; YNL209W; YNL208W
562	DI49_4532; YNL212W; DI49_4531; YNL211C	DI49_4532; DI49_4531		YNL212W; YNL211C
563	DI49_4529; DI49_4530	DI49_4529; DI49_4530
564	DI49_4527; DI49_4528	DI49_4527; DI49_4528
565	DI49_4525; DI49_4526	DI49_4525; DI49_4526
566	DI49_4523; DI49_4524	DI49_4523; DI49_4524
567	DI49_4521; YNL223W	DI49_4521		YNL223W
568	DI49_4520; YNL224C	DI49_4520		YNL224C
569	DI49_4519; YNL225C	DI49_4519		YNL225C
570	DI49_4518; YNL227C; DI49_4517	DI49_4518; DI49_4517		YNL227C
571	DI49_4515; DI49_4516	DI49_4515; DI49_4516
572	DI49_4513; YNL233W; DI49_4512	DI49_4513; DI49_4512		YNL233W
573	DI49_4510; DI49_4511	DI49_4510; DI49_4511
574	DI49_4508; DI49_4509	DI49_4508; DI49_4509
575	DI49_4506; YNL241C; YNL240C	DI49_4506		YNL241C; YNL240C
576	DI49_4505; YNL242W; DI49_4504	DI49_4505; DI49_4504		YNL242W
577	DI49_4502; DI49_4503; YNL244C; YNL243W	DI49_4502; DI49_4503		YNL244C; YNL243W
578	DI49_4500; YNL247W; YNL246W	DI49_4500		YNL247W; YNL246W
579	DI49_4499; YNL248C	DI49_4499		YNL248C
580	DI49_4498; YNL249C	DI49_4498		YNL249C
581	DI49_4497; YNL250W	DI49_4497		YNL250W
582	DI49_4496; YNL251C; DI49_4495	DI49_4496; DI49_4495		YNL251C
583	DI49_4493; YNL254C; YNL253W	DI49_4493		YNL254C; YNL253W
584	DI49_4492; YNL255C	DI49_4492		YNL255C
585	DI49_4491; YNL256W; DI49_4490	DI49_4491; DI49_4490		YNL256W
586	DI49_4488; DI49_4489	DI49_4488; DI49_4489
587	DI49_4486; DI49_4487	DI49_4486; DI49_4487
588	DI49_4484; YNL263C; DI49_4483	DI49_4484; DI49_4483		YNL263C
589	DI49_4481; YNL267W	DI49_4481		YNL267W
590	DI49_4480; YNL268W; DI49_4479; YNL270C	DI49_4480; DI49_4479		YNL268W; YNL270C
591	DI49_4478; YNL271C; SPGP0I00690	DI49_4478	SPGP0I00690	YNL271C
592	DI49_4477; YNL272C; DI49_4476	DI49_4477; DI49_4476		YNL272C
593	DI49_4474; DI49_4475; YNL274C; YNL273W	DI49_4474; DI49_4475		YNL274C; YNL273W
594	DI49_4472; DI49_4473	DI49_4472; DI49_4473
595	DI49_4470; YNL280C; DI49_4469; YNL279W	DI49_4470; DI49_4469		YNL280C; YNL279W
596	DI49_4467; YNL283C; YNL282W	DI49_4467		YNL283C; YNL282W
597	SPGP0Jtrna3G; SPGP0Itrna24G; DI49_4461; SPGP0Vtrna11G; DI49_2296; SPGP0AFtrna15G; DI49_2107	DI49_4461; DI49_2296; DI49_2107	SPGP0Jtrna3G; SPGP0Itrna24G; SPGP0Vtrna11G; SPGP0AFtrna15G
598	DI49_4459; YNL288W	DI49_4459		YNL288W
599	DI49_4458; YNL289W; DI49_4457	DI49_4458; DI49_4457		YNL289W
600	DI49_4455; YNL292W; YNL291C	DI49_4455		YNL292W; YNL291C
601	DI49_4454; YNL293W; DI49_4453	DI49_4454; DI49_4453		YNL293W
602	DI49_4451; DI49_4452	DI49_4451; DI49_4452
603	DI49_4449; DI49_4450; YNL298W; SPGP0I00460	DI49_4449; DI49_4450	SPGP0I00460	YNL298W
604	YNL301C; YOL120C; SPGP0I00420; YNL300W		SPGP0I00420	YNL301C; YOL120C; YNL300W
605	DI49_4447; DI49_2286; DI49_2285; SPGP0I00410	DI49_4447; DI49_2286; DI49_2285	SPGP0I00410
606	DI49_4446; YNL304W; DI49_4445	DI49_4446; DI49_4445		YNL304W
607	DI49_4443; YNL307C; DI49_4442; YNL306W	DI49_4443; DI49_4442		YNL307C; YNL306W
608	DI49_4440; DI49_4441	DI49_4440; DI49_4441
609	SPGP0J03620; DI49_4439	DI49_4439	SPGP0J03620
610	DI49_4436; DI49_4437	DI49_4436; DI49_4437
611	DI49_4434; DI49_4435	DI49_4434; DI49_4435
612	DI49_4432; DI49_4433	DI49_4432; DI49_4433
613	DI49_4430; YNL321W	DI49_4430		YNL321W
614	DI49_4429; YNL322C	DI49_4429		YNL322C
615	DI49_4428; YNL323W	DI49_4428		YNL323W
616	DI49_4427; YNL325C; DI49_4426	DI49_4427; DI49_4426		YNL325C
617	DI49_4424; YNL328C; DI49_4423; YNL327W	DI49_4424; DI49_4423		YNL328C; YNL327W
618	DI49_4421; DI49_4422	DI49_4421; DI49_4422
619	SPGP0J03810; SPGP0J03800		SPGP0J03810; SPGP0J03800
620	SPGP0DF00100; DI49_4420	DI49_4420	SPGP0DF00100
621	SPGP0DF00120; YKR105C		SPGP0DF00120	YKR105C
622	DI49_5638; SPGP0DF00130	DI49_5638	SPGP0DF00130
623	DI49_5636; DI49_5637	DI49_5636; DI49_5637
624	DI49_5634; DI49_5635	DI49_5634; DI49_5635
625	DI49_5632; DI49_5633	DI49_5632; DI49_5633
626	DI49_5630; DI49_5631	DI49_5630; DI49_5631
627	DI49_5628; DI49_5629	DI49_5628; DI49_5629
628	SPGP0DJ00100; YER190W; DI49_2253	DI49_2253	SPGP0DJ00100	YER190W
629	DI49_1489; DI49_2619	DI49_1489; DI49_2619
630	DI49_1491; DI49_1490	DI49_1491; DI49_1490
631	DI49_1493; DI49_1492	DI49_1493; DI49_1492
632	DI49_1496; DI49_1495	DI49_1496; DI49_1495
633	DI49_1498; DI49_1497	DI49_1498; DI49_1497
634	SPGP0K00200; DI49_1499	DI49_1499	SPGP0K00200
635	DI49_1501; DI49_1500	DI49_1501; DI49_1500
636	DI49_1506; DI49_1505	DI49_1506; DI49_1505
637	DI49_1508; DI49_0112; DI49_0111	DI49_1508; DI49_0112; DI49_0111
638	DI49_1509; YAL005C; DI49_1510	DI49_1509; DI49_1510		YAL005C
639	DI49_1512; DI49_1511	DI49_1512; DI49_1511
640	DI49_1514; DI49_1513	DI49_1514; DI49_1513
641	DI49_1516; DI49_1515	DI49_1516; DI49_1515
642	DI49_1518; DI49_1517	DI49_1518; DI49_1517
643	DI49_1520; DI49_1519	DI49_1520; DI49_1519
644	DI49_1522; DI49_0101; DI49_1523; DI49_0100	DI49_1522; DI49_0101; DI49_1523; DI49_0100
645	DI49_1525; DI49_1524	DI49_1525; DI49_1524
646	DI49_1527; DI49_1526	DI49_1527; DI49_1526
647	DI49_1529; DI49_1528	DI49_1529; DI49_1528
648	DI49_1531; DI49_1530	DI49_1531; DI49_1530
649	DI49_1533; DI49_1532	DI49_1533; DI49_1532
650	DI49_1547; DI49_1546	DI49_1547; DI49_1546
651	DI49_1549; DI49_1548	DI49_1549; DI49_1548
652	DI49_1551; DI49_1550	DI49_1551; DI49_1550
653	DI49_4046; DI49_1552	DI49_4046; DI49_1552
654	DI49_4044; DI49_4045	DI49_4044; DI49_4045
655	DI49_4805; DI49_4804	DI49_4805; DI49_4804
656	DI49_3294; SPGP0DR00120	DI49_3294	SPGP0DR00120
657	DI49_3296; DI49_3295	DI49_3296; DI49_3295
658	DI49_3298; DI49_3297	DI49_3298; DI49_3297
659	DI49_3300; DI49_3299	DI49_3300; DI49_3299
660	YER174C; YER175C			YER174C; YER175C
661	YER172C; YER173W			YER172C; YER173W
662	YER170W; YER171W			YER170W; YER171W
663	YER168C; YER169W			YER168C; YER169W
664	DI49_5452; YBR299W	DI49_5452		YBR299W
665	DI49_5450; DI49_5451	DI49_5450; DI49_5451
666	DI49_5448; DI49_5449	DI49_5448; DI49_5449
667	DI49_5446; DI49_5447	DI49_5446; DI49_5447
668	DI49_5444; DI49_5445	DI49_5444; DI49_5445
669	DI49_5442; DI49_5443	DI49_5442; DI49_5443
670	SPGP0L00220; DI49_5441	DI49_5441	SPGP0L00220
671	DI49_5439; DI49_5440	DI49_5439; DI49_5440
672	DI49_5437; DI49_1649; DI49_5436; DI49_1648	DI49_5437; DI49_1649; DI49_5436; DI49_1648
673	DI49_5434; DI49_5435	DI49_5434; DI49_5435
674	DI49_5432; DI49_5433	DI49_5432; DI49_5433
675	DI49_5430; DI49_5431	DI49_5430; DI49_5431
676	DI49_5428; DI49_5429	DI49_5428; DI49_5429
677	DI49_5426; DI49_5427	DI49_5426; DI49_5427
678	DI49_5424; DI49_5425	DI49_5424; DI49_5425
679	DI49_5419; DI49_5420	DI49_5419; DI49_5420
680	DI49_5417; DI49_5418	DI49_5417; DI49_5418
681	SPGP0Ltrna3A; DI49_5601; DI49_5414; SPGP0Atrna1A; YJL115W; YKL117W; DI49_1030; SPGP0Ytrna8A; DI49_4112; SPGP0JB00150; SPGP0AFtrna12A; SPGP0AJtrna14A; YHR021C; SPGP0ATtrna15A; SPGP0Etrna16A; YKR042W; SPGP0Ftrna17A; DI49_2906; SPGP0Htrna18A; DI49_3259; DI49_3766	DI49_5601; DI49_5414; DI49_1030; DI49_4112; DI49_2906; DI49_3259; DI49_3766	SPGP0Ltrna3A; SPGP0Atrna1A; SPGP0Ytrna8A; SPGP0JB00150; SPGP0AFtrna12A; SPGP0AJtrna14A; SPGP0ATtrna15A; SPGP0Etrna16A; SPGP0Ftrna17A; SPGP0Htrna18A	YJL115W; YKL117W; YHR021C; YKR042W
682	DI49_5412; DI49_5413	DI49_5412; DI49_5413
683	DI49_5410; DI49_5411	DI49_5410; DI49_5411
684	DI49_5408; DI49_5409	DI49_5408; DI49_5409
685	SPGP0L00560; DI49_5407	DI49_5407	SPGP0L00560
686	DI49_5405; DI49_5406	DI49_5405; DI49_5406
687	DI49_5403; DI49_5404	DI49_5403; DI49_5404
688	DI49_5401; DI49_5402	DI49_5401; DI49_5402
689	DI49_5399; DI49_5400; SPGP0AFtrna2C; DI49_2071; DI49_5567; DI49_5568; DI49_1233	DI49_5399; DI49_5400; DI49_2071; DI49_5567; DI49_5568; DI49_1233	SPGP0AFtrna2C
690	DI49_5397; DI49_5398	DI49_5397; DI49_5398
691	DI49_5395; DI49_5396	DI49_5395; DI49_5396
692	DI49_5393; DI49_5394	DI49_5393; DI49_5394
693	DI49_5391; DI49_5392	DI49_5391; DI49_5392
694	DI49_5389; DI49_5390	DI49_5389; DI49_5390
695	DI49_5387; DI49_5388	DI49_5387; DI49_5388
696	DI49_5385; DI49_5386	DI49_5385; DI49_5386
697	DI49_5383; DI49_5384	DI49_5383; DI49_5384
698	DI49_5381; DI49_1215; DI49_5380; DI49_1214	DI49_5381; DI49_1215; DI49_5380; DI49_1214
699	DI49_5378; DI49_5379	DI49_5378; DI49_5379
700	DI49_5376; DI49_5377	DI49_5376; DI49_5377
701	DI49_5374; DI49_5375	DI49_5374; DI49_5375
702	DI49_5371; DI49_5373	DI49_5371; DI49_5373
703	DI49_5369; DI49_5370	DI49_5369; DI49_5370
704	DI49_5367; DI49_5368	DI49_5367; DI49_5368
705	DI49_5365; DI49_5366	DI49_5365; DI49_5366
706	DI49_5363; DI49_5364	DI49_5363; DI49_5364
707	DI49_5361; DI49_5362	DI49_5361; DI49_5362
708	DI49_5359; DI49_5360	DI49_5359; DI49_5360
709	DI49_5357; DI49_5358	DI49_5357; DI49_5358
710	DI49_5355; DI49_5356	DI49_5355; DI49_5356
711	SPGP0L01080; DI49_5354	DI49_5354	SPGP0L01080
712	DI49_5352; YPL109C	DI49_5352		YPL109C
713	DI49_5348; DI49_5349	DI49_5348; DI49_5349
714	DI49_5346; DI49_5347	DI49_5346; DI49_5347
715	DI49_5344; DI49_5345	DI49_5344; DI49_5345
716	DI49_5342; DI49_5343	DI49_5342; DI49_5343
717	DI49_5340; DI49_5341	DI49_5340; DI49_5341
718	DI49_5338; DI49_5339	DI49_5338; DI49_5339
719	DI49_5336; DI49_5337	DI49_5336; DI49_5337
720	DI49_5334; DI49_5335	DI49_5334; DI49_5335
721	DI49_5332; DI49_5333	DI49_5332; DI49_5333
722	DI49_5330; DI49_5331	DI49_5330; DI49_5331
723	DI49_5328; DI49_5329	DI49_5328; DI49_5329
724	DI49_5326; DI49_5327	DI49_5326; DI49_5327
725	DI49_5324; DI49_5325	DI49_5324; DI49_5325
726	DI49_5319; DI49_5320	DI49_5319; DI49_5320
727	DI49_5317; DI49_5318	DI49_5317; DI49_5318
728	DI49_5315; DI49_5316	DI49_5315; DI49_5316
729	DI49_5313; DI49_5314	DI49_5313; DI49_5314
730	DI49_5311; DI49_5312	DI49_5311; DI49_5312
731	DI49_5309; DI49_5310	DI49_5309; DI49_5310
732	DI49_5307; DI49_5308	DI49_5307; DI49_5308
733	DI49_5305; DI49_5306	DI49_5305; DI49_5306
734	DI49_5303; DI49_5304	DI49_5303; DI49_5304
735	DI49_5301; DI49_5302	DI49_5301; DI49_5302
736	DI49_5299; DI49_5300	DI49_5299; DI49_5300
737	DI49_5297; DI49_5298	DI49_5297; DI49_5298
738	DI49_5295; DI49_5296	DI49_5295; DI49_5296
739	DI49_5293; DI49_5294	DI49_5293; DI49_5294
740	DI49_5292; SPGP0L01700	DI49_5292	SPGP0L01700
741	DI49_5290; DI49_5291	DI49_5290; DI49_5291
742	DI49_5288; DI49_5289	DI49_5288; DI49_5289
743	DI49_5284; DI49_5285	DI49_5284; DI49_5285
744	DI49_5282; DI49_5283	DI49_5282; DI49_5283
745	DI49_5280; DI49_5281	DI49_5280; DI49_5281
746	DI49_5278; DI49_5279	DI49_5278; DI49_5279
747	DI49_5276; DI49_5277	DI49_5276; DI49_5277
748	DI49_5274; DI49_5275	DI49_5274; DI49_5275
749	DI49_5272; DI49_5273	DI49_5272; DI49_5273
750	YPL195W; DI49_5271	DI49_5271		YPL195W
751	DI49_5268; DI49_5270	DI49_5268; DI49_5270
752	DI49_5266; DI49_5267	DI49_5266; DI49_5267
753	DI49_5264; DI49_5265	DI49_5264; DI49_5265
754	DI49_5262; DI49_5263	DI49_5262; DI49_5263
755	DI49_5260; DI49_5261	DI49_5260; DI49_5261
756	DI49_5258; DI49_5259	DI49_5258; DI49_5259
757	DI49_5256; DI49_5257	DI49_5256; DI49_5257
758	DI49_5254; DI49_5255	DI49_5254; DI49_5255
759	DI49_5252; DI49_5253	DI49_5252; DI49_5253
760	YPL218W; DI49_5251	DI49_5251		YPL218W
761	DI49_5245; DI49_5246	DI49_5245; DI49_5246
762	DI49_5243; DI49_5244	DI49_5243; DI49_5244
763	DI49_5241; DI49_5242	DI49_5241; DI49_5242
764	DI49_5239; DI49_5240	DI49_5239; DI49_5240
765	DI49_5237; DI49_5238	DI49_5237; DI49_5238
766	DI49_5235; DI49_5236	DI49_5235; DI49_5236
767	DI49_5233; DI49_5234	DI49_5233; DI49_5234
768	DI49_5231; DI49_5232	DI49_5231; DI49_5232
769	DI49_5229; DI49_4269; DI49_5228; DI49_4270	DI49_5229; DI49_4269; DI49_5228; DI49_4270
770	DI49_5226; DI49_5227	DI49_5226; DI49_5227
771	DI49_5224; DI49_5225	DI49_5224; DI49_5225
772	DI49_5222; DI49_5223	DI49_5222; DI49_5223
773	DI49_5220; DI49_5221	DI49_5220; DI49_5221
774	DI49_5218; DI49_5219	DI49_5218; DI49_5219
775	DI49_5216; DI49_5217	DI49_5216; DI49_5217
776	DI49_5214; DI49_5215	DI49_5214; DI49_5215
777	DI49_5212; DI49_2348; SPGP0V00500	DI49_5212; DI49_2348	SPGP0V00500
778	SPGP0Ltrna3W; DI49_5211; DI49_5210; SPGP0GZtrna4W; DI49_1569; DI49_1311	DI49_5211; DI49_5210; DI49_1569; DI49_1311	SPGP0Ltrna3W; SPGP0GZtrna4W
779	DI49_5208; DI49_5209	DI49_5208; DI49_5209
780	DI49_5206; DI49_5207	DI49_5206; DI49_5207
781	DI49_5204; DI49_5205	DI49_5204; DI49_5205
782	DI49_5202; DI49_5203	DI49_5202; DI49_5203
783	DI49_5201; SPGP0L02610	DI49_5201	SPGP0L02610
784	DI49_5199; DI49_5200	DI49_5199; DI49_5200
785	DI49_5197; YPL274W; DI49_5196; YPL273W	DI49_5197; DI49_5196		YPL274W; YPL273W
786	DI49_2242; YDR542W	DI49_2242		YDR542W
787	DI49_2244; DI49_2243	DI49_2244; DI49_2243
788	DI49_2246; DI49_2245	DI49_2246; DI49_2245
789	SPGP0EA00160; YJL221C; DI49_1318; SPGP0IF00120; DI49_0718	DI49_1318; DI49_0718	SPGP0EA00160; SPGP0IF00120	YJL221C
790	DI49_1316; DI49_1317	DI49_1316; DI49_1317
791	DI49_1314; DI49_1315	DI49_1314; DI49_1315
792	DI49_1312; DI49_1313	DI49_1312; DI49_1313
793	DI49_0094; DI49_2609	DI49_0094; DI49_2609
794	DI49_0092; DI49_0093	DI49_0092; DI49_0093
795	DI49_0090; DI49_0091	DI49_0090; DI49_0091
796	YAL067C; DI49_3158; SPGP0EH00100; DI49_3159	DI49_3158; DI49_3159	SPGP0EH00100	YAL067C
797	DI49_0696; DI49_0789	DI49_0696; DI49_0789
798	DI49_2834; YJL198W; YJL199C; SPGP0AQ00110; DI49_0788	DI49_2834; DI49_0788	SPGP0AQ00110	YJL198W; YJL199C
799	DI49_2832; YJL200C	DI49_2832		YJL200C
800	DI49_2831; YJL201W; DI49_2830; YJL203W	DI49_2831; DI49_2830		YJL201W; YJL203W
801	SPGP0M00150; DI49_2829	DI49_2829	SPGP0M00150
802	DI49_2828; YJL207C; DI49_2827; YJL208C	DI49_2828; DI49_2827		YJL207C; YJL208C
803	DI49_2825; DI49_2826	DI49_2825; DI49_2826
804	SPGP0EJ00100; SPGP0AB00100; YGL241W; SPGP0BD00100; DI49_0740	DI49_0740	SPGP0EJ00100; SPGP0AB00100; SPGP0BD00100	YGL241W
805	YGL243W; YGL242C			YGL243W; YGL242C
806	YGL245W; YGL244W			YGL245W; YGL244W
807	YGL247W; YGL246C			YGL247W; YGL246C
808	YGL249W; YGL248W			YGL249W; YGL248W
809	YGL251C; YGL250W			YGL251C; YGL250W
810	YGL256W; YGL255W			YGL256W; YGL255W
811	DI49_1049; DI49_1048	DI49_1049; DI49_1048
812	DI49_1051; DI49_1050	DI49_1051; DI49_1050
813	DI49_1053; DI49_1052	DI49_1053; DI49_1052
814	DI49_2835; DI49_1054	DI49_2835; DI49_1054
815	DI49_2837; DI49_2836	DI49_2837; DI49_2836
816	DI49_2839; DI49_2838	DI49_2839; DI49_2838
817	DI49_2841; DI49_2840	DI49_2841; DI49_2840
818	DI49_2843; DI49_2842	DI49_2843; DI49_2842
819	DI49_2845; DI49_2844	DI49_2845; DI49_2844
820	DI49_2847; DI49_2846	DI49_2847; DI49_2846
821	DI49_2849; DI49_2848	DI49_2849; DI49_2848
822	DI49_2851; DI49_2850	DI49_2851; DI49_2850
823	DI49_2853; DI49_2852	DI49_2853; DI49_2852
824	DI49_2855; DI49_2854	DI49_2855; DI49_2854
825	DI49_2857; DI49_2856	DI49_2857; DI49_2856
826	DI49_2859; DI49_2858	DI49_2859; DI49_2858
827	DI49_2861; DI49_2860	DI49_2861; DI49_2860
828	DI49_2863; DI49_2862	DI49_2863; DI49_2862
829	DI49_2865; DI49_2864	DI49_2865; DI49_2864
830	SPGP0EO00430; YKL164C; DI49_1479; YKL163W; SPGP0T00450	DI49_1479	SPGP0EO00430; SPGP0T00450	YKL164C; YKL163W
831	DI49_1484; DI49_1483	DI49_1484; DI49_1483
832	DI49_1486; DI49_2710; DI49_1487; DI49_2711	DI49_1486; DI49_2710; DI49_1487; DI49_2711
833	SPGP0ER00100; YGR289C		SPGP0ER00100	YGR289C
834	SPGP0EStrna7R; DI49_2410; DI49_1572; DI49_3638; DI49_2411; SPGP0Etrna17R; YKR027W; DI49_0285	DI49_2410; DI49_1572; DI49_3638; DI49_2411; DI49_0285	SPGP0EStrna7R; SPGP0Etrna17R	YKR027W
835	SPGP0ES00120; DI49_1573	DI49_1573	SPGP0ES00120
836	YER165W; YER164W			YER165W; YER164W
837	YER167W; YER166W			YER167W; YER166W
838	DI49_0741; SPGP0EU00100	DI49_0741	SPGP0EU00100
839	DI49_0079; SPGP0EW00100	DI49_0079	SPGP0EW00100
840	DI49_5679; YEL071W; SPGP0FA00100; YEL072W	DI49_5679	SPGP0FA00100	YEL071W; YEL072W
841	YML045W-A; SPGP0FB00100		SPGP0FB00100	YML045W-A
842	DI49_2589; DI49_5686; SPGP0Ytrna11L; DI49_4208; DI49_2147; DI49_2148; DI49_0670; SPGP0Htrna22L; DI49_3381; SPGP0CUtrna29L; DI49_3756	DI49_2589; DI49_5686; DI49_4208; DI49_2147; DI49_2148; DI49_0670; DI49_3381; DI49_3756	SPGP0Ytrna11L; SPGP0Htrna22L; SPGP0CUtrna29L
843	DI49_2591; DI49_2590	DI49_2591; DI49_2590
844	DI49_2593; DI49_2592	DI49_2593; DI49_2592
845	DI49_2595; DI49_2594	DI49_2595; DI49_2594
846	DI49_2597; DI49_2596	DI49_2597; DI49_2596
847	DI49_2599; DI49_2598	DI49_2599; DI49_2598
848	DI49_2601; DI49_2600	DI49_2601; DI49_2600
849	DI49_0779; DI49_2421; DI49_4357; DI49_4358; DI49_3679; SPGP0AJtrna8Q; DI49_2422; DI49_0359; DI49_0293; SPGP0CPtrna11Q; SPGP0CP02330	DI49_0779; DI49_2421; DI49_4357; DI49_4358; DI49_3679; DI49_2422; DI49_0359; DI49_0293	SPGP0AJtrna8Q; SPGP0CPtrna11Q; SPGP0CP02330
850	DI49_0777; DI49_0778	DI49_0777; DI49_0778
851	DI49_0775; DI49_0776	DI49_0775; DI49_0776
852	DI49_0773; DI49_0774	DI49_0773; DI49_0774
853	DI49_0771; DI49_0772	DI49_0771; DI49_0772
854	SPGP0FH00100; SPGP0C00100; SPGP0FI00100; YGR294W; DI49_2391; SPGP0AI00320; DI49_2403	DI49_2391; DI49_2403	SPGP0FH00100; SPGP0C00100; SPGP0FI00100; SPGP0AI00320	YGR294W
855	SPGP0FI00120; SPGP0FI00110		SPGP0FI00120; SPGP0FI00110
856	SPGP0FI00140; SPGP0FI00130		SPGP0FI00140; SPGP0FI00130
857	DI49_0688; DI49_0689	DI49_0688; DI49_0689
858	YGL225W; SPGP0FJ00100		SPGP0FJ00100	YGL225W
859	YGL223C; YGL224C			YGL223C; YGL224C
860	SPGP0FM00100; DI49_1553	DI49_1553	SPGP0FM00100
861	SPGP0FO00100; DI49_3025; YJR009C	DI49_3025	SPGP0FO00100	YJR009C
862	DI49_0837; DI49_0836	DI49_0837; DI49_0836
863	DI49_0714; DI49_0715	DI49_0714; DI49_0715
864	DI49_0712; DI49_0713	DI49_0712; DI49_0713
865	DI49_0710; DI49_0711	DI49_0710; DI49_0711
866	DI49_0708; DI49_0709	DI49_0708; DI49_0709
867	DI49_0706; DI49_0707	DI49_0706; DI49_0707
868	DI49_0704; DI49_0705	DI49_0704; DI49_0705
869	DI49_0702; DI49_0703	DI49_0702; DI49_0703
870	DI49_0700; DI49_0701	DI49_0700; DI49_0701
871	DI49_0699; SPGP0FP00260	DI49_0699	SPGP0FP00260
872	YBR297W; SPGP0FP00280		SPGP0FP00280	YBR297W
873	SPGP0FR00100; YBR298C		SPGP0FR00100	YBR298C
874	DI49_1319; DI49_1320; YJL217W; YJL218W	DI49_1319; DI49_1320		YJL217W; YJL218W
875	YER184C; SPGP0FW00100		SPGP0FW00100	YER184C
876	YER186C; YER185W			YER186C; YER185W
877	SPGP0FY00140; YER188W; SPGP0GA00100; SPGP0GL00110		SPGP0FY00140; SPGP0GA00100; SPGP0GL00110	YER188W
878	DI49_0766; DI49_0767	DI49_0766; DI49_0767
879	DI49_0762; DI49_0763	DI49_0762; DI49_0763
880	DI49_0760; DI49_0761	DI49_0760; DI49_0761
881	DI49_0758; DI49_0759	DI49_0758; DI49_0759
882	YOR388C; DI49_0756	DI49_0756		YOR388C
883	DI49_0790; DI49_0791	DI49_0790; DI49_0791
884	YBR012C; YCR097W			YBR012C; YCR097W
885	DI49_3950; DI49_3951	DI49_3950; DI49_3951
886	DI49_3945; DI49_3946	DI49_3945; DI49_3946
887	DI49_3943; DI49_4014; DI49_3942; DI49_4015	DI49_3943; DI49_4014; DI49_3942; DI49_4015
888	DI49_3940; DI49_3941; DI49_4017; DI49_4018	DI49_3940; DI49_3941; DI49_4017; DI49_4018
889	SPGP0GG00260; DI49_3939	DI49_3939	SPGP0GG00260
890	SPGP0GG00280; DI49_3938	DI49_3938	SPGP0GG00280
891	DI49_3936; DI49_3937	DI49_3936; DI49_3937
892	DI49_3934; DI49_3935	DI49_3934; DI49_3935
893	DI49_3932; DI49_3933	DI49_3932; DI49_3933
894	DI49_3972; DI49_3971	DI49_3972; DI49_3971
895	DI49_3974; DI49_3973	DI49_3974; DI49_3973
896	DI49_3976; DI49_3975	DI49_3976; DI49_3975
897	DI49_3978; DI49_3977	DI49_3978; DI49_3977
898	DI49_3980; DI49_3979	DI49_3980; DI49_3979
899	DI49_3982; DI49_3981	DI49_3982; DI49_3981
900	DI49_3984; DI49_3983	DI49_3984; DI49_3983
901	DI49_3986; DI49_3985	DI49_3986; DI49_3985
902	DI49_3988; DI49_3987	DI49_3988; DI49_3987
903	DI49_3990; DI49_3989	DI49_3990; DI49_3989
904	DI49_3992; DI49_3991	DI49_3992; DI49_3991
905	DI49_3993; SPGP0R00320	DI49_3993	SPGP0R00320
906	DI49_3995; DI49_3994	DI49_3995; DI49_3994
907	DI49_3997; DI49_3996	DI49_3997; DI49_3996
908	DI49_3999; DI49_3998	DI49_3999; DI49_3998
909	DI49_4001; DI49_4000	DI49_4001; DI49_4000
910	DI49_4003; DI49_4002	DI49_4003; DI49_4002
911	DI49_4005; DI49_3969; DI49_4006; DI49_3970	DI49_4005; DI49_3969; DI49_4006; DI49_3970
912	DI49_4008; DI49_4007	DI49_4008; DI49_4007
913	DI49_4010; DI49_4009	DI49_4010; DI49_4009
914	YML078W; DI49_4011	DI49_4011		YML078W
915	DI49_4013; DI49_4012	DI49_4013; DI49_4012
916	SPGP0Rtrna8R; SPGP0Btrna9R; DI49_4021; SPGP0Atrna2R; SPGP0Atrna3R; SPGP0Ttrna10R	DI49_4021	SPGP0Rtrna8R; SPGP0Btrna9R; SPGP0Atrna2R; SPGP0Atrna3R; SPGP0Ttrna10R
917	DI49_4023; DI49_4022	DI49_4023; DI49_4022
918	DI49_4025; DI49_4024	DI49_4025; DI49_4024
919	DI49_4027; DI49_4026	DI49_4027; DI49_4026
920	DI49_4029; DI49_4028	DI49_4029; DI49_4028
921	DI49_4031; DI49_4030	DI49_4031; DI49_4030
922	DI49_4033; DI49_4032	DI49_4033; DI49_4032
923	DI49_4035; DI49_4034	DI49_4035; DI49_4034
924	DI49_4036; SPGP0R00760	DI49_4036	SPGP0R00760
925	SPGP0Rtrna3Y; DI49_2382; DI49_4039; SPGP0Vtrna4Y; DI49_2381; DI49_4371; DI49_1687; DI49_1668; SPGP0Ftrna8Y; DI49_3070; DI49_0422	DI49_2382; DI49_4039; DI49_2381; DI49_4371; DI49_1687; DI49_1668; DI49_3070; DI49_0422	SPGP0Rtrna3Y; SPGP0Vtrna4Y; SPGP0Ftrna8Y
926	DI49_4041; DI49_4040	DI49_4041; DI49_4040
927	DI49_4043; DI49_4042	DI49_4043; DI49_4042
928	DI49_1555; DI49_1554	DI49_1555; DI49_1554
929	DI49_1557; DI49_1556	DI49_1557; DI49_1556
930	DI49_1562; DI49_1561	DI49_1562; DI49_1561
931	DI49_1564; DI49_1563	DI49_1564; DI49_1563
932	DI49_0752; DI49_0753	DI49_0752; DI49_0753
933	DI49_0750; DI49_0751	DI49_0750; DI49_0751
934	DI49_0748; DI49_0749	DI49_0748; DI49_0749
935	DI49_0746; DI49_0747	DI49_0746; DI49_0747
936	DI49_0744; SPGP0GJ00190	DI49_0744	SPGP0GJ00190
937	DI49_0742; DI49_0743	DI49_0742; DI49_0743
938	DI49_3168; DI49_3167	DI49_3168; DI49_3167
939	YKL215C; DI49_3169	DI49_3169		YKL215C
940	DI49_3171; DI49_3170	DI49_3171; DI49_3170
941	DI49_3173; DI49_3172	DI49_3173; DI49_3172
942	DI49_3175; DI49_3174	DI49_3175; DI49_3174
943	DI49_0795; DI49_3176	DI49_0795; DI49_3176
944	DI49_0793; DI49_0794	DI49_0793; DI49_0794
945	DI49_5183; DI49_0792	DI49_5183; DI49_0792
946	DI49_5181; DI49_5182	DI49_5181; DI49_5182
947	DI49_5179; DI49_5180	DI49_5179; DI49_5180
948	DI49_5177; DI49_5178	DI49_5177; DI49_5178
949	DI49_0011; YAL051W; DI49_0012; YAL049C	DI49_0011; DI49_0012		YAL051W; YAL049C
950	DI49_0014; DI49_0013	DI49_0014; DI49_0013
951	DI49_0016; DI49_0015	DI49_0016; DI49_0015
952	DI49_0018; YAL043C	DI49_0018		YAL043C
953	DI49_0019; YAL042W	DI49_0019		YAL042W
954	DI49_0020; YAL041W	DI49_0020		YAL041W
955	DI49_0021; YAL040C; DI49_0022; YAL039C	DI49_0021; DI49_0022		YAL040C; YAL039C
956	DI49_0024; DI49_0023	DI49_0024; DI49_0023
957	DI49_0026; YAL035W	DI49_0026		YAL035W
958	DI49_0027; YAL034W-A	DI49_0027		YAL034W-A
959	DI49_0028; YAL034C	DI49_0028		YAL034C
960	DI49_0029; YAL033W; DI49_0030; YAL032C	DI49_0029; DI49_0030		YAL033W; YAL032C
961	SPGP0S00320; DI49_0031	DI49_0031	SPGP0S00320
962	DI49_0033; DI49_0032	DI49_0033; DI49_0032
963	DI49_0035; YAL026C; DI49_0036; YAL025C	DI49_0035; DI49_0036		YAL026C; YAL025C
964	DI49_0038; YAL023C	DI49_0038		YAL023C
965	DI49_0039; YAL022C	DI49_0039		YAL022C
966	DI49_0040; YAL021C	DI49_0040		YAL021C
967	DI49_0041; YAL020C	DI49_0041		YAL020C
968	DI49_0042; YAL019W; DI49_0043; YAL018C	DI49_0042; DI49_0043		YAL019W; YAL018C
969	DI49_0045; YAL016W; DI49_0046; YAL015C	DI49_0045; DI49_0046		YAL016W; YAL015C
970	SPGP0S00490; YAL013W		SPGP0S00490	YAL013W
971	DI49_0048; YAL012W	DI49_0048		YAL012W
972	DI49_0049; YAL011W; DI49_0050; YAL010C	DI49_0049; DI49_0050		YAL011W; YAL010C
973	DI49_0052; DI49_0051	DI49_0052; DI49_0051
974	DI49_0055; DI49_3507	DI49_0055; DI49_3507
975	DI49_0056; YAL003W; DI49_0057; YAL002W	DI49_0056; DI49_0057		YAL003W; YAL002W
976	DI49_0059; DI49_0058	DI49_0059; DI49_0058
977	DI49_0061; YAR003W	DI49_0061		YAR003W
978	DI49_0062; YAR007C	DI49_0062		YAR007C
979	DI49_0063; YAR008W; DI49_0064	DI49_0063; DI49_0064		YAR008W
980	DI49_0066; DI49_0065	DI49_0066; DI49_0065
981	DI49_0068; YAR014C	DI49_0068		YAR014C
982	DI49_0069; YAR015W; DI49_0070; YAR018C	DI49_0069; DI49_0070		YAR015W; YAR018C
983	DI49_0072; DI49_0071	DI49_0072; DI49_0071
984	SPGP0S00740; SPGP0S00730		SPGP0S00740; SPGP0S00730
985	DI49_0075; SPGP0AE00390	DI49_0075	SPGP0AE00390
986	SPGP0S00770; YAR035W		SPGP0S00770	YAR035W
987	DI49_0076; YAR042W; SPGP0CR00800	DI49_0076	SPGP0CR00800	YAR042W
988	DI49_0077; SPGP0A00100; SPGP0S00800; YJR150C; DI49_3472; SPGP0H00110	DI49_0077; DI49_3472	SPGP0A00100; SPGP0S00800; SPGP0H00110	YJR150C
989	YJR148W; YJR149W			YJR148W; YJR149W
990	YJR145C; DI49_2608; YJR144W; SPGP0F02840	DI49_2608	SPGP0F02840	YJR145C; YJR144W
991	YJR142W; YJR143C			YJR142W; YJR143C
992	YJR140C; YJR141W			YJR140C; YJR141W
993	YJR138W; DI49_3147	DI49_3147		YJR138W
994	YJR137C; DI49_3146	DI49_3146		YJR137C
995	YJR136C; DI49_3145; YJR135W-A	DI49_3145		YJR136C; YJR135W-A
996	YJR134C; DI49_3142; DI49_3143	DI49_3142; DI49_3143		YJR134C
997	YJR133W; DI49_3141	DI49_3141		YJR133W
998	YJR132W; DI49_3140; YJR131W	DI49_3140		YJR132W; YJR131W
999	YJR129C; YJR130C			YJR129C; YJR130C
1000	YJR126C; YJR127C			YJR126C; YJR127C
1001	YJR124C; DI49_3133	DI49_3133		YJR124C
1002	YJR123W; DI49_3132; YJR122W	DI49_3132		YJR123W; YJR122W
1003	YJR119C; DI49_3129	DI49_3129		YJR119C
1004	YJR118C; DI49_3128	DI49_3128		YJR118C
1005	YJR117W; DI49_3127; YJR116W	DI49_3127		YJR117W; YJR116W
1006	YJR113C; YJR115W			YJR113C; YJR115W
1007	YJR112W; YJR112W-A			YJR112W; YJR112W-A
1008	YJR110W; DI49_3120	DI49_3120		YJR110W
1009	YJR109C; DI49_3119; YJR108W	DI49_3119		YJR109C; YJR108W
1010	YJR107W; DI49_3117; YJR106W; DI49_3118	DI49_3117; DI49_3118		YJR107W; YJR106W
1011	YJR104C; DI49_3114; YJR103W	DI49_3114		YJR104C; YJR103W
1012	YJR101W; YJR102C			YJR101W; YJR102C
1013	YJR100C; DI49_3110; SPGP0Atrna1L; DI49_3111; SPGP0CUtrna30L	DI49_3110; DI49_3111	SPGP0Atrna1L; SPGP0CUtrna30L	YJR100C
1014	YJR098C; DI49_3107; YJR097W; DI49_3108	DI49_3107; DI49_3108		YJR098C; YJR097W
1015	YJR095W; DI49_3104; DI49_3105	DI49_3104; DI49_3105		YJR095W
1016	YJR094W-A; DI49_3103; YJR094C; DI49_5500; DI49_5501	DI49_3103; DI49_5500; DI49_5501		YJR094W-A; YJR094C
1017	YJR092W; YJR093C			YJR092W; YJR093C
1018	YJR090C; DI49_3098; YJR089W	DI49_3098		YJR090C; YJR089W
1019	YJR086W; YJR088C			YJR086W; YJR088C
1020	YJR084W; YJR085C			YJR084W; YJR085C
1021	YJR082C; YJR083C			YJR082C; YJR083C
1022	YJR078W; YJR080C			YJR078W; YJR080C
1023	YJR076C; DI49_3087	DI49_3087		YJR076C
1024	YJR075W; DI49_3086; YJR074W	DI49_3086		YJR075W; YJR074W
1025	YJR072C; YJR073C			YJR072C; YJR073C
1026	YJR069C; DI49_3082	DI49_3082		YJR069C
1027	YJR068W; DI49_3081; YJR067C	DI49_3081		YJR068W; YJR067C
1028	YJR065C; DI49_3078	DI49_3078		YJR065C
1029	YJR064W; DI49_3077; YJR063W	DI49_3077		YJR064W; YJR063W
1030	YJR061W; YJR062C; DI49_3075; DI49_3076	DI49_3075; DI49_3076		YJR061W; YJR062C
1031	YJR059W; DI49_3072; YJR058C; DI49_3073	DI49_3072; DI49_3073		YJR059W; YJR058C
1032	SPGP0Atrna1Y; SPGP0Atrna2Y; YJR056C; YJL046W		SPGP0Atrna1Y; SPGP0Atrna2Y	YJR056C; YJL046W
1033	YJR054W; DI49_3063; YJR053W	DI49_3063		YJR054W; YJR053W
1034	YJR049C; YJR050W; DI49_3058; DI49_3059	DI49_3058; DI49_3059		YJR049C; YJR050W
1035	YJR047C; DI49_3055	DI49_3055		YJR047C
1036	SPGP0Atrna1S; SPGP0CRtrna25S; SPGP0Btrna10S		SPGP0Atrna1S; SPGP0CRtrna25S; SPGP0Btrna10S
1037	YJR046W; DI49_3053	DI49_3053		YJR046W
1038	YJR045C; DI49_3052; YJR044C	DI49_3052		YJR045C; YJR044C
1039	YJR041C; YJR042W			YJR041C; YJR042W
1040	YJR039W; DI49_3045	DI49_3045		YJR039W
1041	YJR036C; DI49_3044; YJR035W	DI49_3044		YJR036C; YJR035W
1042	YJR033C; DI49_3041; DI49_3042	DI49_3041; DI49_3042		YJR033C
1043	YJR032W; DI49_3040; YJR031C	DI49_3040		YJR032W; YJR031C
1044	YJR025C; YJR030C			YJR025C; YJR030C
1045	YJR022W; YJR024C			YJR022W; YJR024C
1046	YJR019C; YJR021C; SPGP0BX00100		SPGP0BX00100	YJR019C; YJR021C
1047	YJR016C; DI49_3032; YJR015W; DI49_3033	DI49_3032; DI49_3033		YJR016C; YJR015W
1048	YJR013W; YJR012C			YJR013W; YJR012C
1049	YJR011C; DI49_3028; YJR010C-A; DI49_3029	DI49_3028; DI49_3029		YJR011C; YJR010C-A
1050	YJR008W; DI49_3024	DI49_3024		YJR008W
1051	YJR007W; DI49_3023; YJR006W	DI49_3023		YJR007W; YJR006W
1052	YJR005W; DI49_3020; DI49_3021	DI49_3020; DI49_3021		YJR005W
1053	YJR004C; DI49_3019; YJR003C	DI49_3019		YJR004C; YJR003C
1054	YJR001W; YJR002W			YJR001W; YJR002W
1055	SPGP0A01510; SPGP0F01480; YJL002C; DI49_3016	DI49_3016	SPGP0A01510; SPGP0F01480	YJL002C
1056	YJL004C; YJL003W			YJL004C; YJL003W
1057	YJL008C; DI49_3008	DI49_3008		YJL008C
1058	YJL010C; DI49_3007	DI49_3007		YJL010C
1059	SPGP0Atrna1W; SPGP0Etrna7W; YKL071W		SPGP0Atrna1W; SPGP0Etrna7W	YKL071W
1060	YJL013C; YJL012C			YJL013C; YJL012C
1061	YJL016W; YJL014W			YJL016W; YJL014W
1062	YJL020C; YJL019W			YJL020C; YJL019W
1063	YJL023C; DI49_2997; DI49_2998	DI49_2997; DI49_2998		YJL023C
1064	YJL024C; DI49_2995; YJL025W	DI49_2995		YJL024C; YJL025W
1065	YJL027C; YJL026W; DI49_2993; DI49_2994	DI49_2993; DI49_2994		YJL027C; YJL026W
1066	YJL029C; YJL007C			YJL029C; YJL007C
1067	YJL031C; YJL030W			YJL031C; YJL030W
1068	YJL034W; DI49_2986; YJL035C	DI49_2986		YJL034W; YJL035C
1069	YJL039C; DI49_2978; YJL041W	DI49_2978		YJL039C; YJL041W
1070	YJL043W; YJL042W			YJL043W; YJL042W
1071	YJL045W; YJL044C			YJL045W; YJL044C
1072	YJL048C; YJL047C			YJL048C; YJL047C
1073	YJL050W; DI49_2965; DI49_2966	DI49_2965; DI49_2966		YJL050W
1074	YJL051W; DI49_2964	DI49_2964		YJL051W
1075	YJL052W; DI49_2963; YJL053W	DI49_2963		YJL052W; YJL053W
1076	YJL055W; YJL054W			YJL055W; YJL054W
1077	YJL057C; YJL056C			YJL057C; YJL056C
1078	YJL059W; DI49_2956	DI49_2956		YJL059W
1079	YJL060W; DI49_2955; YJL061W	DI49_2955		YJL060W; YJL061W
1080	YJL062W-A; DI49_2952; YJL063C	DI49_2952		YJL062W-A; YJL063C
1081	YJL066C; YJL065C			YJL066C; YJL065C
1082	YJL069C; YJL068C			YJL069C; YJL068C
1083	YJL071W; DI49_2945	DI49_2945		YJL071W
1084	YJL072C; DI49_2944; YJL073W	DI49_2944		YJL072C; YJL073W
1085	YJL076W; YJL074C			YJL076W; YJL074C
1086	YJL079C; DI49_2939; DI49_2940	DI49_2939; DI49_2940		YJL079C
1087	YJL080C; DI49_2938	DI49_2938		YJL080C
1088	YJL081C; DI49_2937	DI49_2937		YJL081C
1089	YJL082W; DI49_2936	DI49_2936		YJL082W
1090	YJL083W; DI49_2935	DI49_2935		YJL083W
1091	YJL084C; SPGP0F00780		SPGP0F00780	YJL084C
1092	YJL085W; DI49_2934; YJL087C	DI49_2934		YJL085W; YJL087C
1093	YJL089W; DI49_2931; DI49_2932	DI49_2931; DI49_2932		YJL089W
1094	YJL090C; DI49_2930	DI49_2930		YJL090C
1095	YJL091C; DI49_2929	DI49_2929		YJL091C
1096	YJL092W; DI49_2928; YJL093C	DI49_2928		YJL092W; YJL093C
1097	YJL095W; DI49_2925; YJL096W; DI49_2926	DI49_2925; DI49_2926		YJL095W; YJL096W
1098	YJL098W; DI49_2922; YJL099W; DI49_2923	DI49_2922; DI49_2923		YJL098W; YJL099W
1099	YJL101C; DI49_2919; DI49_2920	DI49_2919; DI49_2920		YJL101C
1100	SPGP0Atrna4R; DI49_2918; YJL102W	DI49_2918	SPGP0Atrna4R	YJL102W
1101	YJL104W; DI49_2915; YJL105W; DI49_2916	DI49_2915; DI49_2916		YJL104W; YJL105W
1102	YJL107C; DI49_2912; SPGP0F00570	DI49_2912	SPGP0F00570	YJL107C
1103	YJL109C; DI49_2911; YJL110C	DI49_2911		YJL109C; YJL110C
1104	YJL112W; DI49_2908	DI49_2908		YJL112W
1105	YJL117W; YJL116C			YJL117W; YJL116C
1106	YJL121C; YJL118W			YJL121C; YJL118W
1107	YJL123C; YJL122W			YJL123C; YJL122W
1108	YJL125C; DI49_2898; YJL126W; DI49_2899	DI49_2898; DI49_2899		YJL125C; YJL126W
1109	YJL127C-B; DI49_2895; DI49_2896	DI49_2895; DI49_2896		YJL127C-B
1110	YJL128C; DI49_2894	DI49_2894		YJL128C
1111	YJL129C; DI49_2893	DI49_2893		YJL129C
1112	YJL130C; DI49_2892	DI49_2892		YJL130C
1113	YJL131C; DI49_2891	DI49_2891		YJL131C
1114	YJL132W; SPGP0F00340		SPGP0F00340	YJL132W
1115	YJL133W; DI49_2890	DI49_2890		YJL133W
1116	YJL133C-A; DI49_2889; YJL134W	DI49_2889		YJL133C-A; YJL134W
1117	YJL137C; YJL136C			YJL137C; YJL136C
1118	DI49_2602; YJL138C	DI49_2602		YJL138C
1119	DI49_2604; DI49_2603	DI49_2604; DI49_2603
1120	DI49_2606; DI49_2605	DI49_2606; DI49_2605
1121	DI49_1995; DI49_3843; SPGP0G00100; DI49_1996; DI49_3842	DI49_1995; DI49_3843; DI49_1996; DI49_3842	SPGP0G00100
1122	DI49_5455; DI49_5456	DI49_5455; DI49_5456
1123	DI49_5453; DI49_5454	DI49_5453; DI49_5454
1124	SPGP0GW00100; YER176W		SPGP0GW00100	YER176W
1125	DI49_1565; R0020C	DI49_1565		R0020C
1126	YNL284C-B; YGR161W-B; YKL201C; SPGP0B01370		SPGP0B01370	YNL284C-B; YGR161W-B; YKL201C
1127	YKL197C; DI49_3184; DI49_3183	DI49_3184; DI49_3183		YKL197C
1128	YKL196C; DI49_3186; YKL195W	DI49_3186		YKL196C; YKL195W
1129	YKL193C; YKL194C; DI49_3187; SPGP0CN01130	DI49_3187	SPGP0CN01130	YKL193C; YKL194C
1130	YKL191W; YKL192C			YKL191W; YKL192C
1131	YKL187C; DI49_3195; YKL186C; DI49_3194	DI49_3195; DI49_3194		YKL187C; YKL186C
1132	YKL184W; YKL185W			YKL184W; YKL185W
1133	YKL182W; DI49_3200	DI49_3200		YKL182W
1134	YKL181W; DI49_3201	DI49_3201		YKL181W
1135	YKL180W; DI49_3202	DI49_3202		YKL180W
1136	YKL179C; DI49_3203	DI49_3203		YKL179C
1137	YKL178C; DI49_3204; YKL176C	DI49_3204		YKL178C; YKL176C
1138	YKL174C; YKL175W			YKL174C; YKL175W
1139	YKL172W; YKL173W			YKL172W; YKL173W
1140	YKL170W; YKL171W			YKL170W; YKL171W
1141	YKL167C; YKL168C			YKL167C; YKL168C
1142	YKL165C; DI49_3215	DI49_3215		YKL165C
1143	YKL161C; YKL162C			YKL161C; YKL162C
1144	YKL159C; YKL160W			YKL159C; YKL160W
1145	YKL156W; DI49_3224; YKL155C	DI49_3224		YKL156W; YKL155C
1146	YKL152C; DI49_3228; YKL151C	DI49_3228		YKL152C; YKL151C
1147	YKL149C; YKL150W			YKL149C; YKL150W
1148	YKL146W; DI49_3233	DI49_3233		YKL146W
1149	YKL145W; DI49_3234; YKL144C	DI49_3234		YKL145W; YKL144C
1150	YKL142W; DI49_3237; YKL141W	DI49_3237		YKL142W; YKL141W
1151	YKL139W; YKL140W			YKL139W; YKL140W
1152	YKL138C; DI49_3242; YKL137W; DI49_3241	DI49_3242; DI49_3241		YKL138C; YKL137W
1153	YKL134C; YKL135C; DI49_3244; DI49_3243	DI49_3244; DI49_3243		YKL134C; YKL135C
1154	YKL132C; YKL133C			YKL132C; YKL133C
1155	YKL129C; DI49_3249; YKL128C; DI49_3248	DI49_3249; DI49_3248		YKL129C; YKL128C
1156	YKL126W; YKL127W			YKL126W; YKL127W
1157	YKL124W; DI49_3255; YKL122C	DI49_3255		YKL124W; YKL122C
1158	YKL120W; DI49_3258; YKL119C	DI49_3258		YKL120W; YKL119C
1159	YKL114C; DI49_3263	DI49_3263		YKL114C
1160	YKL113C; DI49_3264	DI49_3264		YKL113C
1161	YKL112W; DI49_3265; YKL110C	DI49_3265		YKL112W; YKL110C
1162	YKL108W; YKL109W			YKL108W; YKL109W
1163	YKL106W; DI49_3270; YKL105C; DI49_3269	DI49_3270; DI49_3269		YKL106W; YKL105C
1164	YKL103C; DI49_3273	DI49_3273		YKL103C
1165	YKL101W; DI49_3274; YKL100C	DI49_3274		YKL101W; YKL100C
1166	YKL098W; YKL099C; DI49_3276; DI49_3275	DI49_3276; DI49_3275		YKL098W; YKL099C
1167	YKL095W; DI49_3280	DI49_3280		YKL095W
1168	YKL094W; DI49_3281; YKL093W	DI49_3281		YKL094W; YKL093W
1169	YKL091C; YKL092C; DI49_3283; DI49_3282	DI49_3283; DI49_3282		YKL091C; YKL092C
1170	YKL089W; DI49_3286; DI49_3285	DI49_3286; DI49_3285		YKL089W
1171	YKL088W; DI49_3287; YKL087C	DI49_3287		YKL088W; YKL087C
1172	YKL085W; YKL086W; DI49_3289; DI49_3288	DI49_3289; DI49_3288		YKL085W; YKL086W
1173	YKL082C; DI49_3292; YKL081W; DI49_3291	DI49_3292; DI49_3291		YKL082C; YKL081W
1174	DI49_0844; YKL080W	DI49_0844		YKL080W
1175	DI49_0846; DI49_0845	DI49_0846; DI49_0845
1176	DI49_0848; DI49_0847	DI49_0848; DI49_0847
1177	DI49_0850; DI49_0849	DI49_0850; DI49_0849
1178	DI49_0852; DI49_0851	DI49_0852; DI49_0851
1179	DI49_2399; DI49_0853	DI49_2399; DI49_0853
1180	DI49_2401; DI49_2400	DI49_2401; DI49_2400
1181	SPGP0HE00100; DI49_2402	DI49_2402	SPGP0HE00100
1182	DI49_5194; DI49_1596; SPGP0HI00110	DI49_5194; DI49_1596	SPGP0HI00110
1183	SPGP0HI00130; YJL216C		SPGP0HI00130	YJL216C
1184	DI49_3962; DI49_3961	DI49_3962; DI49_3961
1185	DI49_3964; SPGP0HI00180	DI49_3964	SPGP0HI00180
1186	DI49_3966; DI49_3965	DI49_3966; DI49_3965
1187	DI49_3968; DI49_3967	DI49_3968; DI49_3967
1188	SPGP0U00100; SPGP0HK00100		SPGP0U00100; SPGP0HK00100
1189	SPGP0U00140; DI49_1042	DI49_1042	SPGP0U00140
1190	DI49_1040; DI49_1041	DI49_1040; DI49_1041
1191	DI49_1038; DI49_1039	DI49_1038; DI49_1039
1192	DI49_1036; DI49_1037	DI49_1036; DI49_1037
1193	DI49_1034; DI49_1035	DI49_1034; DI49_1035
1194	DI49_1032; DI49_1033	DI49_1032; DI49_1033
1195	DI49_1028; DI49_1029	DI49_1028; DI49_1029
1196	SPGP0U00290; DI49_1027	DI49_1027	SPGP0U00290
1197	DI49_1025; DI49_1026	DI49_1025; DI49_1026
1198	DI49_1024; SPGP0U00320	DI49_1024	SPGP0U00320
1199	SPGP0U00350; DI49_1023	DI49_1023	SPGP0U00350
1200	DI49_1021; DI49_1022	DI49_1021; DI49_1022
1201	DI49_1019; DI49_1020	DI49_1019; DI49_1020
1202	DI49_1017; DI49_1018	DI49_1017; DI49_1018
1203	DI49_1015; DI49_1016	DI49_1015; DI49_1016
1204	DI49_1014; SPGP0U00440	DI49_1014	SPGP0U00440
1205	DI49_1012; DI49_1013	DI49_1012; DI49_1013
1206	DI49_1010; DI49_1011	DI49_1010; DI49_1011
1207	DI49_1005; DI49_1006	DI49_1005; DI49_1006
1208	DI49_1003; DI49_1004	DI49_1003; DI49_1004
1209	DI49_1001; DI49_3888; DI49_1000; DI49_3887	DI49_1001; DI49_3888; DI49_1000; DI49_3887
1210	DI49_0999; DI49_0998; DI49_0997	DI49_0999; DI49_0998; DI49_0997
1211	DI49_0995; DI49_0996	DI49_0995; DI49_0996
1212	DI49_0993; DI49_0994	DI49_0993; DI49_0994
1213	SPGP0U00680; SPGP0CU00360; DI49_0990; DI49_3903	DI49_0990; DI49_3903	SPGP0U00680; SPGP0CU00360
1214	DI49_0988; DI49_0989	DI49_0988; DI49_0989
1215	SPGP0U00730; SPGP0U00720		SPGP0U00730; SPGP0U00720
1216	DI49_0986; DI49_2363; DI49_2362	DI49_0986; DI49_2363; DI49_2362
1217	DI49_0985; YMR142C	DI49_0985		YMR142C
1218	YDL083C; YMR143W; DI49_0984; DI49_4229	DI49_0984; DI49_4229		YDL083C; YMR143W
1219	DI49_0982; DI49_0983	DI49_0982; DI49_0983
1220	DI49_0980; DI49_0981	DI49_0980; DI49_0981
1221	DI49_0978; DI49_0979	DI49_0978; DI49_0979
1222	DI49_0977; SPGP0U00850	DI49_0977	SPGP0U00850
1223	DI49_0975; DI49_0976	DI49_0975; DI49_0976
1224	DI49_0973; DI49_0974	DI49_0973; DI49_0974
1225	DI49_0971; DI49_0972	DI49_0971; DI49_0972
1226	DI49_0969; DI49_0970	DI49_0969; DI49_0970
1227	DI49_0967; DI49_0968	DI49_0967; DI49_0968
1228	DI49_0965; DI49_0966	DI49_0965; DI49_0966
1229	DI49_0963; DI49_0964	DI49_0963; DI49_0964
1230	DI49_0961; DI49_0962	DI49_0961; DI49_0962
1231	DI49_0959; DI49_0960	DI49_0959; DI49_0960
1232	DI49_0957; DI49_0958	DI49_0957; DI49_0958
1233	DI49_0955; DI49_0956	DI49_0955; DI49_0956
1234	DI49_0953; DI49_0954	DI49_0953; DI49_0954
1235	DI49_0951; DI49_0952	DI49_0951; DI49_0952
1236	DI49_0949; DI49_0950	DI49_0949; DI49_0950
1237	SPGP0U01160; DI49_0948	DI49_0948	SPGP0U01160
1238	DI49_0946; DI49_0947	DI49_0946; DI49_0947
1239	DI49_0944; DI49_0945	DI49_0944; DI49_0945
1240	DI49_0940; YDL131W	DI49_0940		YDL131W
1241	DI49_0938; YDL188C; DI49_0937; DI49_0892	DI49_0938; DI49_0937; DI49_0892		YDL188C
1242	DI49_0935; DI49_0936; DI49_0889; DI49_0888	DI49_0935; DI49_0936; DI49_0889; DI49_0888
1243	DI49_0934; SPGP0U01310	DI49_0934	SPGP0U01310
1244	DI49_0932; DI49_0933	DI49_0932; DI49_0933
1245	DI49_0930; DI49_0931	DI49_0930; DI49_0931
1246	DI49_0928; DI49_0929	DI49_0928; DI49_0929
1247	DI49_0926; DI49_0927	DI49_0926; DI49_0927
1248	DI49_0924; DI49_0925	DI49_0924; DI49_0925
1249	DI49_0922; DI49_0923	DI49_0922; DI49_0923
1250	DI49_0920; DI49_0921	DI49_0920; DI49_0921
1251	DI49_0918; DI49_0919	DI49_0918; DI49_0919
1252	DI49_0916; DI49_0917	DI49_0916; DI49_0917
1253	DI49_0914; DI49_0915	DI49_0914; DI49_0915
1254	DI49_0912; DI49_0913	DI49_0912; DI49_0913
1255	DI49_0910; DI49_0911	DI49_0910; DI49_0911
1256	DI49_0908; DI49_0909	DI49_0908; DI49_0909
1257	DI49_0906; DI49_0907	DI49_0906; DI49_0907
1258	DI49_0904; DI49_0905	DI49_0904; DI49_0905
1259	DI49_0902; DI49_0903	DI49_0902; DI49_0903
1260	DI49_0900; DI49_0901	DI49_0900; DI49_0901
1261	DI49_0898; DI49_0899	DI49_0898; DI49_0899
1262	DI49_0896; DI49_0897	DI49_0896; DI49_0897
1263	DI49_0894; DI49_0895	DI49_0894; DI49_0895
1264	DI49_0886; DI49_0887	DI49_0886; DI49_0887
1265	DI49_0884; DI49_0885	DI49_0884; DI49_0885
1266	DI49_0882; DI49_0883	DI49_0882; DI49_0883
1267	DI49_0880; DI49_0881	DI49_0880; DI49_0881
1268	DI49_0878; DI49_0879	DI49_0878; DI49_0879
1269	DI49_0876; DI49_0877	DI49_0876; DI49_0877
1270	DI49_0874; DI49_0875	DI49_0874; DI49_0875
1271	DI49_0872; DI49_0873	DI49_0872; DI49_0873
1272	DI49_0868; DI49_0869	DI49_0868; DI49_0869
1273	DI49_0866; DI49_0867	DI49_0866; DI49_0867
1274	DI49_0864; DI49_0865	DI49_0864; DI49_0865
1275	DI49_0862; DI49_0863	DI49_0862; DI49_0863
1276	DI49_0860; DI49_0861	DI49_0860; DI49_0861
1277	DI49_0858; DI49_0859	DI49_0858; DI49_0859
1278	DI49_0856; DI49_0857	DI49_0856; DI49_0857
1279	YAL058W; YAL059W			YAL058W; YAL059W
1280	YAL055W; YAL056W			YAL055W; YAL056W
1281	DI49_2614; DI49_2613	DI49_2614; DI49_2613
1282	DI49_2616; DI49_2615	DI49_2616; DI49_2615
1283	DI49_0678; DI49_2617	DI49_0678; DI49_2617
1284	DI49_0676; DI49_0677	DI49_0676; DI49_0677
1285	DI49_0674; DI49_0675	DI49_0674; DI49_0675
1286	DI49_0672; DI49_0673	DI49_0672; DI49_0673
1287	DI49_1598; DI49_1599	DI49_1598; DI49_1599
1288	DI49_2393; DI49_2392	DI49_2393; DI49_2392
1289	DI49_2395; DI49_2394	DI49_2395; DI49_2394
1290	DI49_2397; DI49_2396	DI49_2397; DI49_2396
1291	DI49_2389; DI49_4051; DI49_2388; DI49_4052	DI49_2389; DI49_4051; DI49_2388; DI49_4052
1292	DI49_2386; DI49_2387	DI49_2386; DI49_2387
1293	DI49_2384; DI49_2385	DI49_2384; DI49_2385
1294	DI49_2376; DI49_2377	DI49_2376; DI49_2377
1295	DI49_2371; DI49_2372	DI49_2371; DI49_2372
1296	DI49_2369; DI49_2370	DI49_2369; DI49_2370
1297	DI49_2367; DI49_2368	DI49_2367; DI49_2368
1298	DI49_2365; DI49_2366	DI49_2365; DI49_2366
1299	DI49_2360; DI49_2361	DI49_2360; DI49_2361
1300	DI49_2358; DI49_2359	DI49_2358; DI49_2359
1301	SPGP0V00410; DI49_2357	DI49_2357	SPGP0V00410
1302	DI49_2356; SPGP0V00420	DI49_2356	SPGP0V00420
1303	DI49_2354; DI49_2355	DI49_2354; DI49_2355
1304	DI49_2352; DI49_2353	DI49_2352; DI49_2353
1305	DI49_2346; DI49_2347	DI49_2346; DI49_2347
1306	DI49_2344; DI49_2345	DI49_2344; DI49_2345
1307	DI49_2342; DI49_2343	DI49_2342; DI49_2343
1308	DI49_2340; DI49_2341	DI49_2340; DI49_2341
1309	DI49_2338; DI49_2339	DI49_2338; DI49_2339
1310	DI49_2336; DI49_2337	DI49_2336; DI49_2337
1311	DI49_2334; DI49_2335	DI49_2334; DI49_2335
1312	DI49_2332; DI49_2333	DI49_2332; DI49_2333
1313	DI49_2330; DI49_2331	DI49_2330; DI49_2331
1314	DI49_2328; DI49_2329	DI49_2328; DI49_2329
1315	DI49_2326; DI49_2327	DI49_2326; DI49_2327
1316	DI49_2324; DI49_2325	DI49_2324; DI49_2325
1317	DI49_2323; SPGP0V00750	DI49_2323	SPGP0V00750
1318	DI49_2321; DI49_2322	DI49_2321; DI49_2322
1319	DI49_2319; DI49_2320	DI49_2319; DI49_2320
1320	DI49_2317; DI49_2318	DI49_2317; DI49_2318
1321	DI49_2315; DI49_2316	DI49_2315; DI49_2316
1322	DI49_2313; DI49_2314	DI49_2313; DI49_2314
1323	DI49_2311; DI49_2312	DI49_2311; DI49_2312
1324	DI49_2309; DI49_2310	DI49_2309; DI49_2310
1325	DI49_2307; DI49_2308	DI49_2307; DI49_2308
1326	DI49_2305; DI49_2306	DI49_2305; DI49_2306
1327	DI49_2303; DI49_2304	DI49_2303; DI49_2304
1328	DI49_2301; DI49_2302	DI49_2301; DI49_2302
1329	DI49_2294; DI49_2295	DI49_2294; DI49_2295
1330	DI49_2292; DI49_2293	DI49_2292; DI49_2293
1331	DI49_2290; DI49_2291	DI49_2290; DI49_2291
1332	DI49_2288; DI49_2289	DI49_2288; DI49_2289
1333	DI49_2283; DI49_2284	DI49_2283; DI49_2284
1334	DI49_2281; DI49_2282	DI49_2281; DI49_2282
1335	DI49_2279; DI49_2280	DI49_2279; DI49_2280
1336	DI49_2277; DI49_1607; YPL277C; YER177W	DI49_2277; DI49_1607		YPL277C; YER177W
1337	YOR390W; YPL278C			YOR390W; YPL278C
1338	YPL281C; YOR391C			YPL281C; YOR391C
1339	DI49_0686; DI49_0687	DI49_0686; DI49_0687
1340	DI49_0684; DI49_0685	DI49_0684; DI49_0685
1341	DI49_0682; DI49_0683	DI49_0682; DI49_0683
1342	SPGP0HW00170; DI49_0681	DI49_0681	SPGP0HW00170
1343	SPGP0HW00190; DI49_0680	DI49_0680	SPGP0HW00190
1344	YGL236C; DI49_0679	DI49_0679		YGL236C
1345	YGL238W; YGL237C			YGL238W; YGL237C
1346	DI49_5461; DI49_5462	DI49_5461; DI49_5462
1347	DI49_5459; DI49_5460	DI49_5459; DI49_5460
1348	DI49_1646; DI49_1647	DI49_1646; DI49_1647
1349	YAL062W; DI49_5188; DI49_2821; DI49_5189	DI49_5188; DI49_2821; DI49_5189		YAL062W
1350	DI49_0716; DI49_0717	DI49_0716; DI49_0717
1351	DI49_3476; SPGP0IH00100	DI49_3476	SPGP0IH00100
1352	DI49_3478; DI49_3477	DI49_3478; DI49_3477
1353	DI49_3480; DI49_3479	DI49_3480; DI49_3479
1354	SPGP0IH00170; DI49_3481	DI49_3481	SPGP0IH00170
1355	DI49_3483; DI49_3482; DI49_1606	DI49_3483; DI49_3482; DI49_1606
1356	DI49_3485; DI49_3484	DI49_3485; DI49_3484
1357	DI49_3487; DI49_3486	DI49_3487; DI49_3486
1358	SPGP0IK00100; DI49_3488	DI49_3488	SPGP0IK00100
1359	DI49_5176; SPGP0IL00100	DI49_5176	SPGP0IL00100
1360	DI49_5174; DI49_5175	DI49_5174; DI49_5175
1361	DI49_5172; DI49_5173	DI49_5172; DI49_5173
1362	DI49_5170; DI49_5171	DI49_5170; DI49_5171
1363	DI49_2276; DI49_5169	DI49_2276; DI49_5169
1364	DI49_2274; DI49_2275	DI49_2274; DI49_2275
1365	DI49_2272; DI49_2273	DI49_2272; DI49_2273
1366	DI49_2270; DI49_2271	DI49_2270; DI49_2271
1367	DI49_2268; DI49_2269	DI49_2268; DI49_2269
1368	DI49_2266; DI49_2267	DI49_2266; DI49_2267
1369	DI49_2264; DI49_2265	DI49_2264; DI49_2265
1370	DI49_2262; DI49_2263	DI49_2262; DI49_2263
1371	DI49_2260; DI49_2261	DI49_2260; DI49_2261
1372	DI49_2258; DI49_2259	DI49_2258; DI49_2259
1373	DI49_2256; DI49_2257	DI49_2256; DI49_2257
1374	DI49_2254; DI49_2255	DI49_2254; DI49_2255
1375	DI49_2610; SPGP0INtrna11T	DI49_2610	SPGP0INtrna11T
1376	DI49_2612; DI49_2611	DI49_2612; DI49_2611
1377	DI49_2624; YIL162W	DI49_2624		YIL162W
1378	DI49_2625; YIL161W	DI49_2625		YIL161W
1379	DI49_2626; YIL160C	DI49_2626		YIL160C
1380	DI49_2627; YIL159W; DI49_2628; YIL158W	DI49_2627; DI49_2628		YIL159W; YIL158W
1381	DI49_2630; DI49_2629	DI49_2630; DI49_2629
1382	DI49_2632; DI49_2631	DI49_2632; DI49_2631
1383	DI49_2634; DI49_2633	DI49_2634; DI49_2633
1384	DI49_2636; YIL151C	DI49_2636		YIL151C
1385	DI49_2637; YIL150C	DI49_2637		YIL150C
1386	DI49_2638; YIL149C; SPGP0C00300	DI49_2638	SPGP0C00300	YIL149C
1387	DI49_2639; YKR094C; SPGP0H00210; DI49_3686; DI49_3685	DI49_2639; DI49_3686; DI49_3685	SPGP0H00210	YKR094C
1388	DI49_2640; YIL147C	DI49_2640		YIL147C
1389	DI49_2641; YIL146C; DI49_2642; YIL145C	DI49_2641; DI49_2642		YIL146C; YIL145C
1390	DI49_2644; YIL143C	DI49_2644		YIL143C
1391	DI49_2645; YIL142W; DI49_2646; YIL140W	DI49_2645; DI49_2646		YIL142W; YIL140W
1392	DI49_2648; DI49_2647	DI49_2648; DI49_2647
1393	DI49_2650; DI49_2649	DI49_2650; DI49_2649
1394	DI49_2652; DI49_2651	DI49_2652; DI49_2651
1395	DI49_2654; DI49_2653	DI49_2654; DI49_2653
1396	DI49_2656; DI49_2655	DI49_2656; DI49_2655
1397	DI49_2658; YIL128W; DI49_2659; YIL127C	DI49_2658; DI49_2659		YIL128W; YIL127C
1398	DI49_2661; YIL125W	DI49_2661		YIL125W
1399	DI49_2662; YIL124W	DI49_2662		YIL124W
1400	DI49_2663; YIL123W	DI49_2663		YIL123W
1401	DI49_2664; YIL122W; DI49_2665; YIL121W	DI49_2664; DI49_2665		YIL122W; YIL121W
1402	DI49_2667; DI49_2666	DI49_2667; DI49_2666
1403	DI49_2669; DI49_2668	DI49_2669; DI49_2668
1404	DI49_2671; YIL115C; DI49_2672; YIL114C	DI49_2671; DI49_2672		YIL115C; YIL114C
1405	DI49_2674; DI49_2673	DI49_2674; DI49_2673
1406	DI49_2675; YIL110W	DI49_2675		YIL110W
1407	DI49_2676; YIL109C	DI49_2676		YIL109C
1408	DI49_2677; YIL108W	DI49_2677		YIL108W
1409	DI49_2678; YIL107C; DI49_2679; YIL106W	DI49_2678; DI49_2679		YIL107C; YIL106W
1410	DI49_2681; DI49_2680	DI49_2681; DI49_2680
1411	DI49_2683; DI49_2682	DI49_2683; DI49_2682
1412	DI49_2685; YIL101C; DI49_2686; YIL099W	DI49_2685; DI49_2686		YIL101C; YIL099W
1413	DI49_2688; DI49_2687	DI49_2688; DI49_2687
1414	DI49_2691; YIL095W	DI49_2691		YIL095W
1415	DI49_2692; YIL094C	DI49_2692		YIL094C
1416	DI49_2693; YIL093C; DI49_2694; YIL092W	DI49_2693; DI49_2694		YIL093C; YIL092W
1417	DI49_2696; DI49_2695	DI49_2696; DI49_2695
1418	SPGP0Xtrna11E; DI49_2698; DI49_2699; YDR278C; YIL088C; DI49_0455	DI49_2698; DI49_2699; DI49_0455	SPGP0Xtrna11E	YDR278C; YIL088C
1419	DI49_2701; DI49_2700	DI49_2701; DI49_2700
1420	SPGP0X00880; YIL083C		SPGP0X00880	YIL083C
1421	DI49_2706; YIL077C; YIL076W	DI49_2706		YIL077C; YIL076W
1422	DI49_2707; DI49_4178; DI49_2708; DI49_4179	DI49_2707; DI49_4178; DI49_2708; DI49_4179
1423	DI49_2713; DI49_2712; YIL072W; YIL071C	DI49_2713; DI49_2712		YIL072W; YIL071C
1424	DI49_2716; YIL068C	DI49_2716		YIL068C
1425	DI49_2717; YIL067C	DI49_2717		YIL067C
1426	DI49_2718; YIL066C; DI49_2719; YIL065C	DI49_2718; DI49_2719		YIL066C; YIL065C
1427	DI49_2720; YIL063C	DI49_2720		YIL063C
1428	DI49_2721; YIL062C; DI49_2722; YIL061C	DI49_2721; DI49_2722		YIL062C; YIL061C
1429	DI49_2725; YIL056W; DI49_2726	DI49_2725; DI49_2726		YIL056W
1430	DI49_2727; YIL053W	DI49_2727		YIL053W
1431	SPGP0X01140; YIL052C		SPGP0X01140	YIL052C
1432	DI49_2728; YIL051C; DI49_2729; YIL050W	DI49_2728; DI49_2729		YIL051C; YIL050W
1433	DI49_2731; YIL048W	DI49_2731		YIL048W
1434	DI49_2732; YIL047C	DI49_2732		YIL047C
1435	DI49_2733; YIL046W	DI49_2733		YIL046W
1436	DI49_2734; YIL045W; DI49_2735; YIL044C	DI49_2734; DI49_2735		YIL045W; YIL044C
1437	DI49_2737; DI49_2736	DI49_2737; DI49_2736
1438	DI49_2739; DI49_2738; YIL041W; YIL040W	DI49_2739; DI49_2738		YIL041W; YIL040W
1439	DI49_2741; YIL038C; DI49_2742; YIL037C	DI49_2741; DI49_2742		YIL038C; YIL037C
1440	DI49_2744; YIL035C	DI49_2744		YIL035C
1441	DI49_2745; YIL034C	DI49_2745		YIL034C
1442	DI49_2746; YIL033C; DI49_2747; YIL031W	DI49_2746; DI49_2747		YIL033C; YIL031W
1443	DI49_2752; DI49_2751; YIL027C; YIL026C	DI49_2752; DI49_2751		YIL027C; YIL026C
1444	DI49_2754; DI49_2753	DI49_2754; DI49_2753
1445	DI49_2756; YIL021W; DI49_2757; YIL020C	DI49_2756; DI49_2757		YIL021W; YIL020C
1446	DI49_2759; YIL018W; DI49_2760; YIL017C	DI49_2759; DI49_2760		YIL018W; YIL017C
1447	DI49_2762; YIL015W	DI49_2762		YIL015W
1448	DI49_2766; DI49_2765	DI49_2766; DI49_2765
1449	DI49_2768; DI49_2767	DI49_2768; DI49_2767
1450	DI49_2773; DI49_2772	DI49_2773; DI49_2772
1451	DI49_2775; DI49_2774	DI49_2775; DI49_2774
1452	DI49_2777; YIL002W-A	DI49_2777		YIL002W-A
1453	DI49_2778; YIL002C; DI49_2779; YIL001W	DI49_2778; DI49_2779		YIL002C; YIL001W
1454	DI49_2781; YIR002C; DI49_2782; YIR003W	DI49_2781; DI49_2782		YIR002C; YIR003W
1455	DI49_2784; DI49_2783	DI49_2784; DI49_2783
1456	DI49_2787; YIR007W	DI49_2787		YIR007W
1457	DI49_2788; YIR008C; DI49_2789; YIR009W	DI49_2788; DI49_2789		YIR008C; YIR009W
1458	DI49_2791; YIR011C	DI49_2791		YIR011C
1459	DI49_2792; YIR012W; DI49_2793; YIR013C	DI49_2792; DI49_2793		YIR012W; YIR013C
1460	DI49_2795; DI49_2794	DI49_2795; DI49_2794
1461	DI49_2797; YIR017C	DI49_2797		YIR017C
1462	DI49_2798; YIR018W; DI49_2799; SPGP0C01850	DI49_2798; DI49_2799	SPGP0C01850	YIR018W
1463	DI49_2801; DI49_2800	DI49_2801; DI49_2800
1464	DI49_2803; DI49_2802	DI49_2803; DI49_2802
1465	DI49_2805; DI49_2804	DI49_2805; DI49_2804
1466	DI49_2807; YIR028W	DI49_2807		YIR028W
1467	DI49_2808; YIR029W; DI49_2809; YIR030C	DI49_2808; DI49_2809		YIR029W; YIR030C
1468	DI49_2811; DI49_2810	DI49_2811; DI49_2810
1469	DI49_2813; YIR034C; DI49_2814; YIR035C	DI49_2813; DI49_2814		YIR034C; YIR035C
1470	DI49_2816; DI49_2815	DI49_2816; DI49_2815
1471	YGL227W; YGL226C-A			YGL227W; YGL226C-A
1472	YGL229C; YGL228W			YGL229C; YGL228W
1473	YGL231C; YGL230C			YGL231C; YGL230C
1474	YGL233W; YGL232W			YGL233W; YGL232W
1475	DI49_4048; YGL234W	DI49_4048		YGL234W
1476	DI49_0082; SPGP0IRtrna12L	DI49_0082	SPGP0IRtrna12L
1477	DI49_0084; DI49_0083	DI49_0084; DI49_0083
1478	DI49_0086; DI49_0085	DI49_0086; DI49_0085
1479	DI49_0088; DI49_0087	DI49_0088; DI49_0087
1480	DI49_4367; DI49_1083	DI49_4367; DI49_1083
1481	DI49_4369; DI49_4368	DI49_4369; DI49_4368
1482	DI49_4373; DI49_4372	DI49_4373; DI49_4372
1483	DI49_4375; DI49_4374	DI49_4375; DI49_4374
1484	DI49_4377; DI49_4376	DI49_4377; DI49_4376
1485	SPGP0IV00110; SPGP0IV00100		SPGP0IV00110; SPGP0IV00100
1486	DI49_0842; DI49_0841	DI49_0842; DI49_0841
1487	DI49_4049; DI49_0843	DI49_4049; DI49_0843
1488	DI49_4054; DI49_4053	DI49_4054; DI49_4053
1489	DI49_4056; DI49_4055	DI49_4056; DI49_4055
1490	DI49_4058; DI49_4057	DI49_4058; DI49_4057
1491	DI49_4060; DI49_4059	DI49_4060; DI49_4059
1492	DI49_4062; DI49_4061	DI49_4062; DI49_4061
1493	DI49_4064; DI49_4063; DI49_0617; DI49_0618	DI49_4064; DI49_4063; DI49_0617; DI49_0618
1494	DI49_4066; DI49_4065	DI49_4066; DI49_4065
1495	DI49_4068; DI49_4067	DI49_4068; DI49_4067
1496	DI49_4070; DI49_4069	DI49_4070; DI49_4069
1497	DI49_4072; DI49_4071	DI49_4072; DI49_4071
1498	DI49_4074; DI49_4073	DI49_4074; DI49_4073
1499	DI49_4076; DI49_4075	DI49_4076; DI49_4075
1500	DI49_4078; DI49_4077	DI49_4078; DI49_4077
1501	DI49_4080; DI49_4079	DI49_4080; DI49_4079
1502	DI49_4082; DI49_4081	DI49_4082; DI49_4081
1503	DI49_4085; DI49_4083	DI49_4085; DI49_4083
1504	DI49_4087; DI49_4086	DI49_4087; DI49_4086
1505	DI49_4089; DI49_4088	DI49_4089; DI49_4088
1506	DI49_4091; DI49_4090	DI49_4091; DI49_4090
1507	DI49_4093; DI49_4092	DI49_4093; DI49_4092
1508	DI49_4095; DI49_4094; DI49_4096	DI49_4095; DI49_4094; DI49_4096
1509	DI49_4101; DI49_4100	DI49_4101; DI49_4100
1510	DI49_4103; DI49_4102	DI49_4103; DI49_4102
1511	DI49_4105; DI49_4104	DI49_4105; DI49_4104
1512	DI49_4107; DI49_4106	DI49_4107; DI49_4106
1513	DI49_4109; DI49_4108	DI49_4109; DI49_4108
1514	DI49_4114; DI49_4113	DI49_4114; DI49_4113
1515	DI49_4116; DI49_4115	DI49_4116; DI49_4115
1516	DI49_4118; DI49_4117	DI49_4118; DI49_4117
1517	DI49_4120; DI49_4119	DI49_4120; DI49_4119
1518	DI49_4122; DI49_4121	DI49_4122; DI49_4121
1519	DI49_4124; DI49_4123	DI49_4124; DI49_4123
1520	DI49_4126; DI49_4125	DI49_4126; DI49_4125
1521	DI49_4128; DI49_4127	DI49_4128; DI49_4127
1522	DI49_4133; DI49_4132	DI49_4133; DI49_4132
1523	DI49_4135; SPGP0Ytrna7H	DI49_4135	SPGP0Ytrna7H
1524	DI49_4137; DI49_4136	DI49_4137; DI49_4136
1525	DI49_4144; DI49_4143	DI49_4144; DI49_4143
1526	DI49_4146; DI49_4145	DI49_4146; DI49_4145
1527	DI49_4148; DI49_4147	DI49_4148; DI49_4147
1528	DI49_4150; DI49_4149	DI49_4150; DI49_4149
1529	DI49_4152; DI49_4151	DI49_4152; DI49_4151
1530	DI49_4154; DI49_4153	DI49_4154; DI49_4153
1531	DI49_4156; DI49_4155	DI49_4156; DI49_4155
1532	DI49_4158; DI49_4157	DI49_4158; DI49_4157
1533	DI49_4160; DI49_4159	DI49_4160; DI49_4159
1534	DI49_4162; DI49_4161	DI49_4162; DI49_4161
1535	DI49_4164; DI49_4163	DI49_4164; DI49_4163
1536	DI49_4169; DI49_4168	DI49_4169; DI49_4168
1537	DI49_4171; DI49_4170	DI49_4171; DI49_4170
1538	DI49_4173; DI49_4172	DI49_4173; DI49_4172
1539	DI49_4175; DI49_4174	DI49_4175; DI49_4174
1540	DI49_4177; DI49_4176	DI49_4177; DI49_4176
1541	DI49_4181; DI49_4180	DI49_4181; DI49_4180
1542	DI49_4183; DI49_4182	DI49_4183; DI49_4182
1543	DI49_4185; DI49_4184	DI49_4185; DI49_4184
1544	DI49_4190; DI49_4189	DI49_4190; DI49_4189
1545	DI49_4192; DI49_4191	DI49_4192; DI49_4191
1546	DI49_4194; DI49_4193	DI49_4194; DI49_4193
1547	DI49_4198; DI49_4197	DI49_4198; DI49_4197
1548	DI49_4200; DI49_4199	DI49_4200; DI49_4199
1549	DI49_4202; DI49_4201	DI49_4202; DI49_4201
1550	YMR115W; DI49_4203	DI49_4203		YMR115W
1551	DI49_4205; DI49_4204	DI49_4205; DI49_4204
1552	DI49_4210; DI49_3558; DI49_4211; DI49_3557	DI49_4210; DI49_3558; DI49_4211; DI49_3557
1553	DI49_4213; DI49_4212	DI49_4213; DI49_4212
1554	DI49_4215; DI49_4214	DI49_4215; DI49_4214
1555	DI49_4217; DI49_4216	DI49_4217; DI49_4216
1556	DI49_4219; DI49_4218	DI49_4219; DI49_4218
1557	DI49_4221; DI49_4220	DI49_4221; DI49_4220
1558	DI49_4222; SPGP0Y01740	DI49_4222	SPGP0Y01740
1559	DI49_4224; DI49_4223	DI49_4224; DI49_4223
1560	DI49_4226; DI49_4225	DI49_4226; DI49_4225
1561	DI49_4228; DI49_4227	DI49_4228; DI49_4227
1562	DI49_4231; DI49_4230	DI49_4231; DI49_4230
1563	DI49_4233; DI49_4232	DI49_4233; DI49_4232
1564	DI49_4235; DI49_4234	DI49_4235; DI49_4234
1565	DI49_4237; DI49_4236	DI49_4237; DI49_4236
1566	DI49_4239; DI49_4238	DI49_4239; DI49_4238
1567	DI49_4241; DI49_4240	DI49_4241; DI49_4240
1568	DI49_4246; DI49_4245	DI49_4246; DI49_4245
1569	DI49_4250; DI49_4249	DI49_4250; DI49_4249
1570	DI49_4252; DI49_4251	DI49_4252; DI49_4251
1571	DI49_4254; DI49_4253; DI49_4255	DI49_4254; DI49_4253; DI49_4255
1572	DI49_4257; DI49_4256	DI49_4257; DI49_4256
1573	SPGP0Y02130; DI49_4258	DI49_4258	SPGP0Y02130
1574	DI49_4260; DI49_4259	DI49_4260; DI49_4259
1575	DI49_4262; DI49_4261	DI49_4262; DI49_4261
1576	DI49_4264; DI49_4263	DI49_4264; DI49_4263
1577	DI49_4266; DI49_4265	DI49_4266; DI49_4265
1578	DI49_4268; DI49_4267	DI49_4268; DI49_4267
1579	DI49_4272; DI49_4271	DI49_4272; DI49_4271
1580	DI49_4274; DI49_4273	DI49_4274; DI49_4273
1581	DI49_4276; DI49_4275	DI49_4276; DI49_4275
1582	DI49_4278; DI49_4277	DI49_4278; DI49_4277
1583	DI49_4280; DI49_4279	DI49_4280; DI49_4279
1584	DI49_4282; DI49_4281	DI49_4282; DI49_4281
1585	DI49_4284; DI49_4283	DI49_4284; DI49_4283
1586	DI49_4286; DI49_4285	DI49_4286; DI49_4285
1587	DI49_4288; DI49_4287	DI49_4288; DI49_4287
1588	DI49_4290; DI49_4289	DI49_4290; DI49_4289
1589	DI49_4292; DI49_4291	DI49_4292; DI49_4291
1590	DI49_4294; DI49_4293	DI49_4294; DI49_4293
1591	DI49_4296; DI49_4295	DI49_4296; DI49_4295
1592	DI49_4298; DI49_4297	DI49_4298; DI49_4297
1593	DI49_4300; DI49_4299	DI49_4300; DI49_4299
1594	DI49_4302; DI49_4301	DI49_4302; DI49_4301
1595	DI49_4304; DI49_4303	DI49_4304; DI49_4303
1596	DI49_4306; DI49_4305	DI49_4306; DI49_4305
1597	DI49_4308; DI49_4307	DI49_4308; DI49_4307
1598	DI49_4310; DI49_4309	DI49_4310; DI49_4309
1599	DI49_4312; DI49_4311	DI49_4312; DI49_4311
1600	DI49_4317; DI49_4316	DI49_4317; DI49_4316
1601	DI49_4319; DI49_4318	DI49_4319; DI49_4318
1602	DI49_4321; DI49_4320	DI49_4321; DI49_4320
1603	DI49_4326; DI49_4325	DI49_4326; DI49_4325
1604	DI49_4328; DI49_4327	DI49_4328; DI49_4327
1605	DI49_4330; DI49_4329	DI49_4330; DI49_4329
1606	DI49_4332; DI49_4331	DI49_4332; DI49_4331
1607	DI49_4334; SPGP0Ytrna9A	DI49_4334	SPGP0Ytrna9A
1608	DI49_4336; DI49_4335	DI49_4336; DI49_4335
1609	DI49_4338; DI49_4337	DI49_4338; DI49_4337
1610	DI49_4340; DI49_4339	DI49_4340; DI49_4339
1611	DI49_4342; DI49_4341	DI49_4342; DI49_4341
1612	DI49_4344; DI49_4343	DI49_4344; DI49_4343
1613	DI49_4346; DI49_4345	DI49_4346; DI49_4345
1614	DI49_4348; DI49_4347	DI49_4348; DI49_4347
1615	DI49_4350; DI49_4349	DI49_4350; DI49_4349
1616	DI49_4352; DI49_4351	DI49_4352; DI49_4351
1617	DI49_4354; DI49_4353	DI49_4354; DI49_4353
1618	DI49_4356; DI49_4355	DI49_4356; DI49_4355
1619	DI49_4360; DI49_4359	DI49_4360; DI49_4359
1620	DI49_4362; DI49_4361	DI49_4362; DI49_4361
1621	DI49_4364; DI49_4363	DI49_4364; DI49_4363
1622	DI49_4366; DI49_4365	DI49_4366; DI49_4365
1623	DI49_4379; DI49_4378	DI49_4379; DI49_4378
1624	DI49_4381; DI49_4380	DI49_4381; DI49_4380
1625	DI49_4383; DI49_4382	DI49_4383; DI49_4382
1626	DI49_4385; DI49_4384	DI49_4385; DI49_4384
1627	DI49_4387; DI49_4386	DI49_4387; DI49_4386
1628	DI49_4389; DI49_4388	DI49_4389; DI49_4388
1629	DI49_4391; DI49_4390	DI49_4391; DI49_4390
1630	DI49_4393; DI49_4392	DI49_4393; DI49_4392
1631	YMR307W; YMR306W			YMR307W; YMR306W
1632	YMR309C; YMR308C			YMR309C; YMR308C
1633	YMR311C; YMR310C			YMR311C; YMR310C
1634	YMR313C; YMR312W			YMR313C; YMR312W
1635	YMR315W; YMR314W			YMR315W; YMR314W
1636	SPGP0IZ00370; YMR316W		SPGP0IZ00370	YMR316W
1637	YMR318C; YMR317W			YMR318C; YMR317W
1638	DI49_1985; YMR319C	DI49_1985		YMR319C
1639	DI49_1989; DI49_3836; DI49_1678	DI49_1989; DI49_3836; DI49_1678
1640	DI49_1680; DI49_1679	DI49_1680; DI49_1679
1641	DI49_1682; DI49_1681	DI49_1682; DI49_1681
1642	DI49_1685; DI49_1684	DI49_1685; DI49_1684
1643	DI49_3178; DI49_3177	DI49_3178; DI49_3177
1644	YKL205W; DI49_3179	DI49_3179		YKL205W
1645	DI49_3181; DI49_3079; YJR066W; DI49_3080	DI49_3181; DI49_3079; DI49_3080		YJR066W
1646	YER179W; YER178W			YER179W; YER178W
1647	YER180C-A; YER180C			YER180C-A; YER180C
1648	YGL257C; YER183C			YGL257C; YER183C
1649	YGL258W-A; YGL258W			YGL258W-A; YGL258W
1650	DI49_1674; DI49_1675	DI49_1674; DI49_1675
1651	DI49_1670; DI49_1671	DI49_1670; DI49_1671
1652	DI49_1666; DI49_1667	DI49_1666; DI49_1667
1653	DI49_1663; DI49_1665; DI49_3769; DI49_3768	DI49_1663; DI49_1665; DI49_3769; DI49_3768
1654	DI49_1661; DI49_1662	DI49_1661; DI49_1662
1655	DI49_1659; DI49_2529; SPGP0Ztrna7F; DI49_2530	DI49_1659; DI49_2529; DI49_2530	SPGP0Ztrna7F
1656	DI49_1657; DI49_1658	DI49_1657; DI49_1658
1657	DI49_1655; DI49_1656	DI49_1655; DI49_1656
1658	DI49_1653; DI49_1654	DI49_1653; DI49_1654
1659	DI49_0810; DI49_1652	DI49_0810; DI49_1652
1660	DI49_0813; DI49_0811	DI49_0813; DI49_0811
1661	DI49_0815; DI49_0814	DI49_0815; DI49_0814
1662	DI49_0817; DI49_0816	DI49_0817; DI49_0816
1663	DI49_0819; DI49_0818	DI49_0819; DI49_0818
1664	DI49_0820; SPGP0JK00190	DI49_0820	SPGP0JK00190
1665	YCR077C; DI49_0821	DI49_0821		YCR077C
1666	DI49_0823; DI49_0822	DI49_0823; DI49_0822
1667	DI49_0825; DI49_0824	DI49_0825; DI49_0824
1668	DI49_0827; DI49_0826	DI49_0827; DI49_0826
1669	DI49_0829; DI49_0828	DI49_0829; DI49_0828
1670	DI49_0832; DI49_0831	DI49_0832; DI49_0831
1671	DI49_0834; DI49_0833	DI49_0834; DI49_0833
1672	DI49_2007; SPGP0JN00100; YPR204W; DI49_3931	DI49_2007; DI49_3931	SPGP0JN00100	YPR204W
1673	DI49_2009; DI49_2008	DI49_2009; DI49_2008
1674	DI49_2011; DI49_2010	DI49_2011; DI49_2010
1675	DI49_5186; DI49_5185	DI49_5186; DI49_5185
1676	DI49_5191; DI49_5190	DI49_5191; DI49_5190
1677	DI49_5685; DI49_5192	DI49_5685; DI49_5192
1678	DI49_5683; DI49_5684	DI49_5683; DI49_5684
1679	DI49_3677; DI49_3678	DI49_3677; DI49_3678
1680	DI49_3675; DI49_3676	DI49_3675; DI49_3676
1681	DI49_3673; DI49_3674	DI49_3673; DI49_3674
1682	DI49_3671; DI49_3672	DI49_3671; DI49_3672
1683	DI49_3669; DI49_3670	DI49_3669; DI49_3670
1684	DI49_3667; DI49_3668	DI49_3667; DI49_3668
1685	DI49_3662; DI49_3663	DI49_3662; DI49_3663
1686	DI49_3660; DI49_3661	DI49_3660; DI49_3661
1687	DI49_3658; DI49_3659	DI49_3658; DI49_3659
1688	DI49_3656; DI49_3657	DI49_3656; DI49_3657
1689	DI49_3654; DI49_3655	DI49_3654; DI49_3655
1690	DI49_3652; DI49_3653	DI49_3652; DI49_3653
1691	DI49_3650; DI49_3651	DI49_3650; DI49_3651
1692	DI49_3648; DI49_3649	DI49_3648; DI49_3649
1693	DI49_3646; DI49_3647	DI49_3646; DI49_3647
1694	DI49_3644; DI49_3645	DI49_3644; DI49_3645
1695	DI49_3642; DI49_3643	DI49_3642; DI49_3643
1696	DI49_3640; DI49_3641	DI49_3640; DI49_3641
1697	DI49_3636; DI49_3637	DI49_3636; DI49_3637
1698	DI49_3634; DI49_3635	DI49_3634; DI49_3635
1699	DI49_3632; DI49_3633	DI49_3632; DI49_3633
1700	DI49_3630; DI49_3631	DI49_3630; DI49_3631
1701	DI49_3628; DI49_3629	DI49_3628; DI49_3629
1702	DI49_3626; DI49_3627	DI49_3626; DI49_3627
1703	DI49_3625; SPGP0AA00620	DI49_3625	SPGP0AA00620
1704	DI49_3623; DI49_3624	DI49_3623; DI49_3624
1705	DI49_3621; DI49_3622	DI49_3621; DI49_3622
1706	DI49_3619; DI49_3620	DI49_3619; DI49_3620
1707	DI49_3617; DI49_3618	DI49_3617; DI49_3618
1708	DI49_3615; DI49_3616	DI49_3615; DI49_3616
1709	DI49_3613; DI49_3614	DI49_3613; DI49_3614
1710	DI49_3611; DI49_3612	DI49_3611; DI49_3612
1711	DI49_3609; DI49_3610	DI49_3609; DI49_3610
1712	DI49_3606; DI49_3607	DI49_3606; DI49_3607
1713	DI49_3604; DI49_3605	DI49_3604; DI49_3605
1714	DI49_3602; DI49_3603	DI49_3602; DI49_3603
1715	DI49_3600; DI49_3601	DI49_3600; DI49_3601
1716	DI49_3598; DI49_3599	DI49_3598; DI49_3599
1717	DI49_3596; DI49_3597	DI49_3596; DI49_3597
1718	DI49_3594; DI49_3595	DI49_3594; DI49_3595
1719	DI49_3592; DI49_3593	DI49_3592; DI49_3593
1720	DI49_3590; DI49_3591	DI49_3590; DI49_3591
1721	DI49_3588; DI49_3589; SPGP0AE00240; DI49_1622	DI49_3588; DI49_3589; DI49_1622	SPGP0AE00240
1722	DI49_3586; DI49_3587	DI49_3586; DI49_3587
1723	DI49_3584; DI49_3585	DI49_3584; DI49_3585
1724	DI49_3582; DI49_3583	DI49_3582; DI49_3583
1725	DI49_3580; DI49_3581	DI49_3580; DI49_3581
1726	DI49_3578; DI49_3579	DI49_3578; DI49_3579
1727	SPGP0AA01110; DI49_2181; DI49_3575; DI49_2182	DI49_2181; DI49_3575; DI49_2182	SPGP0AA01110
1728	DI49_3573; DI49_3574	DI49_3573; DI49_3574
1729	DI49_3571; DI49_3572	DI49_3571; DI49_3572
1730	DI49_3569; DI49_3570	DI49_3569; DI49_3570
1731	DI49_3567; DI49_3568	DI49_3567; DI49_3568
1732	DI49_3561; DI49_3562	DI49_3561; DI49_3562
1733	DI49_3559; DI49_3560	DI49_3559; DI49_3560
1734	DI49_3555; DI49_3556	DI49_3555; DI49_3556
1735	DI49_3553; DI49_3554	DI49_3553; DI49_3554
1736	DI49_3551; DI49_3552	DI49_3551; DI49_3552
1737	DI49_3549; DI49_3550	DI49_3549; DI49_3550
1738	DI49_3547; DI49_3548	DI49_3547; DI49_3548
1739	DI49_3545; DI49_3546	DI49_3545; DI49_3546
1740	DI49_3543; DI49_3544	DI49_3543; DI49_3544
1741	DI49_3541; DI49_3542	DI49_3541; DI49_3542
1742	DI49_3539; DI49_3540	DI49_3539; DI49_3540
1743	DI49_3537; SPGP0AAtrna15S	DI49_3537	SPGP0AAtrna15S
1744	DI49_3535; DI49_3536	DI49_3535; DI49_3536
1745	DI49_3533; DI49_3534	DI49_3533; DI49_3534
1746	DI49_3531; DI49_3532	DI49_3531; DI49_3532
1747	YLR002C; DI49_3530	DI49_3530		YLR002C
1748	DI49_3528; DI49_3529	DI49_3528; DI49_3529
1749	DI49_3526; DI49_3527	DI49_3526; DI49_3527
1750	DI49_3524; DI49_3525	DI49_3524; DI49_3525
1751	DI49_3522; DI49_3523	DI49_3522; DI49_3523
1752	DI49_3520; DI49_3521	DI49_3520; DI49_3521
1753	DI49_3518; DI49_3519	DI49_3518; DI49_3519
1754	DI49_3516; DI49_3517	DI49_3516; DI49_3517
1755	DI49_3514; DI49_3515	DI49_3514; DI49_3515
1756	DI49_3512; DI49_3513	DI49_3512; DI49_3513
1757	DI49_3510; DI49_3511	DI49_3510; DI49_3511
1758	DI49_3509; YLL021W	DI49_3509		YLL021W
1759	SPGP0AAtrna11P; SPGP0AEtrna12P; DI49_3504	DI49_3504	SPGP0AAtrna11P; SPGP0AEtrna12P
1760	DI49_3502; DI49_3503	DI49_3502; DI49_3503
1761	DI49_3500; DI49_3501	DI49_3500; DI49_3501
1762	DI49_3498; DI49_3499	DI49_3498; DI49_3499
1763	DI49_3496; DI49_3497	DI49_3496; DI49_3497
1764	DI49_3494; DI49_3495	DI49_3494; DI49_3495
1765	DI49_3493; YLL039C	DI49_3493		YLL039C
1766	DI49_3491; DI49_3492	DI49_3491; DI49_3492
1767	DI49_0839; YIL169C; YIL167W	DI49_0839		YIL169C; YIL167W
1768	YER066W; YER067W			YER066W; YER067W
1769	YER045C; YER046W			YER045C; YER046W
1770	YER033C; YER034W			YER033C; YER034W
1771	YER028C; YER029C			YER028C; YER029C
1772	YER026C; YER027C			YER026C; YER027C
1773	YER015W; SPGP0B00730		SPGP0B00730	YER015W
1774	YER002W; YER003C			YER002W; YER003C
1775	YEL001C; YER001W			YEL001C; YER001W
1776	YEL003W; YEL002C			YEL003W; YEL002C
1777	YEL005C; YEL004W			YEL005C; YEL004W
1778	YEL009C; DI49_1387	DI49_1387		YEL009C
1779	YEL016C; DI49_1377; YEL017W	DI49_1377		YEL016C; YEL017W
1780	YEL018W; YEL017C-A			YEL018W; YEL017C-A
1781	YEL020C; YEL019C			YEL020C; YEL019C
1782	YEL021W; DI49_1384	DI49_1384		YEL021W
1783	YEL030W; DI49_1362	DI49_1362		YEL030W
1784	YEL040W; YEL039C			YEL040W; YEL039C
1785	YEL042W; YEL041W			YEL042W; YEL041W
1786	YEL044W; YEL043W			YEL044W; YEL043W
1787	YEL046C; YEL045C			YEL046C; YEL045C
1788	YEL048C; YEL047C			YEL048C; YEL047C
1789	YEL057C; YEL056W			YEL057C; YEL056W
1790	YEL059C-A; YEL058W			YEL059C-A; YEL058W
1791	YEL061C; YEL060C			YEL061C; YEL060C
1792	YEL063C; YEL062W			YEL063C; YEL062W
1793	YEL065W; YEL064C			YEL065W; YEL064C
1794	YEL069C; YNR074C; SPGP0B01560; YNR071C		SPGP0B01560	YEL069C; YNR074C; YNR071C
1795	DI49_1608; YEL073C; DI49_0807	DI49_1608; DI49_0807		YEL073C
1796	DI49_1610; DI49_1609	DI49_1610; DI49_1609
1797	DI49_1612; DI49_1611	DI49_1612; DI49_1611
1798	DI49_1614; DI49_1613	DI49_1614; DI49_1613
1799	DI49_1616; DI49_1615	DI49_1616; DI49_1615
1800	DI49_1618; DI49_1617	DI49_1618; DI49_1617
1801	DI49_1620; DI49_1619	DI49_1620; DI49_1619
1802	DI49_1624; DI49_1623	DI49_1624; DI49_1623
1803	DI49_1626; DI49_1625	DI49_1626; DI49_1625
1804	DI49_1628; DI49_1627	DI49_1628; DI49_1627
1805	DI49_1629; SPGP0AE00320	DI49_1629	SPGP0AE00320
1806	DI49_1631; DI49_1630	DI49_1631; DI49_1630
1807	DI49_1633; DI49_1632	DI49_1633; DI49_1632
1808	DI49_1638; DI49_1637	DI49_1638; DI49_1637
1809	DI49_1640; DI49_1639	DI49_1640; DI49_1639
1810	DI49_1642; DI49_1641	DI49_1642; DI49_1641
1811	DI49_2013; DI49_2012	DI49_2013; DI49_2012
1812	DI49_2015; DI49_2014	DI49_2015; DI49_2014
1813	DI49_2017; DI49_2016	DI49_2017; DI49_2016
1814	DI49_2019; DI49_2018	DI49_2019; DI49_2018
1815	DI49_2021; DI49_2020	DI49_2021; DI49_2020
1816	DI49_2023; DI49_2022	DI49_2023; DI49_2022
1817	SPGP0AF00230; SPGP0S00750; DI49_2025	DI49_2025	SPGP0AF00230; SPGP0S00750
1818	DI49_2027; DI49_2026	DI49_2027; DI49_2026
1819	DI49_2029; DI49_2028	DI49_2029; DI49_2028
1820	DI49_2031; DI49_2030	DI49_2031; DI49_2030
1821	DI49_2033; DI49_2032	DI49_2033; DI49_2032
1822	DI49_2035; DI49_2034	DI49_2035; DI49_2034
1823	DI49_2037; DI49_2036	DI49_2037; DI49_2036
1824	DI49_2039; DI49_2038	DI49_2039; DI49_2038
1825	DI49_2041; DI49_2040	DI49_2041; DI49_2040
1826	DI49_2043; DI49_2042; DI49_5546; DI49_5547	DI49_2043; DI49_2042; DI49_5546; DI49_5547
1827	DI49_2045; DI49_2044	DI49_2045; DI49_2044
1828	DI49_2047; DI49_2046	DI49_2047; DI49_2046
1829	DI49_2049; SPGP0CItrna20T; DI49_2583; SPGP0ATtrna19T; DI49_5554	DI49_2049; DI49_2583; DI49_5554	SPGP0CItrna20T; SPGP0ATtrna19T
1830	DI49_2051; DI49_2050	DI49_2051; DI49_2050
1831	DI49_2053; DI49_2052	DI49_2053; DI49_2052
1832	DI49_2055; DI49_2054	DI49_2055; DI49_2054
1833	DI49_2057; DI49_2056	DI49_2057; DI49_2056
1834	DI49_2059; DI49_2058	DI49_2059; DI49_2058
1835	DI49_2061; DI49_2060	DI49_2061; DI49_2060
1836	DI49_2063; DI49_2062	DI49_2063; DI49_2062
1837	DI49_2065; DI49_2064	DI49_2065; DI49_2064
1838	DI49_2073; DI49_2072	DI49_2073; DI49_2072
1839	DI49_2075; DI49_2074	DI49_2075; DI49_2074
1840	DI49_2077; DI49_5575; DI49_2078; DI49_5576	DI49_2077; DI49_5575; DI49_2078; DI49_5576
1841	DI49_2086; DI49_5589; DI49_2087; DI49_5590	DI49_2086; DI49_5589; DI49_2087; DI49_5590
1842	DI49_2089; DI49_2088	DI49_2089; DI49_2088
1843	DI49_2091; DI49_2090	DI49_2091; DI49_2090
1844	DI49_2093; DI49_2092	DI49_2093; DI49_2092
1845	DI49_2095; DI49_2094	DI49_2095; DI49_2094
1846	DI49_2097; DI49_2096	DI49_2097; DI49_2096
1847	DI49_2099; DI49_5598; DI49_2100; DI49_5599	DI49_2099; DI49_5598; DI49_2100; DI49_5599
1848	DI49_2102; DI49_2101	DI49_2102; DI49_2101
1849	DI49_2105; DI49_5602	DI49_2105; DI49_5602
1850	DI49_2109; DI49_2108	DI49_2109; DI49_2108
1851	DI49_2118; DI49_2117	DI49_2118; DI49_2117
1852	DI49_2120; DI49_2119	DI49_2120; DI49_2119
1853	DI49_2122; DI49_2121	DI49_2122; DI49_2121
1854	DI49_2131; DI49_2130	DI49_2131; DI49_2130
1855	DI49_2133; DI49_2132	DI49_2133; DI49_2132
1856	DI49_2135; DI49_2134	DI49_2135; DI49_2134
1857	DI49_2137; DI49_2136	DI49_2137; DI49_2136
1858	DI49_2142; DI49_2141	DI49_2142; DI49_2141
1859	DI49_2144; DI49_2143	DI49_2144; DI49_2143
1860	DI49_2150; DI49_2149	DI49_2150; DI49_2149
1861	DI49_2152; DI49_2151	DI49_2152; DI49_2151
1862	DI49_2154; DI49_2153	DI49_2154; DI49_2153
1863	DI49_2158; DI49_2157	DI49_2158; DI49_2157
1864	DI49_2161; DI49_2160	DI49_2161; DI49_2160
1865	DI49_2163; DI49_2162	DI49_2163; DI49_2162
1866	DI49_2165; DI49_2164	DI49_2165; DI49_2164
1867	DI49_2167; DI49_2166	DI49_2167; DI49_2166
1868	DI49_2169; DI49_2168	DI49_2169; DI49_2168
1869	DI49_2171; DI49_2170	DI49_2171; DI49_2170
1870	DI49_2173; DI49_2172	DI49_2173; DI49_2172
1871	DI49_2175; DI49_2174	DI49_2175; DI49_2174
1872	DI49_2177; DI49_2176	DI49_2177; DI49_2176
1873	DI49_2179; DI49_2178	DI49_2179; DI49_2178
1874	DI49_2184; DI49_2183	DI49_2184; DI49_2183
1875	DI49_2188; DI49_2187	DI49_2188; DI49_2187
1876	DI49_2190; DI49_2189	DI49_2190; DI49_2189
1877	DI49_2191; YGR225W	DI49_2191		YGR225W
1878	DI49_2194; DI49_2192	DI49_2194; DI49_2192
1879	DI49_2196; DI49_2195	DI49_2196; DI49_2195
1880	DI49_2198; DI49_2197	DI49_2198; DI49_2197
1881	DI49_2200; DI49_2199	DI49_2200; DI49_2199
1882	DI49_2202; DI49_2201	DI49_2202; DI49_2201
1883	DI49_2204; DI49_2203	DI49_2204; DI49_2203
1884	DI49_2206; DI49_2205	DI49_2206; DI49_2205
1885	DI49_2208; DI49_2207	DI49_2208; DI49_2207
1886	DI49_2210; DI49_2209	DI49_2210; DI49_2209
1887	DI49_2212; DI49_2211	DI49_2212; DI49_2211
1888	DI49_2214; DI49_2213	DI49_2214; DI49_2213
1889	DI49_2216; DI49_2215	DI49_2216; DI49_2215
1890	DI49_2218; DI49_2577; DI49_2219; DI49_2578	DI49_2218; DI49_2577; DI49_2219; DI49_2578
1891	DI49_2221; DI49_2585; DI49_2222; DI49_2586	DI49_2221; DI49_2585; DI49_2222; DI49_2586
1892	DI49_2224; DI49_2223	DI49_2224; DI49_2223
1893	DI49_2226; DI49_2225	DI49_2226; DI49_2225
1894	DI49_2228; DI49_2227	DI49_2228; DI49_2227
1895	DI49_2230; DI49_2229	DI49_2230; DI49_2229
1896	DI49_2232; DI49_2231	DI49_2232; DI49_2231
1897	DI49_2234; DI49_2233	DI49_2234; DI49_2233
1898	DI49_2236; DI49_2235	DI49_2236; DI49_2235
1899	DI49_2238; DI49_2237	DI49_2238; DI49_2237
1900	SPGP0AF02170; DI49_2239	DI49_2239	SPGP0AF02170
1901	DI49_2241; DI49_2240	DI49_2241; DI49_2240
1902	DI49_0798; DI49_0797	DI49_0798; DI49_0797
1903	DI49_0800; DI49_0799	DI49_0800; DI49_0799
1904	DI49_0802; DI49_0801	DI49_0802; DI49_0801
1905	DI49_0804; DI49_0803	DI49_0804; DI49_0803
1906	DI49_0806; DI49_0805	DI49_0806; DI49_0805
1907	YJL205C; YJL204C			YJL205C; YJL204C
1908	YJL210W; YJL209W			YJL210W; YJL209W
1909	SPGP0AI00230; YJL212C		SPGP0AI00230	YJL212C
1910	YJL214W; SPGP0AJ01050		SPGP0AJ01050	YJL214W
1911	YOL158C; DI49_1601	DI49_1601		YOL158C
1912	YOL159C; SPGP0C00110		SPGP0C00110	YOL159C
1913	DI49_2405; DI49_2404	DI49_2405; DI49_2404
1914	DI49_2407; DI49_2406	DI49_2407; DI49_2406
1915	DI49_2409; DI49_2408	DI49_2409; DI49_2408
1916	DI49_2417; DI49_2416	DI49_2417; DI49_2416
1917	DI49_2419; DI49_2418	DI49_2419; DI49_2418
1918	DI49_2424; DI49_2423	DI49_2424; DI49_2423
1919	DI49_2426; DI49_2425	DI49_2426; DI49_2425
1920	DI49_2430; DI49_2429	DI49_2430; DI49_2429
1921	DI49_2432; DI49_2431	DI49_2432; DI49_2431
1922	DI49_2434; DI49_2433	DI49_2434; DI49_2433
1923	DI49_2436; DI49_2435	DI49_2436; DI49_2435
1924	DI49_2438; DI49_2437	DI49_2438; DI49_2437
1925	DI49_2440; DI49_2439	DI49_2440; DI49_2439
1926	DI49_2442; DI49_2441	DI49_2442; DI49_2441
1927	DI49_2444; DI49_2443	DI49_2444; DI49_2443
1928	YHR039C-A; DI49_2445	DI49_2445		YHR039C-A
1929	DI49_2447; DI49_2446	DI49_2447; DI49_2446
1930	DI49_2449; DI49_2448	DI49_2449; DI49_2448
1931	DI49_2451; DI49_2450	DI49_2451; DI49_2450
1932	DI49_2453; DI49_2452	DI49_2453; DI49_2452
1933	DI49_2455; DI49_2454	DI49_2455; DI49_2454
1934	DI49_2457; DI49_2456	DI49_2457; DI49_2456
1935	DI49_2459; DI49_2458	DI49_2459; DI49_2458
1936	DI49_2461; DI49_2460	DI49_2461; DI49_2460
1937	DI49_2463; DI49_2462	DI49_2463; DI49_2462
1938	DI49_2465; DI49_2464	DI49_2465; DI49_2464
1939	DI49_2467; DI49_2466	DI49_2467; DI49_2466
1940	DI49_2472; DI49_2471	DI49_2472; DI49_2471
1941	DI49_2474; DI49_2473	DI49_2474; DI49_2473
1942	DI49_2478; DI49_2477	DI49_2478; DI49_2477
1943	DI49_2480; DI49_2479	DI49_2480; DI49_2479
1944	DI49_2482; DI49_2481	DI49_2482; DI49_2481
1945	DI49_2484; DI49_2483	DI49_2484; DI49_2483
1946	DI49_2486; DI49_2485	DI49_2486; DI49_2485
1947	DI49_2488; DI49_2487	DI49_2488; DI49_2487
1948	DI49_2490; DI49_2489	DI49_2490; DI49_2489
1949	DI49_2492; DI49_2491	DI49_2492; DI49_2491
1950	DI49_2494; DI49_2493	DI49_2494; DI49_2493
1951	DI49_2496; DI49_2495	DI49_2496; DI49_2495
1952	DI49_2498; DI49_2497	DI49_2498; DI49_2497
1953	DI49_2504; DI49_2503	DI49_2504; DI49_2503
1954	DI49_2506; DI49_2505	DI49_2506; DI49_2505
1955	DI49_2508; DI49_2507	DI49_2508; DI49_2507
1956	DI49_2510; DI49_2509	DI49_2510; DI49_2509
1957	DI49_2512; DI49_2511	DI49_2512; DI49_2511
1958	DI49_2514; DI49_2513	DI49_2514; DI49_2513
1959	DI49_2516; DI49_2515	DI49_2516; DI49_2515
1960	DI49_2518; DI49_2517	DI49_2518; DI49_2517
1961	DI49_2520; DI49_2519	DI49_2520; DI49_2519
1962	DI49_2522; DI49_2521	DI49_2522; DI49_2521
1963	DI49_2524; DI49_2523	DI49_2524; DI49_2523
1964	DI49_2526; DI49_2525	DI49_2526; DI49_2525
1965	SPGP0AJ01340; DI49_2527	DI49_2527	SPGP0AJ01340
1966	DI49_2532; DI49_2531	DI49_2532; DI49_2531
1967	DI49_2534; DI49_2533	DI49_2534; DI49_2533
1968	DI49_2536; DI49_2535	DI49_2536; DI49_2535
1969	DI49_2538; DI49_2537	DI49_2538; DI49_2537
1970	DI49_2540; DI49_2539	DI49_2540; DI49_2539
1971	DI49_2541; SPGP0AJ01470	DI49_2541	SPGP0AJ01470
1972	DI49_2543; DI49_2542	DI49_2543; DI49_2542
1973	DI49_2544; SPGP0AJ01510	DI49_2544	SPGP0AJ01510
1974	DI49_2546; DI49_2545	DI49_2546; DI49_2545
1975	DI49_2551; DI49_2550	DI49_2551; DI49_2550
1976	DI49_2553; DI49_2552	DI49_2553; DI49_2552
1977	DI49_2555; DI49_2554	DI49_2555; DI49_2554
1978	DI49_2557; DI49_2556	DI49_2557; DI49_2556
1979	DI49_2559; DI49_2558	DI49_2559; DI49_2558
1980	DI49_2561; DI49_2560	DI49_2561; DI49_2560
1981	DI49_2563; DI49_2562	DI49_2563; DI49_2562
1982	DI49_2565; DI49_2564	DI49_2565; DI49_2564
1983	DI49_2567; DI49_2566	DI49_2567; DI49_2566
1984	DI49_2569; DI49_2568	DI49_2569; DI49_2568
1985	DI49_2571; DI49_2570	DI49_2571; DI49_2570
1986	DI49_2573; DI49_2572	DI49_2573; DI49_2572
1987	DI49_2575; DI49_2574	DI49_2575; DI49_2574
1988	SPGP0AJ01840; DI49_2576	DI49_2576	SPGP0AJ01840
1989	SPGP0AJ01880; DI49_2579	DI49_2579	SPGP0AJ01880
1990	DI49_2581; DI49_2580	DI49_2581; DI49_2580
1991	YOL156W; SPGP0BQ00100		SPGP0BQ00100	YOL156W
1992	YIL164C; YIL166C			YIL164C; YIL166C
1993	YIL156W-B; YIL157C			YIL156W-B; YIL157C
1994	YIL138C; YIL139C			YIL138C; YIL139C
1995	YIL136W; YIL137C			YIL136W; YIL137C
1996	YIL134W; YIL135C			YIL134W; YIL135C
1997	YIL132C; YIL133C			YIL132C; YIL133C
1998	YIL130W; YIL131C			YIL130W; YIL131C
1999	YIL119C; YIL120W			YIL119C; YIL120W
[truncated: 815 more rows]
