# Supplementary material for: HybridMine: A Pipeline for Allele Inheritance and Gene Copy Number Prediction in Hybrid Genomes and Its Application to Industrial Yeasts
Source: Microorganisms. 2020 Oct 9;8(10):1554. doi: 10.3390/microorganisms8101554 (PMC7600756; doi:10.3390/microorganisms8101554)
Supplement: Supplementary file 1 [file microorganisms-08-01554-s001.zip › Supplementary_Files/Supplementary_file_1.xlsx]

## Sheet: Legend
Supplementary File 1:

## Sheet: genes alleles inherited from Saccharomyces eubayanus
Saccharomyces pastorianus CBS1503 predicted gene	Saccharomyces eubayanus parental allele associated	Gene identities	Gene gaps
SPGP0NI00250	XP_018223918.1	100	0
SPGP0V00100	XP_018222345.1	99	0
SPGP0IC00260	XP_018222781.1	99	0
SPGP0OR00140	XP_018218830.1	99	0
SPGP0FC00110	XP_018219052.1	99	1
SPGP0WS00120	XP_018222749.1	99	0
SPGP0FW00190	XP_018219577.1	99	0
SPGP0LX00160	XP_018219150.1	99	0
SPGP0VH00130	XP_018219684.1	99	0
SPGP0DU00220	XP_018222572.1	99	0
SPGP0UH00140	XP_018220410.1	98	0
SPGP0K00100	XP_018218750.1	99	0
SPGP0KL00170	XP_018221097.1	99	0
SPGP0KZ00100	XP_018223950.1	99	0
SPGP0HA00150	XP_018219873.1	99	0
SPGP0OX00260	XP_018219719.1	99	0
SPGP0AA00220	XP_018221073.1	99	0
SPGP0TO00130	XP_018222807.1	99	0
SPGP0AC00110	XP_018220415.1	99	0
SPGP0K00770	XP_018219509.1	100	0
SPGP0HG00110	XP_018220458.1	99	0
SPGP0LX00140	XP_018219148.1	99	0
SPGP0NV00110	XP_018223448.1	99	0
SPGP0NY00140	XP_018219623.1	99	0
SPGP0NT00250	XP_018222459.1	99	0
SPGP0EY00120	XP_018219090.1	99	0
SPGP0TM00190	XP_018219883.1	99	0
SPGP0IR00140	XP_018219763.1	99	0
SPGP0D01670	XP_018221795.1	99	0
SPGP0WQ00270	XP_018222279.1	99	0
SPGP0MO00260	XP_018219110.1	99	0
SPGP0KZ00150	XP_018223945.1	99	0
SPGP0DQ00150	XP_018219674.1	99	0
SPGP0LA00200	XP_018220849.1	99	0
SPGP0TQ00180	XP_018220613.1	99	1
SPGP0OD00110	XP_018221044.1	99	0
SPGP0WA00210	XP_018219845.1	99	0
SPGP0GF00150	XP_018219646.1	99	0
SPGP0OE00120	XP_018219608.1	98	2
SPGP0FM00120	XP_018222148.1	99	0
SPGP0OR00160	XP_018218832.1	99	0
SPGP0DP00140	XP_018220648.1	99	0
SPGP0OF00350	XP_018222716.1	99	0
SPGP0NY00120	XP_018219621.1	99	0
SPGP0TC00180	XP_018219695.1	99	0
SPGP0EZ00130	XP_018219318.1	100	0
SPGP0OI00730	XP_018218877.1	99	0
SPGP0GF00350	XP_018219626.1	99	0
SPGP0OE00290	XP_018219592.1	99	0
SPGP0MO00170	XP_018219102.1	99	0
SPGP0VM00230	XP_018220671.1	100	0
SPGP0RT00120	XP_018223994.1	99	0
SPGP0WW00100	XP_018222072.1	99	0
SPGP0MF00260	XP_018222194.1	99	0
SPGP0WI00160	XP_018222124.1	99	0
SPGP0EF00100	XP_018220019.1	99	0
SPGP0IH00110	XP_018222239.1	99	0
SPGP0HB00200	XP_018219184.1	99	0
SPGP0IE00170	XP_018222759.1	99	0
SPGP0QP00190	XP_018219160.1	99	0
SPGP0KZ00310	XP_018223931.1	99	0
SPGP0HU00130	XP_018220429.1	99	0
SPGP0GR00160	XP_018222744.1	99	0
SPGP0VU00140	XP_018222738.1	99	0
SPGP0HZ00350	XP_018219792.1	99	0
SPGP0OI00600	XP_018218890.1	99	0
SPGP0GI00190	XP_018220691.1	99	0
SPGP0CF00180	XP_018222492.1	99	0
SPGP0GV00160	XP_018218865.1	99	0
SPGP0IK00120	XP_018222109.1	99	0
SPGP0GF00240	XP_018219637.1	99	0
SPGP0PA00200	XP_018220464.1	99	0
SPGP0RI00380	XP_018220517.1	99	0
SPGP0NI00270	XP_018223920.1	99	0
SPGP0OR00180	XP_018218834.1	99	0
SPGP0NG00220	XP_018222766.1	99	0
SPGP0KZ00200	XP_018223941.1	99	0
SPGP0JF00110	XP_018222309.1	99	0
SPGP0KZ00120	XP_018223948.1	99	0
SPGP0UV00160	XP_018218803.1	99	0
SPGP0IR00200	XP_018219757.1	98	1
SPGP0TQ00260	XP_018220621.1	99	0
SPGP0TQ00420	XP_018220637.1	99	0
SPGP0UV00170	XP_018218804.1	99	0
SPGP0CH00100	XP_018219957.1	99	0
SPGP0PE00240	XP_018222369.1	99	0
SPGP0GF00300	XP_018219631.1	99	0
SPGP0WI00310	XP_018222139.1	98	0
SPGP0HG00130	XP_018220456.1	99	0
SPGP0EH00110	XP_018222262.1	99	0
SPGP0RQ00170	XP_018221128.1	99	0
SPGP0HZ00170	XP_018219774.1	99	0
SPGP0NY00160	XP_018219625.1	99	0
SPGP0RC00290	XP_018222104.1	99	0
SPGP0MO00160	XP_018219101.1	99	1
SPGP0DQ00130	XP_018219672.1	99	0
SPGP0RI00320	XP_018220510.1	87	0
SPGP0JF00160	XP_018222314.1	99	0
SPGP0MO00220	XP_018219107.1	99	0
SPGP0WB00140	XP_018222676.1	99	0
SPGP0MO00280	XP_018219112.1	99	0
SPGP0FB00100	XP_018220424.1	99	0
SPGP0NZ00100	XP_018222517.1	98	1
SPGP0XC00100	XP_018220586.1	99	0
SPGP0VI00100	XP_018222303.1	99	0
SPGP0RB00130	XP_018218997.1	99	0
SPGP0QF00190	XP_018224027.1	99	0
SPGP0FC00130	XP_018219054.1	99	0
SPGP0HY00130	XP_018223990.1	99	0
SPGP0IC00150	XP_018222792.1	99	0
SPGP0UR00110	XP_018222343.1	99	0
SPGP0VN00240	XP_018219814.1	99	0
SPGP0FW00250	XP_018219571.1	99	0
SPGP0DU00210	XP_018222573.1	99	0
SPGP0HR00110	XP_018222179.1	98	1
SPGP0TC00160	XP_018219697.1	99	0
SPGP0VO00100	XP_018223435.1	99	0
SPGP0SW00110	XP_018220563.1	98	0
SPGP0MG00120	XP_018219616.1	99	0
SPGP0HO00350	XP_018219968.1	99	0
SPGP0C03250	XP_018220049.1	99	0
SPGP0UZ00150	XP_018223430.1	99	0
SPGP0MO00150	XP_018219100.1	99	0
SPGP0WW00120	XP_018222074.1	99	0
SPGP0FE00140	XP_018220536.1	100	0
SPGP0EM00110	XP_018220722.1	99	1
SPGP0WI00300	XP_018222138.1	99	0
SPGP0JN00150	XP_018219074.1	99	0
SPGP0WY00210	XP_018220435.1	99	0
SPGP0QT00110	XP_018220012.1	99	0
SPGP0GD00100	XP_018220834.1	99	0
SPGP0LW00110	XP_018222615.1	99	0
SPGP0IC00220	XP_018222785.1	99	0
SPGP0NF00150	XP_018222631.1	99	0
SPGP0IH00120	XP_018222238.1	99	0
SPGP0VM00280	XP_018220666.1	99	0
SPGP0UQ00120	XP_018220689.1	98	1
SPGP0VZ00250	XP_018223889.1	99	0
SPGP0LH00100	XP_018221036.1	99	0
SPGP0GV00100	XP_018218860.1	99	0
SPGP0JF00260	XP_018222324.1	99	0
SPGP0HZ00210	XP_018219778.1	99	0
SPGP0MT00140	XP_018219140.1	99	0
SPGP0NF00140	XP_018222632.1	99	0
SPGP0LE00140	XP_018220764.1	100	0
SPGP0OI00480	XP_018218902.1	99	0
SPGP0XC00210	XP_018220597.1	99	0
SPGP0OL00130	XP_018222285.1	99	0
SPGP0UN00230	XP_018220775.1	99	0
SPGP0MD00150	XP_018222390.1	99	0
SPGP0DN00140	XP_018218990.1	100	0
SPGP0LU00280	XP_018223998.1	99	0
SPGP0UH00100	XP_018220406.1	99	0
SPGP0CD00130	XP_018222530.1	99	0
SPGP0EM00260	XP_018220709.1	99	0
SPGP0TE00210	XP_018219903.1	99	0
SPGP0CY00110	XP_018223952.1	99	0
SPGP0LS00110	XP_018222562.1	99	0
SPGP0U00110	XP_018224122.1	99	0
SPGP0IR00180	XP_018219759.1	100	0
SPGP0TQ00240	XP_018220619.1	99	0
SPGP0FM00160	XP_018222152.1	99	0
SPGP0RP00100	XP_018222609.1	99	0
SPGP0ER00100	XP_018218983.1	99	0
SPGP0QV00220	XP_018219998.1	99	0
SPGP0VG00110	XP_018223869.1	99	0
SPGP0NQ00120	XP_018220753.1	100	0
SPGP0LK00140	XP_018221067.1	98	1
SPGP0OI00290	XP_018218921.1	99	0
SPGP0K00150	XP_018218748.1	97	3
SPGP0QT00100	XP_018220013.1	99	0
SPGP0TK00130	XP_018222727.1	99	0
SPGP0MO00390	XP_018219123.1	99	0
SPGP0OI00310	XP_018218919.1	99	0
SPGP0HT00110	XP_018219003.1	99	0
SPGP0DQ00110	XP_018219670.1	99	0
SPGP0NQ00170	XP_018220748.1	99	0
SPGP0SL00130	XP_018220483.1	99	0
SPGP0OF00280	XP_018222709.1	99	0
SPGP0NT00220	XP_018222462.1	99	0
SPGP0LE00110	XP_018220768.1	99	0
SPGP0MC00150	XP_018222667.1	99	0
SPGP0OZ00190	XP_018222406.1	99	0
SPGP0UN00220	XP_018220776.1	99	0
SPGP0KZ00320	XP_018223930.1	99	0
SPGP0FM00230	XP_018222159.1	99	0
SPGP0TQ00140	XP_018220609.1	99	0
SPGP0JF00180	XP_018222316.1	100	0
SPGP0SP00100	XP_018223960.1	99	0
SPGP0OA00120	XP_018218947.1	99	0
SPGP0DW00130	XP_018218953.1	99	0
SPGP0UR00130	XP_018222341.1	99	0
SPGP0FW00230	XP_018219573.1	100	0
SPGP0HZ00340	XP_018219791.1	99	0
SPGP0WB00130	XP_018222677.1	99	0
SPGP0SP00130	XP_018223963.1	100	0
SPGP0GF00310	XP_018219630.1	99	0
SPGP0NK00180	XP_018220447.1	99	0
SPGP0LP00120	XP_018222382.1	99	0
SPGP0FM00260	XP_018222161.1	98	1
SPGP0IX00110	XP_018221050.1	99	0
SPGP0GR00150	XP_018222743.1	100	0
SPGP0LG00130	XP_018222645.1	99	1
SPGP0WW00140	XP_018222076.1	99	0
SPGP0XC00180	XP_018220594.1	99	0
SPGP0WG00210	XP_018221017.1	100	0
SPGP0VM00110	XP_018220683.1	99	0
SPGP0OE00160	XP_018219604.1	99	0
SPGP0MZ00100	XP_018224017.1	99	0
SPGP0NQ00240	XP_018220741.1	99	0
SPGP0UB00130	XP_018219038.1	100	0
SPGP0JW00210	XP_018220983.1	99	0
SPGP0WI00290	XP_018222137.1	99	0
SPGP0GL00120	XP_018222613.1	99	0
SPGP0ET00130	XP_018222444.1	99	0
SPGP0KO00110	XP_018219703.1	99	0
SPGP0TM00230	XP_018219887.1	99	0
SPGP0WQ00110	XP_018222264.1	99	0
SPGP0LH00160	XP_018221031.1	99	0
SPGP0HB00120	XP_018219192.1	99	0
SPGP0AH00100	XP_018219888.1	99	0
SPGP0WA00100	XP_018219856.1	99	0
SPGP0PE00330	XP_018222378.1	99	0
SPGP0MO00190	XP_018219104.1	99	0
SPGP0AB00100	XP_018219707.1	99	0
SPGP0RX00120	XP_018222813.1	99	0
SPGP0WG00110	XP_018221027.1	99	0
SPGP0RX00130	XP_018222814.1	100	0
SPGP0NF00120	XP_018222634.1	99	0
SPGP0IX00100	XP_018221051.1	99	0
SPGP0DI00100	XP_018219152.1	99	0
SPGP0XC00230	XP_018220599.1	99	0
SPGP0BM00110	XP_018222754.1	99	0
SPGP0VM00270	XP_018220667.1	99	0
SPGP0TE00160	XP_018219898.1	99	0
SPGP0OI00750	XP_018218875.1	99	0
SPGP0RA00130	XP_018218843.1	99	1
SPGP0UN00210	XP_018220777.1	100	0
SPGP0UH00120	XP_018220408.1	96	0
SPGP0KU00110	XP_018221004.1	98	2
SPGP0DD00110	XP_018221000.1	99	0
SPGP0XC00160	XP_018220592.1	99	0
SPGP0OI00380	XP_018218912.1	99	0
SPGP0PZ00330	XP_018222413.1	99	0
SPGP0PE00180	XP_018222362.1	99	0
SPGP0NJ00100	XP_018223418.1	99	0
SPGP0MF00220	XP_018222198.1	99	0
SPGP0TK00150	XP_018222729.1	99	0
SPGP0BK00240	XP_018221447.1	99	0
SPGP0KN00200	XP_018220576.1	98	2
SPGP0KT00120	XP_018222244.1	99	0
SPGP0RC00240	XP_018222099.1	99	0
SPGP0CK00110	XP_018219962.1	99	0
SPGP0RQ00120	XP_018221123.1	99	0
SPGP0SM00160	XP_018221111.1	99	0
SPGP0NV00130	XP_018223450.1	99	0
SPGP0PZ00140	XP_018222432.1	99	0
SPGP0HT00170	XP_018219009.1	99	0
SPGP0OI00580	XP_018218892.1	99	0
SPGP0HL00110	XP_018220997.1	99	0
SPGP0NT00160	XP_018222468.1	99	0
SPGP0GX00150	XP_018222539.1	99	0
SPGP0IO00120	XP_018222452.1	99	0
SPGP0NU00130	XP_018219058.1	99	0
SPGP0CC00100	XP_018220403.1	99	0
SPGP0WM00100	XP_018222724.1	99	0
SPGP0EW00130	XP_018222292.1	99	0
SPGP0PL00220	XP_018219744.1	99	0
SPGP0GH00160	XP_018218962.1	99	0
SPGP0LE00200	XP_018220758.1	99	0
SPGP0XF00110	XP_018220854.1	99	0
SPGP0LP00100	XP_018222380.1	100	0
SPGP0CX00200	XP_018220789.1	99	0
SPGP0KC00110	XP_018222565.1	99	0
SPGP0VO00140	XP_018223439.1	99	0
SPGP0LE00170	XP_018220761.1	99	0
SPGP0PO00100	XP_018219001.1	99	0
SPGP0VM00250	XP_018220669.1	100	0
SPGP0SY00110	XP_018220801.1	99	0
SPGP0IK00150	XP_018222112.1	99	0
SPGP0ET00140	XP_018222445.1	99	0
SPGP0WI00270	XP_018222135.1	99	0
SPGP0DZ00120	XP_018220830.1	99	0
SPGP0GL00100	XP_018222611.1	99	0
SPGP0PA00180	XP_018220466.1	99	0
SPGP0OW00100	XP_018218807.1	99	0
SPGP0HO00210	XP_018219981.1	99	0
SPGP0RI00100	XP_018220488.1	99	0
SPGP0LV00120	XP_018223373.1	100	0
SPGP0K01490	XP_018218894.1	97	0
SPGP0VZ00210	XP_018223885.1	98	1
SPGP0LH00140	XP_018221033.1	99	0
SPGP0KG00160	XP_018222630.1	99	0
SPGP0AH00120	XP_018219890.1	98	1
SPGP0IK00140	XP_018222111.1	99	0
SPGP0NI00120	XP_018223908.1	99	0
SPGP0FW00180	XP_018219578.1	99	0
SPGP0CH00110	XP_018219956.1	99	0
SPGP0OF00110	XP_018222692.1	99	0
SPGP0UN00270	XP_018220771.1	99	0
SPGP0VR00100	XP_018220704.1	99	0
SPGP0OT00150	XP_018219134.1	99	0
SPGP0HG00100	XP_018220459.1	99	0
SPGP0LS00150	XP_018222559.1	99	0
SPGP0QP00130	XP_018219166.1	99	0
SPGP0BR00120	XP_018222221.1	99	0
SPGP0WY00100	XP_018220446.1	99	0
SPGP0PK00100	XP_018220423.1	99	0
SPGP0LK00180	XP_018221063.1	99	1
SPGP0KT00130	XP_018222245.1	100	0
SPGP0RQ00150	XP_018221126.1	99	0
SPGP0SM00140	XP_018221109.1	99	0
SPGP0VH00120	XP_018219683.1	99	0
SPGP0TX00100	XP_018222347.1	99	0
SPGP0HO00110	XP_018219991.1	99	0
SPGP0CR00130	XP_018222211.1	98	0
SPGP0OG00100	XP_018220487.1	99	0
SPGP0HL00130	XP_018220995.1	99	0
SPGP0LG00200	XP_018222652.1	100	0
SPGP0VU00130	XP_018222737.1	99	0
SPGP0IJ00100	XP_018218823.1	99	0
SPGP0AQ00100	XP_018222241.1	100	0
SPGP0DO00100	XP_018219967.1	99	0
SPGP0AP00100	XP_018219059.1	99	0
SPGP0EM00170	XP_018220716.1	99	0
SPGP0GX00130	XP_018222537.1	99	0
SPGP0TQ00100	XP_018220605.1	99	0
SPGP0CC00120	XP_018220405.1	99	0
SPGP0WG00120	XP_018221026.1	99	0
SPGP0IC00200	XP_018222787.1	100	0
SPGP0HZ00300	XP_018219787.1	99	0
SPGP0NG00130	XP_018222775.1	99	0
SPGP0EW00110	XP_018222290.1	99	0
SPGP0OI00590	XP_018218891.1	99	0
SPGP0CH00120	XP_018219955.1	99	0
SPGP0ER00130	XP_018218980.1	99	0
SPGP0C02620	XP_018221216.1	87	0
SPGP0QK00100	XP_018220382.1	99	0
SPGP0FM00220	XP_018222158.1	99	0
SPGP0ID00150	XP_018222145.1	99	0
SPGP0PL00200	XP_018219746.1	99	0
SPGP0IN00100	XP_018219125.1	99	0
SPGP0WA00130	XP_018219853.1	99	0
SPGP0LG00100	XP_018222642.1	99	0
SPGP0NT00210	XP_018222463.1	99	0
SPGP0KL00150	XP_018221099.1	99	0
SPGP0LU00210	XP_018224005.1	99	0
SPGP0LI00140	XP_018222249.1	99	0
SPGP0HA00120	XP_018219870.1	99	0
SPGP0JW00150	XP_018220977.1	99	1
SPGP0PE00340	XP_018222379.1	99	0
SPGP0WI00250	XP_018222133.1	99	0
SPGP0WJ00120	XP_018221058.1	99	0
SPGP0WX00100	XP_018219953.1	99	0
SPGP0NQ00200	XP_018220745.1	99	0
SPGP0OC00100	XP_018222531.1	100	0
SPGP0DU00180	XP_018222576.1	99	0
SPGP0HO00230	XP_018219979.1	99	0
SPGP0UB00170	XP_018219042.1	99	0
SPGP0LT00100	XP_018221091.1	100	0
SPGP0MO00240	XP_018219109.1	100	0
SPGP0KC00100	XP_018222566.1	100	0
SPGP0CF00110	XP_018222499.1	99	0
SPGP0DJ00120	XP_018219919.1	99	0
SPGP0NT00280	XP_018222456.1	99	0
SPGP0UH00170	XP_018220413.1	99	0
SPGP0RC00260	XP_018222101.1	99	0
SPGP0RX00170	XP_018222818.1	99	0
SPGP0PZ00320	XP_018222414.1	99	0
SPGP0KN00230	XP_018220579.1	99	0
SPGP0DS00100	XP_018220390.1	99	0
SPGP0UN00250	XP_018220773.1	99	0
SPGP0GF00190	XP_018219642.1	99	0
SPGP0DB00110	XP_018222188.1	99	0
SPGP0EK00130	XP_018220811.1	99	0
SPGP0LU00110	XP_018224015.1	99	0
SPGP0LA00190	XP_018220848.1	99	0
SPGP0VR00120	XP_018220702.1	99	0
SPGP0JJ00110	XP_018219064.1	99	1
SPGP0CZ00100	XP_018219905.1	99	0
SPGP0MB00110	XP_018222173.1	97	2
SPGP0GW00100	XP_018220829.1	99	0
SPGP0MF00190	XP_018222201.1	99	0
SPGP0BI01870	XP_018223693.1	99	0
SPGP0JP00170	XP_018218854.1	99	0
SPGP0JC00120	XP_018219862.1	99	0
SPGP0EO00130	XP_018222480.1	99	0
SPGP0KY00120	XP_018223903.1	99	0
SPGP0VJ00100	XP_018218821.1	99	0
SPGP0RC00300	XP_018222105.1	99	0
SPGP0JH00100	XP_018218942.1	99	0
SPGP0EK00210	XP_018220804.1	99	0
SPGP0HO00330	XP_018219970.1	99	0
SPGP0VZ00160	XP_018223881.1	99	0
SPGP0SL00110	XP_018220485.1	99	0
SPGP0DO00120	XP_018219965.1	100	0
SPGP0HT00220	XP_018219013.1	99	0
SPGP0UL00210	XP_018219668.1	100	0
SPGP0OX00220	XP_018219723.1	99	1
SPGP0US00110	XP_018219155.1	99	0
SPGP0EZ00190	XP_018219324.1	99	0
SPGP0SL00200	XP_018220476.1	99	0
SPGP0MO00290	XP_018219113.1	99	0
SPGP0WG00140	XP_018221024.1	99	0
SPGP0OF00260	XP_018222707.1	99	0
SPGP0LO00110	XP_018223458.1	99	0
SPGP0JW00190	XP_018220981.1	99	0
SPGP0OI00630	XP_018218887.1	99	0
SPGP0ER00110	XP_018218982.1	99	0
SPGP0HB00130	XP_018219191.1	99	0
SPGP0HO00150	XP_018219987.1	99	0
SPGP0TC00110	XP_018219702.1	99	0
SPGP0SH00250	XP_018223983.1	99	0
SPGP0LG00120	XP_018222644.1	99	0
SPGP0TO00140	XP_018222808.1	100	0
SPGP0TQ00370	XP_018220632.1	99	0
SPGP0NQ00180	XP_018220747.1	99	0
SPGP0OC00110	XP_018222532.1	99	0
SPGP0PE00320	XP_018222377.1	99	0
SPGP0WI00230	XP_018222131.1	99	0
SPGP0PZ00340	XP_018222412.1	99	0
SPGP0VO00180	XP_018223442.1	99	0
SPGP0OC00120	XP_018222533.1	99	0
SPGP0EW00150	XP_018222294.1	99	0
SPGP0SH00150	XP_018223973.1	99	0
SPGP0WQ00160	XP_018222269.1	99	0
SPGP0CX00120	XP_018220797.1	99	0
SPGP0WJ00110	XP_018221059.1	99	0
SPGP0IA00100	XP_018220585.1	99	0
SPGP0NG00120	XP_018222776.1	99	1
SPGP0CZ00160	XP_018219911.1	99	1
SPGP0MD00180	XP_018222393.1	99	0
SPGP0NI00160	XP_018223912.1	99	0
SPGP0JF00240	XP_018222322.1	99	0
SPGP0RX00190	XP_018222820.1	99	0
SPGP0LG00140	XP_018222646.1	99	0
SPGP0AG00120	XP_018223462.1	86	0
SPGP0PE00150	XP_018222359.1	99	0
SPGP0IJ00120	XP_018218824.1	99	0
SPGP0OF00200	XP_018222701.1	99	0
SPGP0VR00130	XP_018220701.1	99	0
SPGP0XB00110	XP_018219021.1	99	1
SPGP0GF00170	XP_018219644.1	99	0
SPGP0NO00120	XP_018222689.1	99	0
SPGP0OI00400	XP_018218910.1	99	0
SPGP0VN00160	XP_018219806.1	99	0
SPGP0HZ00110	XP_018219768.1	99	0
SPGP0VZ00130	XP_018223878.1	99	0
SPGP0VM00120	XP_018220682.1	99	0
SPGP0GW00120	XP_018220827.1	99	0
SPGP0MY00110	XP_018222623.1	99	0
SPGP0EO00110	XP_018222478.1	99	0
SPGP0JH00120	XP_018218940.1	99	0
SPGP0NR00110	XP_018222568.1	100	0
SPGP0XC00260	XP_018220602.1	99	0
SPGP0NT00150	XP_018222469.1	99	0
SPGP0WI00150	XP_018222123.1	99	0
SPGP0HJ00170	XP_018224043.1	97	0
SPGP0OL00150	XP_018222283.1	99	0
SPGP0NQ00210	XP_018220744.1	99	0
SPGP0MP00100	XP_018222751.1	99	0
SPGP0VZ00180	XP_018223883.1	99	0
SPGP0EY00100	XP_018219088.1	99	0
SPGP0UL00180	XP_018219665.1	99	0
SPGP0ED00110	XP_018222599.1	99	0
SPGP0OB00100	XP_018219793.1	99	0
SPGP0LA00180	XP_018220847.1	99	0
SPGP0JW00170	XP_018220979.1	99	0
SPGP0KS00110	XP_018220461.1	99	0
SPGP0OX00290	XP_018219716.1	99	0
SPGP0KY00110	XP_018223902.1	99	0
SPGP0RI00270	XP_018220505.1	100	0
SPGP0WG00160	XP_018221022.1	99	0
SPGP0UH00110	XP_018220407.1	99	0
SPGP0SB00130	XP_018222301.1	99	0
SPGP0HD00120	XP_018222516.1	99	0
SPGP0Y00120	XP_018222683.1	99	0
SPGP0FM00150	XP_018222151.1	99	0
SPGP0FX00110	XP_018222823.1	99	0
SPGP0UL00200	XP_018219667.1	99	0
SPGP0KU00120	XP_018221003.1	99	0
SPGP0QS00100	XP_018223896.1	99	0
SPGP0GI00130	XP_018220697.1	99	0
SPGP0HY00120	XP_018223989.1	99	0
SPGP0QP00110	XP_018219168.1	99	0
SPGP0IC00190	XP_018222788.1	99	0
SPGP0BK01260	XP_018221348.1	99	0
SPGP0DZ00110	XP_018220831.1	99	0
SPGP0HX00180	XP_018221007.1	99	0
SPGP0OF00390	XP_018222720.1	99	0
SPGP0TL00150	XP_018219083.1	99	0
SPGP0OH00110	XP_018220985.1	98	1
SPGP0OB00120	XP_018219795.1	99	0
SPGP0RE00150	XP_018220399.1	99	0
SPGP0OI00300	XP_018218920.1	99	0
SPGP0SS00100	XP_018219049.1	99	0
SPGP0DP00100	XP_018220644.1	99	0
SPGP0SW00150	XP_018220559.1	99	0
SPGP0BK00130	XP_018221991.1	98	0
SPGP0QJ00110	XP_018219934.1	99	0
SPGP0JN00200	XP_018219079.1	99	0
SPGP0OI00200	XP_018218927.1	99	0
SPGP0HO00270	XP_018219975.1	99	0
SPGP0OE00110	XP_018219609.1	99	0
SPGP0PU00100	XP_018223959.1	99	0
SPGP0ST00180	XP_018220541.1	99	0
SPGP0CF00140	XP_018222496.1	99	0
SPGP0CZ00210	XP_018219916.1	99	0
SPGP0RI00180	XP_018220496.1	99	0
SPGP0UF00130	XP_018221037.1	99	0
SPGP0RX00200	XP_018222821.1	99	0
SPGP0OT00130	XP_018219132.1	99	0
SPGP0RC00220	XP_018222097.1	99	0
SPGP0LN00120	XP_018223924.1	99	0
SPGP0HB00100	XP_018219194.1	98	0
SPGP0TE00150	XP_018219897.1	99	0
SPGP0DK00110	XP_018219068.1	99	0
SPGP0DS00140	XP_018220394.1	99	0
SPGP0MF00100	XP_018222210.1	98	1
SPGP0XB00130	XP_018219023.1	99	0
SPGP0NF00100	XP_018222636.1	100	0
SPGP0HZ00280	XP_018219785.1	99	0
SPGP0FX00120	XP_018222824.1	99	0
SPGP0TC00120	XP_018219701.1	97	2
SPGP0LU00150	XP_018224011.1	99	0
SPGP0JP00110	XP_018218848.1	99	1
SPGP0VN00140	XP_018219804.1	99	0
SPGP0GB00120	XP_018222657.1	98	0
SPGP0VM00140	XP_018220680.1	99	0
SPGP0NG00170	XP_018222771.1	99	0
SPGP0PL00250	XP_018219741.1	99	0
SPGP0BT00110	XP_018220735.1	99	0
SPGP0NQ00230	XP_018220742.1	99	0
SPGP0GN00120	XP_018222586.1	100	0
SPGP0KI00110	XP_018220840.1	99	0
SPGP0WI00170	XP_018222125.1	99	0
SPGP0IV00110	XP_018220639.1	99	0
SPGP0OX00270	XP_018219718.1	99	0
SPGP0RI00210	XP_018220499.1	99	0
SPGP0WG00180	XP_018221020.1	99	0
SPGP0HD00100	XP_018222514.1	97	2
SPGP0DC00120	XP_018222639.1	99	0
SPGP0GN00110	XP_018222587.1	99	0
SPGP0FM00170	XP_018222153.1	99	0
SPGP0TM00120	XP_018219876.1	100	0
SPGP0OI00670	XP_018218883.1	99	0
SPGP0PZ00240	XP_018222422.1	99	0
SPGP0FM00280	XP_018222163.1	100	0
SPGP0TC00150	XP_018219698.1	99	0
SPGP0HX00140	XP_018221010.1	99	0
SPGP0F01730	XP_018223161.1	99	0
SPGP0PV00120	XP_018218977.1	99	0
SPGP0TS00110	XP_018219590.1	99	0
SPGP0RC00120	XP_018222087.1	99	0
SPGP0NE00100	XP_018221072.1	96	0
SPGP0UL00150	XP_018219662.1	99	0
SPGP0RE00120	XP_018220396.1	99	0
SPGP0IW00110	XP_018220015.1	99	0
SPGP0TF00110	XP_018222186.1	99	0
SPGP0LP00110	XP_018222381.1	99	0
SPGP0UL00170	XP_018219664.1	99	0
SPGP0DP00160	XP_018220650.1	99	0
SPGP0KM00100	XP_018222224.1	99	0
SPGP0VO00130	XP_018223438.1	99	0
SPGP0KZ00330	XP_018223929.1	99	0
SPGP0LA00140	XP_018220844.1	99	0
SPGP0QV00240	XP_018219996.1	99	0
SPGP0WY00150	XP_018220441.1	99	0
SPGP0JF00230	XP_018222321.1	99	0
SPGP0JF00200	XP_018222318.1	99	0
SPGP0LN00100	XP_018223922.1	99	0
SPGP0Y00150	XP_018222686.1	99	0
SPGP0PA00110	XP_018220473.1	99	0
SPGP0XB00150	XP_018219025.1	99	0
SPGP0RI00400	XP_018220519.1	99	0
SPGP0RH00120	XP_018220417.1	99	0
SPGP0RQ00180	XP_018221129.1	99	0
SPGP0SH00100	XP_018223968.1	99	0
SPGP0AA00140	XP_018221081.1	99	0
SPGP0NL00100	XP_018218984.1	99	0
SPGP0AB00110	XP_018219706.1	99	0
SPGP0HZ00150	XP_018219772.1	99	0
SPGP0TQ00280	XP_018220623.1	99	0
SPGP0LS00160	XP_018222558.1	99	0
SPGP0GK00140	XP_018219710.1	100	0
SPGP0NG00150	XP_018222773.1	99	0
SPGP0HL00170	XP_018220991.1	99	0
SPGP0BI02540	XP_018223628.1	100	0
SPGP0WI00190	XP_018222127.1	99	0
SPGP0HB00140	XP_018219190.1	99	0
SPGP0MF00120	XP_018222208.1	99	0
SPGP0QS00130	XP_018223899.1	99	0
SPGP0IE00110	XP_018222764.1	99	0
SPGP0SW00130	XP_018220561.1	99	0
SPGP0OZ00150	XP_018222402.1	99	0
SPGP0OU00100	XP_018219195.1	99	0
SPGP0NT00240	XP_018222460.1	99	0
SPGP0RI00230	XP_018220501.1	99	0
SPGP0JM00100	XP_018222589.1	99	0
SPGP0DC00100	XP_018222637.1	99	0
SPGP0NT00260	XP_018222458.1	99	0
SPGP0ID00110	XP_018222141.1	99	0
SPGP0NV00180	XP_018223456.1	99	0
SPGP0GI00170	XP_018220693.1	99	0
SPGP0TC00170	XP_018219696.1	99	0
SPGP0PK00110	XP_018220422.1	99	0
SPGP0OI00460	XP_018218904.1	99	0
SPGP0QP00150	XP_018219164.1	99	0
SPGP0WQ00180	XP_018222271.1	99	0
SPGP0VN00340	XP_018219824.1	99	0
SPGP0OE00210	XP_018219599.1	99	0
SPGP0QV00270	XP_018219993.1	99	0
SPGP0RC00100	XP_018222085.1	99	0
SPGP0TQ00230	XP_018220618.1	99	0
SPGP0TL00110	XP_018219087.1	99	0
SPGP0XC00220	XP_018220598.1	99	0
SPGP0CW00110	XP_018222505.1	99	0
SPGP0OF00240	XP_018222705.1	99	0
SPGP0WJ00160	XP_018221054.1	99	0
SPGP0SO00100	XP_018219045.1	99	0
SPGP0AA00170	XP_018221078.1	99	0
SPGP0CF00160	XP_018222494.1	99	0
SPGP0ST00140	XP_018220545.1	99	0
SPGP0WJ00170	XP_018221053.1	99	0
SPGP0PE00310	XP_018222376.1	99	0
SPGP0MG00150	XP_018219613.1	99	0
SPGP0DN00160	XP_018218988.1	99	0
SPGP0GV00130	XP_018218863.1	99	0
SPGP0BE00130	XP_018223321.1	99	0
SPGP0HZ00230	XP_018219780.1	99	0
SPGP0FC00140	XP_018219055.1	99	0
SPGP0N00740	XP_018219261.1	99	0
SPGP0JJ00100	XP_018219063.1	99	0
SPGP0PA00170	XP_018220467.1	99	0
SPGP0PA00190	XP_018220465.1	99	0
SPGP0VN00100	XP_018219800.1	99	0
SPGP0FM00320	XP_018222167.1	99	0
SPGP0KO00100	XP_018219704.1	99	0
SPGP0AA00120	XP_018221083.1	99	0
SPGP0SH00210	XP_018223979.1	99	0
SPGP0HU00120	XP_018220428.1	99	0
SPGP0NQ00270	XP_018220738.1	99	0
SPGP0JN00180	XP_018219077.1	99	0
SPGP0IE00140	XP_018222762.1	99	0
SPGP0QV00130	XP_018220007.1	99	0
SPGP0OI00800	XP_018218870.1	99	0
SPGP0OZ00170	XP_018222404.1	99	0
SPGP0FT00130	XP_018222733.1	99	0
SPGP0RX00160	XP_018222817.1	99	0
SPGP0XC00130	XP_018220589.1	99	0
SPGP0PZ00280	XP_018222418.1	99	0
SPGP0VZ00150	XP_018223880.1	99	0
SPGP0FM00130	XP_018222149.1	99	0
SPGP0WA00120	XP_018219854.1	99	0
SPGP0VN00280	XP_018219818.1	99	0
SPGP0KQ00150	XP_018219925.1	96	0
SPGP0MC00180	XP_018222669.1	100	0
SPGP0UR00220	XP_018222332.1	99	0
SPGP0Y00140	XP_018222685.1	99	0
SPGP0RQ00100	XP_018221122.1	99	0
SPGP0CX00130	XP_018220796.1	99	0
SPGP0QP00170	XP_018219162.1	99	0
SPGP0JP00140	XP_018218851.1	99	0
SPGP0CW00130	XP_018222506.1	99	0
SPGP0EU00140	XP_018222662.1	99	0
SPGP0JQ00110	XP_018222440.1	99	0
SPGP0SH00220	XP_018223980.1	99	0
SPGP0PE00170	XP_018222361.1	99	0
SPGP0KS00100	XP_018220462.1	99	0
SPGP0VP00130	XP_018219948.1	99	0
SPGP0WW00110	XP_018222073.1	99	0
SPGP0LJ00100	XP_018219142.1	99	0
SPGP0WS00110	XP_018222748.1	99	0
SPGP0EK00170	XP_018220808.1	99	0
SPGP0SK00110	XP_018222280.1	99	0
SPGP0GF00330	XP_018219628.1	99	0
SPGP0RI00130	XP_018220491.1	99	0
SPGP0NO00130	XP_018222690.1	99	0
SPGP0OB00160	XP_018219799.1	99	0
SPGP0HZ00250	XP_018219782.1	99	0
SPGP0FE00290	XP_018220522.1	99	0
SPGP0OX00160	XP_018219729.1	99	0
SPGP0KA00110	XP_018222227.1	99	0
SPGP0Y00110	XP_018222682.1	99	0
SPGP0OF00330	XP_018222714.1	99	0
SPGP0JJ00120	XP_018219065.1	100	0
SPGP0TT00130	XP_018220835.1	99	0
SPGP0GI00140	XP_018220696.1	99	0
SPGP0IR00150	XP_018219762.1	99	0
SPGP0NV00120	XP_018223449.1	99	0
SPGP0DT00130	XP_018221085.1	99	0
SPGP0NR00100	XP_018222567.1	99	0
SPGP0PL00120	XP_018219754.1	99	0
SPGP0PZ00130	XP_018222433.1	99	0
SPGP0QV00250	XP_018219995.1	99	0
SPGP0LS00120	XP_018222561.1	99	0
SPGP0GW00210	XP_018220820.1	99	0
SPGP0OR00200	XP_018218836.1	99	0
SPGP0LU00100	XP_018224016.1	99	0
SPGP0HU00140	XP_018220430.1	99	0
SPGP0VB00130	XP_018221046.1	99	0
SPGP0C01860	XP_018220184.1	99	0
SPGP0OX00190	XP_018219726.1	100	0
SPGP0NK00140	XP_018220451.1	99	0
SPGP0JF00210	XP_018222319.1	99	0
SPGP0FE00100	XP_018220540.1	99	0
SPGP0IE00160	XP_018222760.1	99	0
SPGP0TM00180	XP_018219882.1	99	0
SPGP0EK00160	XP_018220809.1	99	0
SPGP0PJ00100	XP_018222115.1	99	0
SPGP0TE00170	XP_018219899.1	99	0
SPGP0SU00120	XP_018218972.1	99	0
SPGP0DC00140	XP_018222641.1	99	0
SPGP0NG00110	XP_018222777.1	99	0
SPGP0KQ00130	XP_018219927.1	99	0
SPGP0MD00200	XP_018222395.1	99	0
SPGP0SA00100	XP_018222216.1	99	0
SPGP0TW00110	XP_018218844.1	99	0
SPGP0KN00190	XP_018220575.1	99	0
SPGP0HX00100	XP_018221014.1	99	0
SPGP0WQ00140	XP_018222267.1	99	0
SPGP0II00100	XP_018222555.1	99	0
SPGP0OE00250	XP_018219596.1	100	0
SPGP0TQ00270	XP_018220622.1	99	0
SPGP0GB00100	XP_018222655.1	99	0
SPGP0GR00110	XP_018222739.1	99	0
SPGP0NX00110	XP_018222475.1	99	0
SPGP0FW00100	XP_018219586.1	99	0
SPGP0DX00110	XP_018219327.1	99	0
SPGP0EM00230	XP_018220712.1	99	0
SPGP0OR00110	XP_018218827.1	99	0
SPGP0UR00230	XP_018222331.1	99	0
SPGP0VP00150	XP_018219946.1	99	0
SPGP0HO00140	XP_018219988.1	98	0
SPGP0SM00150	XP_018221110.1	99	0
SPGP0EK00150	XP_018220810.1	99	0
SPGP0BU00110	XP_018222250.1	99	0
SPGP0QF00110	XP_018224019.1	99	0
SPGP0IR00190	XP_018219758.1	99	0
SPGP0KL00220	XP_018221093.1	99	0
SPGP0HZ00100	XP_018219767.1	100	0
SPGP0QP00180	XP_018219161.1	99	0
SPGP0HZ00270	XP_018219784.1	99	0
SPGP0MF00180	XP_018222202.1	99	0
SPGP0RE00140	XP_018220398.1	99	0
SPGP0GG00100	XP_018220657.1	99	0
SPGP0NV00160	XP_018223454.1	99	0
SPGP0RI00390	XP_018220518.1	99	0
SPGP0RI00350	XP_018220514.1	99	0
SPGP0IR00130	XP_018219764.1	99	0
SPGP0XC00110	XP_018220587.1	99	0
SPGP0VN00410	XP_018219831.1	99	0
SPGP0LI00130	XP_018222248.1	99	0
SPGP0TV00100	XP_018222351.1	99	0
SPGP0PZ00150	XP_018222431.1	99	0
SPGP0HU00160	XP_018220432.1	99	0
SPGP0OI00330	XP_018218917.1	99	0
SPGP0MO00340	XP_018219118.1	99	0
SPGP0VS00120	XP_018222522.1	99	0
SPGP0OI00260	XP_018218924.1	99	0
SPGP0EX00140	XP_018223423.1	99	0
SPGP0NK00130	XP_018220452.1	99	0
SPGP0VZ00120	XP_018223877.1	99	0
SPGP0HA00110	XP_018219869.1	99	0
SPGP0PL00160	XP_018219750.1	100	0
SPGP0GG00110	XP_018220656.1	99	0
SPGP0PJ00120	XP_018222117.1	99	0
SPGP0TV00110	XP_018222352.1	99	0
SPGP0OI00470	XP_018218903.1	99	0
SPGP0RK00150	XP_018224037.1	99	0
SPGP0HT00100	XP_018219002.1	99	0
SPGP0WS00100	XP_018222747.1	99	0
SPGP0RC00170	XP_018222092.1	99	0
SPGP0RI00140	XP_018220492.1	99	1
SPGP0VN00250	XP_018219815.1	99	0
SPGP0GH00200	XP_018218958.1	99	0
SPGP0TG00100	XP_018220660.1	99	0
SPGP0HB00150	XP_018219189.1	98	0
SPGP0GI00180	XP_018220692.1	99	0
SPGP0MS00120	XP_018222328.1	99	0
SPGP0VE00130	XP_018220965.1	99	0
SPGP0QW00150	XP_018222607.1	99	0
SPGP0GK00120	XP_018219712.1	99	0
SPGP0GR00130	XP_018222741.1	99	0
SPGP0FW00160	XP_018219580.1	99	0
SPGP0UM00100	XP_018222569.1	98	2
SPGP0GF00220	XP_018219639.1	99	1
SPGP0EU00100	XP_018222658.1	99	0
SPGP0CD00120	XP_018222529.1	99	0
SPGP0OR00130	XP_018218829.1	99	0
SPGP0NG00100	XP_018222778.1	99	0
SPGP0HO00160	XP_018219986.1	99	0
SPGP0EZ00160	XP_018219321.1	99	0
SPGP0MS00110	XP_018222327.1	99	0
SPGP0PG00110	XP_018219178.1	99	0
SPGP0EK00180	XP_018220807.1	99	0
SPGP0FE00250	XP_018220526.1	99	0
SPGP0RI00330	XP_018220512.1	85	0
SPGP0VZ00300	XP_018223894.1	99	0
SPGP0HZ00220	XP_018219779.1	99	0
SPGP0OI00550	XP_018218895.1	99	0
SPGP0ST00130	XP_018220546.1	99	0
SPGP0JF00130	XP_018222311.1	99	0
SPGP0LI00100	XP_018222246.1	99	0
SPGP0TB00110	XP_018222798.1	99	0
SPGP0JR00140	XP_018219027.1	99	0
SPGP0DT00100	XP_018221088.1	99	0
SPGP0NK00110	XP_018220454.1	99	0
SPGP0GF00100	XP_018219651.1	99	0
SPGP0MO00120	XP_018219097.1	99	0
SPGP0IE00120	XP_018222763.1	99	0
SPGP0RX00100	XP_018222811.1	99	0
SPGP0OI00410	XP_018218909.1	99	0
SPGP0WA00140	XP_018219852.1	99	0
SPGP0UO00120	XP_018222184.1	98	1
SPGP0FA00110	XP_018219181.1	99	0
SPGP0EQ00100	XP_018220664.1	99	0
SPGP0GT00100	XP_018222508.1	99	0
SPGP0WT00110	XP_018220652.1	99	0
SPGP0RC00190	XP_018222094.1	99	0
SPGP0PA00100	XP_018220474.1	100	0
SPGP0JW00200	XP_018220982.1	99	0
SPGP0KZ00240	XP_018223938.1	100	0
SPGP0UR00210	XP_018222333.1	99	0
SPGP0FW00140	XP_018219582.1	99	0
SPGP0UZ00160	XP_018223431.1	99	0
SPGP0VQ00130	XP_018222546.1	99	0
SPGP0VN00350	XP_018219825.1	99	0
SPGP0JT00100	XP_018219859.1	99	1
SPGP0GW00150	XP_018220825.1	99	0
SPGP0KZ00280	XP_018223934.1	99	0
SPGP0EK00110	XP_018220813.1	99	0
SPGP0OW00160	XP_018218813.1	99	0
SPGP0U00320	XP_018224104.1	100	0
SPGP0HY00110	XP_018223988.1	99	0
SPGP0WY00200	XP_018220436.1	99	0
SPGP0VH00160	XP_018219687.1	99	0
SPGP0WQ00150	XP_018222268.1	99	0
SPGP0HZ00240	XP_018219781.1	99	0
SPGP0VO00210	XP_018223444.1	99	0
SPGP0OI00530	XP_018218897.1	99	0
SPGP0QF00160	XP_018224024.1	99	0
SPGP0OE00170	XP_018219603.1	99	0
SPGP0BE02360	XP_018223102.1	99	0
SPGP0MO00100	XP_018219095.1	99	0
SPGP0FM00210	XP_018222157.1	98	0
SPGP0LA00210	XP_018220850.1	99	0
SPGP0DP00110	XP_018220645.1	99	0
SPGP0EX00160	XP_018223425.1	99	0
SPGP0SW00160	XP_018220558.1	100	0
SPGP0GR00120	XP_018222740.1	100	0
SPGP0MB00140	XP_018222176.1	99	0
SPGP0WY00180	XP_018220438.1	99	0
SPGP0JH00110	XP_018218941.1	99	0
SPGP0OI00280	XP_018218922.1	99	0
SPGP0HA00130	XP_018219871.1	99	0
SPGP0HE00100	XP_018220658.1	99	0
SPGP0MT00110	XP_018219137.1	99	0
SPGP0QW00110	XP_018222603.1	99	0
SPGP0PZ00370	XP_018222409.1	99	0
SPGP0LX00110	XP_018219145.1	99	0
SPGP0KG00130	XP_018222627.1	99	0
SPGP0TQ00290	XP_018220624.1	99	0
SPGP0PZ00170	XP_018222428.1	97	2
SPGP0OF00150	XP_018222696.1	99	0
SPGP0OF00400	XP_018222721.1	100	0
SPGP0KZ00110	XP_018223949.1	100	0
SPGP0WQ00200	XP_018222273.1	99	0
SPGP0WG00170	XP_018221021.1	99	0
SPGP0GF00340	XP_018219627.1	99	0
SPGP0WH00110	XP_018219921.1	99	0
SPGP0LK00110	XP_018221070.1	99	0
SPGP0JT00120	XP_018219861.1	99	0
SPGP0OI00270	XP_018218923.1	99	0
SPGP0MO00130	XP_018219098.1	99	0
SPGP0OZ00120	XP_018222399.1	99	0
SPGP0NY00150	XP_018219624.1	99	0
SPGP0NV00100	XP_018223447.1	99	0
SPGP0PG00130	XP_018219176.1	99	0
SPGP0HT00140	XP_018219006.1	99	0
SPGP0QV00210	XP_018219999.1	99	0
SPGP0EM00250	XP_018220710.1	99	0
SPGP0MO00270	XP_018219111.1	99	0
SPGP0FW00260	XP_018219570.1	99	0
SPGP0QF00180	XP_018224026.1	99	0
SPGP0CD00100	XP_018222527.1	100	0
SPGP0EM00160	XP_018220717.1	99	0
SPGP0GW00170	XP_018220824.1	99	0
SPGP0EF00110	XP_018220018.1	99	0
SPGP0IC00120	XP_018222795.1	99	0
SPGP0UZ00100	XP_018223426.1	99	0
SPGP0JN00160	XP_018219075.1	99	0
SPGP0DO00130	XP_018219964.1	99	0
SPGP0RJ00100	XP_018222501.1	99	0
SPGP0UN00170	XP_018220781.1	99	0
SPGP0GR00170	XP_018222745.1	99	0
SPGP0JF00100	XP_018222308.1	99	0
SPGP0BL00110	XP_018222180.1	99	0
SPGP0VL00110	XP_018219128.1	99	0
SPGP0LX00170	XP_018219151.1	99	1
SPGP0FW00200	XP_018219576.1	99	0
SPGP0OK00110	XP_018219864.1	99	0
SPGP0CX00190	XP_018220790.1	99	0
SPGP0TM00200	XP_018219884.1	99	0
SPGP0PE00230	XP_018222368.1	99	0
SPGP0PE00210	XP_018222365.1	99	0
SPGP0LK00130	XP_018221068.1	100	0
SPGP0HL00160	XP_018220992.1	99	0
SPGP0TQ00410	XP_018220636.1	99	0
SPGP0VG00120	XP_018223870.1	99	0
SPGP0FE00230	XP_018220528.1	99	0
SPGP0OZ00140	XP_018222401.1	99	0
SPGP0PB00100	XP_018222215.1	99	0
SPGP0HX00110	XP_018221013.1	99	0
SPGP0MO00310	XP_018219115.1	99	0
SPGP0BK02300	XP_018221247.1	99	0
SPGP0DN00190	XP_018218985.1	99	0
SPGP0GR00180	XP_018222746.1	99	0
SPGP0RB00120	XP_018218998.1	99	0
SPGP0TQ00170	XP_018220612.1	99	0
SPGP0OE00130	XP_018219607.1	100	0
SPGP0KF00110	XP_018219033.1	99	0
SPGP0FE00170	XP_018220533.1	99	0
SPGP0BK00210	XP_018221449.1	99	0
SPGP0VN00230	XP_018219813.1	99	0
SPGP0GF00120	XP_018219649.1	100	0
SPGP0DP00130	XP_018220647.1	99	0
SPGP0IH00100	XP_018222240.1	99	0
SPGP0JN00140	XP_018219073.1	99	0
SPGP0KZ00300	XP_018223932.1	100	0
SPGP0MD00140	XP_018222389.1	99	0
SPGP0KB00130	XP_018221115.1	99	0
SPGP0MC00130	XP_018222665.1	99	0
SPGP0EH00100	XP_018222261.1	99	0
SPGP0HB00170	XP_018219187.1	99	0
SPGP0OI00490	XP_018218901.1	99	0
SPGP0PE00190	XP_018222363.1	99	0
SPGP0OI00190	XP_018218928.1	99	0
SPGP0OK00130	XP_018219866.1	99	0
SPGP0LK00150	XP_018221066.1	99	0
SPGP0DX00120	XP_018219328.1	99	0
SPGP0WT00120	XP_018220653.1	99	0
SPGP0HT00190	XP_018219010.1	99	0
SPGP0GH00170	XP_018218961.1	99	1
SPGP0UR00120	XP_018222342.1	99	0
SPGP0RB00100	XP_018219000.1	99	0
SPGP0OE00260	XP_018219595.1	99	0
SPGP0TQ00330	XP_018220628.1	99	0
SPGP0FE00150	XP_018220535.1	99	0
SPGP0HU00100	XP_018220426.1	99	0
SPGP0IC00140	XP_018222793.1	100	0
SPGP0EM00290	XP_018220706.1	99	0
SPGP0EZ00100	XP_018219315.1	99	0
SPGP0VN00210	XP_018219811.1	99	0
SPGP0EM00120	XP_018220721.1	100	0
SPGP0IC00160	XP_018222791.1	99	0
SPGP0VB00100	XP_018221049.1	99	0
SPGP0VM00160	XP_018220678.1	99	0
SPGP0XA00100	XP_018222801.1	99	0
SPGP0VM00290	XP_018220665.1	99	0
SPGP0LH00110	XP_018221035.1	99	0
SPGP0VZ00290	XP_018223893.1	99	0
SPGP0OB00130	XP_018219796.1	100	0
SPGP0FW00170	XP_018219579.1	99	0
SPGP0HZ00180	XP_018219775.1	99	0
SPGP0UK00100	XP_018219034.1	99	0
SPGP0DD00100	XP_018221001.1	99	0
SPGP0MF00230	XP_018222197.1	98	0
SPGP0LK00170	XP_018221064.1	99	0
SPGP0NT00190	XP_018222465.1	100	0
SPGP0M00890	XP_018220933.1	99	0
SPGP0PL00230	XP_018219743.1	99	0
SPGP0FE00200	XP_018220530.1	99	0
SPGP0DW00150	XP_018218951.1	99	0
SPGP0XF00100	XP_018220855.1	99	0
SPGP0LP00130	XP_018222383.1	99	0
SPGP0FM00270	XP_018222162.1	99	0
SPGP0VM00100	XP_018220684.1	99	0
SPGP0LU00240	XP_018224002.1	99	0
SPGP0HO00200	XP_018219982.1	99	0
SPGP0EE00150	XP_018220734.1	99	0
SPGP0BM00100	XP_018222753.1	99	0
SPGP0AH00130	XP_018219891.1	99	0
SPGP0MA00100	XP_018218969.1	99	0
SPGP0UN00110	XP_018220787.1	99	0
SPGP0TL00120	XP_018219086.1	99	0
SPGP0LE00190	XP_018220759.1	99	0
SPGP0MD00160	XP_018222391.1	99	0
SPGP0KW00110	XP_018220727.1	99	0
SPGP0UN00260	XP_018220772.1	99	0
SPGP0NF00130	XP_018222633.1	99	0
SPGP0MF00210	XP_018222199.1	99	0
SPGP0EZ00120	XP_018219317.1	99	0
SPGP0EW00100	XP_018222289.1	99	0
SPGP0JN00130	XP_018219072.1	100	0
SPGP0JP00220	XP_018218859.1	99	0
SPGP0SB00110	XP_018222299.1	99	0
SPGP0HZ00330	XP_018219790.1	99	0
SPGP0TX00130	XP_018222350.1	99	0
SPGP0PG00180	XP_018219171.1	100	0
SPGP0OI00450	XP_018218905.1	99	0
SPGP0PL00210	XP_018219745.1	99	0
SPGP0OW00180	XP_018218815.1	99	0
SPGP0OE00200	XP_018219600.1	99	0
SPGP0IN00110	XP_018219126.1	99	0
SPGP0VH00150	XP_018219686.1	100	0
SPGP0IH00160	XP_018222234.1	99	0
SPGP0SS00120	XP_018219047.1	99	0
SPGP0WX00110	XP_018219952.1	99	0
SPGP0OW00110	XP_018218808.1	99	0
SPGP0HO00220	XP_018219980.1	99	0
SPGP0GF00230	XP_018219638.1	99	0
SPGP0PZ00250	XP_018222421.1	99	0
SPGP0KN00220	XP_018220578.1	99	0
SPGP0VR00110	XP_018220703.1	99	0
SPGP0KG00150	XP_018222629.1	99	1
SPGP0MH00100	XP_018222671.1	99	0
SPGP0PE00250	XP_018222370.1	99	0
SPGP0LS00140	XP_018222560.1	99	0
SPGP0VG00140	XP_018223872.1	99	0
SPGP0OW00170	XP_018218814.1	99	0
SPGP0UR00100	XP_018222344.1	98	2
SPGP0FT00140	XP_018222734.1	99	0
SPGP0OF00270	XP_018222708.1	100	0
SPGP0LG00210	XP_018222653.1	99	0
SPGP0SL00100	XP_018220486.1	99	1
SPGP0RI00240	XP_018220502.1	99	0
SPGP0WG00200	XP_018221018.1	99	0
SPGP0EW00160	XP_018222295.1	99	0
SPGP0LG00110	XP_018222643.1	99	0
SPGP0DQ00190	XP_018219678.1	99	0
SPGP0BK00290	XP_018221981.1	100	0
SPGP0TQ00390	XP_018220634.1	99	0
SPGP0TQ00220	XP_018220617.1	99	0
SPGP0BU00140	XP_018222253.1	100	0
SPGP0KL00140	XP_018221100.1	99	0
SPGP0IC00180	XP_018222789.1	99	0
SPGP0RC00310	XP_018222106.1	100	0
SPGP0SH00160	XP_018223974.1	99	0
SPGP0EE00110	XP_018220730.1	99	0
SPGP0VN00150	XP_018219805.1	100	0
SPGP0LU00200	XP_018224006.1	99	0
SPGP0OW00130	XP_018218810.1	99	0
SPGP0RC00250	XP_018222100.1	99	0
SPGP0HX00190	XP_018221006.1	99	0
SPGP0WF00100	XP_018222552.1	99	0
SPGP0UL00130	XP_018219660.1	99	0
SPGP0DU00100	XP_018222584.1	99	0
SPGP0GF00180	XP_018219643.1	99	0
SPGP0OI00660	XP_018218884.1	99	0
SPGP0EO00100	XP_018222477.1	99	0
SPGP0EK00100	XP_018220815.1	100	0
SPGP0UL00190	XP_018219666.1	99	0
SPGP0VS00140	XP_018222524.1	99	0
SPGP0KY00100	XP_018223901.1	100	0
SPGP0OE00190	XP_018219601.1	99	0
SPGP0SL00210	XP_018220475.1	99	0
SPGP0MO00360	XP_018219120.1	99	0
SPGP0VN00290	XP_018219819.1	99	0
SPGP0CF00130	XP_018222497.1	99	0
SPGP0KN00100	XP_018220566.1	99	0
SPGP0CW00140	XP_018222507.1	99	0
SPGP0EE00130	XP_018220732.1	99	0
SPGP0RI00110	XP_018220489.1	99	0
SPGP0JN00210	XP_018219080.1	99	0
SPGP0SH00140	XP_018223972.1	99	0
SPGP0UB00140	XP_018219039.1	99	0
SPGP0LU00180	XP_018224008.1	99	0
SPGP0S00100	XP_018219652.1	99	0
SPGP0OI00770	XP_018218873.1	99	0
SPGP0KZ00370	XP_018223925.1	99	0
SPGP0LH00170	XP_018221030.1	100	0
SPGP0GF00160	XP_018219645.1	99	0
SPGP0TO00110	XP_018222805.1	99	0
SPGP0GW00130	XP_018220826.1	99	0
SPGP0JH00130	XP_018218939.1	99	0
SPGP0HL00100	XP_018220998.1	99	0
SPGP0UZ00140	XP_018223429.1	99	0
SPGP0ED00100	XP_018222598.1	99	0
SPGP0HT00250	XP_018219016.1	99	0
SPGP0VP00100	XP_018219951.1	99	0
SPGP0WA00220	XP_018219844.1	99	0
SPGP0JX00100	XP_018218837.1	99	0
SPGP0VZtrna23S	DI49_2374	100	0
SPGP0FT00100	XP_018222730.1	99	0
SPGP0ID00140	XP_018222144.1	99	0
SPGP0OF00380	XP_018222719.1	99	0
SPGP0IV00100	XP_018220638.1	99	0
SPGP0RI00190	XP_018220497.1	99	0
SPGP0MD00110	XP_018222385.1	99	0
SPGP0HO00280	XP_018219974.1	99	0
SPGP0QS00120	XP_018223898.1	100	0
SPGP0UF00120	XP_018221038.1	99	0
SPGP0VI00120	XP_018222305.1	99	0
SPGP0OF00230	XP_018222704.1	99	0
SPGP0DK00100	XP_018219067.1	99	0
SPGP0PL00190	XP_018219747.1	99	0
SPGP0RH00110	XP_018220418.1	99	0
SPGP0HZ00140	XP_018219771.1	99	0
SPGP0JP00100	XP_018218847.1	99	0
SPGP0EO00140	XP_018222481.1	97	0
SPGP0SW00200	XP_018220554.1	99	0
SPGP0IO00110	XP_018222453.1	99	0
SPGP0PZ00380	XP_018222408.1	99	0
SPGP0RK00130	XP_018224039.1	99	0
SPGP0UZ00180	XP_018223434.1	99	0
SPGP0CW00100	XP_018222504.1	99	0
SPGP0NT00170	XP_018222467.1	99	0
SPGP0DM00100	XP_018218839.1	99	0
SPGP0XC00250	XP_018220601.1	100	0
SPGP0BI03480	XP_018223534.1	100	0
SPGP0TE00120	XP_018219895.1	99	0
SPGP0GT00160	XP_018222513.1	99	0
SPGP0HX00150	XP_018221009.1	99	0
SPGP0QV00100	XP_018220010.1	99	0
SPGP0TQ00200	XP_018220615.1	100	0
SPGP0NT00110	XP_018222473.1	99	0
SPGP0UO00110	XP_018222183.1	99	0
SPGP0TX00120	XP_018222349.1	99	0
SPGP0UV00190	XP_018218806.1	99	0
SPGP0BU00120	XP_018222251.1	100	0
SPGP0KN00180	XP_018220574.1	99	0
SPGP0LK00200	XP_018221061.1	100	0
SPGP0OB00150	XP_018219798.1	99	0
SPGP0DN00150	XP_018218989.1	99	0
SPGP0EK00120	XP_018220812.1	99	0
SPGP0FM00310	XP_018222166.1	98	1
SPGP0PE00100	XP_018222353.1	99	0
SPGP0RC00270	XP_018222102.1	99	0
SPGP0GK00110	XP_018219713.1	99	0
SPGP0VP00160	XP_018219944.1	99	0
SPGP0IV00140	XP_018220642.1	100	0
SPGP0QV00120	XP_018220008.1	100	0
SPGP0MB00130	XP_018222175.1	98	1
SPGP0OJ00120	XP_018219922.1	99	0
SPGP0VE00110	XP_018220963.1	99	0
SPGP0DC00130	XP_018222640.1	99	0
SPGP0UB00190	XP_018219044.1	99	0
SPGP0CN00100	XP_018219158.1	99	0
SPGP0VP00140	XP_018219947.1	99	0
SPGP0Y00100	XP_018222681.1	99	0
SPGP0PL00130	XP_018219753.1	99	0
SPGP0OI00820	XP_018218868.1	99	0
SPGP0NT00130	XP_018222471.1	99	0
SPGP0KL00230	XP_018221092.1	99	0
SPGP0QW00140	XP_018222606.1	99	0
SPGP0SP00140	XP_018223964.1	99	0
SPGP0C01340	XP_018220230.1	99	0
SPGP0PL00110	XP_018219755.1	99	0
SPGP0PL00170	XP_018219749.1	99	0
SPGP0WA00180	XP_018219848.1	99	0
SPGP0WV00110	XP_018219958.1	99	0
SPGP0QF00140	XP_018224022.1	99	0
SPGP0HU00170	XP_018220433.1	99	0
SPGP0WI00120	XP_018222120.1	99	0
SPGP0AA00200	XP_018221075.1	99	0
SPGP0WI00100	XP_018222118.1	97	2
SPGP0GR00140	XP_018222742.1	99	0
SPGP0WQ00210	XP_018222274.1	99	0
SPGP0BK00460	XP_018221426.1	99	0
SPGP0RN00170	XP_018222826.1	99	0
SPGP0HO00120	XP_018219990.1	99	0
SPGP0D03620	XP_018221980.1	99	0
SPGP0SL00150	XP_018220481.1	99	0
SPGP0BE03060	XP_018223038.1	99	0
SPGP0D00390	XP_018221672.1	99	0
SPGP0RX00140	XP_018222815.1	99	0
SPGP0K00230	XP_018219562.1	99	0
SPGP0BK00760	XP_018221397.1	99	0
SPGP0RK00110	XP_018224041.1	100	0
SPGP0LE00100	XP_018220769.1	99	0
SPGP0VN00320	XP_018219822.1	99	0
SPGP0C00850	XP_018220279.1	99	0
SPGP0BK00410	XP_018221431.1	99	0
SPGP0K02300	XP_018219361.1	99	0
SPGP0VO00150	XP_018223440.1	99	0
SPGP0N01140	XP_018219301.1	99	0
SPGP0BK01220	XP_018221352.1	99	0
SPGP0BK01810	XP_018221296.1	99	0
SPGP0BE04770	XP_018222874.1	99	0
SPGP0U00510	XP_018224086.1	99	0
SPGP0BE00480	XP_018223286.1	99	0
SPGP0D01440	XP_018221772.1	99	0
SPGP0D01910	XP_018221817.1	99	0
SPGP0BE01770	XP_018223158.1	99	0
SPGP0BE00850	XP_018223249.1	99	0
SPGP0QF00150	XP_018224023.1	99	0
SPGP0BE00890	XP_018223245.1	99	0
SPGP0BI01540	XP_018223726.1	99	0
SPGP0D02930	XP_018221915.1	98	0
SPGP0N00760	XP_018219263.1	100	0
SPGP0P01510	XP_018221508.1	99	0
SPGP0BK01090	XP_018221365.1	99	0
SPGP0D01320	XP_018221760.1	99	0
SPGP0VQ00140	XP_018222547.1	99	0
SPGP0BE02620	XP_018223076.1	99	0
SPGP0P00320	XP_018221621.1	99	0
SPGP0WG00230	XP_018221015.1	99	0
SPGP0K02540	XP_018219337.1	100	0
SPGP0BK03030	XP_018221180.1	99	0
SPGP0ST00110	XP_018220548.1	98	0
SPGP0BE01850	XP_018223150.1	99	0
SPGP0N00830	XP_018219270.1	99	0
SPGP0RT00140	XP_018223996.1	99	0
SPGP0BK01320	XP_018221342.1	99	0
SPGP0NQ00140	XP_018220751.1	99	0
SPGP0DQ00210	XP_018219680.1	99	0
SPGP0M00960	XP_018220940.1	99	0
SPGP0P00180	XP_018221635.1	99	0
SPGP0WH00100	XP_018219920.1	99	0
SPGP0BK00230	XP_018221448.1	99	0
SPGP0BE01690	XP_018223166.1	99	0
SPGP0K02550	XP_018219336.1	99	0
SPGP0BK01580	XP_018221318.1	99	0
SPGP0U00280	XP_018224108.1	99	0
SPGP0BK00900	XP_018221383.1	99	0
SPGP0BI00410	XP_018223837.1	99	0
SPGP0Ltrna6G	DI49_4977	100	0
SPGP0BI00140	XP_018223864.1	99	0
SPGP0BK03250	XP_018221159.1	99	0
SPGP0EV00100	XP_018222488.1	88	0
SPGP0KZtrna10G	DI49_0567	99	0
SPGP0BI04170	XP_018223469.1	99	0
SPGP0LK00100	XP_018221071.1	99	0
SPGP0QW00100	XP_018222602.1	99	0
SPGP0C02730	XP_018220100.1	99	0
SPGP0VZ00230	XP_018223887.1	99	0
SPGP0TQ00400	XP_018220635.1	99	0
SPGP0VI00110	XP_018222304.1	99	0
SPGP0HL00140	XP_018220994.1	99	0
SPGP0P00120	XP_018221641.1	99	0
SPGP0FA00120	XP_018219180.1	99	0
SPGP0BI02360	XP_018223646.1	99	0
SPGP0C01280	XP_018220236.1	99	0
SPGP0EZ00140	XP_018219319.1	99	0
SPGP0BI02810	XP_018223602.1	99	0
SPGP0C02880	XP_018220085.1	99	0
SPGP0C02550	XP_018220116.1	99	1
SPGP0QV00260	XP_018219994.1	99	0
SPGP0C00770	XP_018220287.1	99	0
SPGP0C00480	XP_018220316.1	99	0
SPGP0BE04710	XP_018222880.1	99	0
SPGP0BE02610	XP_018223077.1	99	0
SPGP0BK02070	XP_018221270.1	99	0
SPGP0BI03630	XP_018223519.1	99	0
SPGP0P01150	XP_018221542.1	99	0
SPGP0BI03090	XP_018223574.1	99	0
SPGP0UR00190	XP_018222335.1	99	0
SPGP0VH00110	XP_018219682.1	99	0
SPGP0BE00410	XP_018223293.1	99	0
SPGP0MO00300	XP_018219114.1	99	0
SPGP0P00670	XP_018221587.1	99	0
SPGP0BI03780	XP_018223505.1	99	0
SPGP0K01210	XP_018219466.1	99	0
SPGP0C00590	XP_018220305.1	99	0
SPGP0PG00120	XP_018219177.1	99	0
SPGP0JP00160	XP_018218853.1	99	0
SPGP0P00580	XP_018221595.1	99	0
SPGP0BK02310	XP_018221246.1	99	0
SPGP0BE04570	XP_018222894.1	99	0
SPGP0EM00270	XP_018220708.1	99	0
SPGP0JY00100	XP_018222541.1	99	0
SPGP0VP00280	XP_018222852.1	97	0
SPGP0BE04010	XP_018222951.1	99	0
SPGP0C00800	XP_018220284.1	99	0
SPGP0GH00140	XP_018218964.1	99	0
SPGP0K01080	XP_018219479.1	99	0
SPGP0C00950	XP_018220269.1	99	0
SPGP0BE01410	XP_018223193.1	99	0
SPGP0D00890	XP_018221720.1	99	0
SPGP0P01980	XP_018221461.1	96	1
SPGP0BItrna20V	DI49_0484	100	0
SPGP0N00220	XP_018219210.1	96	2
SPGP0K02110	XP_018219380.1	99	0
SPGP0K00420	XP_018219543.1	99	0
SPGP0K00930	XP_018219494.1	99	0
SPGP0K01480	XP_018219440.1	99	0
SPGP0RZ00110	XP_018223380.1	99	0
SPGP0P00850	XP_018221569.1	99	0
SPGP0BE02010	XP_018223134.1	99	0
SPGP0M01020	XP_018220946.1	99	0
SPGP0WI00200	XP_018222128.1	99	0
SPGP0K01330	XP_018219454.1	99	0
SPGP0BE03150	XP_018223030.1	99	0
SPGP0IE00100	XP_018222765.1	99	0
SPGP0C03040	XP_018220070.1	99	0
SPGP0P01180	XP_018221539.1	99	0
SPGP0K00680	XP_018219518.1	99	0
SPGP0N00590	XP_018219247.1	99	0
SPGP0BK01660	XP_018221311.1	99	0
SPGP0BK01530	XP_018221323.1	99	0
SPGP0FM00110	XP_018222147.1	98	0
SPGP0C02820	XP_018220091.1	99	0
SPGP0VG00130	XP_018223871.1	99	0
SPGP0RB00150	XP_018218995.1	100	0
SPGP0BE04260	XP_018222927.1	99	0
SPGP0JF00140	XP_018222312.1	99	0
SPGP0EA00120	XP_018224029.1	99	0
SPGP0D00240	XP_018221657.1	99	0
SPGP0EM00130	XP_018220720.1	99	0
SPGP0HL00200	XP_018220989.1	99	0
SPGP0N01170	XP_018219304.1	99	0
SPGP0LE00120	XP_018220766.1	99	0
SPGP0BI01730	XP_018223707.1	99	0
SPGP0RC00230	XP_018222098.1	99	0
SPGP0D00270	XP_018221660.1	99	0
SPGP0OL00120	XP_018222286.1	100	0
SPGP0CF00170	XP_018222493.1	99	0
SPGP0K01520	XP_018219436.1	99	0
SPGP0P01720	XP_018221487.1	99	0
SPGP0LW00120	XP_018222616.1	99	0
SPGP0BE04100	XP_018222943.1	99	0
SPGP0BI03400	XP_018223542.1	99	0
SPGP0C01690	XP_018220198.1	99	0
SPGP0K02400	XP_018219351.1	99	0
SPGP0BK02750	XP_018221206.1	100	0
SPGP0SU00100	XP_018218970.1	99	0
SPGP0M00770	XP_018220921.1	99	0
SPGP0HQ00100	XP_018223403.1	99	0
SPGP0OW00140	XP_018218811.1	98	1
SPGP0U00720	XP_018224066.1	99	0
SPGP0VO00120	XP_018223437.1	100	0
SPGP0K02190	XP_018219372.1	99	0
SPGP0UV00180	XP_018218805.1	99	0
SPGP0FE00280	XP_018220523.1	99	0
SPGP0BE03720	XP_018222979.1	99	0
SPGP0P01440	XP_018221514.1	99	0
SPGP0WW00170	XP_018222079.1	99	0
SPGP0AK00100	XP_018219739.1	99	0
SPGP0HT00230	XP_018219014.1	99	0
SPGP0D00640	XP_018221696.1	99	0
SPGP0AC00120	XP_018220416.1	100	0
SPGP0M00510	XP_018220895.1	100	0
SPGP0BK01780	XP_018221299.1	99	0
SPGP0U00230	XP_018224113.1	99	0
SPGP0LW00130	XP_018222617.1	99	0
SPGP0N00140	XP_018219203.1	98	0
SPGP0BK00200	XP_018221450.1	99	0
SPGP0BI00730	XP_018223805.1	99	0
SPGP0VN00380	XP_018219828.1	99	0
SPGP0HX00130	XP_018221011.1	93	7
SPGP0BE01450	XP_018223189.1	99	0
SPGP0BE00530	XP_018223281.1	100	0
SPGP0FB00110	XP_018220425.1	97	2
SPGP0D02940	XP_018221916.1	98	2
SPGP0MJ00110	XP_018222082.1	99	0
SPGP0BI01950	XP_018223685.1	99	0
SPGP0D03280	XP_018221948.1	99	0
SPGP0C02270	XP_018220144.1	100	0
SPGP0SH00280	XP_018223985.1	99	0
SPGP0QK00120	XP_018220384.1	99	0
SPGP0HZ00320	XP_018219789.1	99	0
SPGP0IC00130	XP_018222794.1	100	0
SPGP0LU00220	XP_018224004.1	99	0
SPGP0D02120	XP_018221837.1	99	0
SPGP0BI02680	XP_018223614.1	100	0
SPGP0BE02960	XP_018223046.1	99	0
SPGP0C02940	XP_018220079.1	99	0
SPGP0BI03550	XP_018223527.1	99	0
SPGP0KB00100	XP_018221112.1	100	0
SPGP0GF00210	XP_018219640.1	99	0
SPGP0BE04740	XP_018222877.1	99	0
SPGP0JN00170	XP_018219076.1	99	0
SPGP0D03540	XP_018221972.1	99	0
SPGP0BI00890	XP_018223790.1	99	0
SPGP0M00330	XP_018220878.1	99	0
SPGP0MF00170	XP_018222203.1	99	0
SPGP0C01360	XP_018220228.1	99	0
SPGP0D01110	XP_018221741.1	98	1
SPGP0BE04220	XP_018222931.1	97	2
SPGP0U00500	XP_018224087.1	99	0
SPGP0BI04210	XP_018223465.1	99	0
SPGP0UN00150	XP_018220783.1	99	0
SPGP0D00570	XP_018221689.1	99	0
SPGP0C00520	XP_018220312.1	99	0
SPGP0C03090	XP_018220065.1	99	0
SPGP0BI01800	XP_018223700.1	99	0
SPGP0C00860	XP_018220278.1	100	0
SPGP0BE04380	XP_018222915.1	99	0
SPGP0Ftrna13Q	DI49_1374	100	0
SPGP0MO00330	XP_018219117.1	99	0
SPGP0BI01600	XP_018223720.1	99	0
SPGP0BI00600	XP_018223818.1	99	0
SPGP0VM00150	XP_018220679.1	99	0
SPGP0K00300	XP_018219555.1	99	0
SPGP0BI02600	XP_018223622.1	99	0
SPGP0C01250	XP_018220239.1	99	0
SPGP0C01940	XP_018220176.1	99	0
SPGP0BK02980	XP_018221185.1	99	0
SPGP0SW00170	XP_018220557.1	99	1
SPGP0SN00110	XP_018222593.1	98	1
SPGP0K02510	XP_018219340.1	99	0
SPGP0C02250	XP_018220146.1	99	0
SPGP0BE00600	XP_018223274.1	99	0
SPGP0BE02420	XP_018223096.1	99	0
SPGP0OF00140	XP_018222695.1	99	0
SPGP0MC00120	XP_018222664.1	99	0
SPGP0C00540	XP_018220310.1	99	0
SPGP0BE02500	XP_018223088.1	99	0
SPGP0K01650	XP_018219424.1	99	0
SPGP0K02150	XP_018219376.1	99	0
SPGP0D01740	XP_018221801.1	99	0
SPGP0C02660	XP_018220107.1	99	0
SPGP0D03290	XP_018221949.1	100	0
SPGP0P01020	XP_018221554.1	99	0
SPGP0VZ00270	XP_018223891.1	99	0
SPGP0C02490	XP_018220122.1	99	0
SPGP0BI03490	XP_018223533.1	98	0
SPGP0BE03260	XP_018223020.1	99	0
SPGP0BE03740	XP_018222977.1	99	0
SPGP0D01020	XP_018221733.1	99	0
SPGP0BE01950	XP_018223140.1	99	0
SPGP0P01830	XP_018221476.1	99	0
SPGP0D02040	XP_018221829.1	99	0
SPGP0OT00100	XP_018219129.1	99	0
SPGP0BE03520	XP_018222998.1	99	0
SPGP0P00110	XP_018221642.1	99	0
SPGP0P00440	XP_018221609.1	99	0
SPGP0HI00100	XP_018223349.1	99	0
SPGP0U00190	XP_018224117.1	99	0
SPGP0JT00110	XP_018219860.1	100	0
SPGP0D02060	XP_018221831.1	99	0
SPGP0BI02280	XP_018223654.1	99	0
SPGP0BK00910	XP_018221382.1	98	1
SPGP0D03600	XP_018221978.1	99	0
SPGP0BE03000	XP_018223042.1	99	1
SPGP0BK02930	XP_018221190.1	98	1
SPGP0BE03330	XP_018223014.1	99	0
SPGP0MT00120	XP_018219138.1	100	0
SPGP0GF00270	XP_018219634.1	99	0
SPGP0MD00130	XP_018222388.1	100	0
SPGP0P01530	XP_018221506.1	99	0
SPGP0LE00160	XP_018220762.1	100	0
SPGP0BE04800	XP_018219681.1	99	0
SPGP0BK00680	XP_018221405.1	99	0
SPGP0VP00180	XP_018219943.1	99	0
SPGP0BE03690	XP_018222982.1	99	0
SPGP0VO00220	XP_018223445.1	99	0
SPGP0BK00430	XP_018221429.1	99	0
SPGP0D01700	XP_018221797.1	99	0
SPGP0BI01380	XP_018223743.1	99	0
SPGP0GK00150	XP_018219709.1	99	0
SPGP0K00740	XP_018219512.1	99	0
SPGP0K00800	XP_018219506.1	99	0
SPGP0K00210	XP_018219564.1	99	0
SPGP0BE02120	XP_018223125.1	99	0
SPGP0BE00740	XP_018223259.1	99	0
SPGP0OI00710	XP_018218879.1	99	0
SPGP0U00530	XP_018224084.1	99	0
SPGP0BE00570	XP_018223277.1	99	0
SPGP0BK02690	XP_018221211.1	99	0
SPGP0HO00260	XP_018219976.1	99	0
SPGP0N00560	XP_018219244.1	99	0
SPGP0BE02350	XP_018223103.1	99	0
SPGP0C01000	XP_018220264.1	99	0
SPGP0BE02600	XP_018223078.1	99	0
SPGP0JO00130	XP_018223353.1	99	0
SPGP0BK01970	XP_018221280.1	97	1
SPGP0OF00360	XP_018222717.1	99	0
SPGP0BI01560	XP_018223724.1	99	0
SPGP0OK00120	XP_018219865.1	99	0
SPGP0NX00100	XP_018222476.1	95	5
SPGP0BE02400	XP_018223098.1	99	0
SPGP0BI01990	XP_018223681.1	99	0
SPGP0D02910	XP_018221913.1	99	0
SPGP0N00780	XP_018219265.1	99	1
SPGP0UH00160	XP_018220412.1	99	0
SPGP0BI02210	XP_018223661.1	99	0
SPGP0D00110	XP_018221644.1	95	0
SPGP0CX00180	XP_018220791.1	99	0
SPGP0WQ00230	XP_018222276.1	100	0
SPGP0XD00100	XP_018218816.1	100	0
SPGP0BI00380	XP_018223840.1	99	0
SPGP0U00390	XP_018224097.1	99	0
SPGP0BK03010	XP_018221182.1	99	0
SPGP0BK01020	XP_018221372.1	99	0
SPGP0C01190	XP_018220245.1	99	0
SPGP0RT00110	XP_018223993.1	100	0
SPGP0DT00110	XP_018221087.1	99	0
SPGP0K02080	XP_018219383.1	99	0
SPGP0U00170	XP_018224119.1	98	0
SPGP0M00980	XP_018220942.1	99	0
SPGP0OX00170	XP_018219728.1	99	0
SPGP0OX00240	XP_018219721.1	100	0
SPGP0OF00290	XP_018222710.1	99	0
SPGP0BK02920	XP_018221191.1	99	0
SPGP0RX00180	XP_018222819.1	99	0
SPGP0BI00160	XP_018223862.1	99	0
SPGP0BK03270	XP_018221157.1	99	0
SPGP0K00580	XP_018219526.1	99	0
SPGP0LK00120	XP_018221069.1	99	0
SPGP0BE03320	XP_018223015.1	99	0
SPGP0NT00230	XP_018222461.1	99	0
SPGP0NI00260	XP_018223919.1	99	0
SPGP0K01200	XP_018219467.1	99	0
SPGP0K00720	XP_018219514.1	99	0
SPGP0C02710	XP_018220102.1	99	0
SPGP0D00180	XP_018221651.1	99	0
SPGP0M00180	XP_018220863.1	99	0
SPGP0BE02230	XP_018223115.1	99	0
SPGP0AP00130	XP_018219062.1	99	0
SPGP0BI04200	XP_018223466.1	99	0
SPGP0C00710	XP_018220293.1	99	0
SPGP0D01230	XP_018221751.1	99	0
SPGP0P01690	XP_018221490.1	99	0
SPGP0BK01820	XP_018221295.1	99	0
SPGP0HB00180	XP_018219186.1	98	0
SPGP0VN00130	XP_018219803.1	99	0
SPGP0BK00440	XP_018221428.1	99	0
SPGP0BE01480	XP_018223187.1	100	0
SPGP0D03220	XP_018221942.1	99	0
SPGP0OI00140	XP_018218933.1	99	0
SPGP0C00660	XP_018220298.1	99	0
SPGP0BE03470	XP_018223002.1	100	0
SPGP0D00450	XP_018221677.1	99	0
SPGP0M00230	XP_018220868.1	99	0
SPGP0BK02050	XP_018221272.1	99	0
SPGP0D00250	XP_018221658.1	99	0
SPGP0MO00320	XP_018219116.1	100	0
SPGP0WI00140	XP_018222122.1	98	0
SPGP0C03490	XP_018220025.1	99	0
SPGP0HY00140	XP_018223991.1	99	0
SPGP0BE01070	XP_018223227.1	99	0
SPGP0D03190	XP_018221939.1	99	1
SPGP0BK02530	XP_018221225.1	99	0
SPGP0TE00220	XP_018219904.1	99	0
SPGP0BI02690	XP_018223613.1	99	0
SPGP0SM00120	XP_018221107.1	99	0
SPGP0BI02830	XP_018223600.1	99	0
SPGP0PL00140	XP_018219752.1	99	0
SPGP0OZ00160	XP_018222403.1	99	0
SPGP0GT00140	XP_018222512.1	99	0
SPGP0BE00470	XP_018223287.1	99	0
SPGP0BI03120	XP_018223571.1	99	0
SPGP0TK00110	XP_018222725.1	100	0
SPGP0BK02390	XP_018221239.1	99	1
SPGP0PG00140	XP_018219175.1	99	0
SPGP0D02180	XP_018221843.1	99	0
SPGP0BK02470	XP_018221231.1	100	0
SPGP0BI04150	XP_018223471.1	99	0
SPGP0JP00180	XP_018218855.1	99	0
SPGP0C03500	XP_018220024.1	99	0
SPGP0OD00100	XP_018221045.1	99	0
SPGP0NT00270	XP_018222457.1	99	0
SPGP0EY00140	XP_018219092.1	99	0
SPGP0BE04590	XP_018222892.1	99	0
SPGP0KY00150	XP_018223905.1	99	0
SPGP0K01680	XP_018219421.1	99	0
SPGP0M00310	XP_018220876.1	99	0
SPGP0HT00130	XP_018219005.1	99	0
SPGP0D02350	XP_018221860.1	99	0
SPGP0SB00120	XP_018222300.1	99	0
SPGP0QP00160	XP_018219163.1	99	0
SPGP0BE04530	XP_018222898.1	99	0
SPGP0QS00110	XP_018223897.1	99	0
SPGP0C03380	XP_018220036.1	99	0
SPGP0OI00760	XP_018218874.1	99	0
SPGP0IH00140	XP_018222236.1	99	0
SPGP0BE01080	XP_018223226.1	99	0
SPGP0BE03920	XP_018222959.1	98	0
SPGP0BK01500	XP_018221326.1	99	0
SPGP0TM00210	XP_018219885.1	99	0
SPGP0BI00910	XP_018223788.1	99	0
SPGP0BE04370	XP_018222916.1	99	0
SPGP0K00910	XP_018219496.1	99	0
SPGP0N00200	XP_018219208.1	99	0
SPGP0BK01640	XP_018221312.1	99	0
SPGP0D02740	XP_018221897.1	99	0
SPGP0BK02240	XP_018221253.1	99	0
SPGP0PK00130	XP_018220420.1	99	0
SPGP0K01350	XP_018219452.1	99	0
SPGP0M01000	XP_018220944.1	99	0
SPGP0C02080	XP_018220163.1	100	0
SPGP0C03450	XP_018220029.1	99	0
SPGP0BK01540	XP_018221322.1	99	0
SPGP0N01010	XP_018219288.1	99	0
SPGP0C03540	XP_018220020.1	99	0
SPGP0M00970	XP_018220941.1	99	0
SPGP0QFtrna17L	DI49_5686	100	0
SPGP0TQ00160	XP_018220611.1	99	0
SPGP0BI00820	XP_018223796.1	99	0
SPGP0EU00130	XP_018222661.1	99	0
SPGP0C03080	XP_018220066.1	99	0
SPGP0D03070	XP_018221927.1	99	0
SPGP0KZ00270	XP_018223935.1	99	0
SPGP0D03170	XP_018221937.1	99	0
SPGP0BI01120	XP_018223768.1	99	0
SPGP0OT00110	XP_018219130.1	99	1
SPGP0C01910	XP_018220179.1	99	1
SPGP0BI01710	XP_018223709.1	99	0
SPGP0OE00100	XP_018219610.1	99	0
SPGP0RC00210	XP_018222096.1	99	0
SPGP0K01060	XP_018219481.1	99	0
SPGP0OL00100	XP_018222288.1	99	0
SPGP0D00210	XP_018221654.1	99	0
SPGP0BI03140	XP_018223569.1	99	0
SPGP0C02260	XP_018220145.1	99	0
SPGP0SK00100	XP_018222281.1	99	0
SPGP0TQ00300	XP_018220625.1	99	0
SPGP0M00750	XP_018220919.1	99	0
SPGP0K00620	XP_018219524.1	99	0
SPGP0D00540	XP_018221686.1	99	0
SPGP0PL00260	XP_018219740.1	99	0
SPGP0MY00100	XP_018222622.1	99	0
SPGP0BK02730	XP_018221208.1	99	0
SPGP0BE02290	XP_018223109.1	99	0
SPGP0P00870	XP_018221567.1	99	0
SPGP0BK00590	XP_018221413.1	99	0
SPGP0WB00110	XP_018222679.1	99	0
SPGP0SP00120	XP_018223962.1	99	0
SPGP0N01040	XP_018219291.1	99	0
SPGP0D00660	XP_018221698.1	99	0
SPGP0M00530	XP_018220897.1	99	0
SPGP0BE03300	XP_018223016.1	99	0
SPGP0LH00150	XP_018221032.1	99	0
SPGP0D02160	XP_018221841.1	99	0
SPGP0EZ00110	XP_018219316.1	100	0
SPGP0U00700	XP_018224068.1	99	0
SPGP0BE00200	XP_018223314.1	99	0
SPGP0M00720	XP_018220916.1	99	0
SPGP0MO00230	XP_018219108.1	99	0
SPGP0VN00220	XP_018219812.1	99	0
SPGP0Itrna27R	DI49_3064	100	0
SPGP0BI02900	XP_018223593.1	99	0
SPGP0BI01970	XP_018223683.1	100	0
SPGP0PE00280	XP_018222373.1	100	0
SPGP0HA00140	XP_018219872.1	99	0
SPGP0N00770	XP_018219264.1	99	0
SPGP0C02040	XP_018220167.1	99	0
SPGP0KA00100	XP_018222228.1	99	0
SPGP0BI03710	XP_018223511.1	99	0
SPGP0AG00100	XP_018218752.1	99	0
SPGP0BI03000	XP_018223583.1	99	0
SPGP0DP00170	XP_018220651.1	99	0
SPGP0BI04090	XP_018223477.1	98	0
SPGP0BI02730	XP_018223609.1	99	0
SPGP0D02100	XP_018221835.1	99	0
SPGP0BK03120	XP_018221172.1	99	0
SPGP0U00870	XP_018224051.1	99	0
SPGP0C02960	XP_018220077.1	99	0
SPGP0BI03820	XP_018223502.1	99	0
SPGP0IH00130	XP_018222237.1	99	0
SPGP0N00720	XP_018219259.1	99	0
SPGP0BE01240	XP_018223210.1	99	0
SPGP0BI00590	XP_018223819.1	99	0
SPGP0U00670	XP_018224071.1	99	0
SPGP0BE03870	XP_018222964.1	99	0
SPGP0BE03120	XP_018223033.1	99	0
SPGP0IE00190	XP_018222757.1	99	0
SPGP0BI02990	XP_018223584.1	99	0
SPGP0K02180	XP_018219373.1	99	0
SPGP0BI02440	XP_018223638.1	99	0
SPGP0BI02470	XP_018223635.1	99	0
SPGP0VP00120	XP_018219949.1	99	0
SPGP0BE00590	XP_018223275.1	99	0
SPGP0RI00260	XP_018220504.1	99	0
SPGP0KB00120	XP_018221114.1	99	0
SPGP0BE01310	XP_018223203.1	99	0
SPGP0JQ00100	XP_018222439.1	99	0
SPGP0U00730	XP_018224065.1	100	0
SPGP0HU00110	XP_018220427.1	99	0
SPGP0BI03670	XP_018223515.1	99	0
SPGP0BI00620	XP_018223816.1	99	0
SPGP0C01470	XP_018220218.1	99	0
SPGP0C03530	XP_018220021.1	99	0
SPGP0WQ00220	XP_018222275.1	99	0
SPGP0C01180	XP_018220246.1	99	0
SPGP0JR00130	XP_018219028.1	99	0
SPGP0BI02660	XP_018223616.1	99	0
SPGP0BI02190	XP_018223662.1	99	0
SPGP0BE03600	XP_018222991.1	99	0
SPGP0WY00190	XP_018220437.1	99	0
SPGP0C01920	XP_018220178.1	99	0
SPGP0ET00110	XP_018222442.1	99	0
SPGP0D01920	XP_018221818.1	98	1
SPGP0BI04110	XP_018223475.1	99	0
SPGP0U00610	XP_018224077.1	99	0
SPGP0K01980	XP_018219393.1	99	0
SPGP0OX00110	XP_018219734.1	99	0
SPGP0C01600	XP_018220207.1	99	0
SPGP0BU00160	XP_018222255.1	99	0
SPGP0NQ00130	XP_018220752.1	99	0
SPGP0IK00100	XP_018222107.1	99	0
SPGP0BE00630	XP_018223271.1	99	0
SPGP0N00380	XP_018219226.1	99	0
SPGP0OT00160	XP_018219135.1	100	0
SPGP0BE00620	XP_018223272.1	99	0
SPGP0FW00120	XP_018219584.1	99	0
SPGP0P00420	XP_018221611.1	99	0
SPGP0SW00180	XP_018220556.1	99	1
SPGP0P00280	XP_018221625.1	97	0
SPGP0P00130	XP_018221640.1	99	0
SPGP0N01180	XP_018219305.1	99	0
SPGP0P00710	XP_018221583.1	99	0
SPGP0K01180	XP_018219469.1	99	0
SPGP0BE04900	XP_018222861.1	98	0
SPGP0BE00800	XP_018223254.1	99	0
SPGP0RZ00120	XP_018223381.1	99	0
SPGP0P01870	XP_018221472.1	99	0
SPGP0C02890	XP_018220084.1	100	0
SPGP0BK01210	XP_018221353.1	99	0
SPGP0RX00110	XP_018222812.1	100	0
SPGP0TQ00380	XP_018220633.1	100	0
SPGP0HL00210	XP_018220988.1	99	0
SPGP0PE00120	XP_018222356.1	100	0
SPGP0BK01930	XP_018221284.1	99	0
SPGP0BE02990	XP_018223043.1	99	0
SPGP0BE01610	XP_018223174.1	99	0
SPGP0BE02020	XP_018223133.1	99	0
SPGP0BE02190	XP_018223119.1	99	0
SPGP0BE04750	XP_018222876.1	99	0
SPGP0XBtrna13F	DI49_5486	100	0
SPGP0BI01360	XP_018223745.1	100	0
SPGP0N01250	XP_018219310.1	99	0
SPGP0CC00110	XP_018220404.1	99	0
SPGP0BI00200	XP_018223858.1	100	0
SPGP0P01550	XP_018221504.1	99	0
SPGP0D02680	XP_018221891.1	99	0
SPGP0N00410	XP_018219229.1	97	2
SPGP0GH00180	XP_018218960.1	99	0
SPGP0IE00180	XP_018222758.1	99	0
SPGP0BE02370	XP_018223101.1	99	0
SPGP0D01480	XP_018221776.1	99	0
SPGP0D01950	XP_018221821.1	99	0
SPGP0RA00110	XP_018218841.1	99	0
SPGP0BI01310	XP_018223750.1	99	0
SPGP0PF00100	XP_018222571.1	99	0
SPGP0OI00680	XP_018218882.1	99	0
SPGP0BE01150	XP_018223219.1	99	0
SPGP0D00870	XP_018221718.1	99	0
SPGP0D02970	XP_018221918.1	99	0
SPGP0OF00100	XP_018222691.1	99	0
SPGP0EY00130	XP_018219091.1	98	2
SPGP0BE00830	XP_018223251.1	99	0
SPGP0MO00140	XP_018219099.1	99	0
SPGP0BK02030	XP_018221274.1	98	0
SPGP0BI00360	XP_018223842.1	99	0
SPGP0BK03070	XP_018221177.1	99	0
SPGP0BK00660	XP_018221407.1	99	0
SPGP0BK03110	XP_018221173.1	100	0
SPGP0WQ00100	XP_018222263.1	99	0
SPGP0BK01410	XP_018221333.1	99	0
SPGP0D01940	XP_018221820.1	99	0
SPGP0D02020	XP_018221827.1	99	0
SPGP0P01950	XP_018221464.1	96	0
SPGP0BK02230	XP_018221254.1	99	0
SPGP0BI00100	XP_018223868.1	99	0
SPGP0N00130	XP_018219202.1	97	0
SPGP0LU00160	XP_018224010.1	99	0
SPGP0D00620	XP_018221694.1	99	0
SPGP0BK03290	XP_018221155.1	99	1
SPGP0C00300	XP_018220333.1	99	0
SPGP0K01010	XP_018219486.1	99	0
SPGP0BI04030	XP_018223483.1	99	0
SPGP0K01500	XP_018219438.1	99	0
SPGP0N00950	XP_018219282.1	99	0
SPGP0C02770	XP_018220096.1	99	0
SPGP0BI03830	XP_018223501.1	99	0
SPGP0C01770	XP_018220192.1	99	0
SPGP0P00970	XP_018221558.1	99	0
SPGP0OI00210	XP_018218926.1	99	0
SPGP0C00730	XP_018220291.1	99	0
SPGP0BI03370	XP_018223546.1	99	0
SPGP0P01080	XP_018221549.1	99	0
SPGP0OH00120	XP_018220986.1	99	0
SPGP0P01060	XP_018221551.1	99	0
SPGP0OA00110	XP_018218948.1	99	0
SPGP0D00120	XP_018221645.1	95	0
SPGP0BI03210	XP_018223562.1	99	0
SPGP0C02590	XP_018220112.1	99	0
SPGP0M00250	XP_018220870.1	99	0
SPGP0VW00100	XP_018218819.1	99	0
SPGP0D00530	XP_018221685.1	99	0
SPGP0FE00190	XP_018220531.1	99	0
SPGP0BI03450	XP_018223537.1	99	0
SPGP0DU00150	XP_018222579.1	99	0
SPGP0BI03100	XP_018223573.1	99	0
SPGP0P00630	XP_018221591.1	99	0
SPGP0JP00210	XP_018218858.1	99	0
SPGP0K02250	XP_018219366.1	99	0
SPGP0BE01050	XP_018223229.1	99	0
SPGP0BE01500	XP_018223185.1	99	0
SPGP0SM00100	XP_018221105.1	99	0
SPGP0BI02850	XP_018223598.1	99	0
SPGP0D01610	XP_018221789.1	99	0
SPGP0BE02890	XP_018223053.1	99	0
SPGP0TE00200	XP_018219902.1	99	0
SPGP0BI04120	XP_018223474.1	98	0
SPGP0MDtrna14L	DI49_2147	99	0
SPGP0JZ00110	XP_018223416.1	99	0
SPGP0PG00160	XP_018219173.1	99	0
SPGP0VZ00100	XP_018223875.1	99	0
SPGP0M01160	XP_018220960.1	99	0
SPGP0C00190	XP_018220344.1	99	0
SPGP0BE00120	XP_018223322.1	99	0
SPGP0NT00290	XP_018222455.1	99	0
SPGP0K01130	XP_018219474.1	99	0
SPGP0D01300	XP_018221758.1	99	1
SPGP0K02530	XP_018219338.1	99	0
SPGP0M01120	XP_018220956.1	99	0
SPGP0LU00120	XP_018224014.1	99	0
SPGP0BK00780	XP_018221395.1	100	0
SPGP0D02370	XP_018221862.1	99	0
SPGP0K00970	XP_018219490.1	99	0
SPGP0BE00900	XP_018223244.1	99	0
SPGP0BE02480	XP_018223090.1	99	0
SPGP0KG00140	XP_018222628.1	99	0
SPGP0P01380	XP_018221520.1	99	0
SPGP0C00990	XP_018220265.1	99	0
SPGP0BK02740	XP_018221207.1	99	0
SPGP0BE03900	XP_018222961.1	99	0
SPGP0BI04160	XP_018223470.1	99	0
SPGP0N00510	XP_018219239.1	99	0
SPGP0BI02270	XP_018223655.1	99	0
SPGP0P01940	XP_018221465.1	99	0
SPGP0M00410	XP_018220886.1	99	0
SPGP0BK01620	XP_018221314.1	99	0
SPGP0BK03090	XP_018221175.1	99	0
SPGP0D02760	XP_018221899.1	99	0
SPGP0P01000	XP_018221556.1	99	0
SPGP0DP00120	XP_018220646.1	99	0
SPGP0BGtrna18P	DI49_4736	100	0
SPGP0BI02700	XP_018223612.1	99	0
SPGP0P00890	XP_018221565.1	99	0
SPGP0QF00100	XP_018224018.1	99	0
SPGP0FM00180	XP_018222154.1	99	0
SPGP0JR00110	XP_018219030.1	99	0
SPGP0MC00190	XP_018222670.1	99	0
SPGP0D02590	XP_018221882.1	99	0
SPGP0D00230	XP_018221656.1	99	0
SPGP0D00940	XP_018221725.1	99	0
SPGP0IC00170	XP_018222790.1	99	0
SPGP0BItrna16I	DI49_0395	100	0
SPGP0BK01190	XP_018221355.1	99	0
SPGP0WW00180	XP_018222080.1	100	0
SPGP0RB00110	XP_018218999.1	99	0
SPGP0K00390	XP_018219546.1	99	0
SPGP0BI01940	XP_018223686.1	99	0
SPGP0SW00230	XP_018220551.1	99	0
SPGP0OF00370	XP_018222718.1	99	0
SPGP0K01370	XP_018219450.1	99	0
SPGP0U00470	XP_018224090.1	99	0
SPGP0N00310	XP_018219219.1	99	0
SPGP0VM00240	XP_018220670.1	99	0
SPGP0BKtrna7W	DI49_3006	100	0
SPGP0BI01770	XP_018223703.1	99	0
SPGP0OL00160	XP_018222282.1	99	0
SPGP0C03470	XP_018220027.1	99	0
SPGP0BE03760	XP_018222975.1	99	0
SPGP0TQ00210	XP_018220616.1	99	0
SPGP0DB00100	XP_018222189.1	99	0
SPGP0DW00120	XP_018218954.1	99	0
SPGP0P01760	XP_018221483.1	99	0
SPGP0OF00160	XP_018222697.1	99	0
SPGP0N00620	XP_018219249.1	99	0
SPGP0TQ00320	XP_018220627.1	99	0
SPGP0IB00110	XP_018222673.1	100	0
SPGP0M00730	XP_018220917.1	99	0
SPGP0BI01760	XP_018223704.1	99	0
SPGP0PL00240	XP_018219742.1	100	0
SPGP0SU00140	XP_018218974.1	99	0
SPGP0BK02710	XP_018221210.1	99	0
SPGP0C01880	XP_018220182.1	99	0
SPGP0BE00490	XP_018223285.1	99	0
SPGP0D03410	XP_018221959.1	99	0
SPGP0BI01470	XP_018223734.1	99	0
SPGP0BK00570	XP_018221415.1	99	0
SPGP0BI01660	XP_018223714.1	99	0
SPGP0BI01190	XP_018223761.1	99	0
SPGP0Itrna24A	DI49_5601	100	0
SPGP0EZ00170	XP_018219322.1	99	0
SPGP0EM00280	XP_018220707.1	99	0
SPGP0U00270	XP_018224109.1	99	0
SPGP0D01540	XP_018221782.1	99	0
SPGP0NO00100	XP_018222687.1	99	0
SPGP0QF00120	XP_018224020.1	100	0
SPGP0VN00200	XP_018219810.1	99	0
SPGP0D02840	XP_018221906.1	99	0
SPGP0BE01780	XP_018223157.1	99	0
SPGP0BE03270	XP_018223019.1	99	0
SPGP0C01120	XP_018220252.1	99	0
SPGP0RT00130	XP_018223995.1	99	0
SPGP0K02470	XP_018219344.1	99	0
SPGP0TQ00150	XP_018220610.1	99	0
SPGP0BI03730	XP_018223509.1	99	0
SPGP0BK02960	XP_018221187.1	99	0
SPGP0OF00310	XP_018222712.1	99	0
SPGP0OR00190	XP_018218835.1	99	0
SPGP0HO00320	XP_018219971.1	99	0
SPGP0NQ00100	XP_018220755.1	100	0
SPGP0K02270	XP_018219364.1	99	0
SPGP0EZ00180	XP_018219323.1	99	0
SPGP0BI04080	XP_018223478.1	99	0
SPGP0KL00190	XP_018221095.1	99	0
SPGP0D01150	XP_018221743.1	99	0
SPGP0BI01450	XP_018223736.1	99	0
SPGP0BK02940	XP_018221189.1	98	0
SPGP0BI03840	XP_018223500.1	99	0
SPGP0C02900	XP_018220083.1	99	0
SPGP0WA00190	XP_018219847.1	99	0
SPGP0D02000	XP_018221825.1	99	0
SPGP0C02650	XP_018220108.1	99	0
SPGP0BE01260	XP_018223208.1	99	0
SPGP0U00850	XP_018224053.1	99	0
SPGP0OF00180	XP_018222699.1	99	0
SPGP0BI02460	XP_018223636.1	99	0
SPGP0BE02560	XP_018223082.1	99	0
SPGP0QC00100	XP_018221457.1	99	0
SPGP0BE02840	XP_018223057.1	99	0
SPGP0SH00130	XP_018223971.1	99	0
SPGP0BK01950	XP_018221282.1	99	0
SPGP0OR00170	XP_018218833.1	99	0
SPGP0BE01190	XP_018223215.1	99	0
SPGP0BI00640	XP_018223814.1	99	0
SPGP0M01180	XP_018220961.1	99	0
SPGP0BI03440	XP_018223538.1	99	0
SPGP0BI01290	XP_018223751.1	99	0
SPGP0C01900	XP_018220180.1	99	0
SPGP0BI02640	XP_018223618.1	99	0
SPGP0K01660	XP_018219423.1	99	0
SPGP0D03300	XP_018221950.1	99	0
SPGP0C01660	XP_018220201.1	99	0
SPGP0BI03770	XP_018223506.1	100	0
SPGP0C02060	XP_018220165.1	99	0
SPGP0C01830	XP_018220187.1	99	0
SPGP0BK02150	XP_018221262.1	99	0
SPGP0BK00620	XP_018221410.1	99	0
SPGP0C00500	XP_018220314.1	99	0
SPGP0K01610	XP_018219427.1	99	0
SPGP0K01960	XP_018219395.1	99	0
SPGP0EE00140	XP_018220733.1	99	0
SPGP0RI00160	XP_018220494.1	99	0
SPGP0VN00420	XP_018219832.1	99	0
SPGP0BE04920	XP_018222859.1	86	0
SPGP0BE01220	XP_018218943.1	99	0
SPGP0LV00100	XP_018223371.1	99	0
SPGP0BE04250	XP_018222928.1	99	0
SPGP0PL00150	XP_018219751.1	99	0
SPGP0BK00800	XP_018221393.1	99	0
SPGP0U00440	XP_018224093.1	99	0
SPGP0GV00120	XP_018218862.1	99	0
SPGP0OI00350	XP_018218915.1	99	0
SPGP0U00210	XP_018224115.1	99	1
SPGP0BE01100	XP_018223224.1	99	0
SPGP0C02850	XP_018220088.1	99	0
SPGP0C01300	XP_018220234.1	99	0
SPGP0OT00140	XP_018219133.1	99	0
SPGP0P00150	XP_018221638.1	99	0
SPGP0P00400	XP_018221613.1	99	0
SPGP0GK00130	XP_018219711.1	99	1
SPGP0KB00180	XP_018221120.1	99	0
SPGP0BK02520	XP_018221226.1	99	0
SPGP0HO00310	XP_018219972.1	99	0
SPGP0BK00970	XP_018221376.1	99	0
SPGP0BE03590	XP_018222992.1	99	0
SPGP0BK01470	XP_018221328.1	99	0
SPGP0IK00160	XP_018222113.1	100	0
SPGP0K00560	XP_018219528.1	99	0
SPGP0BK00790	XP_018221394.1	100	0
SPGP0NI00100	XP_018223906.1	99	0
SPGP0U00540	XP_018224083.1	99	0
SPGP0SL00180	XP_018220478.1	99	0
SPGP0NG00180	XP_018222770.1	99	0
SPGP0WB00100	XP_018222680.1	99	0
SPGP0BE01510	XP_018223184.1	99	0
SPGP0BI01810	XP_018223699.1	99	0
SPGP0BI01690	XP_018223711.1	99	0
SPGP0M00580	XP_018220902.1	99	0
SPGP0BI01340	XP_018223747.1	99	0
SPGP0EM00100	XP_018220723.1	99	0
SPGP0BE02780	XP_018223062.1	99	0
SPGP0P01570	XP_018221502.1	99	0
SPGP0K00700	XP_018219516.1	99	0
SPGP0N00430	XP_018219231.1	99	0
SPGP0MD00170	XP_018222392.1	99	0
SPGP0VZ00280	XP_018223892.1	99	0
SPGP0OX00210	XP_018219724.1	99	0
SPGP0KQ00120	XP_018219928.1	99	0
SPGP0JJ00130	XP_018219066.1	99	0
SPGP0BE02310	XP_018223107.1	94	5
SPGP0D01970	XP_018221823.1	99	0
SPGP0P02000	XP_018221458.1	96	0
SPGP0BI02880	XP_018223595.1	99	0
SPGP0D00330	XP_018221666.1	99	0
SPGP0EX00110	XP_018223420.1	99	0
SPGP0OF00120	XP_018222693.1	99	0
SPGP0CD00110	XP_018222528.1	99	0
SPGP0BK02570	XP_018221221.1	99	0
SPGP0BI00340	XP_018223844.1	99	0
SPGP0P01520	XP_018221507.1	99	0
SPGP0BI01520	XP_018223729.1	99	0
SPGP0P01410	XP_018221517.1	99	0
SPGP0OI00520	XP_018218898.1	99	0
SPGP0C01980	XP_018220172.1	99	0
SPGP0C00700	XP_018220294.1	99	0
SPGP0BK01380	XP_018221336.1	99	0
SPGP0WG00220	XP_018221016.1	99	0
SPGP0BK02720	XP_018221209.1	99	0
SPGP0TL00140	XP_018219084.1	99	0
[truncated: 3,076 more rows]

## Sheet: genes alleles inherited from Saccharomyces cerevisiae
Saccharomyces pastorianus CBS1503 predicted gene	Saccharomyces cerevisiae parental allele associated	Gene identities	Gene gaps
SPGP0B02470	YHR196W	99	0
SPGP0A04130	YDR197W	99	0
SPGP0L01790	YOR296W	99	0
SPGP0I00890	YJR063W	99	0
SPGP0BF01750	YIL156W-B	99	0
SPGP0I02390	YJL111W	99	0
SPGP0L00840	YOR190W	99	0
SPGP0BG00490	YCL021W-A	99	0
SPGP0H03340	YMR290C	99	0
SPGP0BS00100	YGL216W	100	0
SPGP0VT00100	YPL262W	99	0
SPGP0G00470	YKL161C	99	0
SPGP0H00720	YMR017W	99	0
SPGP0U00120	YAR035W	83	2
SPGP0A01500	YDL093W	99	0
SPGP0BF01580	YIL139C	99	0
SPGP0L01500	YOR264W	99	0
SPGP0L00150	YOR114W	99	0
SPGP0H01570	YMR110C	99	0
SPGP0BF01740	YIL156W	99	0
SPGP0H03020	YMR258C	99	0
SPGP0G00120	YKL197C	99	0
SPGP0A04950	YDR291W	99	0
SPGP0A01020	YDL145C	99	0
SPGP0H02000	YMR155W	99	0
SPGP0F03670	YBL085W	99	0
SPGP0BG00110	YCL064C	100	0
SPGP0X00480	YOL117W	99	0
SPGP0L02440	YOR369C	100	0
SPGP0B02500	YHR199C	99	0
SPGP0F00660	YBR240C	99	0
SPGP0H02910	YMR244C-A	99	0
SPGP0A02470	YDR018C	99	0
SPGP0L00440	YOR147W	99	0
SPGP0G00690	YKL137W	99	0
SPGP0A03920	YDR175C	99	0
SPGP0J01230	YOR014W	99	0
SPGP0J00310	YOL084W	99	0
SPGP0BO00100	YHR205W	99	0
SPGP0J00640	YOL051W	98	2
SPGP0BG00390	YCL032W	99	0
SPGP0BF01270	YIL108W	99	0
SPGP0BG00820	YCR019W	99	0
SPGP0UV00120	YPL243W	99	0
SPGP0A00930	YDL156W	99	0
SPGP0F00480	YBR257W	99	0
SPGP0I02990	YJL179W	99	0
SPGP0I02030	YJL070C	99	0
SPGP0B00380	YHL014C	99	0
SPGP0L02550	YKL221W	99	0
SPGP0A02160	YDL018C	99	0
SPGP0H02950	YMR251W	99	0
SPGP0F01280	YBR172C	99	0
SPGP0QX00200	YMR310C	99	0
SPGP0F01820	YBR115C	99	0
SPGP0H00920	YMR037C	99	0
SPGP0F03430	YBL056W	99	0
SPGP0A02660	YDR040C	98	0
SPGP0B00620	YHR010W	99	0
SPGP0A01920	YDL048C	99	0
SPGP0A02040	YDL033C	100	0
SPGP0I01280	YJR015W	100	0
SPGP0BF00210	YIR008C	99	0
SPGP0F01770	YBR121C	99	0
SPGP0J01010	YOL010W	100	0
SPGP0F01710	YBR128C	99	0
SPGP0I02680	YJL144W	98	0
SPGP0B00450	YHL007C	99	0
SPGP0F00190	YBR288C	99	0
SPGP0A03910	YDR174W	100	0
SPGP0I02630	YJL138C	99	0
SPGP0B01850	YHR134W	100	0
SPGP0F02880	YBR002C	99	0
SPGP0SR00110	YGL192W	99	0
SPGP0A00830	YDL168W	99	0
SPGP0B01040	YHR052W	99	0
SPGP0BF00600	YIL034C	100	0
SPGP0L01560	YOR271C	100	0
SPGP0NH00130	YAL005C	99	0
SPGP0G00260	YKL183W	99	0
SPGP0A05220	YDR318W	99	0
SPGP0FK00210	YGL202W	99	0
SPGP0I00770	YJR076C	99	0
SPGP0L01290	YOR241W	99	0
SPGP0B01270	YHR076W	99	0
SPGP0J00850	YOL026C	99	0
SPGP0B01010	YHR049W	99	0
SPGP0F01690	YBR130C	99	0
SPGP0I02460	YJL122W	99	0
SPGP0B00880	YHR036W	99	0
SPGP0A02180	YDL015C	99	0
SPGP0A04680	YDR261C	99	0
SPGP0G00250	YKL184W	99	0
SPGP0ME00130	YGL231C	100	0
SPGP0A04700	YDR263C	99	0
SPGP0WU00150	YER182W	99	0
SPGP0DL00130	YER187W	92	0
SPGP0L00470	YOR150W	99	0
SPGP0G00570	YKL149C	99	0
SPGP0BG00630	YCL001W	100	0
SPGP0A01320	YDL113C	99	0
SPGP0BF01800	YIL161W	99	0
SPGP0B02170	YHR166C	99	0
SPGP0F03450	YBL058W	98	0
SPGP0L00300	YOR130C	99	0
SPGP0H01380	YMR090W	99	0
SPGP0A00330	YDL223C	99	0
SPGP0I01550	YJL013C	99	0
SPGP0A04190	YDR205W	99	0
SPGP0A04650	YDR258C	100	0
SPGP0I02720	YJL148W	98	1
SPGP0NA00110	YCR098C	99	0
SPGP0B02360	YHR185C	100	0
SPGP0H01960	YMR150C	99	0
SPGP0A00390	YDL216C	99	0
SPGP0A00740	YDL178W	99	0
SPGP0L01310	YOR243C	99	0
SPGP0G00780	YKL126W	99	0
SPGP0BF01190	YIL101C	99	0
SPGP0H03120	YMR268C	99	0
SPGP0L01300	YOR242C	99	0
SPGP0I03320	YJL217W	98	0
SPGP0BG00120	YCL063W	99	0
SPGP0L00420	YOR144C	99	0
SPGP0B02190	YHR168W	99	0
SPGP0A03440	YDR123C	99	0
SPGP0F02140	YBR081C	99	0
SPGP0VT00130	YPL258C	99	0
SPGP0H00640	YMR009W	98	0
SPGP0B01780	YHR127W	99	0
SPGP0J00410	YOL073C	99	0
SPGP0H00940	YMR039C	99	1
SPGP0I00170	YJR138W	99	0
SPGP0L01160	YOR227W	99	0
SPGP0I00620	YJR094C	100	0
SPGP0A03210	YDR098C	99	0
SPGP0BG00940	YCR030C	99	0
SPGP0I02820	YJL160C	99	0
SPGP0X00290	YOL138C	99	0
SPGP0B01710	YHR119W	99	0
SPGP0L02300	YOR353C	99	0
SPGP0L02050	YOR326W	99	0
SPGP0I02420	YJL116C	99	0
SPGP0H02920	YMR246W	99	0
SPGP0I00540	YJR101W	99	0
SPGP0J01760	YOR075W	99	0
SPGP0X00120	YOL156W	98	0
SPGP0F00830	YBR221C	99	0
SPGP0F00340	YBR272C	99	0
SPGP0B00320	YHL020C	99	0
SPGP0A02640	YDR036C	99	0
SPGP0G00790	YKL125W	99	0
SPGP0G00480	YKL160W	100	0
SPGP0B00730	YHR021C	100	0
SPGP0H00200	YML037C	99	0
SPGP0BF01390	YIL120W	99	0
SPGP0I01590	YJL020C	98	1
SPGP0F02660	YBR025C	99	0
SPGP0BF01020	YIL079C	99	0
SPGP0J01530	YOR047C	99	0
SPGP0F03860	YBL106C	99	0
SPGP0F01950	YBR102C	99	0
SPGP0H00710	YMR016C	99	0
SPGP0B01460	YHR094C	99	0
SPGP0B00840	YHR032W	99	0
SPGP0B00590	YHR007C	99	0
SPGP0A01510	YDL092W	99	0
SPGP0BF00400	YIL010W	99	0
SPGP0LL00110	YAL026C	99	0
SPGP0F03770	YBL095W	99	0
SPGP0A00100	YNL336W	99	0
SPGP0LL00200	YAL034W-A	99	0
SPGP0A01310	YDL114W	99	0
SPGP0F02080	YBR085C-A	100	0
SPGP0BF01000	YIL077C	99	0
SPGP0B02280	YHR177W	99	0
SPGP0BF00780	YIL052C	98	0
SPGP0F02000	YBR095C	99	0
SPGP0I03010	YJL181W	99	0
SPGP0A05080	YDR304C	99	0
SPGP0F01250	YBR176W	99	0
SPGP0I01700	YJL035C	99	0
SPGP0IJ00110	YPL218W	90	0
SPGP0B01640	YHR112C	99	0
SPGP0BG00310	YCL040W	99	0
SPGP0I00410	YJR112W-A	99	0
SPGP0A01010	YDL146W	99	0
SPGP0G01130	YKL085W	99	0
SPGP0F02460	YBR047W	99	0
SPGP0I01940	YJL060W	99	0
SPGP0A04480	YDR239C	99	0
SPGP0I01010	YJR051W	99	0
SPGP0F01840	YBR112C	99	1
SPGP0A03450	YDR124W	99	0
SPGP0H02760	YMR230W	99	0
SPGP0L01430	YOR256C	99	0
SPGP0B02010	YHR150W	99	0
SPGP0F03020	YBL014C	99	0
SPGP0X00200	YOL147C	99	0
SPGP0I02010	YJL068C	98	0
SPGP0I00910	YJR061W	99	0
SPGP0I02940	YJL173C	98	0
SPGP0B02450	YHR194W	99	0
SPGP0A04150	YDR200C	99	0
SPGP0L00820	YOR188W	99	0
SPGP0L00790	YOR185C	99	0
SPGP0A00380	YDL217C	99	0
SPGP0FK00140	YGL210W	99	0
SPGP0F01190	YBR183W	99	0
SPGP0G00400	YKL167C	99	0
SPGP0TI00110	YAL062W	99	0
SPGP0I01900	YJL056C	99	0
SPGP0H01160	YMR066W	99	0
SPGP0L01490	YOR262W	99	0
SPGP0A04080	YDR191W	99	0
SPGP0L00170	YOR116C	99	0
SPGP0H01590	YMR112C	99	0
SPGP0B02340	YHR183W	99	0
SPGP0BFtrna15E	YDR278C	100	0
SPGP0G00100	YKL201C	99	0
SPGP0H02020	YMR157C	99	0
SPGP0A00480	YDL207W	99	0
SPGP0F00130	YBR295W	99	0
SPGP0A02410	YDR012W	99	0
SPGP0F00640	YBR242W	100	0
SPGP0A01130	YDL133W	99	0
SPGP0L02340	YOR357C	100	0
SPGP0J00620	YOL052C-A	99	0
SPGP0A02480	YDR019C	99	0
SPGP0J00330	YOL082W	99	0
SPGP0A01680	YDL076C	99	0
SPGP0BF01250	YIL106W	99	0
SPGP0BF01640	YIL146C	99	0
SPGP0BG00920	YCR028C	99	0
SPGP0F03560	YBL071W-A	98	0
SPGP0I01880	YJL054W	99	0
SPGP0B00360	YHL016C	99	0
SPGP0L02530	YOR380W	99	0
SPGP0B00690	YHR017W	99	0
SPGP0SR00130	YGL190C	99	0
SPGP0I02000	YJL066C	100	0
SPGP0B00680	YHR016C	99	0
SPGP0A02050	YDL031W	99	0
SPGP0F03410	YBL054W	99	0
SPGP0A02680	YDR042C	99	0
SPGP0BF01540	YIL135C	99	0
SPGP0QX00180	YMR312W	99	0
SPGP0H02980	YMR253C	99	0
SPGP0J01570	YOR052C	99	0
SPGP0F01670	YBR132C	99	0
SPGP0F01750	YBR123C	99	0
SPGP0A04900	YDR285W	99	0
SPGP0B02070	YHR156C	99	0
SPGP0B00470	YHL004W	99	0
SPGP0H01370	YMR089C	99	0
SPGP0A03030	YDR079W	100	0
SPGP0TH00100	YPL273W	100	0
SPGP0I00280	YJR127C	99	0
SPGP0B01870	YHR136C	99	0
SPGP0BF00660	YIL040W	99	0
SPGP0I01300	YJR013W	99	0
SPGP0I00940	YJR058C	99	0
SPGP0I00550	YJR100C	99	0
SPGP0I00750	YJR078W	99	0
SPGP0I02950	YJL174W	99	0
SPGP0A02060	YDL030W	99	0
SPGP0H01000	YMR047C	99	0
SPGP0J01910	YOR092W	99	0
SPGP0B01890	YHR138C	99	0
SPGP0I00360	YJR118C	99	0
SPGP0F02690	YBR022W	100	0
SPGP0A03960	YDR179C	99	0
SPGP0J00360	YOL078W	99	0
SPGP0F03570	YBL072C	100	0
SPGP0A04490	YDR240C	100	0
SPGP0F03610	YBL078C	100	0
SPGP0A02170	YDL017W	99	0
SPGP0B00900	YHR038W	99	0
SPGP0A00310	YDL225W	99	0
SPGP0A05140	YDR310C	99	0
SPGP0DL00100	YER184C	99	0
SPGP0I01390	YJR005C-A	100	0
SPGP0L00360	YOR137C	99	0
SPGP0L00490	YOR152C	99	0
SPGP0F02170	YBR078W	99	0
SPGP0F00740	YBR233W	99	0
SPGP0I01480	YJL004C	99	0
SPGP0F02520	YBR041W	99	0
SPGP0DL00110	YER185W	99	0
SPGP0G00230	YKL186C	99	0
SPGP0IY00190	YGL250W	99	0
SPGP0I03220	YJL206C	99	0
SPGP0BO00150	YHR210C	99	0
SPGP0B00180	YHL034C	99	0
SPGP0A01300	YDL115C	99	0
SPGP0BF01530	YIL134W	99	0
SPGP0L01550	YOR270C	99	0
SPGP0I01570	YJL016W	99	0
SPGP0QG00160	YAL047C	99	0
SPGP0H02290	YMR184W	99	0
SPGP0F02090	YBR085W	99	0
SPGP0H01280	YMR078C	99	0
SPGP0F01530	YBR148W	99	0
SPGP0H01900	YMR144W	99	0
SPGP0BG00520	YCL016C	99	0
SPGP0G00800	YKL124W	99	0
SPGP0L00580	YOR161C	99	0
SPGP0X00300	YOL137W	99	0
SPGP0J01130	YOR003W	99	0
SPGP0F02310	YBR062C	99	0
SPGP0BF01260	YIL107C	99	0
SPGP0A02450	YDR016C	99	0
SPGP0A00410	YDL214C	99	0
SPGP0L01360	YOR249C	99	0
SPGP0BG00130	YCL061C	99	0
SPGP0A00350	YDL220C	99	0
SPGP0A03420	YDR121W	98	1
SPGP0BF01440	YIL125W	99	0
SPGP0BG00370	YCL034W	99	0
SPGP0NA00100	YCR099C	99	0
SPGP0J01810	YOR080W	99	0
SPGP0H01890	YMR143W	99	0
SPGP0J00430	YOL071W	99	0
SPGP0X00240	YOL143C	99	0
SPGP0I00590	YJR096W	99	0
SPGP0L01180	YOR229W	98	1
SPGP0J00230	YOL092W	99	0
SPGP0L01980	YOR317W	99	0
SPGP0H02900	YMR244W	99	0
SPGP0A03270	YDR105C	99	0
SPGP0AC00100	YLL021W	81	1
SPGP0I00180	YJR137C	99	0
SPGP0F02330	YBR060C	99	0
SPGP0BF00390	YIL009C-A	99	0
SPGP0H00220	YML035C	99	0
SPGP0I02840	YJL162C	98	1
SPGP0J01740	YOR073W	99	0
SPGP0L01830	YOR299W	99	0
SPGP0F00580	YBR248C	99	0
SPGP0H03050	YMR261C	99	0
SPGP0L02320	YOR355W	99	0
SPGP0G00710	YKL134C	99	0
SPGP0B01690	YHR117W	99	0
SPGP0LA00100	YER188W	90	0
SPGP0VR00140	YLR300W	86	0
SPGP0F01270	YBR173C	99	0
SPGP0I02400	YJL112W	99	0
SPGP0F01980	YBR097W	99	0
SPGP0H00550	YMR001C	99	0
SPGP0H00880	YMR033W	99	0
SPGP0X00140	YOL154W	99	0
SPGP0F00360	YBR270C	99	0
SPGP0L02180	YOR341W	99	0
SPGP0A02580	YDR030C	99	0
SPGP0J00290	YOL086W-A	99	0
SPGP0A00770	YDL175C	99	0
SPGP0L01040	YOR213C	99	0
SPGP0I01150	YJR035W	99	0
SPGP0B01450	YHR093W	99	0
SPGP0A03890	YDR172W	99	0
SPGP0I02750	YJL153C	99	0
SPGP0H00770	YMR022W	100	0
SPGP0B00860	YHR034C	99	1
SPGP0ME00150	YGL229C	99	0
SPGP0A01530	YDL090C	99	0
SPGP0A01660	YDL078C	99	0
SPGP0A00120	YNL334C	98	0
SPGP0A01290	YDL116W	99	0
SPGP0B01400	YHR088W	99	0
SPGP0F02060	YBR087W	99	0
SPGP0J00810	YOL031C	99	0
SPGP0I03030	YJL184W	99	0
SPGP0A05060	YDR302W	99	0
SPGP0J00990	YOL012C	99	0
SPGP0B01560	YHR104W	99	0
SPGP0B00230	YHL029C	99	0
SPGP0F02950	YBL006C	99	0
SPGP0F02280	YBR066C	99	0
SPGP0A04310	YDR221W	99	0
SPGP0QQ00170	YAR007C	99	0
SPGP0J00120	YOL104C	99	0
SPGP0I01760	YJL042W	99	0
SPGP0I01530	YJL011C	100	0
SPGP0B00960	YHR044C	99	0
SPGP0CB00170	YIR027C	99	0
SPGP0BF00830	YIL061C	99	0
SPGP0B02430	YHR192W	99	0
SPGP0A04810	YDR277C	99	0
SPGP0A04170	YDR202C	99	0
SPGP0A04990	YDR295C	99	0
SPGP0F02120	YBR083W	99	0
SPGP0I01850	YJL051W	99	0
SPGP0F03000	YBL011W	99	0
SPGP0F03550	YBL069W	99	0
SPGP0G00420	YKL165C	99	0
SPGP0H01750	YMR128W	99	0
SPGP0L00800	YOR186W	98	0
SPGP0A00290	YDL227C	99	0
SPGP0I02070	YJL074C	99	0
SPGP0L00970	YOR206W	99	0
SPGP0F03240	YBL035C	99	0
SPGP0BG00430	YCL028W	99	1
SPGP0QO00120	YGL238W	99	0
SPGP0H02220	YMR177W	99	0
SPGP0H01140	YMR064W	99	0
SPGP0BG00400	YCL031C	99	0
SPGP0L00110	YOR110W	99	0
SPGP0I01180	YJR032W	99	0
SPGP0BF00750	YIL049W	98	0
SPGP0B02320	YHR181W	99	0
SPGP0A01480	YDL097C	99	0
SPGP0A02780	YDR054C	99	0
SPGP0H03090	YMR265C	99	0
SPGP0G00380	YKL170W	100	0
SPGP0A02430	YDR014W	99	0
SPGP0BG00160	YCL057C-A	99	0
SPGP0F01090	YBR193C	99	0
SPGP0H02040	YMR159C	99	0
SPGP0I03090	YJL191W	99	0
SPGP0X00440	YOL122C	99	0
SPGP0A00460	YDL209C	99	0
SPGP0F01360	YBR164C	99	0
SPGP0J00350	YOL080C	99	0
SPGP0J00600	YOL054W	100	0
SPGP0L01640	YOR280C	99	0
SPGP0F01380	YBR162W-A	99	0
SPGP0BG00720	YCR009C	99	0
SPGP0H00800	YMR025W	99	0
SPGP0BF01620	YIL144W	99	0
SPGP0H00280	YML028W	100	0
SPGP0L01260	YOR238W	100	0
SPGP0A01600	YDL084W	99	0
SPGP0B00420	YHL010C	99	0
SPGP0G00520	YKL155C	99	0
SPGP0L02510	YOR377W	99	0
SPGP0B00670	YHR015W	99	0
SPGP0F03400	YBL052C	99	0
SPGP0A02700	YDR044W	100	0
SPGP0B01130	YHR063C	99	0
SPGP0BF00230	YIR006C	99	0
SPGP0H00960	YMR041C	100	0
SPGP0I02980	YJL178C	99	0
SPGP0J01550	YOR049C	99	0
SPGP0J01000	YOL011W	99	0
SPGP0B02050	YHR154W	99	0
SPGP0A03460	YDR125C	99	0
SPGP0J00970	YOL014W	93	0
SPGP0B00410	YHL011C	99	0
SPGP0I02550	YJL130C	99	0
SPGP0F02840	YBR006W	99	0
SPGP0F01740	YBR125C	99	0
SPGP0L01970	YOR316C	99	0
SPGP0H00340	YML022W	99	0
SPGP0A03630	YDR144C	99	0
SPGP0I01920	YJL058C	99	0
SPGP0H00690	YMR014W	99	0
SPGP0J01540	YOR048C	99	0
SPGP0I02960	YJL176C	99	0
SPGP0VT00170	YPL255W	100	0
SPGP0B01230	YHR072W-A	100	0
SPGP0UV00130	YPL242C	99	0
SPGP0X00430	YOL123W	99	0
SPGP0ML00110	YAL054C	99	0
SPGP0H01670	YMR120C	99	0
SPGP0A02150	YDL019C	99	0
SPGP0A01490	YDL095W	99	0
SPGP0BG00810	YHR145C	98	0
SPGP0F03170	YBL029W	99	0
SPGP0RF00120	YAL058W	99	0
SPGP0F03630	YBL080C	99	0
SPGP0F03490	YBL061C	98	0
SPGP0A05160	YDR312W	100	0
SPGP0I01370	YJR007W	99	0
SPGP0L00340	YOR134W	99	0
SPGP0DL00120	YER186C	96	1
SPGP0H02240	YMR179W	99	0
SPGP0F00710	YBR235W	99	0
SPGP0L00510	YOR154W	99	0
SPGP0H03380	YMR294W	100	0
SPGP0BO00130	YHR208W	99	0
SPGP0A04780	YDR273W	99	0
SPGP0BF01510	YIL132C	99	0
SPGP0F01210	YBR181C	99	0
SPGP0I01510	YJL008C	100	0
SPGP0F00380	YBR268W	99	0
SPGP0H01740	YMR127C	99	0
SPGP0A04160	YDR201W	99	0
SPGP0I00870	YJR065C	99	0
SPGP0L00930	YOR201C	99	0
SPGP0A03310	YDR109C	99	0
SPGP0BF01240	YIL105C	99	0
SPGP0G00810	YKL122C	99	0
SPGP0H01250	YMR075W	99	0
SPGP0H01920	YMR146C	100	0
SPGP0A03240	YDR101C	99	0
SPGP0A00430	YDL212W	99	0
SPGP0BF01090	YIL090W	99	0
SPGP0H02690	YMR223W	99	0
SPGP0A03640	YDR145W	99	0
SPGP0L01340	YOR246C	99	0
SPGP0I00130	YJR142W	99	0
SPGP0A04060	YDR189W	99	0
SPGP0F01010	YBR201W	99	0
SPGP0B02210	YHR170W	99	0
SPGP0F00790	YBR227C	99	0
SPGP0I00660	YJR090C	99	0
SPGP0J01830	YOR083W	98	1
SPGP0A03940	YDR177W	99	0
SPGP0F01410	YBR160W	99	0
SPGP0L02260	YOR349W	99	0
SPGP0F00810	YBR223C	99	0
SPGP0F01140	YBR188C	98	0
SPGP0H01170	YMR067C	99	0
SPGP0A04970	YDR293C	99	0
SPGP0A03100	YDR085C	98	0
SPGP0A02600	YDR032C	99	0
SPGP0BG00140	YCL059C	99	0
SPGP0B01670	YHR115C	99	0
SPGP0G00730	YKL132C	99	0
SPGP0H03110	YMR267W	100	0
SPGP0I00210	YJR135C	99	0
SPGP0BF00870	YIL065C	100	0
SPGP0A01670	YDL077C	99	0
SPGP0A02690	YDR043C	100	0
SPGP0BG00960	YCR032W	99	0
SPGP0BF01350	YIL116W	99	0
SPGP0DG00110	YPL278C	100	0
SPGP0SC00120	YER174C	99	0
SPGP0F01960	YBR101C	99	0
SPGP0H03060	YMR262W	99	0
SPGP0A00690	YDL183C	99	0
SPGP0J00720	YOL042W	99	0
SPGP0F02500	YBR043C	99	0
SPGP0B01950	YHR143W-A	100	0
SPGP0I02740	YJL151C	99	0
SPGP0QG00140	YAL044W-A	99	0
SPGP0I01170	YJR033C	99	0
SPGP0H02930	YMR247C	99	0
SPGP0H00600	YMR006C	99	0
SPGP0A01850	YDL056W	99	0
SPGP0J01490	YOR043W	99	0
SPGP0X00160	YOL152W	99	0
SPGP0H00570	YMR003W	99	0
SPGP0G01140	YKL084W	99	0
SPGP0B00800	YHR028C	99	0
SPGP0ME00170	YGL227W	99	0
SPGP0A03750	YDR159W	99	0
SPGP0J01890	YOR090C	99	0
SPGP0I03050	YJL186W	99	0
SPGP0J00590	YOL055C	100	0
SPGP0B01530	YHR101C	99	0
SPGP0H00750	YMR020W	99	0
SPGP0B01420	YHR090C	99	0
SPGP0B01930	YHR142W	100	0
SPGP0F02040	YBR089C-A	100	0
SPGP0F03820	YBL102W	99	0
SPGP0A01350	YDL110C	100	0
SPGP0A03660	YDR147W	99	0
SPGP0A05040	YDR300C	99	0
SPGP0B00330	YHL019C	99	0
SPGP0F02970	YBL008W	99	0
SPGP0B01680	YHR116W	100	0
SPGP0F01470	YBR154C	99	0
SPGP0L02060	YOR327C	99	0
SPGP0QQ00110	YFL020C	97	0
SPGP0A03410	YDR120C	99	0
SPGP0I01040	YJR048W	100	0
SPGP0F03790	YBL098W	99	0
SPGP0H00170	YML042W	99	0
SPGP0F03700	YBL088C	99	0
SPGP0BD00110	YAL037W	99	0
SPGP0A04790	YDR275W	99	0
SPGP0H01820	YMR135C	99	1
SPGP0A05010	YDR297W	99	0
SPGP0B02410	YHR190W	99	0
SPGP0FK00240	YGL198W	99	0
SPGP0I00830	YJR069C	99	0
SPGP0H00250	YML031W	99	0
SPGP0BG00790	YCR017C	99	0
SPGP0L00280	YOR128C	99	0
SPGP0L00750	YOR180C	99	0
SPGP0I02090	YJL078C	99	0
SPGP0VT00110	YPL260W	99	0
SPGP0RN00140	YER164W	92	0
SPGP0I01740	YJL039C	99	0
SPGP0QO00100	YGL236C	99	0
SPGP0A01110	YDL135C	99	0
SPGP0BG00420	YCL029C	99	0
SPGP0OP00140	YAR028W	98	0
SPGP0L01780	YOR295W	99	0
SPGP0A00500	YDL205C	99	0
SPGP0G00640	YKL141W	99	0
SPGP0L00130	YOR112W	99	0
SPGP0F00170	YBR290W	100	0
SPGP0I02470	YJL123C	98	2
SPGP0L01080	YOR217W	99	0
SPGP0H02200	YMR175W	100	0
SPGP0X00420	YOL124C	99	0
SPGP0BF01610	YIL143C	99	0
SPGP0A00440	YDL211C	98	0
SPGP0RN00130	YER165W	99	0
SPGP0A00990	YDL148C	99	0
SPGP0F01340	YBR166C	99	0
SPGP0I02120	YJL082W	99	0
SPGP0L02280	YOR351C	99	0
SPGP0A05250	YDR320C-A	99	0
SPGP0J00370	YOL077W-A	100	0
SPGP0G01100	YKL088W	99	0
SPGP0L01880	YOR304C-A	100	0
SPGP0F03120	YBL024W	99	0
SPGP0BF01600	YIL142W	99	0
SPGP0X00390	YOL127W	100	0
SPGP0L01650	YOR281C	99	0
SPGP0G00500	YKL157W	99	0
SPGP0I02040	YJL071W	99	0
SPGP0B00650	YHR013C	99	0
SPGP0BG00880	YCR024C	99	0
SPGP0B00400	YHL012W	99	0
SPGP0A02720	YDR046C	99	0
SPGP0A01990	YDL042C	99	0
SPGP0A02030	YDL035C	99	0
SPGP0I00200	YJR135W-A	99	0
SPGP0CB00290	YIR039C	99	0
SPGP0J01020	YOL009C	99	0
SPGP0F01450	YBR156C	99	0
SPGP0B01330	YHR081W	100	0
SPGP0H00310	YML025C	99	0
SPGP0J01770	YOR076C	99	0
SPGP0F02860	YBR004C	99	0
SPGP0F01720	YBR127C	95	0
SPGP0I00240	YJR132W	99	0
SPGP0SR00150	YGL187C	100	0
SPGP0QD00140	YGL179C	99	0
SPGP0B00430	YHL009C	99	0
SPGP0H02260	YMR181C	99	0
SPGP0I00190	YJR136C	99	0
SPGP0I02910	YJL170C	99	0
SPGP0A00890	YDL160C-A	100	0
SPGP0BG00220	YCL051W	99	0
SPGP0BF01160	YIL097W	99	0
SPGP0I00790	YJR074W	99	0
SPGP0H00980	YMR043W	99	1
SPGP0X00450	YOL121C	99	0
SPGP0H03370	YMR293C	99	0
SPGP0RF00130	YAL056W	99	0
SPGP0B01740	YHR122W	99	0
SPGP0B01110	YHR061C	99	0
SPGP0A03740	YDR158W	99	0
SPGP0B01210	YHR071W	99	0
SPGP0A00910	YDL159W	99	0
SPGP0BF00160	YIR013C	99	0
SPGP0G00540	YKL152C	99	0
SPGP0B01430	YHR091C	99	0
SPGP0RF00100	YAL060W	99	0
SPGP0A01470	YDL098C	99	0
SPGP0BF01570	YIL138C	100	0
SPGP0I01680	YJL033W	99	0
SPGP0H02590	YMR213W	99	0
SPGP0BF00290	YIL001W	99	0
SPGP0A05100	YDR306C	99	0
SPGP0I01350	YJR009C	100	0
SPGP0F00690	YBR237W	99	0
SPGP0L02450	YOR370C	99	0
SPGP0I03260	YJL210W	99	0
SPGP0QQ00130	YAR018C	99	0
SPGP0A00790	YDL173W	99	0
SPGP0L00530	YOR156C	99	0
SPGP0BO00110	YHR206W	99	0
SPGP0F03470	YBL059C-A	99	0
SPGP0F00750	YBR231C	99	0
SPGP0H01490	YMR101C	99	0
SPGP0F02560	YBR037C	99	0
SPGP0H01560	YMR109W	99	0
SPGP0H03390	YMR295C	99	1
SPGP0X00540	YOL111C	99	0
SPGP0IY00150	YGL246C	99	0
SPGP0A04630	YDR256C	99	0
SPGP0L01410	YOR254C	99	0
SPGP0H00410	YML015C	99	0
SPGP0B02270	YHR176W	99	0
SPGP0F03210	YBL032W	99	0
SPGP0I01220	YJR024C	99	0
SPGP0H01270	YMR077C	100	0
SPGP0G00330	YKL175W	99	0
SPGP0G00830	YKL120W	99	0
SPGP0A00450	YDL210W	99	0
SPGP0BF01110	YIL092W	99	0
SPGP0A03620	YDR143C	99	0
SPGP0BF01400	YIL121W	99	0
SPGP0J01850	YOR085W	99	0
SPGP0A00320	YDL224C	99	0
SPGP0BF00580	YIL031W	100	0
SPGP0I00640	YJR092W	99	0
SPGP0BG00860	YCR021C	99	0
SPGP0A00340	YDL222C	99	0
SPGP0G00900	YKL110C	99	0
SPGP0H01470	YMR099C	100	0
SPGP0G00390	YKL168C	99	0
SPGP0A03120	YDR087C	99	0
SPGP0A02930	YDR069C	99	0
SPGP0B02460	YHR195W	99	0
SPGP0I00230	YJR133W	99	0
SPGP0A01170	YDL129W	99	0
SPGP0F00120	YBR296C	99	0
SPGP0A02570	YDR028C	99	0
SPGP0G00750	YKL129C	99	0
SPGP0A00780	YDL174C	99	0
SPGP0A04870	YDR282C	99	0
SPGP0NH00140	YAL007C	100	0
SPGP0I03380	YOL159C	99	0
SPGP0H00430	YML013W	99	0
SPGP0BF01370	YIL118W	100	0
SPGP0A01900	YDL051W	99	0
SPGP0I00300	YJR125C	99	0
SPGP0H00740	YMR019W	99	0
SPGP0I02530	YJL128C	99	0
SPGP0J01700	YOR067C	99	0
SPGP0F00320	YBR274W	99	0
SPGP0A02100	YDL025C	99	0
SPGP0L02490	YOR374W	99	0
SPGP0I02790	YJL157C	99	0
SPGP0QG00120	YAL043C	99	0
SPGP0I01190	YJR031C	99	0
SPGP0BF01080	YIL089W	99	0
SPGP0F01000	YBR201C-A	100	0
SPGP0F01940	YBR103W	99	0
SPGP0H00510	YML005W	99	0
SPGP0X00180	YOL149W	99	0
SPGP0B00780	YHR026W	99	0
SPGP0F02680	YBR023C	99	0
SPGP0ME00110	YGL233W	99	0
SPGP0A04200	YDR206W	99	0
SPGP0I03070	YJL189W	100	0
SPGP0F01420	YBR159W	99	0
SPGP0F02730	YBR018C	100	0
SPGP0B01630	YHR111W	99	0
SPGP0BF01120	YIL093C	100	0
SPGP0F03840	YBL104C	99	0
SPGP0B01910	YHR140W	99	0
SPGP0F02020	YBR093C	99	0
SPGP0J01310	YOR022C	99	0
SPGP0B00270	YHL025W	99	0
SPGP0I02640	YJL139C	99	0
SPGP0BF00560	YIL027C	100	0
SPGP0F02790	YBR011C	99	0
SPGP0A02810	YDR057W	99	0
SPGP0F01880	YBR109C	99	0
SPGP0A04350	YDR225W	100	0
SPGP0A04420	YDR233C	99	0
SPGP0BG00190	YCL055W	99	0
SPGP0F03200	YBL031W	99	0
SPGP0F00470	YBR258C	99	0
SPGP0A01770	YDL065C	99	0
SPGP0I02300	YJL101C	99	0
SPGP0I02250	YJL096W	99	0
SPGP0B01000	YHR048W	99	0
SPGP0A04320	YDR222W	99	0
SPGP0ME00200	YGL225W	99	0
SPGP0L01700	YOR287C	99	0
SPGP0H00130	YML048W	99	0
SPGP0A01280	YDL117W	99	0
SPGP0B01700	YHR118C	99	0
SPGP0L00730	YOR178C	99	0
SPGP0H01060	YMR055C	100	0
SPGP0BF01380	YIL119C	98	1
SPGP0F01780	YBR120C	100	0
SPGP0A02740	YDR049W	99	0
SPGP0BF00910	YIL069C	99	0
SPGP0I02520	YJL127C-B	100	0
SPGP0J00630	YOL052C	99	0
SPGP0I00810	YJR072C	99	0
SPGP0OP00120	YAR029W	98	0
SPGP0B02020	YHR151C	99	0
SPGP0BG00440	YCL027W	99	0
SPGP0G00170	YKL192C	99	0
SPGP0H01100	YMR060C	99	0
SPGP0G00620	YKL143W	99	0
SPGP0A00520	YDL203C	99	0
SPGP0H01680	YMR121C	99	0
SPGP0A01570	YDL086W	99	0
SPGP0BF01590	YIL140W	99	0
SPGP0A00420	YDL213C	99	0
SPGP0F00150	YBR293W	99	0
SPGP0BF01340	YIL115C	99	0
SPGP0BG00620	YCL002C	99	0
SPGP0F01020	YBR200W	99	0
SPGP0I01230	YJR022W	100	0
SPGP0H03360	YMR292W	100	0
SPGP0L01060	YOR215C	99	0
SPGP0QL00150	YAL019W	99	0
SPGP0X00400	YOL126C	99	0
SPGP0B00770	YHR025W	99	0
SPGP0GU00130	YPL266W	99	0
SPGP0F02800	YBR010W	100	0
SPGP0I02140	YJL084C	99	0
SPGP0H03030	YMR259C	99	0
SPGP0H03130	YMR269W	100	0
SPGP0NS00130	YGL194C-A	99	0
SPGP0H02080	YMR163C	99	0
SPGP0G01160	YKL081W	99	0
SPGP0BG00970	YCR033W	99	0
SPGP0L01660	YOR283W	99	0
SPGP0I03300	YJL214W	99	0
SPGP0BF00880	YIL066C	99	0
SPGP0B02540	YHR202W	99	0
SPGP0G00560	YKL150W	99	0
SPGP0A02000	YDL040C	99	0
SPGP0H02880	YMR242C	100	0
SPGP0H03310	YMR287C	99	0
SPGP0JC00110	YNL012W	81	0
SPGP0F02870	YBR003W	99	0
SPGP0A03190	YDR096W	99	0
SPGP0F02990	YBL010C	99	0
SPGP0B01520	YHR100C	99	0
SPGP0J01510	YOR045W	99	0
SPGP0J01040	YOL007C	100	0
SPGP0A03830	YDR167W	100	0
SPGP0B00980	YHR046C	99	0
SPGP0B00630	YHR011W	99	0
SPGP0B00110	YHL044W	98	0
SPGP0H00290	YML027W	99	0
SPGP0L00670	YOR172W	99	0
SPGP0H01630	YMR116C	99	0
SPGP0I00260	YJR130C	99	0
SPGP0A03990	YDR181C	99	0
SPGP0J01180	YOR008C	98	2
SPGP0H00650	YMR010W	99	0
SPGP0H02110	YMR166C	99	0
SPGP0B01580	YHR106W	99	0
SPGP0H02280	YMR183C	99	0
SPGP0A01730	YDL070W	99	0
SPGP0BF01140	YIL095W	99	0
SPGP0B01170	YHR067W	100	0
SPGP0BF00700	YIL044C	99	0
SPGP0A05290	YDR323C	99	0
SPGP0LL00160	YAL031C	99	0
SPGP0B01760	YHR124W	99	0
SPGP0G00980	YKL101W	99	0
SPGP0B02180	YHR167W	99	0
SPGP0BF00180	YIR011C	99	0
SPGP0I02730	YJL149W	99	0
SPGP0A01450	YDL100C	99	0
SPGP0F02610	YBR031W	99	0
SPGP0H02610	YMR215W	99	0
SPGP0BF01550	YIL136W	99	0
SPGP0A05120	YDR308C	99	0
SPGP0I01330	YJR010C-A	100	0
SPGP0F02220	YBR072W	99	0
SPGP0F01170	YBR185C	99	0
SPGP0G00600	YKL145W	99	0
SPGP0L00550	YOR158W	99	0
SPGP0H00760	YMR021C	99	0
SPGP0H02210	YMR176W	99	0
SPGP0I03240	YJL208C	99	0
SPGP0I01790	YJL045W	99	0
SPGP0F00670	YBR239C	99	0
SPGP0A01950	YDL045W-A	99	0
SPGP0J00830	YOL028C	99	0
SPGP0I02930	YJL172W	99	0
SPGP0QX00210	YMR309C	99	0
SPGP0BF00790	YIL053W	99	0
SPGP0A00620	YDL192W	99	0
SPGP0F01520	YBR149W	99	0
SPGP0IY00170	YGL248W	99	0
SPGP0H00680	YMR013C	100	0
SPGP0I03060	YJL187C	99	0
SPGP0L01470	YOR260W	99	0
SPGP0A03600	YDR141C	99	0
SPGP0F03230	YBL034C	99	0
SPGP0H01210	YMR071C	99	0
SPGP0SC00110	YER175C	99	0
SPGP0FK00180	YGL206C	99	0
SPGP0BF01130	YIL094C	99	0
SPGP0BF01280	YIL109C	99	0
SPGP0QX00100	YMR319C	99	0
SPGP0A04030	YDR185C	99	0
SPGP0BF00260	YIR003W	99	0
SPGP0A00220	YDL235C	99	0
SPGP0L01450	YOR258W	99	0
SPGP0BF01330	YIL114C	99	0
SPGP0BF01420	YIL123W	99	0
SPGP0SR00140	YGL189C	100	0
SPGP0QG00130	YAL044C	100	0
SPGP0IG00120	YPL249C	99	0
SPGP0G00490	YKL159C	100	0
SPGP0H01950	YMR149W	100	0
SPGP0J01870	YOR087W	99	0
SPGP0L00620	YOR165W	99	0
SPGP0F03690	YBL087C	98	1
SPGP0H02740	YMR228W	99	0
SPGP0BG00930	YCR028C-A	100	0
SPGP0A03060	YDR081C	99	0
SPGP0G01030	YKL095W	99	0
SPGP0B02110	YHR160C	99	0
SPGP0I00250	YJR131W	99	0
SPGP0B02440	YHR193C	100	0
SPGP0B01960	YHR144C	99	0
SPGP0A02550	YDR026C	99	0
SPGP0F00520	YBR254C	99	0
SPGP0G00770	YKL127W	96	0
SPGP0NH00160	YAL009W	99	0
SPGP0J00580	YOL056W	99	0
SPGP0BF01310	YIL112W	99	0
SPGP0X00210	YOL146W	99	0
SPGP0J01720	YOR070C	100	0
SPGP0I02770	YJL155C	99	0
SPGP0B01730	YHR121W	99	0
SPGP0QG00100	YAL041W	99	0
SPGP0F01920	YBR105C	99	0
SPGP0H00100	YML051W	100	0
SPGP0H00820	YMR027W	99	0
SPGP0A03520	YDR131C	99	0
SPGP0X00280	YOL139C	99	0
SPGP0H00530	YML002W	99	0
SPGP0H02890	YMR243C	99	0
SPGP0B01300	YHR079C	99	0
SPGP0B00760	YHR024C	100	0
SPGP0F00140	YBR294W	99	0
SPGP0I01380	YJR006W	99	0
SPGP0F03520	YBL066C	99	0
SPGP0H03150	YMR271C	99	0
SPGP0J01070	YOL004W	99	0
SPGP0F00430	YBR262C	100	0
SPGP0A04860	YDR281C	99	0
SPGP0FK00190	YGL205W	99	0
SPGP0H00790	YMR024W	100	0
SPGP0H01050	YMR054W	99	0
SPGP0B01970	YHR146W	99	0
SPGP0OP00110	YAR031W	96	0
SPGP0J00140	YOL102C	99	0
SPGP0B00370	YHL015W	99	0
SPGP0B00250	YHL027W	99	0
SPGP0F03380	YBL050W	99	0
SPGP0I00450	YJR109C	99	0
SPGP0VX00130	YGL219C	100	0
SPGP0BF01210	YIL102C-A	99	0
SPGP0BF00540	YIL024C	99	0
SPGP0I03000	YJL180C	99	0
SPGP0I02600	YJL134W	99	0
SPGP0BF00890	YIL067C	99	0
SPGP0I02320	YJL103C	99	0
SPGP0B01390	YHR087W	100	0
SPGP0F01990	YBR096W	99	0
SPGP0A05030	YDR299W	99	0
SPGP0A04400	YDR231C	99	0
SPGP0F03750	YBL092W	100	0
SPGP0H02840	YMR238W	99	0
SPGP0L01930	YOR310C	99	1
SPGP0I01250	YJR019C	99	0
SPGP0A01750	YDL067C	99	0
SPGP0F03220	YBL033C	99	0
SPGP0L00240	YOR124C	99	0
SPGP0BF00670	YIL041W	99	0
SPGP0A04340	YDR224C	100	0
SPGP0B01020	YHR050W	99	0
SPGP0I02540	YJL129C	99	0
SPGP0SR00120	YGL191W	99	0
SPGP0H01840	YMR137C	99	0
SPGP0F03530	YBL067C	99	0
SPGP0H01040	YMR053C	99	0
SPGP0L00710	YOR176W	100	0
SPGP0I01470	YJL003W	100	0
SPGP0BG00320	YCL039W	99	0
SPGP0A02760	YDR051C	99	0
SPGP0I00800	YJR073C	99	0
SPGP0OP00100	YAR033W	98	0
SPGP0A01150	YDL131W	99	0
SPGP0BG00460	YCL026C-A	100	0
SPGP0A00540	YDL201W	99	0
SPGP0A00400	YDL215C	99	0
SPGP0BG00610	YCL004W	99	0
SPGP0IW00100	YML056C	90	1
SPGP0A02490	YDR020C	99	0
SPGP0BF01360	YIL117C	99	0
SPGP0F00990	YBR202W	99	0
SPGP0I02170	YJL088W	99	0
SPGP0BF00360	YIL007C	99	0
SPGP0F03340	YBL045C	99	0
SPGP0L00600	YOR163W	99	0
SPGP0BG00470	YCL025C	99	0
SPGP0H02530	YMR207C	99	0
SPGP0L01590	YOR274W	99	0
SPGP0A04910	YDR286C	99	0
SPGP0QL00170	YAL017W	99	0
SPGP0B01220	YHR072W	99	0
SPGP0H00490	YML007W	99	0
SPGP0A03580	YDR139C	100	0
SPGP0RY00140	YER169W	99	0
SPGP0H01980	YMR153W	99	0
SPGP0GU00110	YPL264C	99	0
SPGP0L01620	YOR278W	99	0
SPGP0A03010	YDR077W	99	0
SPGP0F01390	YBR162C	99	0
SPGP0L01680	YOR285W	99	0
SPGP0X00340	YOL132W	99	0
SPGP0H01310	YMR081C	99	0
SPGP0BG00950	YCR031C	100	0
SPGP0F01230	YBR179C	99	0
SPGP0MK00110	YKR105C	82	1
SPGP0L02240	YOR348C	99	0
SPGP0I02440	YJL118W	99	0
SPGP0I00520	YJR103W	99	0
SPGP0CB00250	YIR035C	100	0
SPGP0A03170	YDR092W	100	0
SPGP0F00270	YBR280C	99	0
SPGP0H03420	YMR298W	99	0
SPGP0F02100	YBR084C-A	99	0
SPGP0I02690	YJL145W	99	0
SPGP0J01060	YOL005C	99	0
SPGP0F01040	YBR198C	99	0
SPGP0RF00110	YAL059W	99	0
SPGP0J00930	YOL018C	99	0
SPGP0L02020	YOR322C	99	0
SPGP0PZ00190	YGR225W	80	1
SPGP0A02950	YDR071C	100	0
SPGP0B00610	YHR009C	99	0
SPGP0H00350	YML021C	99	0
SPGP0F03420	YBL055C	99	0
SPGP0J00610	YOL053W	99	0
SPGP0H01610	YMR114C	99	0
SPGP0F01640	YBR136W	99	0
SPGP0B01750	YHR123W	100	0
SPGP0QD00100	YGL184C	99	0
SPGP0H00670	YMR012W	99	0
SPGP0BG00260	YCL048W	99	0
SPGP0A01710	YDL073W	99	0
SPGP0H02300	YMR185W	99	0
SPGP0A01940	YDL046W	99	0
SPGP0A01430	YDL102W	99	0
SPGP0BF00680	YIL042C	99	0
SPGP0LL00140	YAL029C	99	0
SPGP0H00780	YMR023C	99	0
SPGP0X00410	YOL125W	99	0
SPGP0I00440	YJR110W	99	0
SPGP0I01910	YJL057C	99	0
SPGP0J00440	YOL070C	99	0
SPGP0BF00120	YIR017C	100	0
SPGP0J00860	YOL025W	99	0
SPGP0B02160	YHR165C	99	0
SPGP0QQ00150	YAR014C	99	0
SPGP0A01380	YDL107W	99	0
SPGP0F02930	YBL004W	99	0
SPGP0I01640	YJL027C	100	0
SPGP0GO00100	YAL040C	99	0
SPGP0I01310	YJR012C	99	0
SPGP0H02150	YMR170C	99	0
SPGP0I01810	YJL047C	99	0
SPGP0F02240	YBR070C	99	0
SPGP0A02080	YDL028C	99	0
SPGP0A04090	YDR192C	99	0
SPGP0J01280	YOR020C	100	0
SPGP0I01020	YJR050W	99	0
SPGP0H01180	YMR068W	100	0
SPGP0BF00440	YGR161W-B	99	0
SPGP0A04590	YDR252W	99	0
SPGP0IY00110	YGL242C	99	0
SPGP0F02260	YBR068C	99	0
SPGP0H00840	YMR029C	99	0
SPGP0A04670	YDR260C	99	0
SPGP0I00990	YJR053W	99	0
SPGP0B02390	YHR188C	99	0
SPGP0F03250	YBL036C	99	0
SPGP0VX00100	YGL222C	99	0
SPGP0H01450	YMR097C	99	0
SPGP0G00370	YKL171W	99	0
SPGP0IY00200	YGL251C	99	0
SPGP0WU00100	YER177W	99	0
SPGP0H02180	YMR173W	87	5
SPGP0H01230	YMR073C	99	0
SPGP0A03080	YDR083W	99	0
SPGP0A04470	YDR238C	99	0
SPGP0L00500	YOR153W	99	0
SPGP0IG00100	YPL250C	99	0
SPGP0CB00160	YIR026C	99	0
SPGP0BG00760	YCR014C	99	0
SPGP0L00740	YOR179C	99	0
SPGP0L01900	YOR306C	99	0
SPGP0F01130	YBR189W	100	0
SPGP0H03320	YMR288W	99	0
SPGP0A01210	YDL125C	100	0
SPGP0BF00850	YIL063C	99	0
SPGP0B02420	YHR191C	100	0
SPGP0B02130	YHR162W	99	0
SPGP0A03810	YDR165W	99	0
SPGP0F00500	YBR255C-A	99	0
SPGP0A02530	YDR024W	99	0
SPGP0QX00190	YMR311C	99	0
SPGP0NH00100	YAL001C	99	0
SPGP0J00210	YOL094C	99	0
SPGP0BG00900	YCR026C	99	0
SPGP0BF01150	YIL096C	99	0
SPGP0SR00160	YGL186C	100	0
SPGP0I03310	YJL216C	96	0
SPGP0A03570	YDR138W	99	0
SPGP0X00230	YOL144W	97	2
SPGP0I00270	YJR129C	99	0
SPGP0L01020	YOR211C	99	0
SPGP0QX00220	YMR308C	99	0
SPGP0X00550	YOL110W	99	0
SPGP0A02140	YDL020C	99	0
SPGP0J00750	YOL039W	100	0
SPGP0B00740	YHR022C	97	0
SPGP0F01890	YBR108W	98	0
SPGP0I01320	YJR011C	99	0
SPGP0H02870	YMR241W	99	0
SPGP0A02250	YDL007W	99	0
SPGP0A02770	YDR052C	99	0
SPGP0J01050	YOL006C	99	0
SPGP0L02040	YOR324C	99	0
SPGP0F03810	YBL101C	99	0
SPGP0F01460	YBR155W	99	0
SPGP0H00360	YML020W	99	0
SPGP0A04840	YDR279W	99	0
SPGP0BF00810	YIL056W	99	0
SPGP0F02770	YBR014C	99	0
SPGP0BF00420	YIL013C	99	0
SPGP0I02080	YJL076W	99	0
SPGP0J01300	YOR021C	100	0
SPGP0B00950	YHR042W	99	0
SPGP0F02700	YBR021W	99	0
SPGP0B00390	YHL013C	100	0
SPGP0I01210	YJR025C	99	0
SPGP0I00430	YJR111C	99	0
SPGP0B00310	YHL021C	99	0
SPGP0H00110	YML050W	100	0
SPGP0I02340	YJL105W	99	0
SPGP0A02850	YDR061W	99	0
SPGP0F03880	YNR076W	99	0
SPGP0F03730	YBL091C	99	0
SPGP0A01800	YDL061C	100	0
SPGP0L00260	YOR126C	99	0
SPGP0F00610	YBR245C	99	0
SPGP0VX00110	YGL221C	100	0
SPGP0F02420	YBR052C	99	0
SPGP0A03430	YDR122W	99	0
SPGP0G00130	YKL196C	99	0
SPGP0I01260	YJR017C	99	0
SPGP0A04360	YDR226W	99	0
SPGP0I03160	YJL199C	99	0
SPGP0BF01690	YIL151C	99	0
SPGP0A02970	YDR073W	99	0
SPGP0L00190	YOR118W	100	0
SPGP0I01450	YJL001W	99	0
SPGP0A00560	YDL199C	99	0
SPGP0I01100	YJR042W	99	0
SPGP0H03100	YMR266W	99	0
SPGP0BF00650	YIL039W	99	0
SPGP0H01190	YMR069W	99	0
SPGP0I00850	YJR067C	99	0
SPGP0BF00980	YIL075C	99	0
SPGP0BG00480	YCL024W	99	0
SPGP0A01620	YDL082W	99	0
SPGP0L00990	YOR208W	99	0
SPGP0F01350	YBR165W	99	0
SPGP0IY00250	YGL256W	99	0
SPGP0H00700	YMR015C	99	0
SPGP0H02510	YMR205C	99	0
SPGP0A04280	YDR217C	99	0
SPGP0F00970	YBR204C	99	0
SPGP0A04890	YDR284C	99	0
SPGP0QL00110	YAL023C	99	0
SPGP0L00610	YOR164C	99	0
SPGP0A00230	YDL234C	99	0
SPGP0B02090	YHR158C	99	0
SPGP0F02030	YBR091C	99	0
SPGP0H01770	YMR130W	99	0
SPGP0BF00330	YIL004C	99	0
SPGP0I00580	YJR097W	99	0
SPGP0A03150	YDR090C	99	0
SPGP0H01320	YMR083W	99	0
SPGP0L01190	YOR230W	99	0
SPGP0BG01010	YCR037C	99	0
SPGP0G00320	YKL176C	99	0
SPGP0L02220	YOR346W	99	0
SPGP0B00340	YHL018W	99	0
SPGP0I00150	YJR140C	99	0
SPGP0F03360	YBL047C	99	1
SPGP0I00220	YJR134C	99	0
SPGP0H00470	YML009C	100	0
SPGP0F00260	YBR281C	99	0
SPGP0G00210	YKL188C	99	0
SPGP0B00940	YHR041C	99	0
SPGP0RH00100	YLL015W	80	0
SPGP0A01880	YDL053C	99	0
SPGP0BF01100	YIL091C	99	0
SPGP0I03040	YJL185C	99	0
SPGP0BG00240	YCL049C	99	0
SPGP0H03490	YMR305C	99	0
SPGP0H00330	YML023C	99	0
SPGP0G00240	YKL185W	99	0
SPGP0QD00120	YGL181W	97	3
SPGP0I02380	YJL110C	99	0
SPGP0H00610	YMR007W	99	0
SPGP0A00820	YDL169C	99	0
SPGP0A02280	YDL004W	99	0
SPGP0B00490	YHL002W	99	1
SPGP0CB00270	YIR037W	99	0
SPGP0BG00100	YJL225C	99	0
SPGP0I01830	YJL049W	99	0
SPGP0J01680	YOR065W	99	0
SPGP0LL00120	YAL027W	99	0
SPGP0A01970	YDL044C	99	0
SPGP0B01540	YHR102W	99	0
SPGP0B02140	YHR163W	99	0
SPGP0I01930	YJL059W	99	0
SPGP0A01390	YDL106C	99	0
SPGP0J00880	YOL023W	99	0
SPGP0J00420	YOL072W	99	0
SPGP0B01820	YHR132C	99	0
SPGP0J00870	YOL024W	100	0
SPGP0H02650	YMR219W	99	0
SPGP0NH00170	YAL010C	99	0
SPGP0F02190	YBR076W	99	0
SPGP0B01720	YHR120W	99	0
SPGP0A03400	YDR119W-A	100	0
SPGP0F02630	YBR029C	99	0
SPGP0H02170	YMR172W	99	0
SPGP0I01750	YJL041W	100	0
SPGP0A04070	YDR190C	99	0
SPGP0I01000	YJR052W	99	0
SPGP0I01660	YJL030W	99	0
SPGP0B01810	YHR131C	99	0
SPGP0I02480	YJL124C	100	0
SPGP0IY00130	YGL244W	99	0
SPGP0F00450	YBR260C	100	0
SPGP0BF00480	YIL018W	100	0
SPGP0A04610	YDR254W	99	0
SPGP0BG00250	YCL048W-A	100	0
SPGP0NW00100	YPL282C	99	0
SPGP0VX00120	YGL220W	99	0
SPGP0G00850	YKL117W	99	0
SPGP0A03670	YDR148C	99	1
SPGP0RY00120	YER171W	99	0
SPGP0I00820	YJR070C	99	0
SPGP0B00130	YHL040C	99	0
SPGP0B00930	YHR040W	99	0
SPGP0G00110	YKL198C	98	1
SPGP0H02160	YMR171C	99	0
SPGP0SV00100	YCR097W	91	0
SPGP0B02330	YHR182W	99	0
SPGP0F01490	YBR152W	99	0
SPGP0BF01480	YIL129C	99	0
SPGP0F03270	YBL038W	99	0
SPGP0L00520	YOR155C	99	0
SPGP0PM00120	YGR289C	98	0
SPGP0L01670	YOR284W	99	0
SPGP0A02510	YDR022C	100	0
SPGP0BF00320	YIL003W	100	0
SPGP0F03180	YBL029C-A	100	0
SPGP0F02490	YBR044C	99	0
SPGP0F00850	YBR218C	99	0
SPGP0SR00100	YGL194C	99	0
SPGP0B02150	YHR164C	99	0
SPGP0B02400	YHR189W	99	0
SPGP0A01190	YDL127W	99	0
SPGP0IY00220	YGL253W	99	0
SPGP0J00270	YOL088C	99	0
SPGP0BF01170	YIL098C	99	0
SPGP0A01960	YDL045C	99	0
SPGP0L01920	YOR308C	99	0
SPGP0X00250	YOL142W	99	0
SPGP0A00610	YDL193W	99	0
SPGP0QX00240	YMR306W	99	0
SPGP0G00660	YKL139W	99	0
SPGP0H02500	YMR204C	99	0
SPGP0A02270	YDL005C	98	1
SPGP0B01260	YHR075C	100	0
SPGP0A01830	YDL058W	99	0
SPGP0A04940	YDR289C	99	0
SPGP0A04210	YDR207C	99	0
SPGP0H00860	YMR031C	99	0
SPGP0A02750	YDR050C	99	0
SPGP0BF00190	YIR010W	99	1
SPGP0B00720	YHR020W	99	0
SPGP0F00100	YBR298C	99	0
SPGP0H01730	YMR126C	99	0
SPGP0B01320	YHR080C	99	0
SPGP0F00920	YBR211C	99	0
SPGP0L00780	YOR184W	99	0
SPGP0J01800	YOR079C	99	0
SPGP0FK00150	YGL209W	99	0
SPGP0A02020	YDL036C	99	0
SPGP0F01440	YBR157C	99	0
SPGP0F02750	YBR016W	99	1
SPGP0A01760	YDL066W	100	0
SPGP0J01320	YOR023C	99	0
SPGP0A01030	YDL144C	99	0
SPGP0BF00510	YIL021W	99	0
SPGP0GU00140	YPL267W	99	0
SPGP0H02310	YMR186W	99	0
SPGP0B02520	YHR200W	100	0
SPGP0J00240	YOL091W	99	0
SPGP0I02360	YJL107C	99	0
SPGP0A02590	YDR031W	99	0
SPGP0QG00170	YAL048C	99	0
SPGP0F03350	YBL046W	97	2
SPGP0BG00450	YCL026C-B	100	0
SPGP0RN00120	YER166W	99	0
SPGP0BF01710	YIL153W	99	0
SPGP0F03710	YBL089W	99	0
SPGP0F03260	YBL037W	99	0
SPGP0H03210	YMR277W	100	0
SPGP0L00200	YOR119C	99	0
SPGP0F00590	YBR247C	99	0
SPGP0ME00220	YGL223C	99	0
SPGP0A04920	YDR287W	99	0
SPGP0B01060	YHR056C	99	0
SPGP0L00210	YOR120W	99	0
SPGP0F02400	YBR054W	98	1
SPGP0I02220	YJL093C	99	0
SPGP0G00150	YKL194C	99	0
SPGP0H03190	YMR275C	99	0
SPGP0I03140	YJL197W	99	0
SPGP0A02870	YDR063W	99	0
SPGP0BG00540	YCL012C	100	0
SPGP0A04440	YDR235W	99	0
SPGP0B02490	YHR198C	100	0
SPGP0BG00710	YCR008W	99	0
SPGP0BF01670	YIL149C	99	0
SPGP0A00580	YDL197C	99	0
SPGP0BF00630	YIL037C	99	0
SPGP0I01430	YJR002W	99	0
SPGP0A00670	YDL186W	99	0
SPGP0BF00380	YIL009W	99	0
SPGP0J00220	YOL093W	99	0
SPGP0I00760	YJR077C	99	0
SPGP0A01640	YDL080C	99	0
SPGP0QL00130	YAL021C	99	0
SPGP0BG00580	YCL008C	99	0
SPGP0BF01320	YIL113W	99	0
SPGP0H02570	YMR211W	99	0
SPGP0L01000	YOR209C	99	0
SPGP0H01780	YMR131C	99	0
SPGP0NM00110	YGL258W	99	0
SPGP0A00210	YDL236W	99	0
SPGP0H01300	YMR080C	99	0
SPGP0I01630	YJL026W	99	0
SPGP0A03050	YDR080W	99	0
SPGP0H02390	YMR194W	99	0
SPGP0A03130	YDR088C	99	0
SPGP0BG00990	YCR035C	99	0
SPGP0I03270	YJL212C	99	0
SPGP0A03200	YDR097C	99	0
SPGP0H00400	YML016C	99	0
SPGP0L01210	YOR232W	99	0
SPGP0BF01680	YIL150C	99	0
SPGP0QQ00160	YAR008W	99	0
SPGP0G00950	YKL105C	99	0
SPGP0L01740	YOR291W	99	0
SPGP0H00450	YML011C	99	0
SPGP0VT00140	YPL257W	92	0
SPGP0F00240	YBR283C	99	0
SPGP0G00270	YKL182W	99	0
SPGP0G00580	YKL148C	99	0
SPGP0B00920	YHR039C-A	100	0
SPGP0I01080	YJR044C	100	0
SPGP0I02710	YJL147C	99	0
SPGP0LA00150	YKL215C	81	1
SPGP0SR00170	YGL185C	99	0
SPGP0A00800	YDL171C	99	0
SPGP0H03300	YMR286W	99	0
SPGP0A02260	YDL006W	99	0
SPGP0CB00210	YIR031C	100	0
SPGP0A05270	YDR322W	99	0
SPGP0I01950	YJL061W	99	0
SPGP0F02600	YBR033W	99	0
SPGP0A01410	YDL104C	99	0
SPGP0OP00150	YAR027W	99	0
SPGP0B00210	YHL031C	99	0
SPGP0B00140	YHL039W	99	0
SPGP0A01650	YDL079C	99	0
SPGP0LL00100	YAL025C	99	0
SPGP0F03500	YBL063W	99	0
SPGP0F02200	YBR074W	99	0
SPGP0B01290	YHR078W	99	0
SPGP0NH00190	YAL012W	99	0
SPGP0ED00130	YEL070W	82	1
SPGP0A04580	YDR251W	99	0
SPGP0VZ00190	YDR342C	88	0
SPGP0H02340	YMR189W	99	0
SPGP0A04050	YDR188W	99	0
SPGP0I00980	YJR054W	99	0
SPGP0F03370	YBL049W	100	0
SPGP0H02660	YMR220W	99	0
SPGP0I00600	YJR095W	100	0
SPGP0A05180	YDR314C	99	0
SPGP0B02220	YHR171W	99	0
SPGP0X00110	YJL221C	99	0
SPGP0L01380	YOR251C	99	0
SPGP0F01070	YBR195C	99	0
SPGP0G00760	YKL128C	95	0
SPGP0F01550	YBR146W	99	0
SPGP0BF00250	YIR004W	99	0
SPGP0H01410	YMR093W	99	0
SPGP0G00870	YKL114C	99	0
SPGP0NH00210	YAL014C	99	0
SPGP0B00120	YHL043W	99	0
SPGP0J00820	YOL030W	99	1
SPGP0JG00100	YPL281C	99	0
SPGP0H02140	YMR169C	99	0
SPGP0H02490	YMR203W	99	0
SPGP0L01570	YOR272W	99	0
SPGP0L01390	YOR252W	99	0
SPGP0A04010	YDR183W	99	0
SPGP0H00500	YML006C	99	0
SPGP0A00240	YDL233W	99	0
SPGP0L00540	YOR157C	99	0
SPGP0F02830	YBR007C	99	0
SPGP0J00950	YOL016C	99	0
SPGP0L00650	YOR168W	99	0
SPGP0A03850	YDR169C	99	0
SPGP0A00630	YDL191W	99	0
SPGP0RY00100	YER173W	99	0
SPGP0A04240	YDR212W	99	0
SPGP0FK00230	YGL200C	99	0
SPGP0I02210	YJL092W	99	0
SPGP0J00250	YOL090W	99	0
SPGP0J00520	YOL062C	99	0
SPGP0G01040	YKL094W	99	0
SPGP0H02720	YMR226C	100	0
SPGP0L01940	YOR311C	99	0
SPGP0NS00110	YGL196W	99	0
SPGP0A03540	YDR134C	99	0
SPGP0H00660	YMR011W	99	0
SPGP0BF00970	YIL074C	99	0
SPGP0G00720	YKL133C	99	0
SPGP0X00270	YOL140W	99	0
SPGP0H03450	YMR301C	99	0
SPGP0ME00190	YGL226W	99	0
SPGP0L02410	YOR365C	99	0
SPGP0B01280	YHR077C	99	0
SPGP0A02290	YDL003W	99	0
SPGP0F01630	YBR137W	99	0
SPGP0J01120	YOR002W	99	0
SPGP0J01690	YOR066W	99	0
SPGP0I01160	YJR034W	100	0
SPGP0A01250	YDL121C	100	0
SPGP0B01340	YHR082C	99	0
SPGP0F03080	YBL020W	99	0
SPGP0F01500	YBR151W	99	0
SPGP0FK00130	YGL211W	99	0
SPGP0A04800	YDR276C	100	0
SPGP0I00380	YJR116W	100	0
SPGP0L02000	YOR320C	99	0
SPGP0X00570	YOL108C	99	0
SPGP0BF00530	YIL023C	99	0
SPGP0J01340	YOR026W	99	0
SPGP0G01000	YKL099C	100	0
SPGP0I02560	YJL131C	99	0
SPGP0H02380	YMR193W	99	0
SPGP0BF00240	YIR005W	100	0
SPGP0J00180	YOL097C	99	0
SPGP0BF00930	YIL071C	99	0
SPGP0F03050	YBL017C	99	0
SPGP0H00150	YML046W	99	0
SPGP0B01880	YHR137W	99	0
SPGP0QG00150	YAL046C	99	0
SPGP0A02090	YDL027C	99	0
SPGP0F03650	YBL082C	99	0
SPGP0J00460	YOL068C	99	0
SPGP0J01150	YOR005C	99	0
SPGP0BF01650	YIL147C	99	0
SPGP0I00780	YJR075W	99	0
SPGP0F03590	YBL075C	99	0
SPGP0L00220	YOR122C	99	0
SPGP0F02450	YBR048W	99	0
SPGP0B01080	YHR058C	99	0
SPGP0B02510	YHR199C-A	98	2
SPGP0A02890	YDR065W	99	0
SPGP0I03120	YJL194W	99	0
SPGP0A01200	YDL126C	99	0
SPGP0BG00730	YCR010C	100	0
SPGP0MC00110	YER001W	80	2
SPGP0I01340	YJR010W	99	0
SPGP0I01410	YJR004C	99	0
SPGP0I01140	YJR036C	99	0
SPGP0J01610	YOR058C	99	0
SPGP0I01580	YJL019W	99	0
SPGP0BF00610	YIL035C	99	0
SPGP0L01870	YOR304W	99	0
SPGP0I02160	YJL087C	99	0
SPGP0I02970	YJL177W	100	0
SPGP0F03330	YBL043W	99	0
SPGP0H01350	YMR087W	99	0
SPGP0L00950	YOR204W	99	0
SPGP0L00480	YOR151C	99	0
SPGP0H01600	YMR113W	99	0
SPGP0BF01660	YIL148W	99	0
SPGP0BF00920	YIL070C	99	0
SPGP0IY00210	YGL252C	99	0
SPGP0A04850	YDR280W	99	0
SPGP0BF01520	YIL133C	99	0
SPGP0A00270	YDL230W	99	0
SPGP0F01240	YBR177C	99	0
SPGP0F01850	YBR111W-A	99	0
SPGP0L02360	YOR359W	99	0
SPGP0I01540	YJL012C	99	0
SPGP0H02800	YMR234W	99	0
SPGP0A03110	YDR086C	100	0
SPGP0G00680	YKL138C	99	0
SPGP0A04230	YDR211W	99	0
SPGP0H00850	YMR030W	99	0
SPGP0BG00600	YCL005W	99	0
SPGP0BF01300	YIL111W	99	0
SPGP0G00670	YKL138C-A	99	0
SPGP0BG00740	YCR011C	99	0
SPGP0L02540	YOR381W	99	0
SPGP0H00540	YML001W	99	0
SPGP0H00900	YMR035W	99	0
SPGP0G00930	YKL107W	99	0
SPGP0F00220	YBR285W	99	0
SPGP0A02300	YDL002C	99	0
SPGP0L02080	YOR329C	99	0
SPGP0CB00100	YIR019C	96	0
SPGP0BG00280	YCL045C	99	0
SPGP0J00390	YOL076W	99	0
SPGP0J01590	YOR056C	99	0
SPGP0A00860	YDL165W	99	0
SPGP0I02280	YJL099W	99	0
SPGP0A02240	YDL007C-A	100	0
SPGP0CB00230	YIR033W	99	0
SPGP0F01050	YBR197C	99	0
SPGP0J01640	YOR061W	99	0
SPGP0A00960	YDL153C	99	0
SPGP0H00380	YML018C	99	0
SPGP0B01500	YHR098C	99	0
SPGP0I01970	YJL062W-A	100	0
SPGP0H03400	YMR296C	99	0
SPGP0VZ00200	YDR345C	90	0
SPGP0I01600	YJL023C	99	0
SPGP0A05210	YDR317W	99	0
SPGP0H02400	YMR194C-B	100	0
SPGP0I00960	YJR056C	99	0
SPGP0ME00180	YGL226C-A	100	0
SPGP0F00410	YBR264C	99	0
SPGP0I01620	YJL025W	99	0
SPGP0B00510	YHR001W	99	0
SPGP0H02680	YMR222C	99	0
SPGP0X00260	YOL141W	99	0
SPGP0B00560	YHR005C	99	0
SPGP0A04410	YDR232W	99	0
SPGP0A04570	YDR249C	100	0
SPGP0I00970	YJR055W	99	0
SPGP0A03680	YDR150W	98	0
SPGP0F03100	YBL022C	99	0
SPGP0WY00220	YLR002C	83	1
SPGP0WU00130	YER180C	99	0
SPGP0I02190	YJL090C	99	0
SPGP0H02270	YMR182C	99	0
SPGP0GU00180	YPL271W	99	0
SPGP0J00960	YOL015W	99	0
SPGP0BG00500	YCL018W	99	0
SPGP0H01290	YMR079W	99	0
SPGP0A00260	YDL231C	99	0
SPGP0L01370	YOR250C	99	0
SPGP0F01120	YBR190W	99	0
SPGP0BF01560	YIL137C	99	0
SPGP0L00680	YOR173W	99	0
SPGP0L02130	YOR336W	99	0
SPGP0A03140	YDR089W	99	0
SPGP0H02120	YMR167W	99	0
SPGP0F01430	YBR158W	99	0
SPGP0H00560	YMR002W	97	3
SPGP0H03260	YMR282C	99	0
SPGP0A00650	YDL189W	99	0
SPGP0A04260	YDR214W	99	0
SPGP0J01220	YOR013W	99	0
SPGP0H03290	YMR285C	99	0
SPGP0J00500	YOL064C	99	0
SPGP0BG00300	YCL043C	99	0
SPGP0L01960	YOR315W	99	0
SPGP0BF00370	YIL008W	100	0
SPGP0L01170	YOR228C	99	0
SPGP0L02430	YOR368W	99	0
SPGP0I00610	YJR094W-A	100	0
SPGP0H02230	YMR178W	99	0
SPGP0A01870	YDL054C	99	0
SPGP0CB00190	YIR029W	99	0
SPGP0A02520	YDR023W	99	0
SPGP0A02310	YDL001W	99	0
SPGP0BF01840	YIL167W	99	0
SPGP0I01710	YJL036W	99	0
SPGP0A01230	YDL123W	99	0
SPGP0L00640	YOR167C	100	0
SPGP0J01100	YOL001W	99	0
SPGP0F00960	YBR205W	99	0
SPGP0H03230	YMR279C	99	0
SPGP0A02390	YDR009W	99	0
SPGP0F02780	YBR012C	99	0
SPGP0QG00180	YAL049C	99	0
SPGP0A03870	YDR170W-A	99	0
SPGP0A03300	YDR108W	99	0
SPGP0FK00110	YGL213C	99	0
SPGP0G00410	YKL166C	99	0
SPGP0F01560	YBR145W	99	0
SPGP0F03660	YBL084C	98	1
SPGP0J00200	YOL095C	99	0
SPGP0LR00100	YBR299W	99	0
SPGP0X00350	YOL131W	99	0
SPGP0BF01010	YIL078W	99	0
SPGP0B01310	YHR079C-A	100	0
SPGP0I02900	YJL168C	99	0
SPGP0BF00220	YIR007W	99	0
SPGP0BF01820	YIL164C	99	0
SPGP0QQ00200	YAR002W	99	0
SPGP0BG00750	YCR012W	99	0
SPGP0A01220	YDL124W	99	0
SPGP0F02470	YBR046C	99	0
SPGP0A05020	YDR298C	99	0
SPGP0F03140	YBL026W	100	0
SPGP0I03100	YJL192C	99	0
SPGP0F00630	YBR243C	100	0
SPGP0I02580	YJL133W	99	0
SPGP0F00290	YBR278W	100	0
SPGP0A00700	YDL182W	99	0
SPGP0F02440	YBR049C	99	0
SPGP0BF00590	YIL033C	100	0
SPGP0A04770	YDR272W	99	0
SPGP0L01510	YOR265W	99	0
SPGP0F03310	YBL041W	99	0
SPGP0I02410	YJL115W	99	0
SPGP0H01620	YMR115W	99	0
SPGP0H01330	YMR085W	99	0
SPGP0BF00900	YIL068C	99	0
SPGP0G00200	YKL189W	99	0
SPGP0A00600	YDL194W	99	0
SPGP0IY00230	YGL254W	100	0
SPGP0BG00270	YCL047C	99	0
SPGP0A03090	YDR084C	99	0
SPGP0BF00310	YIL002W-A	100	0
SPGP0A00250	YDL232W	100	0
SPGP0F02300	YBR064W	99	0
SPGP0A03180	YDR093W	99	0
SPGP0H00270	YML029W	99	0
SPGP0H02820	YMR236W	99	0
SPGP0H00870	YMR032W	99	0
SPGP0B02030	YHR152W	100	0
SPGP0L01240	YOR236W	99	0
SPGP0F00650	YBR241C	99	0
SPGP0A03720	YDR155C	100	0
SPGP0J00190	YOL096C	99	0
SPGP0A01820	YDL059C	99	0
SPGP0TK00100	YER056C-A	95	0
SPGP0B02250	YHR174W	100	0
SPGP0F02150	YBR080C	99	0
SPGP0F00200	YBR287W	99	0
SPGP0A02320	YDR001C	99	0
SPGP0VT00190	YPL253C	99	0
SPGP0G01120	YKL086W	99	0
SPGP0A02220	YDL010W	99	0
SPGP0J00770	YOL036W	99	0
SPGP0A01790	YDL063C	99	0
SPGP0L01840	YOR301W	99	0
SPGP0BG00770	YCR015C	99	0
SPGP0H00160	YML043C	99	0
SPGP0A00840	YDL167C	99	0
SPGP0L01770	YOR294W	99	0
SPGP0NM00130	YDR542W	99	0
SPGP0G00920	YKL108W	99	1
SPGP0A00940	YDL155W	99	0
SPGP0I01990	YJL065C	99	0
SPGP0I02290	YJL100W	99	0
SPGP0B00170	YHL035C	99	0
SPGP0B00520	YHR001W-A	99	0
SPGP0QQ00100	YAR023C	99	0
SPGP0G01070	YKL091C	99	0
SPGP0F03060	YBL018C	99	0
SPGP0A05230	YDR319C	99	0
SPGP0BF01810	YIL162W	99	0
SPGP0B00480	YHL003C	99	0
SPGP0BF00730	YIL047C	99	0
SPGP0A02910	YDR067C	99	0
SPGP0A04540	YDR246W	100	0
SPGP0B00540	YHR003C	99	0
SPGP0A01690	YDL075W	99	0
SPGP0L02560	YKL222C	99	0
SPGP0I02860	YJL164C	99	0
SPGP0QX00230	YMR307W	99	0
SPGP0B01120	YHR062C	99	0
SPGP0L02390	YOR362C	100	0
SPGP0BF00140	YIR015W	99	0
SPGP0CB00180	YIR028W	99	0
SPGP0A00640	YDL190C	99	0
SPGP0B02310	YHR180W	99	0
SPGP0F02580	YBR035C	100	0
SPGP0WU00110	YER178W	99	0
SPGP0L02110	YOR334W	99	0
SPGP0QL00180	YAL016W	99	0
SPGP0GU00160	YPL269W	99	0
SPGP0J00940	YOL017W	99	0
SPGP0J01620	YOR059C	99	0
SPGP0BG00560	YCL010C	99	0
SPGP0H01030	YMR052W	99	0
SPGP0A01070	YDL140C	99	0
SPGP0A00200	YDL237W	99	0
SPGP0I01200	YJR030C	99	0
SPGP0L00660	YOR171C	100	0
SPGP0H01810	YMR134W	99	0
SPGP0F00910	YBR212W	99	0
SPGP0H03240	YMR280C	99	0
SPGP0NS00120	YGL195W	99	0
SPGP0I01960	YJL062W	99	0
SPGP0H02100	YMR165C	99	0
SPGP0H02450	YMR199W	99	0
SPGP0BF00960	YIL073C	99	0
SPGP0L02150	YOR338W	100	0
SPGP0J01840	YOR084W	99	0
SPGP0I00720	YJR083C	99	0
SPGP0A04270	YDR216W	99	0
SPGP0F02250	YBR069C	99	0
SPGP0G00300	YKL179C	99	0
SPGP0H03270	YMR283C	99	0
SPGP0QX00110	YMR318C	99	0
SPGP0TI00100	YAL061W	99	0
SPGP0BF00130	YIR016W	98	0
SPGP0BG00910	YCR027C	99	0
SPGP0A04140	YDR198C	99	0
SPGP0H03410	YMR297W	99	0
SPGP0NH00180	YAL011W	99	0
SPGP0J00560	YOL058W	99	0
SPGP0BG00980	YCR034W	100	0
SPGP0A02500	YDR021W	99	0
SPGP0G00880	YKL113C	99	0
SPGP0L00400	YOR142W	99	0
SPGP0I00340	YJR121W	99	0
SPGP0X00360	YOL130W	99	0
SPGP0J01160	YOR006C	99	0
SPGP0B01380	YHR086W	99	0
SPGP0I02760	YJL154C	99	0
SPGP0F00800	YBR225W	99	0
SPGP0G00350	YKL173W	99	0
SPGP0L01520	YOR266W	99	0
SPGP0A03320	YDR110W	99	0
SPGP0TR00100	YAL039C	99	0
SPGP0H00990	YMR044W	99	0
SPGP0A01740	YDL069C	100	0
SPGP0J01380	YOR031W	99	0
SPGP0F03680	YBL086C	99	0
SPGP0F00940	YBR208C	99	0
SPGP0A00880	YDL161W	100	0
SPGP0J00380	YOL077C	99	0
SPGP0BG00360	YCL035C	99	0
SPGP0H00590	YMR005W	99	0
SPGP0A00490	YDL206W	99	0
SPGP0BF01770	YIL158W	99	0
SPGP0F03800	YBL099W	100	0
SPGP0B01240	YHR073W	99	0
SPGP0QG00110	YAL042W	99	0
SPGP0H00190	YML038C	99	0
SPGP0X00330	YOL133W	99	0
SPGP0I02350	YJL106W	99	0
SPGP0BF00280	YIR001C	99	0
SPGP0I00110	YJR144W	99	0
SPGP0A03780	YDR162C	99	0
SPGP0A01240	YDL122W	99	0
SPGP0F02270	YBR067C	97	3
SPGP0UV00100	YPL245W	99	0
SPGP0I00140	YJR141W	99	0
SPGP0I00920	YJR060W	99	0
SPGP0A05000	YDR296W	99	0
SPGP0J01190	YOR009W	96	0
SPGP0I00420	YJR112W	99	0
SPGP0I01890	YJL055W	100	0
SPGP0I03200	YJL204C	99	0
SPGP0F02430	YBR050C	98	1
SPGP0B00710	YHR019C	99	0
SPGP0J01580	YOR054C	99	0
SPGP0F01860	YBR111C	99	0
SPGP0A01550	YDL088C	99	0
SPGP0BF00690	YIL043C	99	0
SPGP0A00720	YDL180W	99	0
SPGP0L00160	YOR115C	99	0
SPGP0F01180	YBR184W	99	0
SPGP0A04750	YDR268W	99	0
SPGP0L01530	YOR267C	97	2
SPGP0I01290	YJR014W	100	0
SPGP0L02290	YOR352W	99	0
SPGP0G00740	YKL130C	99	0
SPGP0BG00170	YCL057W	99	0
SPGP0L00910	YOR197W	99	0
SPGP0L02210	YOR344C	99	0
SPGP0A03160	YDR091C	99	0
SPGP0B00290	YHL023C	99	0
SPGP0I02370	YJL109C	99	0
SPGP0BF00410	YIL011W	94	3
SPGP0A03710	YDR153C	99	0
SPGP0G00290	YKL180W	99	0
SPGP0J00170	YOL098C	99	0
SPGP0SC00100	YER176W	99	0
SPGP0A00130	YNL333W	99	0
SPGP0H01660	YMR119W	99	0
SPGP0A02340	YDR003W	99	0
SPGP0F00770	YBR229C	99	0
SPGP0A02200	YDL013W	99	0
SPGP0J00710	YOL043C	99	0
SPGP0L01090	YOR219C	99	0
SPGP0F03040	YBL016W	99	0
SPGP0L01860	YOR303W	99	0
SPGP0L01750	YOR292C	99	0
SPGP0A02900	YDR066C	99	0
SPGP0H01440	YMR096W	99	0
SPGP0H00180	YML041C	99	0
SPGP0VT00180	YPL254W	99	0
SPGP0I03250	YJL209W	99	0
SPGP0I00560	YJR099W	99	0
SPGP0F01540	YBR147W	99	0
SPGP0A04980	YDR294C	99	0
SPGP0I02890	YJL167W	99	0
SPGP0G00530	YKL154W	99	0
SPGP0BF00740	YIL048W	99	0
SPGP0J01440	YOR037W	99	0
SPGP0B00190	YHL033C	98	0
SPGP0QD00110	YGL183C	99	0
SPGP0A02120	YDL022W	99	0
SPGP0A04450	YDR236C	99	0
SPGP0B01100	YHR060W	100	0
SPGP0F02760	YBR015C	99	0
SPGP0L00350	YOR136W	99	0
SPGP0A04560	YDR248C	99	0
SPGP0MU00100	YGL175C	99	0
SPGP0H01120	YMR062C	99	0
SPGP0A00190	YDL238C	99	0
SPGP0QL00160	YAL018C	99	0
SPGP0I01050	YJR047C	100	0
SPGP0A04690	YDR262W	99	0
SPGP0I00930	YJR059W	99	0
SPGP0J00920	YOL019W	99	0
SPGP0A01050	YDL142C	99	0
SPGP0H02320	YMR187C	99	0
SPGP0B02480	YHR197W	99	0
SPGP0A03530	YDR132C	99	0
SPGP0L02520	YOR378W	99	0
SPGP0H01830	YMR136W	99	0
SPGP0F00930	YBR210W	99	0
SPGP0A01420	YDL103C	99	0
SPGP0NS00100	YGL197W	99	0
SPGP0H02470	YMR201C	99	0
SPGP0L00720	YOR177C	99	0
SPGP0A00550	YDL200C	99	0
SPGP0BG00530	YCL014W	99	0
SPGP0A04290	YDR218C	99	0
SPGP0H01870	YMR140W	100	0
SPGP0WU00120	YER179W	99	0
SPGP0I00350	YJR119C	99	0
SPGP0L01250	YOR237W	99	0
SPGP0I02230	YJL094C	99	0
SPGP0H02780	YMR232W	99	0
SPGP0L02400	YOR363C	99	0
SPGP0F01300	YBR170C	99	0
SPGP0BF00110	YIR018W	99	0
SPGP0X00130	YOL155C	91	3
SPGP0G00190	YKL190W	99	0
SPGP0H03250	YMR281W	99	0
SPGP0J00540	YOL060C	99	0
SPGP0A02560	YDR027C	99	0
SPGP0F01330	YBR167C	99	0
SPGP0CB00150	YIR025W	99	0
SPGP0I00320	YJR123W	99	0
SPGP0A03340	YDR113C	99	0
SPGP0A03380	YDR118W	99	0
SPGP0J01630	YOR060C	99	0
SPGP0BF00350	YIL006W	99	0
SPGP0J01140	YOR004W	99	0
SPGP0L02470	YOR372C	99	1
SPGP0A02360	YDR005C	99	0
SPGP0I00290	YJR126C	99	0
SPGP0I00490	YJR106W	99	0
SPGP0F00900	YBR213W	99	0
SPGP0A01610	YDL083C	100	0
SPGP0D00440	YOL120C	87	3
SPGP0A05240	YDR320C	99	0
SPGP0BF01790	YIL160C	99	0
SPGP0A02820	YDR058C	99	0
SPGP0H03220	YMR278W	99	0
SPGP0B02100	YHR159W	99	0
SPGP0I02880	YJL166W	100	0
SPGP0H01500	YMR102C	99	0
SPGP0I02660	YJL141C	99	0
SPGP0IY00100	YGL241W	99	0
SPGP0B01350	YHR083W	99	0
SPGP0I01460	YJL002C	99	0
SPGP0B00830	YHR031C	99	0
SPGP0F02510	YBR042C	99	0
SPGP0I01870	YJL053W	99	0
SPGP0H02410	YMR195W	99	1
SPGP0H01430	YMR095C	99	0
SPGP0I02620	YJL137C	99	0
SPGP0B02290	YHR178W	99	0
SPGP0L00180	YOR117W	100	0
SPGP0F02480	YBR045C	99	0
SPGP0A04730	YDR266C	99	0
SPGP0I02150	YJL085W	99	0
SPGP0G00970	YKL103C	99	0
SPGP0L01580	YOR273C	99	0
SPGP0BF00940	YIL072W	99	0
SPGP0A05150	YDR311W	99	0
SPGP0CB00140	YIR024C	99	0
SPGP0L00390	YOR141C	99	0
SPGP0J00730	YOL041C	100	0
SPGP0H02640	YMR218C	99	0
SPGP0H02860	YMR240C	99	0
SPGP0A03260	YDR104C	99	0
SPGP0A03690	YDR151C	100	0
SPGP0BF01860	YIL171W	99	0
SPGP0H00910	YMR036C	99	0
SPGP0J00480	YOL066C	99	0
SPGP0A04710	YDR264C	99	0
SPGP0J00150	YOL101C	99	0
SPGP0L01890	YOR305W	100	0
SPGP0A01860	YDL055C	99	0
SPGP0BF01040	YIL084C	99	0
SPGP0H01080	YMR058W	99	0
SPGP0A00660	YDL188C	99	0
SPGP0A00730	YDL179W	100	0
SPGP0VO00190	YCR077C	83	1
SPGP0B02200	YHR169W	99	0
SPGP0A02880	YDR064W	99	0
SPGP0L01110	YOR221C	99	0
SPGP0F00250	YBR282W	99	0
SPGP0H01420	YMR094W	99	0
SPGP0H00140	YML047C	100	0
SPGP0L01200	YOR231W	99	0
SPGP0H03070	YMR263W	99	0
SPGP0A03280	YDR106W	99	0
SPGP0F01110	YBR191W	99	0
SPGP0J01460	YOR039W	99	0
SPGP0GJ00100	YHR204W	99	0
SPGP0J00280	YOL087C	99	0
SPGP0LL00180	YAL033W	99	0
SPGP0J00550	YOL059W	100	0
SPGP0BG00850	YCR020W-B	99	0
SPGP0I00680	YJR088C	99	0
SPGP0F01590	YBR141C	99	0
SPGP0A04510	YDR243C	99	0
SPGP0B01160	YHR066W	99	0
SPGP0F00510	YBR255W	99	0
SPGP0F02740	YBR017C	99	0
SPGP0A04430	YDR234W	99	0
SPGP0I03080	YJL190C	99	0
SPGP0A04500	YDR242W	99	0
SPGP0BF00270	YIR002C	99	0
SPGP0MU00120	YGL173C	99	0
SPGP0BG00780	YCR016W	100	0
SPGP0F03160	YBL028C	99	0
SPGP0I00880	YJR064W	99	0
SPGP0I01070	YJR045C	99	0
SPGP0I03330	YJL218W	99	0
SPGP0J01400	YOR033C	99	0
SPGP0Jtrna1P	YOL013W-A	99	0
SPGP0J00900	YOL021C	99	0
SPGP0I01240	YJR021C	99	0
SPGP0L00890	YOR195W	99	0
SPGP0BF01700	YIL152W	99	1
SPGP0GU00120	YPL265W	99	0
SPGP0PM00100	YGR288W	99	0
SPGP0I00670	YJR089W	99	0
SPGP0F00870	YBR216C	99	0
SPGP0H03280	YMR284W	100	0
SPGP0L00700	YOR175C	99	0
SPGP0H02700	YMR224C	99	0
SPGP0A03470	YDR126W	99	0
SPGP0H01850	YMR138W	99	0
SPGP0ML00100	YAL055W	98	0
SPGP0FK00160	YGL208W	99	0
SPGP0L02380	YOR361C	99	0
SPGP0F01100	YBR192W	99	0
SPGP0A03770	YDR161W	99	0
SPGP0L01270	YOR239W	99	0
SPGP0A02380	YDR007W	100	0
SPGP0BF00170	YIR012W	99	0
SPGP0QX00150	YMR315W	99	0
SPGP0A03360	YDR116C	99	0
SPGP0L01850	YOR302W	100	0
SPGP0BG00680	YCR005C	99	0
SPGP0X00320	YOL135C	99	0
SPGP0A03970	YDR179W-A	99	0
SPGP0F00180	YBR289W	98	1
SPGP0J00130	YOL103W	99	0
SPGP0G00310	YKL178C	99	0
SPGP0A01630	YDL081C	100	0
SPGP0F02810	YBR009C	99	0
SPGP0BF01220	YIL103W	99	0
SPGP0F00980	YBR203W	99	0
SPGP0I03390	YAL068C	98	0
SPGP0CB00130	YIR023W	99	0
SPGP0A02540	YDR025W	97	3
SPGP0A01890	YDL052C	99	0
SPGP0A01040	YDL143W	99	0
SPGP0A02010	YDL039C	99	0
SPGP0I01800	YJL046W	99	0
SPGP0H02550	YMR209C	99	0
SPGP0B00850	YHR033W	99	0
SPGP0F00570	YBR249C	99	0
SPGP0B01370	YHR085W	99	0
SPGP0B01800	YHR129C	99	0
SPGP0F02530	YBR040W	99	0
SPGP0NH00110	YAL002W	99	0
SPGP0F00300	YBR276C	99	0
SPGP0L00120	YOR111W	99	0
[truncated: 937 more rows]

## Sheet: genes alleles that have below 80% identity with their one-to-one ortholog
Saccharomyces pastorianus CBS1503 predicted gene	Parental allele ID	Parent	Gene identities	Gene gaps
SPGP0VO00160	YCR075C	Saccharomyces cerevisiae	78	1
SPGP0KL00200	YKR064W	Saccharomyces cerevisiae	78	1
SPGP0HJ00130	XP_018224047.1	Saccharomyces eubayanus	78	2

## Sheet: genes alleles with same identity with their one-to-one ortholog in both parents
Saccharomyces pastorianus CBS1503 predicted ORF	Potential parental allele ID	Parent	Gene identities	Gene gaps
SPGP0MF00250	YGL030W	Saccharomyces cerevisiae	99	0
SPGP0MF00250	XP_018222195.1	Saccharomyces eubayanus	99	0
SPGP0Itrna26K	YDR445C	Saccharomyces cerevisiae	100	0
SPGP0Itrna26K	DI49_5468	Saccharomyces eubayanus	100	0
SPGP0JF00280	YPR132W	Saccharomyces cerevisiae	99	0
SPGP0JF00280	XP_018222326.1	Saccharomyces eubayanus	99	0
SPGP0TVtrna20G	YNL285W	Saccharomyces cerevisiae	100	0
SPGP0TVtrna20G	DI49_2297	Saccharomyces eubayanus	100	0
SPGP0HJ00140	YDR531W	Saccharomyces cerevisiae	83	0
SPGP0HJ00140	XP_018224046.1	Saccharomyces eubayanus	83	0
SPGP0SV00110	YCR039C	Saccharomyces cerevisiae	100	0
SPGP0SV00110	XP_018223412.1	Saccharomyces eubayanus	100	0
SPGP0Dtrna17T	YHR180W-A	Saccharomyces cerevisiae	100	0
SPGP0Dtrna17T	DI49_5553	Saccharomyces eubayanus	100	0
SPGP0Ftrna14I	YNL017C	Saccharomyces cerevisiae	100	0
SPGP0Ftrna14I	DI49_5614	Saccharomyces eubayanus	100	0
SPGP0Itrna29R	YGR164W	Saccharomyces cerevisiae	100	0
SPGP0Itrna29R	DI49_4020	Saccharomyces eubayanus	100	0
SPGP0Itrna32G	YPR159C-A	Saccharomyces cerevisiae	100	0
SPGP0Itrna32G	DI49_5603	Saccharomyces eubayanus	100	0

## Sheet: list of homologs in Saccharomyces pastorianus CBS1503
Group of homologs predicted by HybridMine	List of all the homologs	Subset: S. eubayanus-like homologs	Subset: S. pastorianus homolog genes with no parental allele associated	Subset: S. cerevisiae-like homologs
1	SPGP0CVtrna3N; DI49_5581; SPGP0CV00100; SPGP0Jtrna1N; YOL054W; SPGP0Jtrna2N; SPGP0Mtrna4N; SPGP0EKtrna6N; DI49_3921; SPGP0Ntrna5N; SPGP0LJtrna7N; DI49_5582; DI49_1403; SPGP0MStrna9N; DI49_2081; DI49_3381; SPGP0Dtrna11N; DI49_2351; DI49_4738; YCR008W; SPGP0BGtrna13N	DI49_5581; DI49_3921; DI49_5582; DI49_1403; DI49_2081; DI49_3381; DI49_2351; DI49_4738	SPGP0CVtrna3N; SPGP0CV00100; SPGP0Jtrna1N; SPGP0Jtrna2N; SPGP0Mtrna4N; SPGP0EKtrna6N; SPGP0Ntrna5N; SPGP0LJtrna7N; SPGP0MStrna9N; SPGP0Dtrna11N; SPGP0BGtrna13N	YOL054W; YCR008W
2	DI49_0756; SPGP0CV00110	DI49_0756	SPGP0CV00110
3	DI49_1621; DI49_1620	DI49_1621; DI49_1620
4	DI49_1622; SPGP0CW00120	DI49_1622	SPGP0CW00120
5	DI49_3910; DI49_2609; DI49_3909	DI49_3910; DI49_2609; DI49_3909
6	DI49_3907; DI49_3908	DI49_3907; DI49_3908
7	DI49_3905; DI49_3906	DI49_3905; DI49_3906
8	DI49_3903; SPGP0CX00160; YDL075W; SPGP0BE03400	DI49_3903	SPGP0CX00160; SPGP0BE03400	YDL075W
9	DI49_3901; DI49_3902	DI49_3901; DI49_3902
10	DI49_0595; DI49_3900	DI49_0595; DI49_3900
11	DI49_0593; DI49_0594	DI49_0593; DI49_0594
12	DI49_4770; DI49_4769	DI49_4770; DI49_4769
13	DI49_4772; DI49_4771	DI49_4772; DI49_4771
14	DI49_4774; DI49_4773	DI49_4774; DI49_4773
15	DI49_4776; DI49_4775	DI49_4776; DI49_4775
16	DI49_4778; DI49_4777	DI49_4778; DI49_4777
17	DI49_4780; DI49_0833; DI49_0834	DI49_4780; DI49_0833; DI49_0834
18	SPGP0DA00100; YNR076W; DI49_1930; YBR301W; YPL246C	DI49_1930	SPGP0DA00100	YNR076W; YBR301W; YPL246C
19	DI49_1928; DI49_1820; DI49_1821	DI49_1928; DI49_1820; DI49_1821
20	SPGP0DBtrna2L; DI49_4635; DI49_1366	DI49_4635; DI49_1366	SPGP0DBtrna2L
21	DI49_1368; DI49_1367	DI49_1368; DI49_1367
22	DI49_1370; DI49_1369	DI49_1370; DI49_1369
23	DI49_3335; DI49_3336	DI49_3335; DI49_3336
24	YJR029W; SPGP0GZ00100; DI49_4730	DI49_4730	SPGP0GZ00100	YJR029W
25	SPGP0Jtrna2T; SPGP0Itrna26T; YOL105C; YOR013W; YDL007C-A; YHR006W; SPGP0NAtrna12T; SPGP0BFtrna21T; YIL102C		SPGP0Jtrna2T; SPGP0Itrna26T; SPGP0NAtrna12T; SPGP0BFtrna21T	YOL105C; YOR013W; YDL007C-A; YHR006W; YIL102C
26	YOL103W; YOL104C			YOL103W; YOL104C
27	YOL101C; DI49_2305	DI49_2305		YOL101C
28	YOL100W; DI49_2306	DI49_2306		YOL100W
29	YOL098C; DI49_2307	DI49_2307		YOL098C
30	YOL097C; DI49_2308	DI49_2308		YOL097C
31	YOL096C; DI49_2309	DI49_2309		YOL096C
32	YOL095C; DI49_2310	DI49_2310		YOL095C
33	YOL094C; DI49_2311; YOL093W; DI49_2312	DI49_2311; DI49_2312		YOL094C; YOL093W
34	YOL091W; DI49_2314	DI49_2314		YOL091W
35	YOL090W; DI49_2315	DI49_2315		YOL090W
36	YOL089C; DI49_2316; YOL088C; DI49_2317	DI49_2316; DI49_2317		YOL089C; YOL088C
37	YOL086W-A; YOL087C			YOL086W-A; YOL087C
38	YOL084W; YOL086C			YOL084W; YOL086C
39	YOL082W; YOL083W			YOL082W; YOL083W
40	YOL080C; YOL081W; DI49_2324; DI49_2325	DI49_2324; DI49_2325		YOL080C; YOL081W
41	YOL077W-A; YOL078W			YOL077W-A; YOL078W
42	YOL076W; DI49_2329	DI49_2329		YOL076W
43	YOL075C; DI49_2330; YOL073C; DI49_2331	DI49_2330; DI49_2331		YOL075C; YOL073C
44	YOL071W; YOL072W			YOL071W; YOL072W
45	YOL069W; DI49_2335	DI49_2335		YOL069W
46	YOL068C; DI49_2336; YOL067C; DI49_2337	DI49_2336; DI49_2337		YOL068C; YOL067C
47	YOL065C; YOL066C			YOL065C; YOL066C
48	YOL063C; YOL064C			YOL063C; YOL064C
49	YOL061W; DI49_2343	DI49_2343		YOL061W
50	YOL060C; DI49_2344	DI49_2344		YOL060C
51	YOL059W; DI49_2345	DI49_2345		YOL059W
52	YOL058W; DI49_2346; YOL057W; DI49_2347	DI49_2346; DI49_2347		YOL058W; YOL057W
53	YOL055C; DI49_2348; YPL258C	DI49_2348		YOL055C; YPL258C
54	SPGP0Jtrna3G; SPGP0Itrna32G; DI49_0764; SPGP0Atrna2G; YDR262W; DI49_4046; SPGP0PZtrna18G; DI49_2184; SPGP0QPtrna19G; SPGP0Dtrna16G; SPGP0BEtrna21G; DI49_0870; DI49_1663; SPGP0BGtrna23G; YCR016W; SPGP0WFtrna25G; DI49_3364; DI49_0441; SPGP0BKtrna28G; DI49_3059; SPGP0BKtrna29G; SPGP0Htrna30G; YML043C; SPGP0Itrna31G; YJR051W	DI49_0764; DI49_4046; DI49_2184; DI49_0870; DI49_1663; DI49_3364; DI49_0441; DI49_3059	SPGP0Jtrna3G; SPGP0Itrna32G; SPGP0Atrna2G; SPGP0PZtrna18G; SPGP0QPtrna19G; SPGP0Dtrna16G; SPGP0BEtrna21G; SPGP0BGtrna23G; SPGP0WFtrna25G; SPGP0BKtrna28G; SPGP0BKtrna29G; SPGP0Htrna30G; SPGP0Itrna31G	YDR262W; YCR016W; YML043C; YJR051W
55	YOL052C-A; YOL053W			YOL052C-A; YOL053W
56	YOL051W; DI49_2355; YOL049W; DI49_2356	DI49_2355; DI49_2356		YOL051W; YOL049W
57	YOL047C; YOL048C			YOL047C; YOL048C
58	YOL045W; DI49_2357; YOL044W; DI49_2358	DI49_2357; DI49_2358		YOL045W; YOL044W
59	YOL042W; YOL043C			YOL042W; YOL043C
60	YOL040C; DI49_2362	DI49_2362		YOL040C
61	YOL039W; DI49_2363; YOL038W; DI49_2364	DI49_2363; DI49_2364		YOL039W; YOL038W
62	YOL034W; DI49_2366; YOL033W; DI49_2367	DI49_2366; DI49_2367		YOL034W; YOL033W
63	YOL031C; YOL032W			YOL031C; YOL032W
64	YOL028C; YOL030W			YOL028C; YOL030W
65	YOL026C; YOL027C			YOL026C; YOL027C
66	YOL025W; DI49_2374; SPGP0EMtrna5S; DI49_3829; DI49_0521	DI49_2374; DI49_3829; DI49_0521	SPGP0EMtrna5S	YOL025W
67	YOL023W; DI49_2377; YOL022C; DI49_2378	DI49_2377; DI49_2378		YOL023W; YOL022C
68	YOL021C; DI49_2380; YOL020W; DI49_2381	DI49_2380; DI49_2381		YOL021C; YOL020W
69	YOL019W; SPGP0Itrna12Y; SPGP0Atrna1Y; YJR056C		SPGP0Itrna12Y; SPGP0Atrna1Y	YOL019W; YJR056C
70	YOL017W; YOL018C			YOL017W; YOL018C
71	YOL015W; YOL016C			YOL015W; YOL016C
72	YOL013W-A; SPGP0Jtrna2P; SPGP0Htrna19P; SPGP0Ltrna4P; SPGP0NHtrna10P		SPGP0Jtrna2P; SPGP0Htrna19P; SPGP0Ltrna4P; SPGP0NHtrna10P	YOL013W-A
73	YOL013C; DI49_2390	DI49_2390		YOL013C
74	YOL012C; DI49_2391	DI49_2391		YOL012C
75	YOL011W; DI49_2392; YOL010W; DI49_2393	DI49_2392; DI49_2393		YOL011W; YOL010W
76	YOL008W; YOL009C			YOL008W; YOL009C
77	YOL006C; YOL007C; DI49_2397; DI49_2398	DI49_2397; DI49_2398		YOL006C; YOL007C
78	YOL004W; DI49_2399	DI49_2399		YOL004W
79	YOL003C; DI49_2400	DI49_2400		YOL003C
80	YOL002C; DI49_2401; YOL001W; DI49_2402	DI49_2401; DI49_2402		YOL002C; YOL001W
81	YOR002W; DI49_2404	DI49_2404		YOR002W
82	YOR003W; DI49_2405; YOR004W; DI49_2406	DI49_2405; DI49_2406		YOR003W; YOR004W
83	YOR006C; DI49_2408	DI49_2408		YOR006C
84	YOR007C; DI49_2409	DI49_2409		YOR007C
85	SPGP0Jtrna3R; DI49_2410; YOR008C; SPGP0Atrna2R; SPGP0LKtrna9R; DI49_3398; SPGP0RNtrna13R; DI49_1335; SPGP0Dtrna10R; DI49_2411; SPGP0STtrna14R; DI49_3638	DI49_2410; DI49_3398; DI49_1335; DI49_2411; DI49_3638	SPGP0Jtrna3R; SPGP0Atrna2R; SPGP0LKtrna9R; SPGP0RNtrna13R; SPGP0Dtrna10R; SPGP0STtrna14R	YOR008C
86	YOR010C; DI49_2413; SPGP0J01210; DI49_2414	DI49_2413; DI49_2414	SPGP0J01210	YOR010C
87	YOR016C; DI49_2418	DI49_2418		YOR016C
88	YOR017W; DI49_2419; YOR018W; DI49_2420	DI49_2419; DI49_2420		YOR017W; YOR018W
89	YOR020C; DI49_4866; YOR020W-A; DI49_4867	DI49_4866; DI49_4867		YOR020C; YOR020W-A
90	YOR022C; YOR021C			YOR022C; YOR021C
91	YOR025W; YOR023C			YOR025W; YOR023C
92	YOR027W; YOR026W; YOR030W			YOR027W; YOR026W; YOR030W
93	YOR032C; YOR031W			YOR032C; YOR031W
94	YOR034C; YOR033C			YOR034C; YOR033C
95	YOR036W; YOR035C			YOR036W; YOR035C
96	YOR038C; DI49_4883	DI49_4883		YOR038C
97	YOR039W; DI49_4884; YOR040W; DI49_4885	DI49_4884; DI49_4885		YOR039W; YOR040W
98	YOR043W; DI49_4887; YOR044W; DI49_4888	DI49_4887; DI49_4888		YOR043W; YOR044W
99	YOR046C; DI49_4890	DI49_4890		YOR046C
100	YOR047C; DI49_4891	DI49_4891		YOR047C
101	YOR048C; DI49_4892; YOR049C; DI49_4893	DI49_4892; DI49_4893		YOR048C; YOR049C
102	YOR052C; YOR051C			YOR052C; YOR051C
103	YOR056C; YOR054C			YOR056C; YOR054C
104	YOR058C; DI49_4899	DI49_4899		YOR058C
105	SPGP0Jtrna2K; SPGP0Atrna1K; YOR059C; YGL202W; SPGP0FKtrna6K; YDL054C		SPGP0Jtrna2K; SPGP0Atrna1K; SPGP0FKtrna6K	YOR059C; YGL202W; YDL054C
106	YOR061W; YOR060C			YOR061W; YOR060C
107	YOR063W; DI49_4906; YOR064C; DI49_4907	DI49_4906; DI49_4907		YOR063W; YOR064C
108	YOR066W; DI49_4909	DI49_4909		YOR066W
109	YOR067C; DI49_4910	DI49_4910		YOR067C
110	YOR069W; DI49_4911	DI49_4911		YOR069W
111	YOR070C; DI49_4912	DI49_4912		YOR070C
112	YOR071C; YOR192C; DI49_3747; DI49_3748	DI49_3747; DI49_3748		YOR071C; YOR192C
113	YOR073W; DI49_4915	DI49_4915		YOR073W
114	YOR074C; SPGP0N01130		SPGP0N01130	YOR074C
115	YOR075W; DI49_4916; YOR076C; DI49_4917	DI49_4916; DI49_4917		YOR075W; YOR076C
116	YOR078W; YOR077W			YOR078W; YOR077W
117	YOR080W; YOR079C			YOR080W; YOR079C
118	YOR083W; YOR081C			YOR083W; YOR081C
119	YOR085W; YOR084W			YOR085W; YOR084W
120	YOR087W; DI49_4926; YOR089C; DI49_4927	DI49_4926; DI49_4927		YOR087W; YOR089C
121	YOR091W; YOR090C			YOR091W; YOR090C
122	YPL277C; YOR092W			YPL277C; YOR092W
123	YOR390W; YPL278C			YOR390W; YPL278C
124	DI49_4781; DI49_5593	DI49_4781; DI49_5593
125	DI49_4783; DI49_4782	DI49_4783; DI49_4782
126	DI49_5503; DI49_5502	DI49_5503; DI49_5502
127	YER185W; YER184C			YER185W; YER184C
128	YER187W; YER186C			YER187W; YER186C
129	DI49_5266; SPGP0DL00140	DI49_5266	SPGP0DL00140
130	DI49_5424; DI49_5425	DI49_5424; DI49_5425
131	DI49_5422; DI49_1959; DI49_5421; DI49_2045	DI49_5422; DI49_1959; DI49_5421; DI49_2045
132	DI49_5419; DI49_5420	DI49_5419; DI49_5420
133	DI49_5417; DI49_5418	DI49_5417; DI49_5418
134	DI49_3986; DI49_5416	DI49_3986; DI49_5416
135	DI49_3984; DI49_3985	DI49_3984; DI49_3985
136	DI49_5679; DI49_3983	DI49_5679; DI49_3983
137	SPGP0K00120; DI49_5681	DI49_5681	SPGP0K00120
138	DI49_5682; YFL058W; DI49_5683; SPGP0A00150	DI49_5682; DI49_5683	SPGP0A00150	YFL058W
139	DI49_5685; DI49_5684	DI49_5685; DI49_5684
140	DI49_5191; YOR380W; DI49_5190; YOR381W	DI49_5191; DI49_5190		YOR380W; YOR381W
141	DI49_5188; YOR375C; YOR377W	DI49_5188		YOR375C; YOR377W
142	DI49_5187; YOR374W; DI49_5186	DI49_5187; DI49_5186		YOR374W
143	DI49_5184; DI49_5185	DI49_5184; DI49_5185
144	DI49_5182; YOR369C; DI49_5181; YOR370C	DI49_5182; DI49_5181		YOR369C; YOR370C
145	DI49_5179; DI49_5180	DI49_5179; DI49_5180
146	DI49_5177; DI49_5178	DI49_5177; DI49_5178
147	DI49_5175; YOR361C; YOR362C	DI49_5175		YOR361C; YOR362C
148	DI49_5174; YOR360C	DI49_5174		YOR360C
149	DI49_5173; YOR359W; DI49_5172	DI49_5173; DI49_5172		YOR359W
150	DI49_5170; YOR356W	DI49_5170		YOR356W
151	DI49_5169; YOR355W; DI49_5168	DI49_5169; DI49_5168		YOR355W
152	DI49_5166; DI49_5167	DI49_5166; DI49_5167
153	DI49_5164; DI49_5165	DI49_5164; DI49_5165
154	DI49_5161; YOR348C; SPGP0L02250	DI49_5161	SPGP0L02250	YOR348C
155	DI49_5160; YOR347C	DI49_5160		YOR347C
156	DI49_5159; YOR346W	DI49_5159		YOR346W
157	DI49_5158; DI49_2389; DI49_5157; DI49_4051	DI49_5158; DI49_2389; DI49_5157; DI49_4051
158	SPGP0Ktrna1M; DI49_4243; SPGP0Ctrna6M; DI49_4242; SPGP0VZtrna11M; DI49_0528; SPGP0BKtrna13M; DI49_2990	DI49_4243; DI49_4242; DI49_0528; DI49_2990	SPGP0Ktrna1M; SPGP0Ctrna6M; SPGP0VZtrna11M; SPGP0BKtrna13M
159	DI49_5154; YOR342C	DI49_5154		YOR342C
160	DI49_5153; YOR341W	DI49_5153		YOR341W
161	DI49_5152; YOR340C; DI49_5151	DI49_5152; DI49_5151		YOR340C
162	DI49_5149; YOR337W; DI49_5148	DI49_5149; DI49_5148		YOR337W
163	SPGP0K00600; SPGP0K00590; YOR335C; YOR336W		SPGP0K00600; SPGP0K00590	YOR335C; YOR336W
164	DI49_5146; YOR330C; DI49_5145; YOR332W	DI49_5146; DI49_5145		YOR330C; YOR332W
165	DI49_5143; YOR327C	DI49_5143		YOR327C
166	DI49_5142; YOR326W; DI49_5141	DI49_5142; DI49_5141		YOR326W
167	DI49_5139; YOR322C; YOR323C	DI49_5139		YOR322C; YOR323C
168	DI49_5138; YOR321W; DI49_5137	DI49_5138; DI49_5137		YOR321W
169	DI49_5135; DI49_5136	DI49_5135; DI49_5136
170	DI49_5133; DI49_5134	DI49_5133; DI49_5134
171	DI49_5131; YMR242C; DI49_4327	DI49_5131; DI49_4327		YMR242C
172	DI49_5130; YOR311C; YOR313C	DI49_5130		YOR311C; YOR313C
173	DI49_5129; YOR310C; DI49_5128	DI49_5129; DI49_5128		YOR310C
174	DI49_5126; YOR306C; DI49_5125	DI49_5126; DI49_5125		YOR306C
175	DI49_5123; YOR304W; DI49_5122; YOR304C-A	DI49_5123; DI49_5122		YOR304W; YOR304C-A
176	DI49_5120; SPGP0K00870	DI49_5120	SPGP0K00870
177	DI49_5118; DI49_5119	DI49_5118; DI49_5119
178	DI49_5116; DI49_5117	DI49_5116; DI49_5117
179	DI49_5114; DI49_5115	DI49_5114; DI49_5115
180	DI49_5112; DI49_4314; DI49_5111; YOR293W; YMR230W	DI49_5112; DI49_4314; DI49_5111		YOR293W; YMR230W
181	DI49_5109; YOR290C; YOR291W	DI49_5109		YOR290C; YOR291W
182	SPGP0Ktrna2A; DI49_3564; DI49_5107; SPGP0Ltrna3A; SPGP0GRtrna7A; DI49_1482; SPGP0Utrna8A; DI49_0066; DI49_3563; SPGP0PEtrna15A; DI49_2116	DI49_3564; DI49_5107; DI49_1482; DI49_0066; DI49_3563; DI49_2116	SPGP0Ktrna2A; SPGP0Ltrna3A; SPGP0GRtrna7A; SPGP0Utrna8A; SPGP0PEtrna15A
183	DI49_5105; DI49_5106	DI49_5105; DI49_5106
184	DI49_5103; DI49_5104	DI49_5103; DI49_5104
185	DI49_5101; YOR283W; YOR284W	DI49_5101		YOR283W; YOR284W
186	DI49_5100; YOR281C	DI49_5100		YOR281C
187	DI49_5099; YOR280C; DI49_5098	DI49_5099; DI49_5098		YOR280C
188	DI49_5096; YOR276W; DI49_5095; YOR278W	DI49_5096; DI49_5095		YOR276W; YOR278W
189	DI49_5093; YOR273C; YOR274W	DI49_5093		YOR273C; YOR274W
190	DI49_5092; YOR272W	DI49_5092		YOR272W
191	DI49_5091; YOR271C	DI49_5091		YOR271C
192	DI49_5090; YOR270C; DI49_5089	DI49_5090; DI49_5089		YOR270C
193	DI49_5087; YOR267C; DI49_5086; YOR269W	DI49_5087; DI49_5086		YOR267C; YOR269W
194	DI49_5084; YOR264W; YOR265W	DI49_5084		YOR264W; YOR265W
195	DI49_5083; YOR262W	DI49_5083		YOR262W
196	DI49_5082; YOR261C	DI49_5082		YOR261C
197	DI49_5081; YOR260W	DI49_5081		YOR260W
198	DI49_5080; YOR259C; DI49_5079	DI49_5080; DI49_5079		YOR259C
199	DI49_5077; DI49_5078	DI49_5077; DI49_5078
200	DI49_5075; YOR254C; DI49_5074	DI49_5075; DI49_5074		YOR254C
201	DI49_5072; DI49_5073	DI49_5072; DI49_5073
202	DI49_5070; DI49_5071	DI49_5070; DI49_5071
203	DI49_5068; DI49_5069	DI49_5068; DI49_5069
204	DI49_5066; YOR244W; DI49_5065; YOR245C	DI49_5066; DI49_5065		YOR244W; YOR245C
205	DI49_5063; YOR241W; SPGP0K01450; YOR242C	DI49_5063	SPGP0K01450	YOR241W; YOR242C
206	DI49_5061; DI49_5062	DI49_5061; DI49_5062
207	DI49_5322; SPGP0OI00560; DI49_5058; SPGP0L01230; DI49_5321	DI49_5322; DI49_5058; DI49_5321	SPGP0OI00560; SPGP0L01230
208	DI49_5056; YOR231W; DI49_5055; YOR232W	DI49_5056; DI49_5055		YOR231W; YOR232W
209	DI49_5053; YOR228C; YOR229W	DI49_5053		YOR228C; YOR229W
210	DI49_5052; YOR227W; DI49_5051	DI49_5052; DI49_5051		YOR227W
211	DI49_5049; DI49_5050	DI49_5049; DI49_5050
212	DI49_5047; YOR221C	DI49_5047		YOR221C
213	DI49_5046; YOR220W	DI49_5046		YOR220W
214	SPGP0K01630; YOR219C		SPGP0K01630	YOR219C
215	DI49_5045; YOR217W; DI49_5044	DI49_5045; DI49_5044		YOR217W
216	DI49_5042; DI49_5043; YOR215C; YOR216C	DI49_5042; DI49_5043		YOR215C; YOR216C
217	DI49_5040; YOR212W; YOR213C	DI49_5040		YOR212W; YOR213C
218	DI49_5039; YOR211C; DI49_5038	DI49_5039; DI49_5038		YOR211C
219	DI49_5036; DI49_5037	DI49_5036; DI49_5037
220	DI49_5034; DI49_5035; YOR207C; YOR208W	DI49_5034; DI49_5035		YOR207C; YOR208W
221	DI49_5032; YOR204W; DI49_5031; YOR205C; YNL112W; DI49_4621	DI49_5032; DI49_5031; DI49_4621		YOR204W; YOR205C; YNL112W
222	DI49_5029; YOR198C; DI49_5028; YOR201C	DI49_5029; DI49_5028		YOR198C; YOR201C
223	DI49_5026; DI49_5027	DI49_5026; DI49_5027
224	DI49_5024; DI49_5025	DI49_5024; DI49_5025
225	DI49_5022; YOR191W	DI49_5022		YOR191W
226	DI49_5021; YOR190W; DI49_5020	DI49_5021; DI49_5020		YOR190W
227	DI49_5019; YOR187W; DI49_5018	DI49_5019; DI49_5018		YOR187W
228	DI49_5016; DI49_5017; DI49_5015; DI49_3800; DI49_3799	DI49_5016; DI49_5017; DI49_5015; DI49_3800; DI49_3799
229	DI49_5013; DI49_5014	DI49_5013; DI49_5014
230	DI49_5011; DI49_5012	DI49_5011; DI49_5012
231	DI49_5009; DI49_4248; YOR177C; SPGP0KUtrna11V; DI49_3338; YGL225W; DI49_4247; SPGP0Ctrna10V; DI49_4138; DI49_3304; SPGP0PEtrna15V; DI49_2126; DI49_1560; DI49_3781; SPGP0XAtrna22V; DI49_1542; SPGP0BKtrna23V; SPGP0Htrna25V; SPGP0Htrna26V; YMR077C; YMR164C; SPGP0Htrna27V; YJL037W	DI49_5009; DI49_4248; DI49_3338; DI49_4247; DI49_4138; DI49_3304; DI49_2126; DI49_1560; DI49_3781; DI49_1542	SPGP0KUtrna11V; SPGP0Ctrna10V; SPGP0PEtrna15V; SPGP0XAtrna22V; SPGP0BKtrna23V; SPGP0Htrna25V; SPGP0Htrna26V; SPGP0Htrna27V	YOR177C; YGL225W; YMR077C; YMR164C; YJL037W
232	DI49_5007; DI49_5008	DI49_5007; DI49_5008
233	DI49_5005; DI49_5006	DI49_5005; DI49_5006
234	DI49_5003; YOR168W	DI49_5003		YOR168W
235	DI49_5002; YOR167C; DI49_5001	DI49_5002; DI49_5001		YOR167C
236	DI49_4999; YOR164C; DI49_4998	DI49_4999; DI49_4998		YOR164C
237	DI49_4996; DI49_4997	DI49_4996; DI49_4997
238	DI49_4994; YOR160W; DI49_4993; YOR161C	DI49_4994; DI49_4993		YOR160W; YOR161C
239	DI49_4991; DI49_4992	DI49_4991; DI49_4992
240	DI49_4989; DI49_4990	DI49_4989; DI49_4990
241	DI49_4987; YOR153W; DI49_4986; YOR154W	DI49_4987; DI49_4986		YOR153W; YOR154W
242	DI49_4984; YOR150W	DI49_4984		YOR150W
243	DI49_4983; YOR149C; DI49_4982	DI49_4983; DI49_4982		YOR149C
244	DI49_4980; YOR145C; DI49_4979	DI49_4980; DI49_4979		YOR145C
245	SPGP0Ktrna5G; DI49_4977; YOR143C; DI49_0567; DI49_0565	DI49_4977; DI49_0567; DI49_0565	SPGP0Ktrna5G	YOR143C
246	DI49_4976; YOR142W	DI49_4976		YOR142W
247	DI49_4975; YOR141C; DI49_4974	DI49_4975; DI49_4974		YOR141C
248	DI49_4972; DI49_4973	DI49_4972; DI49_4973
249	DI49_4970; DI49_4971	DI49_4970; DI49_4971
250	DI49_4968; YOR132W; DI49_4967	DI49_4968; DI49_4967		YOR132W
251	DI49_4965; YOR130C; DI49_4964	DI49_4965; DI49_4964		YOR130C
252	DI49_4962; YOR127W; DI49_4961	DI49_4962; DI49_4961		YOR127W
253	DI49_4959; YOR124C; DI49_4958	DI49_4959; DI49_4958		YOR124C
254	DI49_4956; DI49_4957	DI49_4956; DI49_4957
255	DI49_4954; DI49_4955	DI49_4954; DI49_4955
256	DI49_4952; YOR116C; DI49_4951	DI49_4952; DI49_4951		YOR116C
257	DI49_4949; YOR113W	DI49_4949		YOR113W
258	DI49_4948; YOR112W; DI49_4947	DI49_4948; DI49_4947		YOR112W
259	DI49_4945; YOR109W; DI49_3745; YOR110W	DI49_4945; DI49_3745		YOR109W; YOR110W
260	DI49_3750; DI49_3749	DI49_3750; DI49_3749
261	DI49_3752; DI49_3751	DI49_3752; DI49_3751
262	DI49_4524; DI49_4523	DI49_4524; DI49_4523
263	DI49_4526; DI49_4525	DI49_4526; DI49_4525
264	DI49_4528; DI49_4527	DI49_4528; DI49_4527
265	DI49_4530; DI49_4529	DI49_4530; DI49_4529
266	DI49_4532; DI49_4531	DI49_4532; DI49_4531
267	DI49_4534; DI49_4533	DI49_4534; DI49_4533
268	DI49_3485; DI49_3484	DI49_3485; DI49_3484
269	DI49_3487; DI49_3486	DI49_3487; DI49_3486
270	DI49_3428; SPGP0BK02840; DI49_3427; DI49_2887	DI49_3428; DI49_3427; DI49_2887	SPGP0BK02840
271	DI49_3425; DI49_3426	DI49_3425; DI49_3426
272	DI49_1708; DI49_1709	DI49_1708; DI49_1709
273	DI49_1706; DI49_1707	DI49_1706; DI49_1707
274	DI49_1704; DI49_1705	DI49_1704; DI49_1705
275	DI49_1702; DI49_1703	DI49_1702; DI49_1703
276	DI49_1700; DI49_1701	DI49_1700; DI49_1701
277	DI49_1698; DI49_1699	DI49_1698; DI49_1699
278	DI49_5385; DI49_1697	DI49_5385; DI49_1697
279	DI49_5383; DI49_5384	DI49_5383; DI49_5384
280	DI49_5381; DI49_1215; DI49_5380; DI49_1214	DI49_5381; DI49_1215; DI49_5380; DI49_1214
281	DI49_4943; DI49_4942	DI49_4943; DI49_4942
282	SPGP0DX00130; DI49_4944	DI49_4944	SPGP0DX00130
283	YOR114W; DI49_4950; YOR115C	DI49_4950		YOR114W; YOR115C
284	YOR117W; DI49_4953; YOR118W	DI49_4953		YOR117W; YOR118W
285	YOR120W; YOR119C			YOR120W; YOR119C
286	YOR123C; YOR122C			YOR123C; YOR122C
287	YOR125C; DI49_4960; YOR126C	DI49_4960		YOR125C; YOR126C
288	YOR128C; DI49_4963; YOR129C	DI49_4963		YOR128C; YOR129C
289	SPGP0Ltrna3D; DI49_4675; YOR131C; SPGP0Ptrna4D; DI49_2768; SPGP0Ptrna5D; SPGP0Atrna1D; SPGP0A02830; DI49_3666; DI49_1987; SPGP0KWtrna9D; DI49_3834; SPGP0LItrna10D; DI49_1993; SPGP0LKtrna11D; DI49_3409; SPGP0Ctrna6D; SPGP0BEtrna12D; SPGP0VNtrna15D; DI49_4676; SPGP0BFtrna13D; YIL009C-A; SPGP0BFtrna14D; DI49_3066; SPGP0BKtrna19D; SPGP0BKtrna21D; SPGP0BK02620; SPGP0Ftrna16D; SPGP0Htrna22D; YJR055W; S…	DI49_4675; DI49_2768; DI49_3666; DI49_1987; DI49_3834; DI49_1993; DI49_3409; DI49_4676; DI49_3066	SPGP0Ltrna3D; SPGP0Ptrna4D; SPGP0Ptrna5D; SPGP0Atrna1D; SPGP0A02830; SPGP0KWtrna9D; SPGP0LItrna10D; SPGP0LKtrna11D; SPGP0Ctrna6D; SPGP0BEtrna12D; SPGP0VNtrna15D; SPGP0BFtrna13D; SPGP0BFtrna14D; SPGP0BKtrna19D; SPGP0BKtrna21D; SPGP0BK02620; SPGP0Ftrna16D; SPGP0Htrna22D; SPGP0Itrna24D; SPGP0Itrna25D	YOR131C; YIL009C-A; YJR055W
290	YDR385W; DI49_4969; YOR134W	DI49_4969		YDR385W; YOR134W
291	YOR137C; YOR136W			YOR137C; YOR136W
292	YOR140W; YOR138C			YOR140W; YOR138C
293	YOR147W; DI49_4981; YOR148C	DI49_4981		YOR147W; YOR148C
294	YOR151C; DI49_4985; YOR152C	DI49_4985		YOR151C; YOR152C
295	YOR156C; YOR155C			YOR156C; YOR155C
296	YOR158W; YOR157C			YOR158W; YOR157C
297	YOR163W; YOR162C			YOR163W; YOR162C
298	YOR165W; DI49_5000; YOR166C	DI49_5000		YOR165W; YOR166C
299	YOR171C; DI49_5004; YOR172W	DI49_5004		YOR171C; YOR172W
300	YOR174W; YOR173W			YOR174W; YOR173W
301	YOR176W; YOR175C			YOR176W; YOR175C
302	YOR179C; YOR178C			YOR179C; YOR178C
303	YOR181W; YOR180C; YOR184W			YOR181W; YOR180C; YOR184W
304	YOR186W; YOR185C			YOR186W; YOR185C
305	YOR188W; SPGP0K01890; YOR189W		SPGP0K01890	YOR188W; YOR189W
306	SPGP0Ltrna3M; DI49_5351; YOR193W; SPGP0GYtrna5M; DI49_1363; SPGP0OItrna9M; DI49_5350; SPGP0BGtrna10M; DI49_3049; YJR043C	DI49_5351; DI49_1363; DI49_5350; DI49_3049	SPGP0Ltrna3M; SPGP0GYtrna5M; SPGP0OItrna9M; SPGP0BGtrna10M	YOR193W; YJR043C
307	YOR195W; YOR194C			YOR195W; YOR194C
308	YOR197W; YOR196C			YOR197W; YOR196C
309	YOR210W; YOR209C			YOR210W; YOR209C
310	YOR222W; DI49_5048; YOR223W	DI49_5048		YOR222W; YOR223W
311	YOR226C; YOR224C			YOR226C; YOR224C
312	YOR236W; DI49_5060; YOR237W	DI49_5060		YOR236W; YOR237W
313	YOR239W; YOR238W			YOR239W; YOR238W
314	YOR247W; YOR246C			YOR247W; YOR246C
315	YOR250C; YOR249C			YOR250C; YOR249C
316	YOR252W; YOR251C			YOR252W; YOR251C
317	YOR255W; DI49_5076; YOR256C	DI49_5076		YOR255W; YOR256C
318	YOR258W; YOR257W			YOR258W; YOR257W
319	YOR286W; YOR285W			YOR286W; YOR285W
320	YOR288C; YOR287C			YOR288C; YOR287C
321	YOR294W; DI49_5113; YOR295W	DI49_5113		YOR294W; YOR295W
322	YOR297C; YOR296W			YOR297C; YOR296W
323	YOR298C-A; YOR298W			YOR298C-A; YOR298W
324	YOR301W; YOR299W			YOR301W; YOR299W
325	YOR303W; YOR302W			YOR303W; YOR302W
326	YOR307C; DI49_5127; YOR308C	DI49_5127		YOR307C; YOR308C
327	YOR316C; YOR315W			YOR316C; YOR315W
328	YOR319W; YOR317W			YOR319W; YOR317W
329	YOR328W; DI49_5144; YOR329C	DI49_5144		YOR328W; YOR329C
330	YOR338W; DI49_5150; YOR339C	DI49_5150		YOR338W; YOR339C
331	SPGP0L02200; YDR170W-A; YDR171W		SPGP0L02200	YDR170W-A; YDR171W
332	SPGP0Ltrna4M; YJL007C; SPGP0AItrna7M; YMR159C; YJL029C		SPGP0Ltrna4M; SPGP0AItrna7M	YJL007C; YMR159C; YJL029C
333	YOR344C; DI49_5156	DI49_5156		YOR344C
334	YOR350C; YOR349W			YOR350C; YOR349W
335	YOR352W; YOR351C			YOR352W; YOR351C
336	YOR354C; YOR353C			YOR354C; YOR353C
337	YOR357C; DI49_5171; YOR358W	DI49_5171		YOR357C; YOR358W
338	YOR365C; YOR363C			YOR365C; YOR363C
339	YOR368W; YOR367W			YOR368W; YOR367W
340	YOR372C; YOR371C			YOR372C; YOR371C
341	YKL222C; YKL221W			YKL222C; YKL221W
342	SPGP0DZ00100; SPGP0L02570		SPGP0DZ00100; SPGP0L02570
343	DI49_3943; DI49_4014; SPGP0DZ00130; DI49_4013	DI49_3943; DI49_4014; DI49_4013	SPGP0DZ00130
344	DI49_0674; DI49_0676	DI49_0674; DI49_0676
345	DI49_0672; DI49_0673	DI49_0672; DI49_0673
346	YGR009C; DI49_5686; SPGP0GGtrna6L; DI49_5397; SPGP0GStrna7L; DI49_1624; SPGP0KXtrna13L; DI49_0734; DI49_2147; DI49_2148; DI49_0670	DI49_5686; DI49_5397; DI49_1624; DI49_0734; DI49_2147; DI49_2148; DI49_0670	SPGP0GGtrna6L; SPGP0GStrna7L; SPGP0KXtrna13L	YGR009C
347	DI49_1972; DI49_1973	DI49_1972; DI49_1973
348	DI49_1325; DI49_1324	DI49_1325; DI49_1324
349	YEL070W; SPGP0BK00120		SPGP0BK00120	YEL070W
350	SPGP0ED00140; DI49_2618; DI49_3165	DI49_2618; DI49_3165	SPGP0ED00140
351	SPGP0EEtrna3E; DI49_5287; DI49_3838; SPGP0Mtrna2E; SPGP0Ptrna4E; SPGP0FXtrna6E; DI49_1880; DI49_2203; SPGP0LItrna10E; DI49_1991; SPGP0MBtrna11E; SPGP0MC00100; SPGP0NGtrna12E; YAL001C; SPGP0Ctrna9E; SPGP0BEtrna13E; SPGP0BFtrna14E; YCL021W-A; SPGP0WBtrna18E; DI49_1543; SPGP0Ftrna17E; SPGP0Gtrna21E; SPGP0Htrna22E	DI49_5287; DI49_3838; DI49_1880; DI49_2203; DI49_1991; DI49_1543	SPGP0EEtrna3E; SPGP0Mtrna2E; SPGP0Ptrna4E; SPGP0FXtrna6E; SPGP0LItrna10E; SPGP0MBtrna11E; SPGP0MC00100; SPGP0NGtrna12E; SPGP0Ctrna9E; SPGP0BEtrna13E; SPGP0BFtrna14E; SPGP0WBtrna18E; SPGP0Ftrna17E; SPGP0Gtrna21E; SPGP0Htrna22E	YAL001C; YCL021W-A
352	DI49_3840; DI49_3839	DI49_3840; DI49_3839
353	DI49_3842; DI49_3841	DI49_3842; DI49_3841
354	DI49_4040; DI49_3843; DI49_1995	DI49_4040; DI49_3843; DI49_1995
355	SPGP0EFtrna3Y; DI49_2382; DI49_4037; DI49_1685; DI49_4369; DI49_1670; DI49_2383; SPGP0BItrna8Y; SPGP0BKtrna9Y; DI49_3068; DI49_2969	DI49_2382; DI49_4037; DI49_1685; DI49_4369; DI49_1670; DI49_2383; DI49_3068; DI49_2969	SPGP0EFtrna3Y; SPGP0BItrna8Y; SPGP0BKtrna9Y
356	DI49_2008; DI49_4036	DI49_2008; DI49_4036
357	DI49_3182; DI49_2009	DI49_3182; DI49_2009
358	DI49_3184; YKL197C	DI49_3184		YKL197C
359	DI49_3186; YKL196C; SPGP0M00140; YKL195W	DI49_3186	SPGP0M00140	YKL196C; YKL195W
360	DI49_3188; DI49_3187	DI49_3188; DI49_3187
361	DI49_3190; DI49_3189	DI49_3190; DI49_3189
362	SPGP0Mtrna3L; DI49_5687; DI49_3193; DI49_3915; SPGP0OJtrna15L; DI49_4787; YOR391C; SPGP0BEtrna18L; DI49_0231; SPGP0BKtrna28L; DI49_3010; SPGP0Ftrna23L; SPGP0Gtrna29L; YKL189W; SPGP0Ftrna24L; YJL006C	DI49_5687; DI49_3193; DI49_3915; DI49_4787; DI49_0231; DI49_3010	SPGP0Mtrna3L; SPGP0OJtrna15L; SPGP0BEtrna18L; SPGP0BKtrna28L; SPGP0Ftrna23L; SPGP0Gtrna29L; SPGP0Ftrna24L	YOR391C; YKL189W; YJL006C
363	DI49_3195; YKL187C; DI49_3196; YKL186C	DI49_3195; DI49_3196		YKL187C; YKL186C
364	DI49_3198; DI49_3197	DI49_3198; DI49_3197
365	DI49_3200; YKL182W	DI49_3200		YKL182W
366	DI49_3201; YKL181W	DI49_3201		YKL181W
367	DI49_3202; YKL180W	DI49_3202		YKL180W
368	DI49_3203; YKL179C	DI49_3203		YKL179C
369	DI49_3204; YKL178C; DI49_3205; YKL176C	DI49_3204; DI49_3205		YKL178C; YKL176C
370	DI49_3207; DI49_3206	DI49_3207; DI49_3206
371	DI49_3209; DI49_3208	DI49_3209; DI49_3208
372	DI49_3211; DI49_3210	DI49_3211; DI49_3210
373	DI49_3213; DI49_3212	DI49_3213; DI49_3212
374	DI49_3215; YKL165C	DI49_3215		YKL165C
375	DI49_3217; DI49_2869; SPGP0M00440; YJL158C; YJL160C	DI49_3217; DI49_2869	SPGP0M00440	YJL158C; YJL160C
376	DI49_3220; DI49_3219	DI49_3220; DI49_3219
377	DI49_3222; DI49_3221	DI49_3222; DI49_3221
378	SPGP0M00500; YKL157W		SPGP0M00500	YKL157W
379	DI49_3224; YKL156W; DI49_3225; YKL155C	DI49_3224; DI49_3225		YKL156W; YKL155C
380	SPGP0Mtrna4R; DI49_4323; SPGP0Ptrna5R; SPGP0GBtrna6R; DI49_1387; SPGP0HRtrna7R; DI49_1917; SPGP0Ctrna8R; SPGP0PEtrna11R; DI49_2129; DI49_2082; SPGP0BEtrna16R; SPGP0BItrna19R; SPGP0BKtrna21R	DI49_4323; DI49_1387; DI49_1917; DI49_2129; DI49_2082	SPGP0Mtrna4R; SPGP0Ptrna5R; SPGP0GBtrna6R; SPGP0HRtrna7R; SPGP0Ctrna8R; SPGP0PEtrna11R; SPGP0BEtrna16R; SPGP0BItrna19R; SPGP0BKtrna21R
381	DI49_3228; YKL152C; DI49_3229; YKL151C	DI49_3228; DI49_3229		YKL152C; YKL151C
382	DI49_3231; DI49_3230	DI49_3231; DI49_3230
383	DI49_3233; YKL146W	DI49_3233		YKL146W
384	DI49_3234; YKL145W; DI49_3235; YKL144C	DI49_3234; DI49_3235		YKL145W; YKL144C
385	DI49_3237; YKL142W; DI49_3238; YKL141W	DI49_3237; DI49_3238		YKL142W; YKL141W
386	DI49_3240; DI49_3239	DI49_3240; DI49_3239
387	DI49_3242; YKL138C; DI49_3243; YKL137W	DI49_3242; DI49_3243		YKL138C; YKL137W
388	DI49_3245; DI49_3244	DI49_3245; DI49_3244
389	DI49_3247; DI49_3246	DI49_3247; DI49_3246
390	DI49_3249; YKL129C; DI49_3250; YKL128C	DI49_3249; DI49_3250		YKL129C; YKL128C
391	DI49_3252; YKL127W; DI49_3253; YKL126W	DI49_3252; DI49_3253		YKL127W; YKL126W
392	DI49_3255; YKL124W; DI49_3256; YKL122C	DI49_3255; DI49_3256		YKL124W; YKL122C
393	DI49_3258; YKL120W; DI49_3259; YKL119C	DI49_3258; DI49_3259		YKL120W; YKL119C
394	DI49_3261; DI49_5601; DI49_5413; SPGP0AAtrna9A; DI49_4721; SPGP0Btrna6A; DI49_1682; SPGP0Ctrna10A; DI49_4332; SPGP0Ctrna11A; DI49_4110; SPGP0QPtrna16A; DI49_5600; SPGP0Dtrna13A; SPGP0TXtrna18A; SPGP0BEtrna19A; DI49_1030; SPGP0BKtrna20A; DI49_2904; YKL117W; SPGP0Htrna22A; YMR250W; SPGP0Htrna23A; YJL115W	DI49_3261; DI49_5601; DI49_5413; DI49_4721; DI49_1682; DI49_4332; DI49_4110; DI49_5600; DI49_1030; DI49_2904	SPGP0AAtrna9A; SPGP0Btrna6A; SPGP0Ctrna10A; SPGP0Ctrna11A; SPGP0QPtrna16A; SPGP0Dtrna13A; SPGP0TXtrna18A; SPGP0BEtrna19A; SPGP0BKtrna20A; SPGP0Htrna22A; SPGP0Htrna23A	YKL117W; YMR250W; YJL115W
395	DI49_3263; YKL114C	DI49_3263		YKL114C
396	DI49_3264; YKL113C	DI49_3264		YKL113C
397	DI49_3265; SPGP0G00890; DI49_3266; YKL110C	DI49_3265; DI49_3266	SPGP0G00890	YKL110C
398	DI49_3268; DI49_3267	DI49_3268; DI49_3267
399	DI49_3270; YKL106W; DI49_3271; YKL105C	DI49_3270; DI49_3271		YKL106W; YKL105C
400	DI49_3273; YKL103C	DI49_3273		YKL103C
401	DI49_3274; YKL101W; DI49_3275; YKL100C	DI49_3274; DI49_3275		YKL101W; YKL100C
402	DI49_3277; DI49_3276	DI49_3277; DI49_3276
403	DI49_3279; DI49_3278	DI49_3279; DI49_3278
404	DI49_3281; YKL094W; DI49_3282; YKL093W	DI49_3281; DI49_3282		YKL094W; YKL093W
405	DI49_3284; DI49_3283	DI49_3284; DI49_3283
406	DI49_3286; YKL089W	DI49_3286		YKL089W
407	DI49_3287; YKL088W; DI49_3288; YKL087C	DI49_3287; DI49_3288		YKL088W; YKL087C
408	DI49_3290; DI49_3289	DI49_3290; DI49_3289
409	DI49_3292; YKL082C; SPGP0M01170; YKL081W	DI49_3292	SPGP0M01170	YKL082C; YKL081W
410	DI49_3928; DI49_3293	DI49_3928; DI49_3293
411	DI49_3925; DI49_3926	DI49_3925; DI49_3926
412	SPGP0EK00140; DI49_3924	DI49_3924	SPGP0EK00140
413	DI49_3919; DI49_3920	DI49_3919; DI49_3920
414	DI49_3917; DI49_3918	DI49_3917; DI49_3918
415	SPGP0EL00100; DI49_3914	DI49_3914	SPGP0EL00100
416	DI49_0738; YCL016C	DI49_0738		YCL016C
417	DI49_0737; YCL017C	DI49_0737		YCL017C
418	DI49_3827; DI49_3828	DI49_3827; DI49_3828
419	DI49_3825; DI49_3826	DI49_3825; DI49_3826
420	DI49_3823; DI49_3824	DI49_3823; DI49_3824
421	DI49_3821; DI49_3822	DI49_3821; DI49_3822
422	DI49_3820; SPGP0EM00190	DI49_3820	SPGP0EM00190
423	DI49_3819; SPGP0EM00210	DI49_3819	SPGP0EM00210
424	DI49_3817; DI49_3818	DI49_3817; DI49_3818
425	DI49_3815; DI49_3816	DI49_3815; DI49_3816
426	DI49_3813; DI49_3814	DI49_3813; DI49_3814
427	DI49_2242; DI49_3812	DI49_2242; DI49_3812
428	DI49_2244; DI49_2243	DI49_2244; DI49_2243
429	DI49_2246; DI49_2245	DI49_2246; DI49_2245
430	DI49_3766; YGL176C	DI49_3766		YGL176C
431	DI49_5411; DI49_5412	DI49_5411; DI49_5412
432	DI49_5409; DI49_5410	DI49_5409; DI49_5410
433	DI49_4809; DI49_4808	DI49_4809; DI49_4808
434	DI49_4811; DI49_4810	DI49_4811; DI49_4810
435	DI49_4813; DI49_4812	DI49_4813; DI49_4812
436	SPGP0N00170; DI49_3489; YHL033C; DI49_3490	DI49_3489; DI49_3490	SPGP0N00170	YHL033C
437	SPGP0N00180; YHL032C		SPGP0N00180	YHL032C
438	DI49_4816; YHL031C	DI49_4816		YHL031C
439	DI49_4817; YHL030W	DI49_4817		YHL030W
440	DI49_4818; YHL029C; DI49_4819; YHL028W	DI49_4818; DI49_4819		YHL029C; YHL028W
441	DI49_4821; DI49_4820	DI49_4821; DI49_4820
442	DI49_4823; YHL024W	DI49_4823		YHL024W
443	DI49_4824; YHL023C	DI49_4824		YHL023C
444	SPGP0Ntrna1H; DI49_4134; DI49_4826; SPGP0IDtrna4H; DI49_1876; SPGP0OFtrna6H; DI49_1425; SPGP0Ctrna5H; DI49_4133; SPGP0OYtrna7H; DI49_2160; SPGP0TB00100; YMR044W	DI49_4134; DI49_4826; DI49_1876; DI49_1425; DI49_4133; DI49_2160	SPGP0Ntrna1H; SPGP0IDtrna4H; SPGP0OFtrna6H; SPGP0Ctrna5H; SPGP0OYtrna7H; SPGP0TB00100	YMR044W
445	DI49_4828; YHL020C; DI49_4829; YHL019C	DI49_4828; DI49_4829		YHL020C; YHL019C
446	DI49_4831; YHL017W	DI49_4831		YHL017W
447	DI49_4832; YHL016C	DI49_4832		YHL016C
448	DI49_4833; YHL015W; DI49_4834; YHL014C	DI49_4833; DI49_4834		YHL015W; YHL014C
449	DI49_4836; DI49_4835	DI49_4836; DI49_4835
450	DI49_4838; YHL010C; DI49_4839; YHL009C	DI49_4838; DI49_4839		YHL010C; YHL009C
451	DI49_4841; YHL008C	DI49_4841		YHL008C
452	DI49_4842; YHL007C; DI49_4843; YHL006C	DI49_4842; DI49_4843		YHL007C; YHL006C
453	DI49_4845; YHL003C	DI49_4845		YHL003C
454	DI49_4846; YHL002W	DI49_4846		YHL002W
455	DI49_4847; DI49_3367; DI49_4848; SPGP0B00500; YHR001W; DI49_3366	DI49_4847; DI49_3367; DI49_4848; DI49_3366	SPGP0B00500	YHR001W
456	DI49_4850; YHR002W	DI49_4850		YHR002W
457	DI49_4851; YHR003C; DI49_4852; YHR004C	DI49_4851; DI49_4852		YHR003C; YHR004C
458	DI49_4854; DI49_4853	DI49_4854; DI49_4853
459	DI49_4856; DI49_2415; SPGP0Ptrna6T; DI49_2683; SPGP0LFtrna9T; SPGP0MGtrna10T; DI49_4465; SPGP0Dtrna14T; DI49_2254; SPGP0Dtrna15T; DI49_2301; SPGP0D01680; SPGP0BEtrna19T; DI49_1043; SPGP0VNtrna22T; DI49_4691; SPGP0BItrna24T	DI49_4856; DI49_2415; DI49_2683; DI49_4465; DI49_2254; DI49_2301; DI49_1043; DI49_4691	SPGP0Ptrna6T; SPGP0LFtrna9T; SPGP0MGtrna10T; SPGP0Dtrna14T; SPGP0Dtrna15T; SPGP0D01680; SPGP0BEtrna19T; SPGP0VNtrna22T; SPGP0BItrna24T
460	DI49_4858; YHR008C	DI49_4858		YHR008C
461	DI49_4859; YHR009C	DI49_4859		YHR009C
462	SPGP0N00600; YHR010W; DI49_4860; YHR011W	DI49_4860	SPGP0N00600	YHR010W; YHR011W
463	DI49_4862; YHR013C; DI49_4863; YHR014W	DI49_4862; DI49_4863		YHR013C; YHR014W
464	DI49_4865; DI49_4419; SPGP0Ptrna7S; DI49_2817; SPGP0Utrna10S; SPGP0KVtrna12S; SPGP0NFtrna13S; SPGP0Ctrna11S; SPGP0TNtrna17S; SPGP0BEtrna19S; SPGP0BE02820; SPGP0BItrna25S; DI49_0176; SPGP0WYtrna26S; DI49_3537; SPGP0BKtrna27S; DI49_3053; DI49_2003	DI49_4865; DI49_4419; DI49_2817; DI49_0176; DI49_3537; DI49_3053; DI49_2003	SPGP0Ptrna7S; SPGP0Utrna10S; SPGP0KVtrna12S; SPGP0NFtrna13S; SPGP0Ctrna11S; SPGP0TNtrna17S; SPGP0BEtrna19S; SPGP0BE02820; SPGP0BItrna25S; SPGP0WYtrna26S; SPGP0BKtrna27S
465	DI49_4869; DI49_4868	DI49_4869; DI49_4868
466	DI49_4871; DI49_4870	DI49_4871; DI49_4870
467	DI49_4873; DI49_4872	DI49_4873; DI49_4872
468	DI49_4875; DI49_4874	DI49_4875; DI49_4874
469	DI49_4877; DI49_4876	DI49_4877; DI49_4876
470	DI49_4879; DI49_4878	DI49_4879; DI49_4878
471	DI49_4881; DI49_4880	DI49_4881; DI49_4880
472	DI49_4895; DI49_4894	DI49_4895; DI49_4894
473	DI49_4897; DI49_4896	DI49_4897; DI49_4896
474	SPGP0Ntrna4K; DI49_5564; DI49_4901; SPGP0INtrna9K; SPGP0JFtrna10K; DI49_2068; SPGP0KLtrna11K; DI49_3442; DI49_3876	DI49_5564; DI49_4901; DI49_2068; DI49_3442; DI49_3876	SPGP0Ntrna4K; SPGP0INtrna9K; SPGP0JFtrna10K; SPGP0KLtrna11K
475	DI49_4903; DI49_4902	DI49_4903; DI49_4902
476	DI49_4905; DI49_4904	DI49_4905; DI49_4904
477	SPGP0Ntrna5P; DI49_4914; SPGP0OQtrna13P; DI49_5253; DI49_4699; DI49_4688	DI49_4914; DI49_5253; DI49_4699; DI49_4688	SPGP0Ntrna5P; SPGP0OQtrna13P
478	DI49_4919; DI49_4918	DI49_4919; DI49_4918
479	DI49_4921; DI49_4920	DI49_4921; DI49_4920
480	SPGP0N01210; SPGP0N01200		SPGP0N01210; SPGP0N01200
481	DI49_4923; DI49_4922	DI49_4923; DI49_4922
482	DI49_4929; DI49_4928	DI49_4929; DI49_4928
483	DI49_2205; DI49_4930	DI49_2205; DI49_4930
484	DI49_2207; DI49_2206	DI49_2207; DI49_2206
485	DI49_2209; DI49_2208	DI49_2209; DI49_2208
486	DI49_2211; DI49_2210	DI49_2211; DI49_2210
487	DI49_1391; DI49_1390	DI49_1391; DI49_1390
488	DI49_1393; DI49_1392	DI49_1393; DI49_1392
489	DI49_1395; DI49_1394	DI49_1395; DI49_1394
490	DI49_2036; DI49_2253	DI49_2036; DI49_2253
491	DI49_2038; DI49_2037	DI49_2038; DI49_2037
492	DI49_2040; DI49_2039	DI49_2040; DI49_2039
493	DI49_2042; DI49_5546; DI49_2043; DI49_5547	DI49_2042; DI49_5546; DI49_2043; DI49_5547
494	DI49_0797; DI49_2044	DI49_0797; DI49_2044
495	DI49_0799; DI49_0798	DI49_0799; DI49_0798
496	DI49_0801; DI49_0800	DI49_0801; DI49_0800
497	DI49_0803; DI49_0802	DI49_0803; DI49_0802
498	DI49_5524; DI49_5523; SPGP0Ptrna8S; DI49_2723; DI49_0808; DI49_0809; SPGP0BEtrna18S; DI49_1141; YIL057C; SPGP0VU00100	DI49_5524; DI49_5523; DI49_2723; DI49_0808; DI49_0809; DI49_1141	SPGP0Ptrna8S; SPGP0BEtrna18S; SPGP0VU00100	YIL057C
499	DI49_5526; YBR117C; DI49_5527	DI49_5526; DI49_5527		YBR117C
500	DI49_5529; DI49_5528	DI49_5529; DI49_5528
501	DI49_4932; DI49_4931	DI49_4932; DI49_4931
502	DI49_4934; DI49_4636; DI49_4935; DI49_4637	DI49_4934; DI49_4636; DI49_4935; DI49_4637
503	DI49_4937; DI49_4936	DI49_4937; DI49_4936
504	DI49_4939; DI49_4938	DI49_4939; DI49_4938
505	DI49_4941; DI49_4940	DI49_4941; DI49_4940
506	DI49_5625; DI49_5626	DI49_5625; DI49_5626
507	DI49_3519; DI49_5624	DI49_3519; DI49_5624
508	SPGP0FC00100; DI49_3520	DI49_3520	SPGP0FC00100
509	DI49_5488; DI49_5487	DI49_5488; DI49_5487
510	DI49_5490; DI49_5489	DI49_5490; DI49_5489
511	SPGP0O00110; SPGP0O00100		SPGP0O00110; SPGP0O00100
512	DI49_3636; DI49_3637	DI49_3636; DI49_3637
513	DI49_3634; DI49_3635	DI49_3634; DI49_3635
514	DI49_3632; DI49_3633	DI49_3632; DI49_3633
515	DI49_3630; DI49_3631	DI49_3630; DI49_3631
516	DI49_3628; DI49_3629	DI49_3628; DI49_3629
517	DI49_3626; DI49_3627	DI49_3626; DI49_3627
518	DI49_3625; SPGP0FE00220	DI49_3625	SPGP0FE00220
519	DI49_3623; DI49_3624	DI49_3623; DI49_3624
520	DI49_3621; DI49_3622	DI49_3621; DI49_3622
521	DI49_3619; DI49_3620	DI49_3619; DI49_3620
522	DI49_3617; DI49_3618	DI49_3617; DI49_3618
523	YGL215W; YGL262W			YGL215W; YGL262W
524	YGL212W; YGL213C			YGL212W; YGL213C
525	YGL210W; YGL211W			YGL210W; YGL211W
526	YGL208W; YGL209W			YGL208W; YGL209W
527	YGL206C; YGL207W			YGL206C; YGL207W
528	SPGP0FKtrna2H; SPGP0Htrna9H; YGL203C; SPGP0Btrna3H; YHL022C		SPGP0FKtrna2H; SPGP0Htrna9H; SPGP0Btrna3H	YGL203C; YHL022C
529	SPGP0FKtrna7K; SPGP0Itrna26K; YGL200C; SPGP0GAtrna8K; SPGP0KYtrna13K; DI49_0541; SPGP0LGtrna15K; DI49_1372; DI49_2156; SPGP0Ctrna12K; DI49_4194; SPGP0PFtrna17K; SPGP0SHtrna18K; DI49_0613; SPGP0UBtrna19K; DI49_5469; SPGP0BFtrna21K; SPGP0BGtrna22K; DI49_1808; SPGP0BKtrna24K; DI49_3004; YMR107W; SPGP0Htrna25K; YJL011C	DI49_0541; DI49_1372; DI49_2156; DI49_4194; DI49_0613; DI49_5469; DI49_1808; DI49_3004	SPGP0FKtrna7K; SPGP0Itrna26K; SPGP0GAtrna8K; SPGP0KYtrna13K; SPGP0LGtrna15K; SPGP0Ctrna12K; SPGP0PFtrna17K; SPGP0SHtrna18K; SPGP0UBtrna19K; SPGP0BFtrna21K; SPGP0BGtrna22K; SPGP0BKtrna24K; SPGP0Htrna25K	YGL200C; YMR107W; YJL011C
530	SPGP0FLtrna2F; DI49_5486; DI49_5485; DI49_2529; DI49_2530; DI49_0089; DI49_0088	DI49_5486; DI49_5485; DI49_2529; DI49_2530; DI49_0089; DI49_0088	SPGP0FLtrna2F
531	DI49_1883; DI49_5484	DI49_1883; DI49_5484
532	DI49_1885; DI49_1884	DI49_1885; DI49_1884
533	DI49_1887; DI49_1886	DI49_1887; DI49_1886
534	DI49_1889; DI49_1888	DI49_1889; DI49_1888
535	DI49_1891; DI49_1890	DI49_1891; DI49_1890
536	DI49_1893; DI49_1892	DI49_1893; DI49_1892
537	DI49_1895; DI49_1894	DI49_1895; DI49_1894
538	DI49_1897; DI49_1896	DI49_1897; DI49_1896
539	DI49_1899; DI49_1898	DI49_1899; DI49_1898
540	DI49_1901; DI49_1900	DI49_1901; DI49_1900
541	DI49_1903; DI49_1902	DI49_1903; DI49_1902
542	DI49_1905; DI49_1904	DI49_1905; DI49_1904
543	DI49_1907; DI49_1244; DI49_1908; DI49_1243	DI49_1907; DI49_1244; DI49_1908; DI49_1243
544	DI49_2815; DI49_2816	DI49_2815; DI49_2816
545	DI49_2813; YIR034C; YIR035C	DI49_2813		YIR034C; YIR035C
546	DI49_2812; YIR033W; DI49_2811	DI49_2812; DI49_2811		YIR033W
547	DI49_2809; DI49_2810	DI49_2809; DI49_2810
548	DI49_2807; YIR028W; DI49_2806	DI49_2807; DI49_2806		YIR028W
549	DI49_2804; DI49_2805	DI49_2804; DI49_2805
550	DI49_2802; DI49_2803	DI49_2802; DI49_2803
551	DI49_2800; DI49_2801	DI49_2800; DI49_2801
552	DI49_2798; YIR018W	DI49_2798		YIR018W
553	DI49_2797; YIR017C; DI49_2796; YIR016W	DI49_2797; DI49_2796		YIR017C; YIR016W
554	DI49_2794; DI49_2795	DI49_2794; DI49_2795
555	DI49_2792; YIR012W	DI49_2792		YIR012W
556	DI49_2791; YIR011C	DI49_2791		YIR011C
557	DI49_2790; YIR010W; DI49_2789; YIR009W	DI49_2790; DI49_2789		YIR010W; YIR009W
558	DI49_2787; YIR007W	DI49_2787		YIR007W
559	DI49_2785; YIR006C; DI49_2784; YIR005W	DI49_2785; DI49_2784		YIR006C; YIR005W
560	DI49_2782; DI49_2783	DI49_2782; DI49_2783
561	DI49_2780; YIR001C; DI49_2779; YIL001W	DI49_2780; DI49_2779		YIR001C; YIL001W
562	DI49_2777; YIL002W-A	DI49_2777		YIL002W-A
563	DI49_2776; YIL003W; DI49_2775; YIL004C	DI49_2776; DI49_2775		YIL003W; YIL004C
564	DI49_2773; DI49_2774	DI49_2773; DI49_2774
565	DI49_2771; DI49_2772	DI49_2771; DI49_2772
566	DI49_2766; DI49_2767	DI49_2766; DI49_2767
567	SPGP0P00610; DI49_2765	DI49_2765	SPGP0P00610
568	DI49_2762; YIL015W; DI49_2761; YIL016W	DI49_2762; DI49_2761		YIL015W; YIL016W
569	DI49_2759; YIL018W; DI49_1690; DI49_1689	DI49_2759; DI49_1690; DI49_1689		YIL018W
570	DI49_2758; YIL019W; DI49_2757; YIL020C	DI49_2758; DI49_2757		YIL019W; YIL020C
571	DI49_2755; YIL022W; DI49_2754; YIL023C	DI49_2755; DI49_2754		YIL022W; YIL023C
572	DI49_2752; DI49_2753	DI49_2752; DI49_2753
573	DI49_2750; DI49_2751	DI49_2750; DI49_2751
574	DI49_2748; YIL030C; DI49_2747; YIL031W	DI49_2748; DI49_2747		YIL030C; YIL031W
575	DI49_2745; YIL034C	DI49_2745		YIL034C
576	DI49_2744; YIL035C; DI49_2743; YIL036W	DI49_2744; DI49_2743		YIL035C; YIL036W
577	DI49_2741; YIL038C	DI49_2741		YIL038C
578	DI49_2740; YIL039W; DI49_2739; YIL040W	DI49_2740; DI49_2739		YIL039W; YIL040W
579	DI49_2737; DI49_2738	DI49_2737; DI49_2738
580	DI49_2735; DI49_2736	DI49_2735; DI49_2736
581	DI49_2733; YIL046W	DI49_2733		YIL046W
582	DI49_2732; YIL047C	DI49_2732		YIL047C
583	DI49_2731; YIL048W	DI49_2731		YIL048W
584	DI49_2730; YIL049W; DI49_2729; YIL050W	DI49_2730; DI49_2729		YIL049W; YIL050W
585	SPGP0P00960; YIL052C		SPGP0P00960	YIL052C
586	DI49_2727; YIL053W; SPGP0P00980	DI49_2727	SPGP0P00980	YIL053W
587	DI49_2725; YIL056W	DI49_2725		YIL056W
588	DI49_2721; YIL062C	DI49_2721		YIL062C
589	DI49_2720; YIL063C; SPGP0P01050; YIL064W	DI49_2720	SPGP0P01050	YIL063C; YIL064W
590	DI49_2718; YIL066C	DI49_2718		YIL066C
591	DI49_2717; YIL067C	DI49_2717		YIL067C
592	DI49_2716; YIL068C	DI49_2716		YIL068C
593	DI49_2715; DI49_1478; DI49_1479; YIL069C	DI49_2715; DI49_1478; DI49_1479		YIL069C
594	DI49_2714; YIL070C; DI49_2713; YIL071C	DI49_2714; DI49_2713		YIL070C; YIL071C
595	DI49_2711; DI49_2712	DI49_2711; DI49_2712
596	DI49_2709; YIL075C; DI49_2708; YIL076W	DI49_2709; DI49_2708		YIL075C; YIL076W
597	DI49_2706; YIL077C	DI49_2706		YIL077C
598	DI49_2705; YIL078W; DI49_2704; YIL079C	DI49_2705; DI49_2704		YIL078W; YIL079C
599	SPGP0P01220; YIL083C; DI49_2702; YIL084C	DI49_2702	SPGP0P01220	YIL083C; YIL084C
600	DI49_2700; DI49_2701	DI49_2700; DI49_2701
601	SPGP0Ptrna5E; DI49_2698; DI49_2697	DI49_2698; DI49_2697	SPGP0Ptrna5E
602	DI49_2695; YIL091C; DI49_2694; YIL092W	DI49_2695; DI49_2694		YIL091C; YIL092W
603	DI49_2692; YIL094C	DI49_2692		YIL094C
604	DI49_2691; YIL095W	DI49_2691		YIL095W
605	SPGP0Ptrna4I; SPGP0Ftrna14I; DI49_2689; DI49_3947; SPGP0Atrna1I; SPGP0LXtrna7I; DI49_5588; DI49_1849; SPGP0URtrna9I; DI49_2084; DI49_3294; SPGP0BFtrna12I; YIL096C; SPGP0VRtrna13I; DI49_3807; SPGP0WD00100; SPGP0WUtrna19I; YER182W; SPGP0BItrna17I; DI49_0301; SPGP0BItrna18I	DI49_2689; DI49_3947; DI49_5588; DI49_1849; DI49_2084; DI49_3294; DI49_3807; DI49_0301	SPGP0Ptrna4I; SPGP0Ftrna14I; SPGP0Atrna1I; SPGP0LXtrna7I; SPGP0URtrna9I; SPGP0BFtrna12I; SPGP0VRtrna13I; SPGP0WD00100; SPGP0WUtrna19I; SPGP0BItrna17I; SPGP0BItrna18I	YIL096C; YER182W
606	DI49_2687; DI49_2688	DI49_2687; DI49_2688
607	DI49_2685; YIL101C	DI49_2685		YIL101C
608	DI49_2681; DI49_2682; YIL103W; YIL104C	DI49_2681; DI49_2682		YIL103W; YIL104C
609	DI49_2679; DI49_2680	DI49_2679; DI49_2680
610	DI49_2677; YIL108W	DI49_2677		YIL108W
611	DI49_2676; YIL109C	DI49_2676		YIL109C
612	DI49_2675; YIL110W; SPGP0P01480; YIL111W	DI49_2675	SPGP0P01480	YIL110W; YIL111W
613	DI49_2673; DI49_2674	DI49_2673; DI49_2674
614	DI49_2671; YIL115C; DI49_2670; YIL116W	DI49_2671; DI49_2670		YIL115C; YIL116W
615	DI49_2668; DI49_2669	DI49_2668; DI49_2669
616	DI49_2666; YIL120W; DI49_2665; YIL121W	DI49_2666; DI49_2665		YIL120W; YIL121W
617	DI49_2663; YIL123W	DI49_2663		YIL123W
618	DI49_2662; YIL124W	DI49_2662		YIL124W
619	DI49_2661; YIL125W	DI49_2661		YIL125W
620	DI49_2660; YIL126W; DI49_2659; YIL127C	DI49_2660; DI49_2659		YIL126W; YIL127C
621	DI49_2657; YIL129C; DI49_2656; YIL130W	DI49_2657; DI49_2656		YIL129C; YIL130W
622	DI49_2654; DI49_2655	DI49_2654; DI49_2655
623	DI49_2652; SPGP0P01700	DI49_2652	SPGP0P01700
624	DI49_2650; DI49_2651	DI49_2650; DI49_2651
625	DI49_2648; DI49_2649	DI49_2648; DI49_2649
626	DI49_2646; DI49_2647	DI49_2646; DI49_2647
627	DI49_2644; YIL143C; DI49_2643; YIL144W	DI49_2644; DI49_2643		YIL143C; YIL144W
628	DI49_2641; YIL146C	DI49_2641		YIL146C
629	DI49_2640; YIL147C	DI49_2640		YIL147C
630	DI49_2639; YIL148W; YLL039C; DI49_3494; YKR094C; DI49_3464; DI49_3686; DI49_3687	DI49_2639; DI49_3494; DI49_3464; DI49_3686; DI49_3687		YIL148W; YLL039C; YKR094C
631	DI49_2638; YIL149C	DI49_2638		YIL149C
632	DI49_2637; YIL150C	DI49_2637		YIL150C
633	DI49_2636; YIL151C	DI49_2636		YIL151C
634	DI49_2635; YIL152W; DI49_2634; YIL153W	DI49_2635; DI49_2634		YIL152W; YIL153W
635	DI49_2632; DI49_2633	DI49_2632; DI49_2633
636	DI49_2630; DI49_2631	DI49_2630; DI49_2631
637	DI49_2628; DI49_2629	DI49_2628; DI49_2629
638	DI49_2626; YIL160C	DI49_2626		YIL160C
639	DI49_2625; YIL161W	DI49_2625		YIL161W
640	DI49_2624; YIL162W; DI49_2622; YIL164C	DI49_2624; DI49_2622		YIL162W; YIL164C
641	DI49_0767; YCR017C; DI49_0766; YCR018C	DI49_0767; DI49_0766		YCR017C; YCR018C
642	DI49_0762; YCR012W; YCR014C	DI49_0762		YCR012W; YCR014C
643	DI49_0761; YCR011C; DI49_0760	DI49_0761; DI49_0760		YCR011C
644	DI49_3953; SPGP0NZ00110; DI49_5378; DI49_4789	DI49_3953; DI49_5378; DI49_4789	SPGP0NZ00110
645	SPGP0FQ00100; DI49_0075; DI49_1458	DI49_0075; DI49_1458	SPGP0FQ00100
646	DI49_1465; DI49_1457	DI49_1465; DI49_1457
647	DI49_1467; DI49_1466	DI49_1467; DI49_1466
648	DI49_1469; DI49_1468	DI49_1469; DI49_1468
649	DI49_4437; DI49_1385	DI49_4437; DI49_1385
650	DI49_4435; DI49_4436	DI49_4435; DI49_4436
651	DI49_4433; DI49_4434	DI49_4433; DI49_4434
652	DI49_4431; DI49_4432	DI49_4431; DI49_4432
653	DI49_4429; DI49_4430	DI49_4429; DI49_4430
654	DI49_4427; DI49_4428	DI49_4427; DI49_4428
655	DI49_4425; DI49_4426	DI49_4425; DI49_4426
656	DI49_4423; DI49_4424	DI49_4423; DI49_4424
657	DI49_4421; DI49_4422	DI49_4421; DI49_4422
658	DI49_1565; SPGP0FW00270	DI49_1565	SPGP0FW00270
659	SPGP0FXtrna1W; DI49_5211; DI49_1569; DI49_3302	DI49_5211; DI49_1569; DI49_3302	SPGP0FXtrna1W
660	DI49_1679; DI49_1570	DI49_1679; DI49_1570
661	DI49_1963; DI49_1678	DI49_1963; DI49_1678
662	DI49_1389; DI49_1388	DI49_1389; DI49_1388
663	DI49_3945; DI49_3946	DI49_3945; DI49_3946
664	SPGP0GE00110; DI49_1327	DI49_1327	SPGP0GE00110
665	DI49_4504; DI49_4505	DI49_4504; DI49_4505
666	DI49_4502; DI49_4503	DI49_4502; DI49_4503
667	DI49_4500; DI49_4501	DI49_4500; DI49_4501
668	DI49_4498; DI49_4499	DI49_4498; DI49_4499
669	DI49_4496; DI49_4497	DI49_4496; DI49_4497
670	DI49_4494; DI49_4495	DI49_4494; DI49_4495
671	DI49_4492; DI49_4493	DI49_4492; DI49_4493
672	DI49_4490; DI49_4491	DI49_4490; DI49_4491
673	DI49_4488; DI49_4489	DI49_4488; DI49_4489
674	DI49_4486; DI49_4487	DI49_4486; DI49_4487
675	DI49_4484; DI49_4485	DI49_4484; DI49_4485
676	DI49_4482; DI49_4483	DI49_4482; DI49_4483
677	DI49_4480; DI49_4479; DI49_3759; DI49_1633	DI49_4480; DI49_4479; DI49_3759; DI49_1633
678	DI49_5395; DI49_5396	DI49_5395; DI49_5396
679	DI49_5393; DI49_5394	DI49_5393; DI49_5394
680	DI49_5391; DI49_5392	DI49_5391; DI49_5392
681	DI49_5389; DI49_5390	DI49_5389; DI49_5390
682	DI49_5387; DI49_5388	DI49_5387; DI49_5388
683	DI49_3804; DI49_5386	DI49_3804; DI49_5386
684	DI49_3802; DI49_3803	DI49_3802; DI49_3803
685	DI49_3797; DI49_3798	DI49_3797; DI49_3798
686	DI49_3795; DI49_3796	DI49_3795; DI49_3796
687	DI49_4568; YHR204W	DI49_4568		YHR204W
688	DI49_4566; DI49_4567	DI49_4566; DI49_4567
689	DI49_4564; DI49_4565	DI49_4564; DI49_4565
690	DI49_4562; DI49_4563	DI49_4562; DI49_4563
691	DI49_1338; DI49_1337	DI49_1338; DI49_1337
692	DI49_1340; DI49_1339	DI49_1340; DI49_1339
693	DI49_1712; DI49_1713	DI49_1712; DI49_1713
694	DI49_1710; DI49_1711	DI49_1710; DI49_1711
695	SPGP0GQ00100; YJL225C; DI49_4506; YCL064C	DI49_4506	SPGP0GQ00100	YJL225C; YCL064C
696	DI49_4508; DI49_4507	DI49_4508; DI49_4507
697	DI49_4510; DI49_4509	DI49_4510; DI49_4509
698	YNL336W; SPGP0WO00100; YNL335W; DI49_1969	DI49_1969	SPGP0WO00100	YNL336W; YNL335W
699	YNL333W; YNL334C			YNL333W; YNL334C
700	YDL240W; YDL241W			YDL240W; YDL241W
701	YDL238C; YDL239C			YDL238C; YDL239C
702	YDL236W; YDL237W			YDL236W; YDL237W
703	YDL234C; YDL235C			YDL234C; YDL235C
704	YDL232W; YDL233W			YDL232W; YDL233W
705	YDL230W; YDL231C			YDL230W; YDL231C
706	YDL227C; DI49_0855	DI49_0855		YDL227C
707	YDL226C; DI49_0856	DI49_0856		YDL226C
708	YDL225W; DI49_0857; YDL224C	DI49_0857		YDL225W; YDL224C
709	YDL222C; YDL223C			YDL222C; YDL223C
710	YDL219W; YDL220C			YDL219W; YDL220C
711	YDL217C; YDL218W			YDL217C; YDL218W
712	YDL215C; DI49_0866; YDL214C; DI49_0865	DI49_0866; DI49_0865		YDL215C; YDL214C
713	YDL212W; DI49_0869; YDL211C; DI49_0868	DI49_0869; DI49_0868		YDL212W; YDL211C
714	YDL210W; DI49_0872; YDL209C	DI49_0872		YDL210W; YDL209C
715	YDL207W; DI49_0875; YDL206W	DI49_0875		YDL207W; YDL206W
716	YDL204W; YDL205C			YDL204W; YDL205C
717	YDL202W; YDL203C			YDL202W; YDL203C
718	YDL200C; YDL201W			YDL200C; YDL201W
719	YDL198C; DI49_0884; YDL197C	DI49_0884		YDL198C; YDL197C
720	YDL194W; DI49_0887; YDL193W	DI49_0887		YDL194W; YDL193W
721	YDL191W; YDL136W			YDL191W; YDL136W
722	YDL190C; DI49_0891	DI49_0891		YDL190C
723	YDL189W; DI49_0892	DI49_0892		YDL189W
724	YDL188C; YDL134C; YDL186W			YDL188C; YDL134C; YDL186W
725	YDL183C; DI49_0896	DI49_0896		YDL183C
726	YDL182W; YDL131W; YDL181W			YDL182W; YDL131W; YDL181W
727	YDL179W; DI49_0900; DI49_0899	DI49_0900; DI49_0899		YDL179W
728	YDL178W; DI49_0901; YDL177C	DI49_0901		YDL178W; YDL177C
729	YDL175C; YDL176W			YDL175C; YDL176W
730	YDL173W; YDL174C			YDL173W; YDL174C
731	YDL170W; YDL171C; DI49_0907; DI49_0906	DI49_0907; DI49_0906		YDL170W; YDL171C
732	YDL168W; DI49_0910; DI49_0909	DI49_0910; DI49_0909		YDL168W
733	YDL167C; DI49_0911; YDL166C	DI49_0911		YDL167C; YDL166C
734	YDL164C; DI49_0914; YDL161W	DI49_0914		YDL164C; YDL161W
735	YDL160C; DI49_0917; DI49_0916	DI49_0917; DI49_0916		YDL160C
736	YDL159W; DI49_0918	DI49_0918		YDL159W
737	YDL157C; DI49_0919	DI49_0919		YDL157C
738	YDL156W; DI49_0920	DI49_0920		YDL156W
739	YDL155W; DI49_0921; YDL154W	DI49_0921		YDL155W; YDL154W
740	YDL150W; DI49_0924; YDL149W; DI49_0923	DI49_0924; DI49_0923		YDL150W; YDL149W
741	YDL147W; DI49_0927; DI49_0926	DI49_0927; DI49_0926		YDL147W
742	YDL146W; DI49_0928	DI49_0928		YDL146W
743	YDL145C; DI49_0929; YDL144C	DI49_0929		YDL145C; YDL144C
744	YDL142C; YDL143W			YDL142C; YDL143W
745	YDL140C; DI49_0934; YDL139C	DI49_0934		YDL140C; YDL139C
746	YDL135C; DI49_0937	DI49_0937		YDL135C
747	YDL133W; DI49_0939	DI49_0939		YDL133W
748	YDL132W; DI49_0940	DI49_0940		YDL132W
749	YDL130W; SPGP0BE03930; YDL129W; DI49_0942	DI49_0942	SPGP0BE03930	YDL130W; YDL129W
750	YDL127W; YDL128W			YDL127W; YDL128W
751	YDL125C; YDL126C; DI49_0946; DI49_0945	DI49_0946; DI49_0945		YDL125C; YDL126C
752	YDL123W; YDL124W			YDL123W; YDL124W
753	YDL121C; YDL122W; DI49_0949; DI49_0948	DI49_0949; DI49_0948		YDL121C; YDL122W
754	YDL119C; DI49_0952; YDL117W; DI49_0951	DI49_0952; DI49_0951		YDL119C; YDL117W
755	YDL115C; DI49_0955; DI49_0954	DI49_0955; DI49_0954		YDL115C
756	YDL114W; DI49_0956; YDL113C	DI49_0956		YDL114W; YDL113C
757	YDL111C; DI49_0959; DI49_0958	DI49_0959; DI49_0958		YDL111C
758	YDL110C; DI49_0960; YDL109C	DI49_0960		YDL110C; YDL109C
759	YDL107W; YDL108W			YDL107W; YDL108W
760	YDL105W; DI49_0965; YDL104C	DI49_0965		YDL105W; YDL104C
761	YDL102W; YDL103C; DI49_0967; DI49_0966	DI49_0967; DI49_0966		YDL102W; YDL103C
762	YDL100C; DI49_0970; YDL099W; DI49_0969	DI49_0970; DI49_0969		YDL100C; YDL099W
763	YDL097C; DI49_0973; DI49_0972	DI49_0973; DI49_0972		YDL097C
764	YDL095W; DI49_0974; YDL093W	DI49_0974		YDL095W; YDL093W
765	YDL091C; DI49_0977; YDL090C; DI49_0976	DI49_0977; DI49_0976		YDL091C; YDL090C
766	YDL088C; YDL089W			YDL088C; YDL089W
767	YDL086W; YDL087C; DI49_0980; DI49_0979	DI49_0980; DI49_0979		YDL086W; YDL087C
768	YDL085W; DI49_0983; DI49_0982	DI49_0983; DI49_0982		YDL085W
769	YDL084W; DI49_0984	DI49_0984		YDL084W
770	YDL083C; SPGP0BE03490		SPGP0BE03490	YDL083C
771	YDL082W; DI49_0985; SPGP0C01740; DI49_4228	DI49_0985; DI49_4228	SPGP0C01740	YDL082W
772	YDL081C; DI49_0986	DI49_0986		YDL081C
773	YDL080C; DI49_0987; YDL079C	DI49_0987		YDL080C; YDL079C
774	YDL077C; DI49_0989	DI49_0989		YDL077C
775	YDL076C; DI49_0990	DI49_0990		YDL076C
776	YDL074C; DI49_0992	DI49_0992		YDL074C
777	YDL073W; DI49_0993; YDL072C	DI49_0993		YDL073W; YDL072C
778	YDL069C; YDL070W			YDL069C; YDL070W
779	YDL066W; DI49_0998; YDL065C	DI49_0998		YDL066W; YDL065C
780	YDL063C; DI49_1000	DI49_1000		YDL063C
781	YDL061C; DI49_1001; YDL060W; DI49_3888; DI49_3887	DI49_1001; DI49_3888; DI49_3887		YDL061C; YDL060W
782	YDL058W; DI49_1004; YDL057W; DI49_1003	DI49_1004; DI49_1003		YDL058W; YDL057W
783	YDL055C; DI49_1007	DI49_1007		YDL055C
784	YDL052C; YDL053C			YDL052C; YDL053C
785	YDL049C; DI49_1013	DI49_1013		YDL049C
786	YDL048C; DI49_1014	DI49_1014		YDL048C
787	YDL047W; DI49_1015; YDL046W; SPGP0BE03160	DI49_1015	SPGP0BE03160	YDL047W; YDL046W
788	YDL045C; DI49_1018; DI49_1017	DI49_1018; DI49_1017		YDL045C
789	YDL044C; DI49_1019; YDL043C	DI49_1019		YDL044C; YDL043C
790	YDL040C; DI49_1022; YDL039C	DI49_1022		YDL040C; YDL039C
791	YDL035C; YDL036C			YDL035C; YDL036C
792	YDL031W; DI49_1025; YDL030W; SPGP0BE03040	DI49_1025	SPGP0BE03040	YDL031W; YDL030W
793	YDL028C; DI49_1027; YDL027C; SPGP0BE03010	DI49_1027	SPGP0BE03010	YDL028C; YDL027C
794	YDL024C; YDL025C			YDL024C; YDL025C
795	YDL022W; DI49_1032; YDL021W	DI49_1032		YDL022W; YDL021W
796	YDL019C; DI49_1035; YDL018C; DI49_1034	DI49_1035; DI49_1034		YDL019C; YDL018C
797	YDL015C; YDL017W			YDL015C; YDL017W
798	YDL013W; YDL014W; DI49_1040; DI49_1039	DI49_1040; DI49_1039		YDL013W; YDL014W
799	YDL010W; DI49_1042; YDL008W; SPGP0BE02860	DI49_1042	SPGP0BE02860	YDL010W; YDL008W
800	YDL007W; DI49_1047	DI49_1047		YDL007W
801	YDL006W; DI49_1048	DI49_1048		YDL006W
802	YDL005C; DI49_1049; YDL004W	DI49_1049		YDL005C; YDL004W
803	YDL002C; DI49_1052; YDL001W; DI49_1051	DI49_1052; DI49_1051		YDL002C; YDL001W
804	YDR002W; DI49_1055; YDR003W	DI49_1055		YDR002W; YDR003W
805	YDR005C; YDR004W			YDR005C; YDR004W
806	YDR007W; DI49_1060; YDR009W	DI49_1060		YDR007W; YDR009W
807	YDR012W; YBR031W; YDR013W			YDR012W; YBR031W; YDR013W
808	YDR014W-A; YDR014W			YDR014W-A; YDR014W
809	YDR017C; DI49_0215; DI49_0214	DI49_0215; DI49_0214		YDR017C
810	YDR018C; DI49_0216; YDR019C	DI49_0216		YDR018C; YDR019C
811	YDR021W; DI49_0219; DI49_0218	DI49_0219; DI49_0218		YDR021W
812	YDR022C; DI49_0220	DI49_0220		YDR022C
813	SPGP0Atrna1V; DI49_1074; DI49_1073; SPGP0BItrna21V; YBR044C	DI49_1074; DI49_1073	SPGP0Atrna1V; SPGP0BItrna21V	YBR044C
814	YDR023W; DI49_0222; YDR024W	DI49_0222		YDR023W; YDR024W
815	YDR026C; DI49_0224	DI49_0224		YDR026C
816	YDR027C; DI49_0225	DI49_0225		YDR027C
817	YDR028C; DI49_0226; YDR030C	DI49_0226		YDR028C; YDR030C
818	YDR032C; DI49_0229	DI49_0229		YDR032C
819	YDR033W; DI49_0230; YDR034C	DI49_0230		YDR033W; YDR034C
820	SPGP0Atrna1Q; DI49_2421; SPGP0Atrna3Q; DI49_0779; DI49_3679; SPGP0Btrna4Q; SPGP0OFtrna9Q; DI49_1450; SPGP0BGtrna12Q; SPGP0BItrna15Q; DI49_0293; SPGP0BI02750	DI49_2421; DI49_0779; DI49_3679; DI49_1450; DI49_0293	SPGP0Atrna1Q; SPGP0Atrna3Q; SPGP0Btrna4Q; SPGP0OFtrna9Q; SPGP0BGtrna12Q; SPGP0BItrna15Q; SPGP0BI02750
821	YDR035W; DI49_0233	DI49_0233		YDR035W
822	YDR036C; DI49_0234	DI49_0234		YDR036C
823	SPGP0A02650; DI49_1093; YDR040C; SPGP0BI02720; DI49_1092	DI49_1093; DI49_1092	SPGP0A02650; SPGP0BI02720	YDR040C
824	YDR042C; YDR041W; DI49_0237; DI49_0236	DI49_0237; DI49_0236		YDR042C; YDR041W
825	YDR044W; DI49_0240; YDR045C; DI49_0239	DI49_0240; DI49_0239		YDR044W; YDR045C
826	YDR047W; DI49_0243; YDR049W	DI49_0243		YDR047W; YDR049W
827	YDR051C; DI49_0246	DI49_0246		YDR051C
828	YDR052C; DI49_0247	DI49_0247		YDR052C
829	YDR054C; DI49_0248	DI49_0248		YDR054C
830	YDR055W; DI49_0249; YDR056C	DI49_0249		YDR055W; YDR056C
831	YDR058C; DI49_0252	DI49_0252		YDR058C
832	SPGP0Atrna1R; SPGP0Itrna29R; DI49_4019; SPGP0Ftrna17R; SPGP0Gtrna24R; SPGP0Htrna26R; YMR239C; SPGP0Itrna28R	DI49_4019	SPGP0Atrna1R; SPGP0Itrna29R; SPGP0Ftrna17R; SPGP0Gtrna24R; SPGP0Htrna26R; SPGP0Itrna28R	YMR239C
833	YDR061W; DI49_0257	DI49_0257		YDR061W
834	YDR062W; DI49_0258	DI49_0258		YDR062W
835	YDR063W; DI49_0259	DI49_0259		YDR063W
836	YDR064W; SPGP0BI02490; YDR065W		SPGP0BI02490	YDR064W; YDR065W
837	YDR067C; DI49_0263; YDR068W; DI49_0262	DI49_0263; DI49_0262		YDR067C; YDR068W
838	YDR070C; YDR069C; DI49_0265; DI49_0264	DI49_0265; DI49_0264		YDR070C; YDR069C
839	YDR072C; DI49_0268; YDR073W; DI49_0267	DI49_0268; DI49_0267		YDR072C; YDR073W
840	YDR075W; DI49_0271	DI49_0271		YDR075W
841	YDR076W; DI49_0272	DI49_0272		YDR076W
842	YDR077W; DI49_0273; YDR078C	DI49_0273		YDR077W; YDR078C
843	YDR079C-A; YDR079W			YDR079C-A; YDR079W
844	YDR081C; YDR080W; DI49_0277; DI49_0276	DI49_0277; DI49_0276		YDR081C; YDR080W
845	YDR083W; DI49_0280; YDR084C; DI49_0279	DI49_0280; DI49_0279		YDR083W; YDR084C
846	YDR086C; YDR085C; DI49_0282; DI49_0281	DI49_0282; DI49_0281		YDR086C; YDR085C
847	YDR088C; DI49_0285; DI49_0284	DI49_0285; DI49_0284		YDR088C
848	YDR089W; DI49_0287; YDR090C	DI49_0287		YDR089W; YDR090C
849	YDR092W; YDR091C			YDR092W; YDR091C
850	YDR096W; DI49_0291	DI49_0291		YDR096W
851	YDR097C; DI49_0292; YDR098C	DI49_0292		YDR097C; YDR098C
852	YDR099W; DI49_0295; YDR100W	DI49_0295		YDR099W; YDR100W
853	YDR103W; YDR101C; DI49_0297; DI49_0296	DI49_0297; DI49_0296		YDR103W; YDR101C
854	YDR105C; YDR104C			YDR105C; YDR104C
855	YDR107C; DI49_0303	DI49_0303		YDR107C
856	YDR108W; DI49_0304; YDR109C	DI49_0304		YDR108W; YDR109C
857	YDR111C; YDR110W			YDR111C; YDR110W
858	YDR115W; YDR113C			YDR115W; YDR113C
859	YDR117C; YDR116C			YDR117C; YDR116C
860	YDR119W; DI49_0312; YDR119W-A; DI49_0311	DI49_0312; DI49_0311		YDR119W; YDR119W-A
861	YDR121W; YDR120C			YDR121W; YDR120C
862	YDR123C; DI49_0317; YDR124W	DI49_0317		YDR123C; YDR124W
863	YDR126W; DI49_0320	DI49_0320		YDR126W
864	YDR127W; DI49_0321; YDR128W	DI49_0321		YDR127W; YDR128W
865	YDR130C; SPGP0A03500		SPGP0A03500	YDR130C
866	YDR132C; YDR131C			YDR132C; YDR131C
867	YDR135C; DI49_0328; YDR137W	DI49_0328		YDR135C; YDR137W
868	YDR139C; YDR138W			YDR139C; YDR138W
869	YDR141C; DI49_0333; DI49_0332	DI49_0333; DI49_0332		YDR141C
870	YDR142C; DI49_0334	DI49_0334		YDR142C
871	YDR143C; DI49_0335; YDR144C	DI49_0335		YDR143C; YDR144C
872	YDR146C; YDR145W; DI49_0337; DI49_0336	DI49_0337; DI49_0336		YDR146C; YDR145W
873	YDR148C; DI49_0340; YDR150W; DI49_0339	DI49_0340; DI49_0339		YDR148C; YDR150W
874	YDR152W; YDR151C			YDR152W; YDR151C
875	YDR155C; DI49_0344; YDR156W	DI49_0344		YDR155C; YDR156W
876	YDR159W; YDR158W			YDR159W; YDR158W
877	YDR161W; YDR160W			YDR161W; YDR160W
878	YDR163W; YDR162C; DI49_0350; DI49_0349	DI49_0350; DI49_0349		YDR163W; YDR162C
879	YDR165W; DI49_0353; DI49_0352	DI49_0353; DI49_0352		YDR165W
880	YDR166C; DI49_0354; YDR167W	DI49_0354		YDR166C; YDR167W
881	YDR169C; DI49_0357	DI49_0357		YDR169C
882	YDR170C; DI49_0359	DI49_0359		YDR170C
883	YDR173C; DI49_0363	DI49_0363		YDR173C
884	YDR174W; DI49_0364; YDR175C	DI49_0364		YDR174W; YDR175C
885	YDR177W; YDR176W; DI49_0366; DI49_0365	DI49_0366; DI49_0365		YDR177W; YDR176W
886	YDR179C; YDR178W			YDR179C; YDR178W
887	YDR180W; DI49_0371; YDR181C; DI49_0370	DI49_0371; DI49_0370		YDR180W; YDR181C
888	YDR183W; YDR182W			YDR183W; YDR182W
889	YDR185C; DI49_0376; DI49_0375	DI49_0376; DI49_0375		YDR185C
890	YDR186C; DI49_0377	DI49_0377		YDR186C
891	YDR188W; DI49_0378	DI49_0378		YDR188W
892	YDR189W; DI49_0379	DI49_0379		YDR189W
893	YDR190C; DI49_0380; YDR191W	DI49_0380		YDR190C; YDR191W
894	YDR194C; DI49_0382; SPGP0BI01300	DI49_0382	SPGP0BI01300	YDR194C
895	YDR195W; DI49_0383; YDR196C	DI49_0383		YDR195W; YDR196C
896	YDR198C; DI49_0386; YDR200C; DI49_0385	DI49_0386; DI49_0385		YDR198C; YDR200C
897	YDR202C; DI49_0389	DI49_0389		YDR202C
898	YDR204W; DI49_0390; YDR205W	DI49_0390		YDR204W; YDR205W
899	YDR207C; YDR206W			YDR207C; YDR206W
900	SPGP0Atrna2I; DI49_0395; YDR211W	DI49_0395	SPGP0Atrna2I	YDR211W
901	YDR213W; DI49_0398; YDR214W; DI49_3741; DI49_3742	DI49_0398; DI49_3741; DI49_3742		YDR213W; YDR214W
902	YDR217C; YDR216W			YDR217C; YDR216W
903	YDR219C; YDR218C			YDR219C; YDR218C
904	YDR222W; YDR221W; DI49_0403; DI49_0402	DI49_0403; DI49_0402		YDR222W; YDR221W
905	YDR224C; DI49_0406; DI49_0180; DI49_0405	DI49_0406; DI49_0180; DI49_0405		YDR224C
906	YDR225W; YBL003C			YDR225W; YBL003C
907	YDR226W; DI49_0408; YDR227W	DI49_0408		YDR226W; YDR227W
908	YDR229W; DI49_0411	DI49_0411		YDR229W
909	YDR231C; DI49_0412	DI49_0412		YDR231C
910	YDR232W; DI49_0413	DI49_0413		YDR232W
911	YDR233C; DI49_0414	DI49_0414		YDR233C
912	YDR234W; DI49_0416; DI49_0415	DI49_0416; DI49_0415		YDR234W
913	YDR235W; DI49_0417	DI49_0417		YDR235W
914	YDR236C; DI49_0418; YDR237W	DI49_0418		YDR236C; YDR237W
915	YDR239C; YDR238C			YDR239C; YDR238C
916	YDR242W; SPGP0BI00880; YDR243C		SPGP0BI00880	YDR242W; YDR243C
917	YDR245W; DI49_0426; YDR246W	DI49_0426		YDR245W; YDR246W
918	YDR248C; DI49_0429; YDR249C; DI49_0428	DI49_0429; DI49_0428		YDR248C; YDR249C
919	YDR252W; YDR251W			YDR252W; YDR251W
920	YDR254W; YDR253C			YDR254W; YDR253C
921	YDR256C; DI49_0436; YDR257C; DI49_0435	DI49_0436; DI49_0435		YDR256C; YDR257C
922	YDR259C; YDR258C			YDR259C; YDR258C
923	YDR261C; YDR260C			YDR261C; YDR260C
924	YDR264C; YDR263C			YDR264C; YDR263C
925	YDR266C; YDR265W			YDR266C; YDR265W
926	YDR268W; DI49_0449	DI49_0449		YDR268W
927	YDR270W; DI49_0450; YDR272W	DI49_0450		YDR270W; YDR272W
928	YDR275W; YDR273W			YDR275W; YDR273W
929	YDR277C; DI49_0455	DI49_0455		YDR277C
930	SPGP0A04820; SPGP0A04830; YGR161W-B		SPGP0A04820; SPGP0A04830	YGR161W-B
931	SPGP0Atrna1E; YDR278C; YDR279W; YIL089W		SPGP0Atrna1E	YDR278C; YDR279W; YIL089W
932	YDR281C; YDR280W; DI49_0458; DI49_0457	DI49_0458; DI49_0457		YDR281C; YDR280W
933	YDR283C; DI49_0461; YDR284C; DI49_0460	DI49_0461; DI49_0460		YDR283C; YDR284C
934	YDR286C; YDR285W			YDR286C; YDR285W
935	YDR288W; YDR287W; DI49_0465; DI49_0464	DI49_0465; DI49_0464		YDR288W; YDR287W
936	YDR291W; DI49_0468; DI49_0467	DI49_0468; DI49_0467		YDR291W
937	YDR292C; DI49_0469	DI49_0469		YDR292C
938	YDR293C; DI49_0470	DI49_0470		YDR293C
939	YDR294C; DI49_0471	DI49_0471		YDR294C
940	YDR295C; DI49_0472; YDR296W	DI49_0472		YDR295C; YDR296W
941	YDR298C; DI49_0475	DI49_0475		YDR298C
942	YDR299W; DI49_0476	DI49_0476		YDR299W
943	YDR300C; DI49_0477	DI49_0477		YDR300C
944	YDR301W; DI49_0478; YDR302W	DI49_0478		YDR301W; YDR302W
945	YDR304C; YDR303C			YDR304C; YDR303C
946	YDR306C; YDR305C			YDR306C; YDR305C
947	YDR307W; SPGP0Btrna7V; SPGP0Atrna2V; DI49_2588	DI49_2588	SPGP0Btrna7V; SPGP0Atrna2V	YDR307W
948	YDR309C; YDR308C			YDR309C; YDR308C
949	YDR311W; YDR310C			YDR311W; YDR310C
950	YDR313C; YDR312W; YHR066W; YHR067W			YDR313C; YDR312W; YHR066W; YHR067W
951	YDR315C; YDR314C			YDR315C; YDR314C
952	SPGP0Atrna1F; DI49_0495; YDR317W	DI49_0495	SPGP0Atrna1F	YDR317W
953	YDR319C; YDR318W			YDR319C; YDR318W
954	YDR320C-A; DI49_0500; DI49_0499	DI49_0500; DI49_0499		YDR320C-A
955	YDR321W; DI49_0501	DI49_0501		YDR321W
956	YDR322W; DI49_0502	DI49_0502		YDR322W
957	YDR322C-A; DI49_0503; YDR323C	DI49_0503		YDR322C-A; YDR323C
958	SPGP0GR00100; YDR324C; DI49_0505; DI49_0504	DI49_0505; DI49_0504	SPGP0GR00100	YDR324C
959	DI49_1476; DI49_1475	DI49_1476; DI49_1475
960	DI49_1626; DI49_1625	DI49_1626; DI49_1625
961	DI49_1628; DI49_1627	DI49_1628; DI49_1627
962	DI49_1629; SPGP0GT00150	DI49_1629	SPGP0GT00150
963	YPL264C; YPL263C			YPL264C; YPL263C
964	YPL266W; YPL265W			YPL266W; YPL265W
965	YPL268W; YPL267W			YPL268W; YPL267W
966	YPL270W; YPL269W			YPL270W; YPL269W
967	YPL272C; YPL271W			YPL272C; YPL271W
968	DI49_5288; SPGP0GU00200	DI49_5288	SPGP0GU00200
969	DI49_5290; DI49_5289	DI49_5290; DI49_5289
970	DI49_5292; DI49_5291	DI49_5292; DI49_5291
971	DI49_5293; SPGP0GV00150	DI49_5293	SPGP0GV00150
972	DI49_3941; DI49_4017; DI49_3940	DI49_3941; DI49_4017; DI49_3940
973	SPGP0GW00140; DI49_3939	DI49_3939	SPGP0GW00140
974	SPGP0GW00160; DI49_3938	DI49_3938	SPGP0GW00160
975	DI49_3936; DI49_3937	DI49_3936; DI49_3937
976	DI49_3934; DI49_3935	DI49_3934; DI49_3935
977	DI49_3932; DI49_3933	DI49_3932; DI49_3933
978	DI49_1653; DI49_1652	DI49_1653; DI49_1652
979	DI49_1655; DI49_1654	DI49_1655; DI49_1654
980	DI49_1657; DI49_1656	DI49_1657; DI49_1656
981	DI49_0777; YCR024C-A; DI49_0776; YCR026C	DI49_0777; DI49_0776		YCR024C-A; YCR026C
982	DI49_0774; DI49_0775; YCR023C; YCR024C	DI49_0774; DI49_0775		YCR023C; YCR024C
983	DI49_0772; DI49_0773	DI49_0772; DI49_0773
984	DI49_0770; YCR019W; YCR020C	DI49_0770		YCR019W; YCR020C
985	DI49_4732; DI49_4731	DI49_4732; DI49_4731
986	DI49_4734; DI49_4733	DI49_4734; DI49_4733
987	SPGP0HAtrna7P; DI49_4736; DI49_5638; SPGP0RZtrna14P; YCR007C	DI49_4736; DI49_5638	SPGP0HAtrna7P; SPGP0RZtrna14P	YCR007C
988	DI49_5636; DI49_5637	DI49_5636; DI49_5637
989	DI49_5634; DI49_5635	DI49_5634; DI49_5635
990	DI49_5632; DI49_5633	DI49_5632; DI49_5633
991	DI49_5630; DI49_5631	DI49_5630; DI49_5631
992	DI49_5628; DI49_5629	DI49_5628; DI49_5629
993	DI49_1631; DI49_1630	DI49_1631; DI49_1630
994	DI49_3760; DI49_4723; DI49_3761; DI49_4718	DI49_3760; DI49_4723; DI49_3761; DI49_4718
995	DI49_3554; DI49_3555	DI49_3554; DI49_3555
996	DI49_3552; DI49_3553	DI49_3552; DI49_3553
997	SPGP0HJ00100; DI49_0719	DI49_0719	SPGP0HJ00100
998	SPGP0HJ00120; SPGP0HJ00110		SPGP0HJ00120; SPGP0HJ00110
999	SPGP0HJ00140; SPGP0HJ00130		SPGP0HJ00140; SPGP0HJ00130
1000	DI49_0688; DI49_0689	DI49_0688; DI49_0689
1001	SPGP0HK00100; DI49_0687	DI49_0687	SPGP0HK00100
1002	DI49_0076; DI49_0077; DI49_0001; DI49_3333	DI49_0076; DI49_0077; DI49_0001; DI49_3333
1003	SPGP0U00140; SPGP0WQ00250; SPGP0U00150; DI49_2025	DI49_2025	SPGP0U00140; SPGP0WQ00250; SPGP0U00150
1004	DI49_0072; SPGP0U00160	DI49_0072	SPGP0U00160
1005	DI49_0070; DI49_0071	DI49_0070; DI49_0071
1006	DI49_0068; YAR014C	DI49_0068		YAR014C
1007	DI49_0064; DI49_0065	DI49_0064; DI49_0065
1008	DI49_0062; YAR007C	DI49_0062		YAR007C
1009	DI49_0061; YAR003W	DI49_0061		YAR003W
1010	DI49_0060; YAR002C-A; DI49_0059; YAR002W	DI49_0060; DI49_0059		YAR002C-A; YAR002W
1011	DI49_0057; DI49_0058	DI49_0057; DI49_0058
1012	DI49_0055; DI49_3507; YAL005C; DI49_3508	DI49_0055; DI49_3507; DI49_3508		YAL005C
1013	DI49_0053; YAL007C; DI49_0052; YAL008W	DI49_0053; DI49_0052		YAL007C; YAL008W
1014	DI49_0050; DI49_0051	DI49_0050; DI49_0051
1015	DI49_0048; YAL012W	DI49_0048		YAL012W
1016	SPGP0U00400; YAL013W		SPGP0U00400	YAL013W
1017	DI49_0047; YAL014C; DI49_0046; DI49_0546	DI49_0047; DI49_0046; DI49_0546		YAL014C
1018	DI49_0044; DI49_0045; YAL016W; YNR053C	DI49_0044; DI49_0045		YAL016W; YNR053C
1019	DI49_0042; YAL019W; YAL018C	DI49_0042		YAL019W; YAL018C
1020	DI49_0041; YAL020C	DI49_0041		YAL020C
1021	DI49_0040; YAL021C	DI49_0040		YAL021C
1022	DI49_0039; YAL022C	DI49_0039		YAL022C
1023	DI49_0038; YAL023C	DI49_0038		YAL023C
1024	DI49_0037; YAL024C; DI49_0036	DI49_0037; DI49_0036		YAL024C
1025	DI49_0034; DI49_0035; YAL026C; YAL027W	DI49_0034; DI49_0035		YAL026C; YAL027W
1026	DI49_0032; YAL029C; SPGP0U00570; YAL030W	DI49_0032	SPGP0U00570	YAL029C; YAL030W
1027	DI49_0030; DI49_0031	DI49_0030; DI49_0031
1028	DI49_0028; YAL034C	DI49_0028		YAL034C
1029	DI49_0027; YAL034W-A	DI49_0027		YAL034W-A
1030	DI49_0026; YAL035W	DI49_0026		YAL035W
1031	DI49_0025; YAL036C; DI49_0024; DI49_0562	DI49_0025; DI49_0024; DI49_0562		YAL036C
1032	DI49_0022; DI49_0023	DI49_0022; DI49_0023
1033	DI49_0020; YAL041W	DI49_0020		YAL041W
1034	DI49_0019; YAL042W	DI49_0019		YAL042W
1035	DI49_0018; YAL043C; DI49_0017; YAL044C	DI49_0018; DI49_0017		YAL043C; YAL044C
1036	DI49_0015; YAL046C; DI49_0014; YAL047C	DI49_0015; DI49_0014		YAL046C; YAL047C
1037	DI49_0012; DI49_0013	DI49_0012; DI49_0013
1038	DI49_0010; DI49_0011	DI49_0010; DI49_0011
1039	DI49_0008; DI49_0009	DI49_0008; DI49_0009
1040	DI49_0006; DI49_0007; YAL056W; YLL015W	DI49_0006; DI49_0007		YAL056W; YLL015W
1041	DI49_0004; DI49_0005	DI49_0004; DI49_0005
1042	DI49_0002; YAL062W; SPGP0TJ00100	DI49_0002	SPGP0TJ00100	YAL062W
1043	DI49_3331; DI49_3332	DI49_3331; DI49_3332
1044	DI49_3329; DI49_3330	DI49_3329; DI49_3330
1045	DI49_3327; DI49_3328	DI49_3327; DI49_3328
1046	DI49_3325; DI49_3326	DI49_3325; DI49_3326
1047	DI49_3324; SPGP0HL00190	DI49_3324	SPGP0HL00190
1048	DI49_4011; DI49_3323	DI49_4011; DI49_3323
1049	DI49_4009; DI49_4010	DI49_4009; DI49_4010
1050	DI49_4007; DI49_4008	DI49_4007; DI49_4008
1051	DI49_4005; DI49_3969; DI49_4004; DI49_3968	DI49_4005; DI49_3969; DI49_4004; DI49_3968
1052	DI49_4002; DI49_4003	DI49_4002; DI49_4003
1053	DI49_4000; DI49_4001	DI49_4000; DI49_4001
1054	DI49_3998; DI49_3999	DI49_3998; DI49_3999
1055	DI49_3996; DI49_3997	DI49_3996; DI49_3997
1056	DI49_3994; DI49_3995	DI49_3994; DI49_3995
1057	SPGP0HO00290; DI49_3993	DI49_3993	SPGP0HO00290
1058	DI49_3991; DI49_3992	DI49_3991; DI49_3992
1059	DI49_3989; DI49_3990	DI49_3989; DI49_3990
1060	DI49_3987; DI49_3988	DI49_3987; DI49_3988
1061	DI49_5433; DI49_1918	DI49_5433; DI49_1918
1062	DI49_5435; DI49_5434	DI49_5435; DI49_5434
1063	DI49_5437; DI49_1649; DI49_5438; DI49_1650	DI49_5437; DI49_1649; DI49_5438; DI49_1650
1064	DI49_5440; DI49_5439	DI49_5440; DI49_5439
1065	DI49_5441; SPGP0HT00180	DI49_5441	SPGP0HT00180
1066	DI49_5443; DI49_5442	DI49_5443; DI49_5442
1067	DI49_5445; DI49_5444	DI49_5445; DI49_5444
1068	DI49_5447; DI49_5446	DI49_5447; DI49_5446
1069	DI49_5449; DI49_5448	DI49_5449; DI49_5448
1070	DI49_3521; YPL006W	DI49_3521		YPL006W
1071	DI49_3523; DI49_3522	DI49_3523; DI49_3522
1072	DI49_3525; DI49_3524	DI49_3525; DI49_3524
1073	DI49_3527; DI49_3526	DI49_3527; DI49_3526
1074	DI49_2099; DI49_5598; YGL178W; DI49_0730	DI49_2099; DI49_5598; DI49_0730		YGL178W
1075	DI49_3349; DI49_3350	DI49_3349; DI49_3350
1076	DI49_3347; DI49_3348	DI49_3347; DI49_3348
1077	DI49_3345; DI49_3346	DI49_3345; DI49_3346
1078	DI49_3344; SPGP0HX00160	DI49_3344	SPGP0HX00160
1079	DI49_3342; DI49_3343	DI49_3342; DI49_3343
1080	DI49_0631; DI49_0630	DI49_0631; DI49_0630
1081	DI49_0633; DI49_0632	DI49_0633; DI49_0632
1082	DI49_4622; DI49_0634	DI49_4622; DI49_0634
1083	DI49_4624; DI49_4623	DI49_4624; DI49_4623
1084	DI49_4626; DI49_4625	DI49_4626; DI49_4625
1085	DI49_4628; DI49_4627	DI49_4628; DI49_4627
1086	DI49_4630; DI49_4629	DI49_4630; DI49_4629
1087	DI49_4632; DI49_4631	DI49_4632; DI49_4631
1088	DI49_4634; DI49_4633	DI49_4634; DI49_4633
1089	DI49_4639; DI49_4638	DI49_4639; DI49_4638
1090	DI49_4641; DI49_4640	DI49_4641; DI49_4640
1091	DI49_4643; DI49_4642	DI49_4643; DI49_4642
1092	DI49_4645; DI49_4644	DI49_4645; DI49_4644
1093	DI49_4647; DI49_4646	DI49_4647; DI49_4646
1094	DI49_3685; DI49_4648	DI49_3685; DI49_4648
1095	DI49_3683; DI49_3684	DI49_3683; DI49_3684
1096	SPGP0IA00140; DI49_3682	DI49_3682	SPGP0IA00140
1097	DI49_1405; DI49_1404	DI49_1405; DI49_1404
1098	DI49_1535; YGL189C; DI49_1534; YGL187C	DI49_1535; DI49_1534		YGL189C; YGL187C
1099	DI49_1532; DI49_1533	DI49_1532; DI49_1533
1100	DI49_1530; DI49_1531	DI49_1530; DI49_1531
1101	DI49_1528; DI49_1529	DI49_1528; DI49_1529
1102	DI49_1526; DI49_1527	DI49_1526; DI49_1527
1103	DI49_1524; DI49_1525	DI49_1524; DI49_1525
1104	DI49_1522; DI49_0101; DI49_1521	DI49_1522; DI49_0101; DI49_1521
1105	DI49_1519; DI49_1520	DI49_1519; DI49_1520
1106	DI49_1878; DI49_1877	DI49_1878; DI49_1877
1107	DI49_1882; DI49_1881	DI49_1882; DI49_1881
1108	DI49_1502; SPGP0ID00160	DI49_1502	SPGP0ID00160
1109	DI49_1500; DI49_1501	DI49_1500; DI49_1501
1110	DI49_1499; SPGP0IE00130	DI49_1499	SPGP0IE00130
1111	DI49_1497; DI49_1498	DI49_1497; DI49_1498
1112	DI49_1495; DI49_1496	DI49_1495; DI49_1496
1113	YPL250C; DI49_1494	DI49_1494		YPL250C
1114	YPL249C; YPL249C-A			YPL249C; YPL249C-A
1115	DI49_1983; YPL248C	DI49_1983		YPL248C
1116	DI49_1981; DI49_1982	DI49_1981; DI49_1982
1117	DI49_1979; DI49_1980	DI49_1979; DI49_1980
1118	DI49_1977; DI49_1978	DI49_1977; DI49_1978
1119	DI49_1676; DI49_1976	DI49_1676; DI49_1976
1120	YPL218W; DI49_5250	DI49_5250		YPL218W
1121	DI49_5252; DI49_5251	DI49_5252; DI49_5251
1122	DI49_1842; DI49_1841	DI49_1842; DI49_1841
1123	DI49_1844; DI49_1843	DI49_1844; DI49_1843
1124	DI49_1846; DI49_1845	DI49_1846; DI49_1845
1125	DI49_1848; DI49_1847	DI49_1848; DI49_1847
1126	DI49_5562; DI49_3663	DI49_5562; DI49_3663
1127	SPGP0IO00100; DI49_2577; DI49_2217; DI49_2578	DI49_2577; DI49_2217; DI49_2578	SPGP0IO00100
1128	DI49_2215; DI49_2216	DI49_2215; DI49_2216
1129	YJL222W; YBL017C; YCR099C; YBL018C			YJL222W; YBL017C; YCR099C; YBL018C
1130	YJL221C; SPGP0I03360; YBR299W; DI49_1687; SPGP0AG00130; DI49_1909; DI49_1598; DI49_1599; SPGP0BF01870; SPGP0CU00100	DI49_1687; DI49_1909; DI49_1598; DI49_1599	SPGP0I03360; SPGP0AG00130; SPGP0BF01870; SPGP0CU00100	YJL221C; YBR299W
1131	YOL156W; SPGP0I03350; YIL171W		SPGP0I03350	YOL156W; YIL171W
1132	YOL155C; YIL169C; YOL154W			YOL155C; YIL169C; YOL154W
1133	YOL152W; DI49_2257	DI49_2257		YOL152W
1134	YOL151W; DI49_2258	DI49_2258		YOL151W
1135	YOL149W; DI49_2259	DI49_2259		YOL149W
1136	YOL148C; DI49_2260	DI49_2260		YOL148C
1137	YOL147C; DI49_2261; YOL146W; DI49_2262	DI49_2261; DI49_2262		YOL147C; YOL146W
1138	YOL144W; YOL145C			YOL144W; YOL145C
1139	YOL142W; DI49_2266; YOL141W; DI49_2267	DI49_2266; DI49_2267		YOL142W; YOL141W
1140	YOL139C; DI49_2269; YOL138C; DI49_2270	DI49_2269; DI49_2270		YOL139C; YOL138C
1141	YOL136C; DI49_2272; YOL135C; DI49_2273	DI49_2272; DI49_2273		YOL136C; YOL135C
1142	YOL132W; DI49_2275; YOL131W; DI49_2276	DI49_2275; DI49_2276		YOL132W; YOL131W
1143	YOL129W; DI49_2278	DI49_2278		YOL129W
1144	YOL128C; DI49_2279	DI49_2279		YOL128C
1145	YOL127W; DI49_2280	DI49_2280		YOL127W
1146	YOL126C; DI49_2281; YOL125W; DI49_2282	DI49_2281; DI49_2282		YOL126C; YOL125W
1147	YOL123W; DI49_2284	DI49_2284		YOL123W
1148	YOL122C; DI49_2285	DI49_2285		YOL122C
1149	YOL121C; DI49_4447; DI49_4446; DI49_2286	DI49_4447; DI49_4446; DI49_2286		YOL121C
1150	SPGP0X00460; YOL120C; YNL301C		SPGP0X00460	YOL120C; YNL301C
1151	YOL119C; DI49_2287; YOL117W; DI49_2288	DI49_2287; DI49_2288		YOL119C; YOL117W
1152	YOL115W; DI49_2290; YOL114C; DI49_2291	DI49_2290; DI49_2291		YOL115W; YOL114C
1153	YOL112W; YOL113W			YOL112W; YOL113W
1154	YOL110W; DI49_2295; YOL109W; DI49_2296	DI49_2295; DI49_2296		YOL110W; YOL109W
1155	YOL108C; SPGP0TVtrna20G; SPGP0OEtrna14G; DI49_4461; DI49_2298; SPGP0Dtrna15G; DI49_2107	DI49_4461; DI49_2298; DI49_2107	SPGP0TVtrna20G; SPGP0OEtrna14G; SPGP0Dtrna15G	YOL108C
1156	DI49_3379; YOL107W	DI49_3379		YOL107W
1157	DI49_4619; DI49_4620	DI49_4619; DI49_4620
1158	DI49_4617; DI49_4618	DI49_4617; DI49_4618
1159	DI49_4615; DI49_4616	DI49_4615; DI49_4616
1160	DI49_4613; DI49_4614	DI49_4613; DI49_4614
1161	DI49_2201; DI49_4612	DI49_2201; DI49_4612
1162	DI49_3739; DI49_3738	DI49_3739; DI49_3738
1163	SPGP0IVtrna9L; SPGP0VRtrna22L; DI49_3805	DI49_3805	SPGP0IVtrna9L; SPGP0VRtrna22L
1164	SPGP0IVtrna10L; DI49_3110; DI49_3109; YJR100C	DI49_3110; DI49_3109	SPGP0IVtrna10L	YJR100C
1165	DI49_3744; SPGP0IVtrna6I	DI49_3744	SPGP0IVtrna6I
1166	DI49_4035; YML056C	DI49_4035		YML056C
1167	DI49_4034; SPGP0IW00120	DI49_4034	SPGP0IW00120
1168	DI49_3387; DI49_3388	DI49_3387; DI49_3388
1169	YGL242C; YGL241W			YGL242C; YGL241W
1170	YGL244W; YGL243W			YGL244W; YGL243W
1171	YGL246C; YGL245W			YGL246C; YGL245W
1172	YGL248W; YGL247W			YGL248W; YGL247W
1173	YGL250W; YGL249W			YGL250W; YGL249W
1174	YGL252C; YGL251C			YGL252C; YGL251C
1175	YGL254W; YGL253W			YGL254W; YGL253W
1176	YGL256W; YGL255W			YGL256W; YGL255W
1177	DI49_1415; DI49_1414	DI49_1415; DI49_1414
1178	DI49_1417; DI49_1416	DI49_1417; DI49_1416
1179	DI49_1419; DI49_1418	DI49_1419; DI49_1418
1180	DI49_0785; YCR033W	DI49_0785		YCR033W
1181	DI49_0786; YCR034W	DI49_0786		YCR034W
1182	DI49_0787; YCR035C; DI49_0788; YCR036W	DI49_0787; DI49_0788		YCR035C; YCR036W
1183	DI49_0789; SPGP0JA00150	DI49_0789	SPGP0JA00150
1184	YNL012W; SPGP0JC00100		SPGP0JC00100	YNL012W
1185	DI49_4725; DI49_4724	DI49_4725; DI49_4724
1186	DI49_2821; DI49_0731	DI49_2821; DI49_0731
1187	DI49_2057; DI49_2056	DI49_2057; DI49_2056
1188	DI49_2059; DI49_2058	DI49_2059; DI49_2058
1189	DI49_2061; DI49_2060	DI49_2061; DI49_2060
1190	DI49_2063; DI49_2062	DI49_2063; DI49_2062
1191	DI49_2065; DI49_2064	DI49_2065; DI49_2064
1192	SPGP0JFtrna1C; DI49_5400; DI49_2071; SPGP0SUtrna2C; DI49_5401	DI49_5400; DI49_2071; DI49_5401	SPGP0JFtrna1C; SPGP0SUtrna2C
1193	DI49_2073; DI49_2072	DI49_2073; DI49_2072
1194	DI49_2075; DI49_2074	DI49_2075; DI49_2074
1195	SPGP0JF00280; SPGP0OT00170; YPL281C		SPGP0JF00280; SPGP0OT00170	YPL281C
1196	DI49_5370; DI49_5371	DI49_5370; DI49_5371
1197	DI49_5368; DI49_5369	DI49_5368; DI49_5369
1198	DI49_2214; DI49_5367	DI49_2214; DI49_5367
1199	DI49_2212; DI49_2213	DI49_2212; DI49_2213
1200	DI49_5499; DI49_5498	DI49_5499; DI49_5498
1201	DI49_5501; DI49_5500	DI49_5501; DI49_5500
1202	DI49_5504; DI49_1714	DI49_5504; DI49_1714
1203	DI49_5506; DI49_5505	DI49_5506; DI49_5505
1204	DI49_5508; DI49_5507	DI49_5508; DI49_5507
1205	DI49_5510; DI49_5509	DI49_5510; DI49_5509
1206	DI49_5512; DI49_5511	DI49_5512; DI49_5511
1207	DI49_5514; DI49_5513	DI49_5514; DI49_5513
1208	DI49_0726; YCL029C; YCL028W	DI49_0726		YCL029C; YCL028W
1209	DI49_0725; YCL030C	DI49_0725		YCL030C
1210	DI49_0724; YCL031C	DI49_0724		YCL031C
1211	DI49_0723; YCL032W; DI49_0722	DI49_0723; DI49_0722		YCL032W
1212	DI49_0720; DI49_0721	DI49_0720; DI49_0721
1213	DI49_5274; SPGP0JO00170; YCL036W; YCL035C	DI49_5274	SPGP0JO00170	YCL036W; YCL035C
1214	DI49_5276; DI49_5275	DI49_5276; DI49_5275
1215	DI49_5278; DI49_5277	DI49_5278; DI49_5277
1216	DI49_5280; DI49_5279	DI49_5280; DI49_5279
1217	DI49_5282; DI49_5281	DI49_5282; DI49_5281
1218	DI49_5284; DI49_5283	DI49_5284; DI49_5283
1219	DI49_5286; DI49_5285	DI49_5286; DI49_5285
1220	DI49_5463; DI49_2204	DI49_5463; DI49_2204
1221	DI49_5461; DI49_5462	DI49_5461; DI49_5462
1222	DI49_5459; DI49_5460	DI49_5459; DI49_5460
1223	DI49_3424; SPGP0AA00100	DI49_3424	SPGP0AA00100
1224	DI49_3422; DI49_3423	DI49_3422; DI49_3423
1225	DI49_3420; DI49_3421	DI49_3420; DI49_3421
1226	DI49_3418; DI49_3419	DI49_3418; DI49_3419
1227	DI49_3416; DI49_3417	DI49_3416; DI49_3417
1228	DI49_3414; DI49_3415	DI49_3414; DI49_3415
1229	DI49_3308; DI49_3307	DI49_3308; DI49_3307
1230	DI49_3310; DI49_3309	DI49_3310; DI49_3309
1231	DI49_3312; DI49_3311	DI49_3312; DI49_3311
1232	DI49_3314; DI49_3313	DI49_3314; DI49_3313
1233	DI49_3316; DI49_3315	DI49_3316; DI49_3315
1234	DI49_3318; DI49_3317	DI49_3318; DI49_3317
1235	DI49_5265; DI49_5264	DI49_5265; DI49_5264
1236	DI49_0795; DI49_1659	DI49_0795; DI49_1659
1237	DI49_0793; DI49_0794	DI49_0793; DI49_0794
1238	DI49_1971; DI49_0792	DI49_1971; DI49_0792
1239	DI49_3453; DI49_1970	DI49_3453; DI49_1970
1240	DI49_3455; DI49_3454	DI49_3455; DI49_3454
1241	DI49_3457; DI49_3456	DI49_3457; DI49_3456
1242	DI49_3459; DI49_3458	DI49_3459; DI49_3458
1243	DI49_3461; DI49_3460	DI49_3461; DI49_3460
1244	DI49_4560; DI49_4561	DI49_4560; DI49_4561
1245	DI49_5466; SPGP0KF00100	DI49_5466	SPGP0KF00100
1246	DI49_1352; DI49_1351	DI49_1352; DI49_1351
1247	DI49_1354; YJR048W; DI49_1355	DI49_1354; DI49_1355		YJR048W
1248	DI49_1357; DI49_1356	DI49_1357; DI49_1356
1249	DI49_3954; SPGP0KI00100; YBR012C	DI49_3954	SPGP0KI00100	YBR012C
1250	DI49_3445; SPGP0KJ00100	DI49_3445	SPGP0KJ00100
1251	DI49_3440; DI49_3441	DI49_3440; DI49_3441
1252	DI49_3438; DI49_3439	DI49_3438; DI49_3439
1253	DI49_3436; DI49_3437	DI49_3436; DI49_3437
1254	SPGP0KL00200; DI49_3435	DI49_3435	SPGP0KL00200
1255	DI49_3433; DI49_3434	DI49_3433; DI49_3434
1256	DI49_1967; DI49_3432	DI49_1967; DI49_3432
1257	YLL021W; SPGP0KM00110		SPGP0KM00110	YLL021W
1258	DI49_3511; DI49_3510	DI49_3511; DI49_3510
1259	YHL044W; SPGP0B00100		SPGP0B00100	YHL044W
1260	YHL040C; YHL043W			YHL040C; YHL043W
1261	YHL038C; YHL039W			YHL038C; YHL039W
1262	YHL035C; YHL036W			YHL035C; YHL036W
1263	YHL026C; YHL027W			YHL026C; YHL027W
1264	YHL012W; YHL013C			YHL012W; YHL013C
1265	YHR005C-A; YHR005C			YHR005C-A; YHR005C
1266	YHR015W; DI49_2422	DI49_2422		YHR015W
1267	YHR016C; DI49_2423	DI49_2423		YHR016C
1268	YHR017W; DI49_2424	DI49_2424		YHR017W
1269	YHR018C; DI49_2425	DI49_2425		YHR018C
1270	YHR019C; DI49_2426	DI49_2426		YHR019C
1271	YHR020W; DI49_2427	DI49_2427		YHR020W
1272	YHR021C; SPGP0D01800; YHR022C		SPGP0D01800	YHR021C; YHR022C
1273	YHR024C; YHR023W; DI49_2429; DI49_2430	DI49_2429; DI49_2430		YHR024C; YHR023W
1274	YHR026W; DI49_2432	DI49_2432		YHR026W
1275	YHR027C; DI49_2433	DI49_2433		YHR027C
1276	YHR028C; DI49_2434; YHR029C	DI49_2434		YHR028C; YHR029C
1277	YHR031C; YHR030C; DI49_2436	DI49_2436		YHR031C; YHR030C
1278	YHR033W; DI49_2439; YHR034C; DI49_2440	DI49_2439; DI49_2440		YHR033W; YHR034C
1279	YHR036W; DI49_2442	DI49_2442		YHR036W
1280	YHR037W; DI49_2443; YHR038W; DI49_2444	DI49_2443; DI49_2444		YHR037W; YHR038W
1281	YHR039C-A; SPGP0D01980		SPGP0D01980	YHR039C-A
1282	YHR040W; DI49_2446; YHR041C; DI49_2447	DI49_2446; DI49_2447		YHR040W; YHR041C
1283	YHR044C; YHR042W			YHR044C; YHR042W
1284	YHR046C; YHR045W			YHR046C; YHR045W
1285	YHR048W; YHR047C			YHR048W; YHR047C
1286	YHR050W; YHR049W			YHR050W; YHR049W
1287	YHR052W; DI49_2457; YHR055C; DI49_2458	DI49_2457; DI49_2458		YHR052W; YHR055C
1288	YHR057C; YHR056C			YHR057C; YHR056C
1289	YHR059W; DI49_2462; YHR060W; DI49_2463	DI49_2462; DI49_2463		YHR059W; YHR060W
1290	YHR062C; YHR061C			YHR062C; YHR061C
1291	YHR064C; DI49_2467	DI49_2467		YHR064C
1292	YHR065C; DI49_2468	DI49_2468		YHR065C
1293	YHR069C; DI49_2472; YHR070W	DI49_2472		YHR069C; YHR070W
1294	SPGP0Btrna3F; SPGP0Btrna4F; YHR072W; YHR126C		SPGP0Btrna3F; SPGP0Btrna4F	YHR072W; YHR126C
1295	YHR073W; YHR072W-A			YHR073W; YHR072W-A
1296	YHR075C; DI49_2480; YHR076W; DI49_2481	DI49_2480; DI49_2481		YHR075C; YHR076W
1297	YHR078W; YHR077C; DI49_2483; DI49_2484	DI49_2483; DI49_2484		YHR078W; YHR077C
1298	YHR079C-A; YHR079C			YHR079C-A; YHR079C
1299	YHR081W; YHR080C			YHR081W; YHR080C
1300	YHR083W; YHR082C			YHR083W; YHR082C
1301	YHR085W; YHR084W; DI49_2492	DI49_2492		YHR085W; YHR084W
1302	YHR087W; DI49_2494; YHR088W; DI49_2495	DI49_2494; DI49_2495		YHR087W; YHR088W
1303	YHR090C; DI49_2497; YHR091C; DI49_2498	DI49_2497; DI49_2498		YHR090C; YHR091C
1304	YHR093W; YHR092C; SPGP0D02520; YJL214W		SPGP0D02520	YHR093W; YHR092C; YJL214W
1305	YHR096C; YHR094C; YHR097C; DI49_2500; DI49_2501; DI49_2502; YDR345C; DI49_0523	DI49_2500; DI49_2501; DI49_2502; DI49_0523		YHR096C; YHR094C; YHR097C; YDR345C
1306	YHR098C; DI49_2503	DI49_2503		YHR098C
1307	YHR099W; DI49_2504; YHR100C; DI49_2505	DI49_2504; DI49_2505		YHR099W; YHR100C
1308	YHR102W; DI49_2507; YHR103W; DI49_2508	DI49_2507; DI49_2508		YHR102W; YHR103W
1309	YHR105W; YHR104W			YHR105W; YHR104W
1310	YHR107C; DI49_2512; YHR108W; DI49_2513	DI49_2512; DI49_2513		YHR107C; YHR108W
1311	YHR110W; YHR109W			YHR110W; YHR109W
1312	YHR112C; YHR111W			YHR112C; YHR111W
1313	YHR114W; DI49_2519; YHR115C; DI49_2520	DI49_2519; DI49_2520		YHR114W; YHR115C
1314	YHR117W; YHR116W			YHR117W; YHR116W
1315	YHR119W; DI49_2524; YHR120W; DI49_2525	DI49_2524; DI49_2525		YHR119W; YHR120W
1316	YHR122W; YHR121W			YHR122W; YHR121W
1317	YHR124W; DI49_2528	DI49_2528		YHR124W
1318	YHR128W; DI49_2532	DI49_2532		YHR128W
1319	YHR129C; DI49_2533; YHR131C; DI49_2534	DI49_2533; DI49_2534		YHR129C; YHR131C
1320	YHR132W-A; DI49_2536; YHR133C; DI49_2537	DI49_2536; DI49_2537		YHR132W-A; YHR133C
1321	YHR135C; YHR134W			YHR135C; YHR134W
1322	YHR137W; YHR136C			YHR137W; YHR136C
1323	YHR139C; YHR138C			YHR139C; YHR138C
1324	YHR141C; SPGP0D02990; DI49_4575; DI49_4574	DI49_4575; DI49_4574	SPGP0D02990	YHR141C
1325	YHR142W; DI49_2544; YHR143W; DI49_2545	DI49_2544; DI49_2545		YHR142W; YHR143W
1326	YHR144C; YHR143W-A			YHR144C; YHR143W-A
1327	YHR146W; SPGP0Btrna6P		SPGP0Btrna6P	YHR146W
1328	YHR148W; DI49_2551	DI49_2551		YHR148W
1329	YHR149C; DI49_2552; YHR150W; DI49_2553	DI49_2552; DI49_2553		YHR149C; YHR150W
1330	YHR152W; YHR151C			YHR152W; YHR151C
1331	YHR154W; DI49_2557	DI49_2557		YHR154W
1332	YHR155W; DI49_2558; YHR156C; DI49_2559	DI49_2558; DI49_2559		YHR155W; YHR156C
1333	YHR158C; YHR157W			YHR158C; YHR157W
1334	YHR160C; YHR159W			YHR160C; YHR159W
1335	YHR162W; YHR161C			YHR162W; YHR161C
1336	YHR164C; DI49_2567; DI49_2568	DI49_2567; DI49_2568		YHR164C
1337	YHR165C; DI49_2569	DI49_2569		YHR165C
1338	YHR166C; DI49_2570; YHR167W; DI49_2571	DI49_2570; DI49_2571		YHR166C; YHR167W
1339	YHR169W; DI49_2573	DI49_2573		YHR169W
1340	YHR170W; DI49_2574; YHR171W; DI49_2575	DI49_2574; DI49_2575		YHR170W; YHR171W
1341	YHR173C; YHR172W			YHR173C; YHR172W
1342	YHR175W; YHR174W			YHR175W; YHR174W
1343	YHR177W; YHR176W			YHR177W; YHR176W
1344	YHR179W; DI49_2581; YHR180W	DI49_2581		YHR179W; YHR180W
1345	YHR181W; DI49_2583; YHR182W; DI49_2584	DI49_2583; DI49_2584		YHR181W; YHR182W
1346	YHR184W; YHR183W			YHR184W; YHR183W
1347	YHR186C; DI49_2589; YHR187W; DI49_2590	DI49_2589; DI49_2590		YHR186C; YHR187W
1348	YHR189W; YHR188C			YHR189W; YHR188C
1349	YHR191C; YHR190W			YHR191C; YHR190W
1350	YHR193C; DI49_2596	DI49_2596		YHR193C
1351	YHR194W; DI49_2597; YHR195W; DI49_2598	DI49_2597; DI49_2598		YHR194W; YHR195W
1352	YHR197W; DI49_2600; YHR198C; DI49_2601	DI49_2600; DI49_2601		YHR197W; YHR198C
1353	YHR199C-A; YHR199C			YHR199C-A; YHR199C
1354	YHR201C; YHR200W			YHR201C; YHR200W
1355	SPGP0B02550; SPGP0I00100; DI49_3664; YJR144W	DI49_3664	SPGP0B02550; SPGP0I00100	YJR144W
1356	DI49_3668; DI49_3667	DI49_3668; DI49_3667
1357	DI49_3670; DI49_3669	DI49_3670; DI49_3669
1358	DI49_3672; DI49_3671	DI49_3672; DI49_3671
1359	DI49_3674; DI49_3673	DI49_3674; DI49_3673
1360	DI49_3676; DI49_3675	DI49_3676; DI49_3675
1361	DI49_3678; DI49_3677	DI49_3678; DI49_3677
1362	DI49_4557; DI49_4558	DI49_4557; DI49_4558
1363	SPGP0KQ00100; DI49_3163; DI49_4794; SPGP0OS00130; DI49_5568; DI49_3162	DI49_3163; DI49_4794; DI49_5568; DI49_3162	SPGP0KQ00100; SPGP0OS00130
1364	DI49_4792; DI49_4793	DI49_4792; DI49_4793
1365	DI49_4790; DI49_4791	DI49_4790; DI49_4791
1366	DI49_3558; DI49_4210; DI49_3557; YMR121C; YMR122W-A	DI49_3558; DI49_4210; DI49_3557		YMR121C; YMR122W-A
1367	DI49_1985; DI49_3556	DI49_1985; DI49_3556
1368	DI49_1989; DI49_3836; DI49_3341	DI49_1989; DI49_3836; DI49_3341
1369	DI49_3832; DI49_3833	DI49_3832; DI49_3833
1370	DI49_0736; YCL018W	DI49_0736		YCL018W
1371	DI49_0543; DI49_0542	DI49_0543; DI49_0542
1372	SPGP0KY00140; DI49_0544	DI49_0544	SPGP0KY00140
1373	DI49_0591; DI49_0545	DI49_0591; DI49_0545
1374	DI49_0589; DI49_0590	DI49_0589; DI49_0590
1375	DI49_0587; DI49_0588	DI49_0587; DI49_0588
1376	DI49_0585; DI49_0586	DI49_0585; DI49_0586
1377	DI49_0583; DI49_0584	DI49_0583; DI49_0584
1378	DI49_0582; SPGP0KZ00190	DI49_0582	SPGP0KZ00190
1379	DI49_0581; YDR406W	DI49_0581		YDR406W
1380	DI49_0579; DI49_0580	DI49_0579; DI49_0580
1381	DI49_0577; DI49_0578	DI49_0577; DI49_0578
1382	DI49_0575; DI49_0576	DI49_0575; DI49_0576
1383	DI49_0573; DI49_0574	DI49_0573; DI49_0574
1384	DI49_0571; DI49_0572	DI49_0571; DI49_0572
1385	DI49_0569; DI49_0570	DI49_0569; DI49_0570
1386	SPGP0LA00110; YER188W		SPGP0LA00110	YER188W
1387	DI49_3168; DI49_3167	DI49_3168; DI49_3167
1388	YKL215C; DI49_3169	DI49_3169		YKL215C
1389	DI49_3171; DI49_3170	DI49_3171; DI49_3170
1390	DI49_3173; DI49_3172	DI49_3173; DI49_3172
1391	DI49_3175; DI49_3174	DI49_3175; DI49_3174
1392	DI49_1675; DI49_1674	DI49_1675; DI49_1674
1393	DI49_3879; DI49_3880	DI49_3879; DI49_3880
1394	DI49_3874; DI49_3875	DI49_3874; DI49_3875
1395	DI49_3872; DI49_3873	DI49_3872; DI49_3873
1396	DI49_3870; DI49_3871	DI49_3870; DI49_3871
1397	DI49_3868; DI49_3869	DI49_3868; DI49_3869
1398	SPGP0LF00100; DI49_3161; DI49_3160	DI49_3161; DI49_3160	SPGP0LF00100
1399	SPGP0LGtrna8Q; DI49_1374; DI49_1375	DI49_1374; DI49_1375	SPGP0LGtrna8Q
1400	DI49_1377; DI49_1376	DI49_1377; DI49_1376
1401	DI49_1379; DI49_1378	DI49_1379; DI49_1378
1402	DI49_1381; DI49_1380	DI49_1381; DI49_1380
1403	DI49_1383; DI49_1382	DI49_1383; DI49_1382
1404	DI49_3372; DI49_1384	DI49_3372; DI49_1384
1405	SPGP0LH00120; DI49_3371	DI49_3371	SPGP0LH00120
1406	DI49_3369; DI49_3370	DI49_3369; DI49_3370
1407	DI49_3407; DI49_3408	DI49_3407; DI49_3408
1408	DI49_3405; DI49_3406	DI49_3405; DI49_3406
1409	DI49_3403; DI49_3404	DI49_3403; DI49_3404
1410	DI49_3401; DI49_3402	DI49_3401; DI49_3402
1411	YAL032C; YAL031C			YAL032C; YAL031C
1412	DI49_0564; DI49_0563	DI49_0564; DI49_0563
1413	DI49_0837; DI49_0836	DI49_0837; DI49_0836
1414	DI49_2140; SPGP0MVtrna13G; SPGP0LPtrna11G; DI49_5594	DI49_2140; DI49_5594	SPGP0MVtrna13G; SPGP0LPtrna11G
1415	DI49_2142; DI49_2141	DI49_2142; DI49_2141
1416	SPGP0LS00130; DI49_1684	DI49_1684	SPGP0LS00130
1417	DI49_1680; DI49_1681	DI49_1680; DI49_1681
1418	DI49_0659; DI49_3431	DI49_0659; DI49_3431
1419	DI49_0657; DI49_0658	DI49_0657; DI49_0658
1420	DI49_0655; DI49_0656	DI49_0655; DI49_0656
1421	DI49_0653; DI49_0654	DI49_0653; DI49_0654
1422	DI49_0651; DI49_0652	DI49_0651; DI49_0652
1423	DI49_0649; DI49_0650	DI49_0649; DI49_0650
1424	DI49_0647; DI49_0648	DI49_0647; DI49_0648
1425	DI49_0645; DI49_0646	DI49_0645; DI49_0646
1426	DI49_0643; DI49_0644	DI49_0643; DI49_0644
1427	DI49_0641; DI49_0642	DI49_0641; DI49_0642
1428	DI49_0744; YCL008C; DI49_0745; YCL007C	DI49_0744; DI49_0745		YCL008C; YCL007C
1429	DI49_0747; DI49_0746	DI49_0747; DI49_0746
1430	DI49_0749; YCL001W; DI49_0750; YCL001W-A	DI49_0749; DI49_0750		YCL001W; YCL001W-A
1431	DI49_1341; SPGP0LW00100	DI49_1341	SPGP0LW00100
1432	DI49_1343; DI49_1342	DI49_1343; DI49_1342
1433	DI49_1345; DI49_3566; DI49_1346; DI49_3565; DI49_3506; DI49_1411	DI49_1345; DI49_3566; DI49_1346; DI49_3565; DI49_3506; DI49_1411
1434	DI49_5585; DI49_5584	DI49_5585; DI49_5584
1435	DI49_5590; DI49_5589; DI49_2086	DI49_5590; DI49_5589; DI49_2086
1436	DI49_5592; DI49_5591	DI49_5592; DI49_5591
1437	DI49_5398; SPGP0LZ00100	DI49_5398	SPGP0LZ00100
1438	SPGP0AG00110; DI49_5680	DI49_5680	SPGP0AG00110
1439	DI49_0079; DI49_1597	DI49_0079; DI49_1597
1440	DI49_1911; DI49_1910	DI49_1911; DI49_1910
1441	DI49_1913; DI49_1912	DI49_1913; DI49_1912
1442	DI49_1396; YER001W	DI49_1396		YER001W
1443	DI49_1398; DI49_1397	DI49_1398; DI49_1397
1444	YER006W; DI49_1399	DI49_1399		YER006W
1445	DI49_1401; DI49_1400	DI49_1401; DI49_1400
1446	DI49_2144; DI49_1402	DI49_2144; DI49_1402
1447	DI49_2150; DI49_2149	DI49_2150; DI49_2149
1448	DI49_2152; DI49_2151	DI49_2152; DI49_2151
1449	DI49_2154; DI49_2153	DI49_2154; DI49_2153
1450	DI49_2158; DI49_2157	DI49_2158; DI49_2157
1451	YGL233W; YGL234W			YGL233W; YGL234W
1452	YGL231C; YGL232W			YGL231C; YGL232W
1453	YGL229C; YGL230C			YGL229C; YGL230C
1454	YGL227W; YGL228W			YGL227W; YGL228W
1455	YGL226W; YGL226C-A			YGL226W; YGL226C-A
1456	YGL223C; YGL224C			YGL223C; YGL224C
1457	DI49_1952; DI49_1953	DI49_1952; DI49_1953
1458	DI49_1950; DI49_1951	DI49_1950; DI49_1951
1459	DI49_1948; DI49_1949	DI49_1948; DI49_1949
1460	DI49_1946; DI49_1947	DI49_1946; DI49_1947
1461	DI49_1944; DI49_1945	DI49_1944; DI49_1945
1462	DI49_1942; DI49_1943	DI49_1942; DI49_1943
1463	DI49_1940; DI49_1941	DI49_1940; DI49_1941
1464	DI49_1938; DI49_1939	DI49_1938; DI49_1939
1465	DI49_1936; DI49_2112; DI49_4472; DI49_2113	DI49_1936; DI49_2112; DI49_4472; DI49_2113
1466	DI49_4470; DI49_4471	DI49_4470; DI49_4471
1467	DI49_4468; DI49_4469	DI49_4468; DI49_4469
1468	DI49_1815; DI49_1814	DI49_1815; DI49_1814
1469	DI49_1817; DI49_1816	DI49_1817; DI49_1816
1470	YKR105C; SPGP0MK00100		SPGP0MK00100	YKR105C
1471	SPGP0MK00130; SPGP0MK00120		SPGP0MK00130; SPGP0MK00120
1472	DI49_4753; DI49_4752	DI49_4753; DI49_4752
1473	DI49_4755; DI49_4754; YAL055W	DI49_4755; DI49_4754		YAL055W
1474	DI49_2007; YAL054C	DI49_2007		YAL054C
1475	DI49_5532; DI49_5531	DI49_5532; DI49_5531
1476	DI49_5534; DI49_5533	DI49_5534; DI49_5533
1477	DI49_5536; DI49_5535	DI49_5536; DI49_5535
1478	DI49_5538; DI49_5537	DI49_5538; DI49_5537
1479	DI49_5540; DI49_5539	DI49_5540; DI49_5539
1480	DI49_5542; DI49_5541	DI49_5542; DI49_5541
1481	DI49_5544; DI49_5543	DI49_5544; DI49_5543
1482	SPGP0MO00250; DI49_5545	DI49_5545	SPGP0MO00250
1483	DI49_5549; DI49_5548	DI49_5549; DI49_5548
1484	DI49_5551; DI49_5550	DI49_5551; DI49_5550
1485	SPGP0MOtrna11T; SPGP0Dtrna17T; DI49_5554; SPGP0NTtrna13T; DI49_2219; DI49_2049; SPGP0SBtrna18T	DI49_5554; DI49_2219; DI49_2049	SPGP0MOtrna11T; SPGP0Dtrna17T; SPGP0NTtrna13T; SPGP0SBtrna18T
1486	DI49_5556; DI49_5555	DI49_5556; DI49_5555
1487	DI49_5558; DI49_5557	DI49_5558; DI49_5557
1488	DI49_5560; DI49_5559	DI49_5560; DI49_5559
1489	DI49_1488; DI49_5561	DI49_1488; DI49_5561
1490	SPGP0MS00100; SPGP0MT00100; DI49_2078; DI49_5576	DI49_2078; DI49_5576	SPGP0MS00100; SPGP0MT00100
1491	DI49_5578; DI49_5577	DI49_5578; DI49_5577
1492	DI49_5580; DI49_5579	DI49_5580; DI49_5579
1493	YGL174W; YGL175C			YGL174W; YGL175C
1494	DI49_1350; DI49_1349	DI49_1350; DI49_1349
1495	YCR098C; DI49_4420	DI49_4420		YCR098C
1496	DI49_1365; DI49_3411	DI49_1365; DI49_3411
1497	DI49_1361; DI49_1362	DI49_1361; DI49_1362
1498	DI49_1358; DI49_3055; DI49_1516; YJR047C	DI49_1358; DI49_3055; DI49_1516		YJR047C
1499	DI49_1514; DI49_1515	DI49_1514; DI49_1515
1500	DI49_1512; DI49_1513	DI49_1512; DI49_1513
1501	DI49_1510; DI49_1511	DI49_1510; DI49_1511
1502	DI49_1508; DI49_0112; DI49_1507; DI49_0111; YBL072C; YBL074C	DI49_1508; DI49_0112; DI49_1507; DI49_0111		YBL072C; YBL074C
1503	DI49_1505; DI49_1506	DI49_1505; DI49_1506
1504	SPGP0NH00120; DI49_0056	DI49_0056	SPGP0NH00120
1505	YAL010C; YAL009W			YAL010C; YAL009W
1506	DI49_0548; DI49_0547	DI49_0548; DI49_0547
1507	DI49_0550; DI49_0549	DI49_0550; DI49_0549
1508	DI49_0552; DI49_0551	DI49_0552; DI49_0551
1509	DI49_0554; DI49_0553	DI49_0554; DI49_0553
1510	DI49_0555; SPGP0NI00190	DI49_0555	SPGP0NI00190
1511	DI49_0557; DI49_0556	DI49_0557; DI49_0556
1512	SPGP0NI00240; SPGP0NI00230		SPGP0NI00240; SPGP0NI00230
1513	DI49_0559; DI49_0558	DI49_0559; DI49_0558
1514	DI49_0796; DI49_0560	DI49_0796; DI49_0560
1515	DI49_3550; DI49_3551	DI49_3550; DI49_3551
1516	DI49_3548; DI49_3549	DI49_3548; DI49_3549
1517	DI49_3546; DI49_3547	DI49_3546; DI49_3547
1518	DI49_3544; DI49_3545	DI49_3544; DI49_3545
1519	SPGP0NK00190; DI49_3543	DI49_3543	SPGP0NK00190
1520	YGL257C; DI49_5414	DI49_5414		YGL257C
1521	YGL258W-A; YGL258W			YGL258W-A; YGL258W
1522	DI49_1420; YDR542W	DI49_1420		YDR542W
1523	DI49_1422; DI49_1421	DI49_1422; DI49_1421
1524	DI49_4593; DI49_1423	DI49_4593; DI49_1423
1525	DI49_4591; DI49_4592	DI49_4591; DI49_4592
1526	DI49_3864; DI49_3865	DI49_3864; DI49_3865
1527	DI49_3862; DI49_3863	DI49_3862; DI49_3863
1528	DI49_3860; DI49_3859; DI49_3858	DI49_3860; DI49_3859; DI49_3858
1529	DI49_3856; DI49_3857	DI49_3856; DI49_3857
1530	DI49_3854; DI49_3855	DI49_3854; DI49_3855
1531	DI49_3852; DI49_3853	DI49_3852; DI49_3853
1532	DI49_3850; DI49_3851	DI49_3850; DI49_3851
1533	DI49_3848; DI49_3849	DI49_3848; DI49_3849
1534	DI49_1692; DI49_1691	DI49_1692; DI49_1691
1535	YGL196W; YGL197W			YGL196W; YGL197W
1536	YGL194C-A; YGL195W			YGL194C-A; YGL195W
1537	DI49_2238; DI49_2239	DI49_2238; DI49_2239
1538	DI49_2236; DI49_2237	DI49_2236; DI49_2237
1539	DI49_2234; DI49_2235	DI49_2234; DI49_2235
1540	DI49_2232; DI49_2233	DI49_2232; DI49_2233
1541	DI49_2230; DI49_2231	DI49_2230; DI49_2231
1542	DI49_2228; DI49_2229	DI49_2228; DI49_2229
1543	DI49_2226; DI49_2227	DI49_2226; DI49_2227
1544	DI49_2224; DI49_2225	DI49_2224; DI49_2225
1545	DI49_2222; DI49_2223	DI49_2222; DI49_2223
1546	DI49_5491; SPGP0NU00100	DI49_5491	SPGP0NU00100
1547	DI49_5493; DI49_5492	DI49_5493; DI49_5492
1548	DI49_0827; DI49_0826	DI49_0827; DI49_0826
1549	DI49_0829; DI49_0828	DI49_0829; DI49_0828
1550	DI49_0832; DI49_0831	DI49_0832; DI49_0831
1551	YPL282C; DI49_1412; DI49_2241; YFL020C; YAR019C	DI49_1412; DI49_2241		YPL282C; YFL020C; YAR019C
1552	SPGP0NX00120; DI49_2240	DI49_2240	SPGP0NX00120
1553	DI49_4474; DI49_4473	DI49_4474; DI49_4473
1554	DI49_4476; DI49_4475	DI49_4476; DI49_4475
1555	DI49_4478; DI49_4477	DI49_4478; DI49_4477
1556	DI49_5376; DI49_5377	DI49_5376; DI49_5377
1557	DI49_5374; DI49_5375	DI49_5374; DI49_5375
1558	DI49_4649; DI49_5373	DI49_4649; DI49_5373
1559	DI49_4651; DI49_4650	DI49_4651; DI49_4650
1560	DI49_4653; DI49_4652	DI49_4653; DI49_4652
1561	DI49_4655; DI49_4654	DI49_4655; DI49_4654
1562	DI49_4459; DI49_4460	DI49_4459; DI49_4460
1563	DI49_4457; DI49_4458	DI49_4457; DI49_4458
1564	DI49_4455; DI49_4456	DI49_4455; DI49_4456
1565	DI49_4453; DI49_4454	DI49_4453; DI49_4454
1566	DI49_4451; DI49_4452	DI49_4451; DI49_4452
1567	DI49_4449; DI49_4450	DI49_4449; DI49_4450
1568	DI49_4444; DI49_4445	DI49_4444; DI49_4445
1569	DI49_1427; DI49_1426	DI49_1427; DI49_1426
1570	DI49_1429; DI49_1428	DI49_1429; DI49_1428
1571	DI49_1431; DI49_1430	DI49_1431; DI49_1430
1572	DI49_1433; DI49_1432	DI49_1433; DI49_1432
1573	DI49_1435; DI49_1434	DI49_1435; DI49_1434
1574	DI49_1437; DI49_1436	DI49_1437; DI49_1436
1575	DI49_1439; DI49_1438	DI49_1439; DI49_1438
1576	DI49_1441; DI49_1440	DI49_1441; DI49_1440
1577	DI49_1443; DI49_1442	DI49_1443; DI49_1442
1578	DI49_1445; DI49_1444	DI49_1445; DI49_1444
1579	DI49_1447; DI49_1446	DI49_1447; DI49_1446
1580	DI49_1452; DI49_1451	DI49_1452; DI49_1451
1581	DI49_1454; DI49_1453	DI49_1454; DI49_1453
1582	DI49_1456; DI49_1455	DI49_1456; DI49_1455
1583	DI49_3319; DI49_3584	DI49_3319; DI49_3584
1584	DI49_3321; DI49_3320	DI49_3321; DI49_3320
1585	DI49_5366; DI49_3322	DI49_5366; DI49_3322
1586	DI49_5364; DI49_5365	DI49_5364; DI49_5365
1587	DI49_5362; DI49_5363	DI49_5362; DI49_5363
1588	DI49_5360; DI49_5361	DI49_5360; DI49_5361
1589	DI49_5358; DI49_5359	DI49_5358; DI49_5359
1590	DI49_5356; DI49_5357	DI49_5356; DI49_5357
1591	DI49_5354; DI49_5355	DI49_5354; DI49_5355
1592	YPL109C; SPGP0OI00230		SPGP0OI00230	YPL109C
1593	DI49_5353; SPGP0OI00250	DI49_5353	SPGP0OI00250
1594	DI49_5348; DI49_5349	DI49_5348; DI49_5349
1595	DI49_5346; DI49_5347	DI49_5346; DI49_5347
1596	DI49_5344; DI49_5345	DI49_5344; DI49_5345
1597	DI49_5342; DI49_5343	DI49_5342; DI49_5343
1598	DI49_5340; DI49_5341	DI49_5340; DI49_5341
1599	DI49_5338; DI49_5339	DI49_5338; DI49_5339
1600	DI49_5336; DI49_5337	DI49_5336; DI49_5337
1601	DI49_5334; DI49_5335	DI49_5334; DI49_5335
1602	DI49_5332; DI49_5333	DI49_5332; DI49_5333
1603	DI49_5330; DI49_5331	DI49_5330; DI49_5331
1604	DI49_5328; DI49_5329	DI49_5328; DI49_5329
1605	DI49_5326; DI49_5327	DI49_5326; DI49_5327
1606	DI49_5324; DI49_5325	DI49_5324; DI49_5325
1607	DI49_5319; DI49_5320	DI49_5319; DI49_5320
1608	DI49_5317; DI49_5318	DI49_5317; DI49_5318
1609	DI49_5315; DI49_5316	DI49_5315; DI49_5316
1610	DI49_5313; DI49_5314	DI49_5313; DI49_5314
1611	DI49_5311; DI49_5312	DI49_5311; DI49_5312
1612	DI49_5309; DI49_5310	DI49_5309; DI49_5310
1613	DI49_5307; DI49_5308	DI49_5307; DI49_5308
1614	DI49_5305; DI49_5306	DI49_5305; DI49_5306
1615	DI49_5303; DI49_5304	DI49_5303; DI49_5304
1616	DI49_5301; DI49_5302	DI49_5301; DI49_5302
1617	DI49_5299; DI49_5300	DI49_5299; DI49_5300
1618	DI49_5297; DI49_5298	DI49_5297; DI49_5298
1619	DI49_5295; DI49_5296	DI49_5295; DI49_5296
1620	DI49_4393; SPGP0AM00100; SPGP0WL00100	DI49_4393	SPGP0AM00100; SPGP0WL00100
1621	DI49_4391; YMR304W	DI49_4391		YMR304W
1622	DI49_4390; DI49_2320; DI49_2321; YMR303C	DI49_4390; DI49_2320; DI49_2321		YMR303C
1623	DI49_4389; YMR302C	DI49_4389		YMR302C
1624	DI49_4388; YMR301C	DI49_4388		YMR301C
1625	DI49_4387; YMR300C; DI49_4386	DI49_4387; DI49_4386		YMR300C
1626	DI49_4384; YMR297W; DI49_4383	DI49_4384; DI49_4383		YMR297W
1627	DI49_4381; DI49_4382	DI49_4381; DI49_4382
1628	DI49_4379; DI49_4380	DI49_4379; DI49_4380
1629	DI49_4377; YMR290C; DI49_4376	DI49_4377; DI49_4376		YMR290C
1630	DI49_4374; YMR287C; DI49_4373	DI49_4374; DI49_4373		YMR287C
1631	DI49_4371; DI49_4372	DI49_4371; DI49_4372
1632	DI49_4367; DI49_4368	DI49_4367; DI49_4368
1633	DI49_4365; DI49_4366	DI49_4365; DI49_4366
1634	DI49_4363; DI49_4364; YMR278W; YMR279C	DI49_4363; DI49_4364		YMR278W; YMR279C
1635	DI49_4361; YMR275C; DI49_4360; YMR276W	DI49_4361; DI49_4360		YMR275C; YMR276W
1636	DI49_4358; YMR272C; YMR273C	DI49_4358		YMR272C; YMR273C
1637	DI49_4357; SPGP0Htrna17Q; SPGP0C00450	DI49_4357	SPGP0Htrna17Q; SPGP0C00450
1638	DI49_4355; DI49_4356	DI49_4355; DI49_4356
1639	DI49_4353; YMR269W; DI49_4352; YMR270C	DI49_4353; DI49_4352		YMR269W; YMR270C
1640	DI49_4350; DI49_4351	DI49_4350; DI49_4351
1641	DI49_4348; YMR264W; DI49_4347	DI49_4348; DI49_4347		YMR264W
1642	DI49_4345; YMR261C; YMR262W	DI49_4345		YMR261C; YMR262W
1643	DI49_4344; YMR260C; DI49_4343	DI49_4344; DI49_4343		YMR260C
1644	DI49_4341; YMR257C; YMR258C	DI49_4341		YMR257C; YMR258C
1645	DI49_4340; YMR256C; DI49_4339	DI49_4340; DI49_4339		YMR256C
1646	DI49_4337; DI49_4338; YMR253C; YMR255W	DI49_4337; DI49_4338		YMR253C; YMR255W
1647	DI49_4335; DI49_4336	DI49_4335; DI49_4336
1648	DI49_4330; DI49_4331; YMR246W; YMR247C	DI49_4330; DI49_4331		YMR246W; YMR247C
1649	DI49_4328; YMR243C; YMR244W	DI49_4328		YMR243C; YMR244W
1650	DI49_4326; YMR241W; DI49_4325	DI49_4326; DI49_4325		YMR241W
1651	DI49_4322; YMR238W	DI49_4322		YMR238W
1652	DI49_4321; YMR237W; DI49_4320	DI49_4321; DI49_4320		YMR237W
1653	DI49_4318; YMR234W; DI49_4317; YMR235C	DI49_4318; DI49_4317		YMR234W; YMR235C
1654	DI49_4315; YMR231W	DI49_4315		YMR231W
1655	DI49_4313; YMR229C	DI49_4313		YMR229C
1656	DI49_4312; YMR228W	DI49_4312		YMR228W
1657	DI49_4311; YMR227C	DI49_4311		YMR227C
1658	DI49_4310; YMR226C; DI49_4309	DI49_4310; DI49_4309		YMR226C
1659	DI49_4307; DI49_4308; YMR224C; YMR225C	DI49_4307; DI49_4308		YMR224C; YMR225C
1660	DI49_4305; YMR221C; YMR222C	DI49_4305		YMR221C; YMR222C
1661	DI49_4304; YMR220W; DI49_4303	DI49_4304; DI49_4303		YMR220W
1662	DI49_4301; YMR217W; YMR218C	DI49_4301		YMR217W; YMR218C
1663	DI49_4300; YMR216C; DI49_4299	DI49_4300; DI49_4299		YMR216C
1664	DI49_4297; DI49_4298	DI49_4297; DI49_4298
1665	DI49_4295; DI49_4296	DI49_4295; DI49_4296
1666	DI49_4293; DI49_4294	DI49_4293; DI49_4294
1667	DI49_4291; YMR207C; DI49_4290	DI49_4291; DI49_4290		YMR207C
1668	DI49_4288; YMR204C	DI49_4288		YMR204C
1669	DI49_4287; YMR203W	DI49_4287		YMR203W
1670	DI49_4286; YMR202W; DI49_4285	DI49_4286; DI49_4285		YMR202W
1671	DI49_4283; YMR199W; DI49_4282; YMR200W	DI49_4283; DI49_4282		YMR199W; YMR200W
1672	DI49_4280; YMR196W; DI49_4279	DI49_4280; DI49_4279		YMR196W
1673	DI49_4277; YMR194W; DI49_4276; YMR194C-B	DI49_4277; DI49_4276		YMR194W; YMR194C-B
1674	DI49_4274; DI49_4275	DI49_4274; DI49_4275
1675	DI49_4272; YMR189W; DI49_4271	DI49_4272; DI49_4271		YMR189W
1676	DI49_4269; SPGP0UV00150; DI49_5230; YMR186W	DI49_4269; DI49_5230	SPGP0UV00150	YMR186W
1677	DI49_4268; YMR185W; DI49_4267	DI49_4268; DI49_4267		YMR185W
1678	DI49_4265; DI49_4266	DI49_4265; DI49_4266
1679	DI49_4263; DI49_4264	DI49_4263; DI49_4264
1680	DI49_4261; DI49_4262	DI49_4261; DI49_4262
1681	DI49_4259; YMR176W; SPGP0C01420	DI49_4259	SPGP0C01420	YMR176W
1682	DI49_4257; DI49_4258	DI49_4257; DI49_4258
1683	DI49_4255; YMR171C; YMR172W	DI49_4255		YMR171C; YMR172W
1684	DI49_4254; DI49_4253; DI49_4252	DI49_4254; DI49_4253; DI49_4252
1685	DI49_4250; YMR166C; YMR167W	DI49_4250		YMR166C; YMR167W
1686	DI49_4249; YMR165C; SPGP0C01530	DI49_4249	SPGP0C01530	YMR165C
1687	DI49_4245; YMR161W; DI49_4244	DI49_4245; DI49_4244		YMR161W
1688	DI49_4240; DI49_4241	DI49_4240; DI49_4241
1689	DI49_4238; DI49_4239	DI49_4238; DI49_4239
1690	DI49_4236; DI49_4237	DI49_4236; DI49_4237
1691	DI49_4234; DI49_4235	DI49_4234; DI49_4235
1692	DI49_4232; DI49_4233	DI49_4232; DI49_4233
1693	DI49_4230; YMR145C	DI49_4230		YMR145C
1694	DI49_4229; YMR144W	DI49_4229		YMR144W
1695	SPGP0C01730; YMR143W		SPGP0C01730	YMR143W
1696	DI49_4226; DI49_4227	DI49_4226; DI49_4227
1697	DI49_4224; DI49_4225	DI49_4224; DI49_4225
1698	DI49_4222; DI49_4223	DI49_4222; DI49_4223
1699	DI49_4221; SPGP0C01820	DI49_4221	SPGP0C01820
1700	DI49_4219; DI49_4220	DI49_4219; DI49_4220
1701	DI49_4217; YMR128W	DI49_4217		YMR128W
1702	DI49_4216; YMR127C; DI49_4215	DI49_4216; DI49_4215		YMR127C
1703	DI49_4213; YMR124W; DI49_4212	DI49_4213; DI49_4212		YMR124W
1704	DI49_4209; YMR120C; DI49_4208	DI49_4209; DI49_4208		YMR120C
1705	DI49_4206; SPGP0Ctrna12L	DI49_4206	SPGP0Ctrna12L
1706	SPGP0C01990; YMR116C; YMR117C		SPGP0C01990	YMR116C; YMR117C
1707	SPGP0C02000; YMR115W		SPGP0C02000	YMR115W
1708	DI49_4203; YMR114C	DI49_4203		YMR114C
1709	DI49_4202; YMR113W; DI49_4201	DI49_4202; DI49_4201		YMR113W
1710	DI49_4199; DI49_4200	DI49_4199; DI49_4200
1711	DI49_4197; DI49_4198; YMR109W; YMR110C	DI49_4197; DI49_4198		YMR109W; YMR110C
1712	DI49_4192; DI49_4193	DI49_4192; DI49_4193
1713	DI49_4190; YMR101C; DI49_4189	DI49_4190; DI49_4189		YMR101C
1714	DI49_4186; YMR098C; DI49_4185	DI49_4186; DI49_4185		YMR098C
1715	DI49_4183; DI49_4184	DI49_4183; DI49_4184
1716	DI49_4181; YMR093W; DI49_4180	DI49_4181; DI49_4180		YMR093W
1717	DI49_4178; DI49_2707	DI49_4178; DI49_2707
1718	DI49_4177; YMR089C; YMR090W	DI49_4177		YMR089C; YMR090W
1719	DI49_4176; YMR088C; DI49_4175	DI49_4176; DI49_4175		YMR088C
1720	DI49_4173; YMR085W	DI49_4173		YMR085W
1721	DI49_4172; YMR083W; DI49_4171	DI49_4172; DI49_4171		YMR083W
1722	DI49_4169; DI49_4170	DI49_4169; DI49_4170
1723	DI49_4167; DI49_4168	DI49_4167; DI49_4168
1724	DI49_4165; YMR076C	DI49_4165		YMR076C
1725	DI49_4164; YMR075W; DI49_4163	DI49_4164; DI49_4163		YMR075W
1726	DI49_4161; DI49_4162	DI49_4161; DI49_4162
1727	DI49_4159; DI49_4160; YMR071C; YMR072W	DI49_4159; DI49_4160		YMR071C; YMR072W
1728	DI49_4157; YMR068W; DI49_4156; YMR069W	DI49_4157; DI49_4156		YMR068W; YMR069W
1729	DI49_4154; YMR065W; DI49_4153; YMR066W	DI49_4154; DI49_4153		YMR065W; YMR066W
1730	DI49_4151; DI49_4152	DI49_4151; DI49_4152
1731	DI49_4149; DI49_4150; YMR061W; YMR062C	DI49_4149; DI49_4150		YMR061W; YMR062C
1732	DI49_4147; YMR058W; YMR059W	DI49_4147		YMR058W; YMR059W
1733	DI49_4146; YMR056C; DI49_4145	DI49_4146; DI49_4145		YMR056C
1734	DI49_4143; YMR053C; DI49_4142	DI49_4143; DI49_4142		YMR053C
1735	DI49_4140; DI49_3481; SPGP0C02610; SPGP0QK00160	DI49_4140; DI49_3481	SPGP0C02610; SPGP0QK00160
1736	DI49_4136; DI49_4137	DI49_4136; DI49_4137
1737	DI49_4131; DI49_4132	DI49_4131; DI49_4132
1738	DI49_4129; SPGP0Ctrna5F	DI49_4129	SPGP0Ctrna5F
1739	DI49_4127; DI49_4128	DI49_4127; DI49_4128
1740	DI49_4125; DI49_4126	DI49_4125; DI49_4126
1741	DI49_4123; DI49_4124	DI49_4123; DI49_4124
1742	DI49_4121; DI49_4122	DI49_4121; DI49_4122
1743	DI49_4119; DI49_4120	DI49_4119; DI49_4120
1744	DI49_4117; DI49_4118; YMR030W; YMR031C	DI49_4117; DI49_4118		YMR030W; YMR031C
1745	DI49_4115; YMR027W; DI49_4114; YMR028W	DI49_4115; DI49_4114		YMR027W; YMR028W
1746	DI49_4112; YMR024W; YMR025W	DI49_4112		YMR024W; YMR025W
1747	DI49_4108; YMR021C; YMR022W	DI49_4108		YMR021C; YMR022W
1748	DI49_4107; YMR020W; DI49_4106	DI49_4107; DI49_4106		YMR020W
1749	DI49_4104; DI49_4105	DI49_4104; DI49_4105
1750	DI49_4102; YMR015C; YMR016C	DI49_4102		YMR015C; YMR016C
1751	DI49_4101; YMR014W	DI49_4101		YMR014W
1752	DI49_4100; YMR013C	DI49_4100		YMR013C
1753	DI49_4099; YMR012W	DI49_4099		YMR012W
1754	SPGP0C03000; YMR011W		SPGP0C03000	YMR011W
1755	DI49_4097; YMR010W; DI49_4096	DI49_4097; DI49_4096		YMR010W
1756	DI49_4094; YMR006C; DI49_4093; YMR007W	DI49_4094; DI49_4093		YMR006C; YMR007W
1757	DI49_4091; DI49_4092	DI49_4091; DI49_4092
1758	DI49_4089; YMR001C	DI49_4089		YMR001C
1759	DI49_4088; YML001W	DI49_4088		YML001W
1760	DI49_4087; YML002W	DI49_4087		YML002W
1761	DI49_4086; YML004C	DI49_4086		YML004C
1762	DI49_4085; YML005W	DI49_4085		YML005W
1763	DI49_4083; YML006C	DI49_4083		YML006C
1764	DI49_4082; YML007W	DI49_4082		YML007W
1765	DI49_4081; YML008C	DI49_4081		YML008C
1766	DI49_4080; YML009C	DI49_4080		YML009C
1767	DI49_4079; YML010W; DI49_4078	DI49_4079; DI49_4078		YML010W
1768	DI49_4076; DI49_4077	DI49_4076; DI49_4077
1769	DI49_4074; DI49_4075	DI49_4074; DI49_4075
1770	DI49_4072; DI49_4073	DI49_4072; DI49_4073
1771	DI49_4070; DI49_4071	DI49_4070; DI49_4071
1772	DI49_4068; YML021C; DI49_4067	DI49_4068; DI49_4067		YML021C
1773	SPGP0C03320; DI49_0614; DI49_4064; DI49_0615	DI49_0614; DI49_4064; DI49_0615	SPGP0C03320
1774	DI49_4062; YML026C; DI49_0617; DI49_0618	DI49_4062; DI49_0617; DI49_0618		YML026C
1775	DI49_4060; DI49_4061; YML028W; YML027W	DI49_4060; DI49_4061		YML028W; YML027W
1776	DI49_4058; YML031W; YML030W	DI49_4058		YML031W; YML030W
1777	DI49_4057; YML032C	DI49_4057		YML032C
1778	SPGP0C03410; YML034W		SPGP0C03410	YML034W
1779	DI49_4055; YML035C; DI49_4054	DI49_4055; DI49_4054		YML035C
1780	DI49_4052; YML038C; YML037C	DI49_4052		YML038C; YML037C
1781	DI49_4050; YML041C	DI49_4050		YML041C
1782	DI49_4049; YML042W; DI49_4048	DI49_4049; DI49_4048		YML042W
1783	DI49_4044; YML048W; SPGP0C03520; YML047C	DI49_4044	SPGP0C03520	YML048W; YML047C
1784	DI49_4041; YML051W; YML050W	DI49_4041		YML051W; YML050W
1785	SPGP0OK00100; DI49_4786	DI49_4786	SPGP0OK00100
1786	DI49_4727; DI49_4726	DI49_4727; DI49_4726
1787	DI49_4729; DI49_4728	DI49_4729; DI49_4728
1788	DI49_2034; DI49_2035	DI49_2034; DI49_2035
1789	DI49_2032; DI49_2033	DI49_2032; DI49_2033
1790	DI49_2030; DI49_2031	DI49_2030; DI49_2031
1791	SPGP0OM00100; DI49_2029	DI49_2029	SPGP0OM00100
1792	SPGP0OM00120; DI49_5379	DI49_5379	SPGP0OM00120
1793	YAR033W; DI49_2252	DI49_2252		YAR033W
1794	YAR029W; YAR031W			YAR029W; YAR031W
1795	YAR028W; YAR027W			YAR028W; YAR027W
1796	SPGP0OPtrna15S; SPGP0Itrna30S; SPGP0Ftrna24S; YBL005W; SPGP0Htrna29S; SPGP0I01060		SPGP0OPtrna15S; SPGP0Itrna30S; SPGP0Ftrna24S; SPGP0Htrna29S; SPGP0I01060	YBL005W
1797	SPGP0OPtrna16L; DI49_1927; SPGP0BGtrna21L; YMR119W	DI49_1927	SPGP0OPtrna16L; SPGP0BGtrna21L	YMR119W
1798	DI49_5255; DI49_5254	DI49_5255; DI49_5254
1799	DI49_5257; DI49_5256	DI49_5257; DI49_5256
1800	DI49_5259; DI49_5258	DI49_5259; DI49_5258
1801	DI49_5261; DI49_5260	DI49_5261; DI49_5260
1802	DI49_5263; DI49_5262	DI49_5263; DI49_5262
1803	SPGP0OS00110; DI49_4797	DI49_4797	SPGP0OS00110
1804	DI49_5570; DI49_5569	DI49_5570; DI49_5569
1805	DI49_5572; DI49_5571	DI49_5572; DI49_5571
1806	DI49_5574; DI49_5573	DI49_5574; DI49_5573
1807	DI49_4804; YBR093C; SPGP0OV00100	DI49_4804	SPGP0OV00100	YBR093C
1808	DI49_5235; DI49_5234	DI49_5235; DI49_5234
1809	DI49_5237; DI49_5236	DI49_5237; DI49_5236
1810	DI49_5239; DI49_5238	DI49_5239; DI49_5238
1811	DI49_5241; DI49_5240	DI49_5241; DI49_5240
1812	DI49_4589; DI49_5242	DI49_4589; DI49_5242
1813	DI49_4587; DI49_4588	DI49_4587; DI49_4588
1814	DI49_4585; DI49_4586	DI49_4585; DI49_4586
1815	DI49_4583; DI49_4584	DI49_4583; DI49_4584
1816	DI49_4581; DI49_4582	DI49_4581; DI49_4582
1817	DI49_4579; DI49_4580	DI49_4579; DI49_4580
1818	DI49_4577; DI49_4578	DI49_4577; DI49_4578
1819	DI49_4572; DI49_4573	DI49_4572; DI49_4573
1820	DI49_4570; DI49_4571	DI49_4570; DI49_4571
1821	DI49_3300; DI49_4569	DI49_3300; DI49_4569
1822	DI49_2162; DI49_2161	DI49_2162; DI49_2161
1823	DI49_2164; DI49_2163	DI49_2164; DI49_2163
1824	DI49_2166; DI49_2165	DI49_2166; DI49_2165
1825	DI49_2168; DI49_2167	DI49_2168; DI49_2167
1826	DI49_3571; DI49_2169	DI49_3571; DI49_2169
1827	DI49_3569; DI49_3570	DI49_3569; DI49_3570
1828	DI49_3567; DI49_3568	DI49_3567; DI49_3568
1829	DI49_3561; DI49_3562	DI49_3561; DI49_3562
1830	DI49_1958; DI49_3560	DI49_1958; DI49_3560
1831	DI49_2111; DI49_2109	DI49_2111; DI49_2109
1832	DI49_2118; DI49_2117	DI49_2118; DI49_2117
1833	DI49_2120; DI49_2119	DI49_2120; DI49_2119
1834	DI49_2122; DI49_2121	DI49_2122; DI49_2121
1835	DI49_2131; DI49_2130	DI49_2131; DI49_2130
1836	DI49_2133; DI49_2132	DI49_2133; DI49_2132
1837	DI49_2135; DI49_2134	DI49_2135; DI49_2134
1838	DI49_2137; DI49_2136	DI49_2137; DI49_2136
1839	DI49_1695; SPGP0PF00110; DI49_5623	DI49_1695; DI49_5623	SPGP0PF00110
1840	DI49_5621; DI49_5622	DI49_5621; DI49_5622
1841	DI49_5619; DI49_5620	DI49_5619; DI49_5620
1842	DI49_5617; DI49_5618	DI49_5617; DI49_5618
1843	DI49_5615; DI49_5616	DI49_5615; DI49_5616
1844	DI49_1851; DI49_1850	DI49_1851; DI49_1850
1845	DI49_3517; DI49_3518	DI49_3517; DI49_3518
1846	DI49_3515; DI49_3516	DI49_3515; DI49_3516
1847	DI49_4611; DI49_3514	DI49_4611; DI49_3514
1848	DI49_4609; DI49_4610	DI49_4609; DI49_4610
1849	DI49_4607; DI49_4608	DI49_4607; DI49_4608
1850	DI49_4605; DI49_4606	DI49_4605; DI49_4606
1851	DI49_4603; DI49_2475; DI49_4602; DI49_2476	DI49_4603; DI49_2475; DI49_4602; DI49_2476
1852	DI49_4600; DI49_4601	DI49_4600; DI49_4601
1853	DI49_4598; DI49_4599	DI49_4598; DI49_4599
1854	DI49_4596; DI49_4597	DI49_4596; DI49_4597
1855	DI49_4594; DI49_4595	DI49_4594; DI49_4595
1856	SPGP0PM00110; SPGP0D00100; YGR289C; DI49_5494	DI49_5494	SPGP0PM00110; SPGP0D00100	YGR289C
1857	DI49_5496; DI49_5495	DI49_5496; DI49_5495
1858	DI49_5432; DI49_5497	DI49_5432; DI49_5497
1859	DI49_0728; DI49_0729	DI49_0728; DI49_0729
1860	DI49_0601; DI49_0727	DI49_0601; DI49_0727
1861	SPGP0PV00110; DI49_5406	DI49_5406	SPGP0PV00110
1862	DI49_5408; DI49_5407	DI49_5408; DI49_5407
1863	DI49_1984; SPGP0PW00100	DI49_1984	SPGP0PW00100
1864	DI49_2199; DI49_2200	DI49_2199; DI49_2200
1865	DI49_2197; DI49_2198	DI49_2197; DI49_2198
1866	DI49_2195; DI49_2196	DI49_2195; DI49_2196
1867	DI49_2192; DI49_2194	DI49_2192; DI49_2194
1868	YGR225W; DI49_2191	DI49_2191		YGR225W
1869	DI49_2189; DI49_2190	DI49_2189; DI49_2190
1870	DI49_2187; DI49_2188	DI49_2187; DI49_2188
1871	DI49_2182; DI49_2183	DI49_2182; DI49_2183
1872	DI49_2180; DI49_2181	DI49_2180; DI49_2181
1873	DI49_2178; DI49_2179	DI49_2178; DI49_2179
1874	DI49_2176; DI49_2177	DI49_2176; DI49_2177
1875	DI49_2174; DI49_2175	DI49_2174; DI49_2175
1876	DI49_2172; DI49_2173	DI49_2172; DI49_2173
1877	DI49_2170; DI49_2171	DI49_2170; DI49_2171
1878	DI49_2621; DI49_0640	DI49_2621; DI49_0640
1879	YGL183C; YGL184C			YGL183C; YGL184C
1880	YGL180W; YGL181W			YGL180W; YGL181W
1881	DI49_0661; YGL179C	DI49_0661		YGL179C
1882	DI49_0663; DI49_0662	DI49_0663; DI49_0662
1883	DI49_0665; DI49_3697; DI49_0666; DI49_3698	DI49_0665; DI49_3697; DI49_0666; DI49_3698
1884	DI49_0668; DI49_0667	DI49_0668; DI49_0667
1885	YAL049C; YAL048C			YAL049C; YAL048C
1886	YAL053W; YAL051W			YAL053W; YAL051W
1887	DI49_4799; DI49_4800	DI49_4799; DI49_4800
1888	DI49_3476; DI49_4798	DI49_3476; DI49_4798
1889	DI49_3478; DI49_3477	DI49_3478; DI49_3477
1890	DI49_3480; DI49_3479	DI49_3480; DI49_3479
1891	DI49_1606; DI49_3482; YGL236C	DI49_1606; DI49_3482		YGL236C
1892	YGL238W; YGL237C			YGL238W; YGL237C
1893	DI49_5611; DI49_5612	DI49_5611; DI49_5612
1894	DI49_5609; DI49_5610	DI49_5609; DI49_5610
1895	DI49_5607; DI49_5608	DI49_5607; DI49_5608
1896	DI49_5605; DI49_5606	DI49_5605; DI49_5606
1897	DI49_5602; DI49_2105; YOR388C	DI49_5602; DI49_2105		YOR388C
1898	YAR015W; DI49_0069	DI49_0069		YAR015W
1899	YAR008W; DI49_0063	DI49_0063		YAR008W
1900	SPGP0QR00110; SPGP0QR00100		SPGP0QR00110; SPGP0QR00100
1901	DI49_0536; DI49_0535	DI49_0536; DI49_0535
1902	DI49_0538; DI49_0537	DI49_0538; DI49_0537
1903	DI49_4033; DI49_0539	DI49_4033; DI49_0539
1904	DI49_5450; DI49_4032	DI49_5450; DI49_4032
1905	DI49_4029; DI49_4030; DI49_2437	DI49_4029; DI49_4030; DI49_2437
1906	DI49_4027; DI49_4028	DI49_4027; DI49_4028
1907	DI49_4025; DI49_4026	DI49_4025; DI49_4026
1908	DI49_4023; DI49_4024	DI49_4023; DI49_4024
1909	DI49_4021; DI49_4022	DI49_4021; DI49_4022
1910	DI49_4016; DI49_2435; DI49_4015	DI49_4016; DI49_2435; DI49_4015
1911	DI49_1328; DI49_4012	DI49_1328; DI49_4012
1912	DI49_1330; DI49_1329	DI49_1330; DI49_1329
1913	DI49_1332; DI49_1331	DI49_1332; DI49_1331
1914	DI49_1334; DI49_1333	DI49_1334; DI49_1333
1915	YMR318C; YMR319C			YMR318C; YMR319C
1916	SPGP0QX00130; YMR317W		SPGP0QX00130	YMR317W
1917	YMR315W; YMR316W			YMR315W; YMR316W
1918	YMR313C; YMR314W			YMR313C; YMR314W
1919	YMR311C; YMR312W			YMR311C; YMR312W
1920	YMR309C; YMR310C			YMR309C; YMR310C
1921	YMR307W; YMR308C			YMR307W; YMR308C
1922	DI49_5267; YMR306W	DI49_5267		YMR306W
1923	DI49_5270; DI49_5268	DI49_5270; DI49_5268
1924	DI49_5431; YPL195W	DI49_5431		YPL195W
1925	DI49_5429; DI49_5430	DI49_5429; DI49_5430
1926	DI49_5427; DI49_5428	DI49_5427; DI49_5428
1927	DI49_1819; DI49_5426	DI49_1819; DI49_5426
1928	DI49_1823; DI49_1822	DI49_1823; DI49_1822
1929	DI49_1825; DI49_1824	DI49_1825; DI49_1824
1930	DI49_1827; DI49_1826	DI49_1827; DI49_1826
1931	DI49_1829; DI49_1828	DI49_1829; DI49_1828
1932	DI49_1831; DI49_1830	DI49_1831; DI49_1830
1933	DI49_1833; DI49_1832	DI49_1833; DI49_1832
1934	DI49_1835; DI49_1834	DI49_1835; DI49_1834
1935	DI49_1837; DI49_1836	DI49_1837; DI49_1836
1936	DI49_1839; DI49_1838	DI49_1839; DI49_1838
1937	DI49_3756; DI49_1840	DI49_3756; DI49_1840
1938	DI49_3492; DI49_3491	DI49_3492; DI49_3491
1939	DI49_3496; DI49_3495	DI49_3496; DI49_3495
1940	YAL059W; YAL060W			YAL059W; YAL060W
1941	DI49_3512; DI49_3513	DI49_3512; DI49_3513
1942	DI49_3586; DI49_3585	DI49_3586; DI49_3585
1943	DI49_3588; DI49_3587	DI49_3588; DI49_3587
1944	DI49_3590; DI49_3589	DI49_3590; DI49_3589
1945	DI49_3592; DI49_3591	DI49_3592; DI49_3591
1946	DI49_3594; DI49_3593	DI49_3594; DI49_3593
1947	DI49_3596; DI49_3595	DI49_3596; DI49_3595
1948	DI49_3598; DI49_3597	DI49_3598; DI49_3597
1949	DI49_3600; DI49_3599	DI49_3600; DI49_3599
1950	DI49_3602; DI49_3601	DI49_3602; DI49_3601
1951	DI49_3604; DI49_3603	DI49_3604; DI49_3603
1952	DI49_3606; DI49_3605	DI49_3606; DI49_3605
1953	DI49_3609; DI49_3607	DI49_3609; DI49_3607
1954	DI49_3611; DI49_3610	DI49_3611; DI49_3610
1955	DI49_3613; DI49_3612	DI49_3613; DI49_3612
1956	DI49_3615; DI49_3614	DI49_3615; DI49_3614
1957	DI49_1617; DI49_3616	DI49_1617; DI49_3616
1958	DI49_0685; DI49_0686	DI49_0685; DI49_0686
1959	DI49_0683; DI49_0684	DI49_0683; DI49_0684
1960	DI49_0681; DI49_0682	DI49_0681; DI49_0682
1961	DI49_0680; SPGP0RK00160	DI49_0680	SPGP0RK00160
1962	DI49_0679; SPGP0RK00180	DI49_0679	SPGP0RK00180
1963	DI49_1974; DI49_1975	DI49_1974; DI49_1975
1964	YER168C; SPGP0RM00100		SPGP0RM00100	YER168C
1965	YER166W; YER167W			YER166W; YER167W
1966	YER164W; YER165W			YER164W; YER165W
1967	DI49_1573; SPGP0RN00150	DI49_1573	SPGP0RN00150
1968	DI49_3466; DI49_3465	DI49_3466; DI49_3465
1969	DI49_3468; DI49_3467	DI49_3468; DI49_3467
1970	DI49_3470; DI49_3469	DI49_3470; DI49_3469
1971	SPGP0RQ00200; DI49_3471	DI49_3471	SPGP0RQ00200
1972	DI49_0635; DI49_3472	DI49_0635; DI49_3472
1973	DI49_0637; DI49_0636	DI49_0637; DI49_0636
1974	DI49_0639; DI49_0638	DI49_0639; DI49_0638
1975	DI49_1554; DI49_1553	DI49_1554; DI49_1553
1976	DI49_1556; DI49_1555	DI49_1556; DI49_1555
1977	DI49_1558; DI49_1557	DI49_1558; DI49_1557
1978	DI49_1562; DI49_1561	DI49_1562; DI49_1561
1979	DI49_1564; DI49_1563	DI49_1564; DI49_1563
1980	YER172C; YER173W			YER172C; YER173W
1981	YER170W; YER171W			YER170W; YER171W
1982	DI49_0751; YCR002C	DI49_0751		YCR002C
1983	DI49_0752; YCR003W	DI49_0752		YCR003W
1984	DI49_0753; YCR004C; DI49_0754; YCR005C	DI49_0753; DI49_0754		YCR004C; YCR005C
1985	DI49_2047; DI49_2046	DI49_2047; DI49_2046
1986	YER176W; DI49_2050	DI49_2050		YER176W
1987	YER174C; YER175C			YER174C; YER175C
1988	DI49_0782; YCR030C	DI49_0782		YCR030C
1989	DI49_2256; DI49_2255	DI49_2256; DI49_2255
1990	DI49_2264; DI49_2263	DI49_2264; DI49_2263
1991	DI49_2293; DI49_2292	DI49_2293; DI49_2292
1992	DI49_2303; DI49_2302	DI49_2303; DI49_2302
1993	DI49_2319; DI49_2318	DI49_2319; DI49_2318
1994	DI49_2323; DI49_2322	DI49_2323; DI49_2322
1995	DI49_2327; DI49_2326	DI49_2327; DI49_2326
1996	DI49_2333; DI49_2332	DI49_2333; DI49_2332
1997	DI49_2339; DI49_2338	DI49_2339; DI49_2338
1998	DI49_2341; DI49_2340	DI49_2341; DI49_2340
1999	DI49_2353; DI49_2352	DI49_2353; DI49_2352
[truncated: 1,057 more rows]
