# Supplementary material for: HybridMine: A Pipeline for Allele Inheritance and Gene Copy Number Prediction in Hybrid Genomes and Its Application to Industrial Yeasts
Source: Microorganisms. 2020 Oct 9;8(10):1554. doi: 10.3390/microorganisms8101554 (PMC7600756; doi:10.3390/microorganisms8101554)
Supplement: Supplementary file 1 [file microorganisms-08-01554-s001.zip › Supplementary_Files/Supplementary_file_2.xlsx]

## Sheet: Legend
Supplementary File 2:

## Sheet: genes alleles inherited from Saccharomyces eubayanus
Saccharomyces pastorianus CBS1513 predicted gene	Saccharomyces eubayanus parental allele associated	Gene identities	Gene gaps
SPGP0U01640	XP_018218830.1	99	0
SPGP0W00160	XP_018223318.1	99	0
SPGP0EX00100	XP_018223869.1	99	0
SPGP0AH00300	XP_018222572.1	99	0
SPGP0CZ01880	XP_018221009.1	99	0
SPGP0CZ02780	XP_018221097.1	99	0
SPGP0N01210	XP_018220691.1	99	0
SPGP0Y00680	XP_018223941.1	99	0
SPGP0CZ02530	XP_018221073.1	99	0
SPGP0CZ01080	XP_018220933.1	99	0
SPGP0Y01020	XP_018223972.1	99	0
SPGP0U00470	XP_018218942.1	99	0
SPGP0Y01360	XP_018224005.1	99	0
SPGP0DU01760	XP_018220415.1	99	0
SPGP0DU01320	XP_018220458.1	99	0
SPGP0U00690	XP_018218923.1	99	0
SPGP0AC00640	XP_018219148.1	99	0
SPGP0BF00240	XP_018220394.1	99	0
SPGP0DZ01040	XP_018219443.1	99	0
SPGP0ET00140	XP_018218983.1	99	0
SPGP0BC00290	XP_018220825.1	99	0
SPGP0N01500	XP_018220664.1	99	0
SPGP0BC00120	XP_018220810.1	99	0
SPGP0U00490	XP_018218940.1	99	0
SPGP0DU01160	XP_018220474.1	100	0
SPGP0AC01070	XP_018219190.1	99	0
SPGP0DZ01250	XP_018219464.1	99	0
SPGP0EG00100	XP_018221945.1	99	0
SPGP0Y00730	XP_018223945.1	99	0
SPGP0DZ00920	XP_018219432.1	99	0
SPGP0CZ00210	XP_018220849.1	99	0
SPGP0DU01230	XP_018220467.1	99	0
SPGP0AC00670	XP_018219151.1	99	1
SPGP0DZ02270	XP_018219564.1	99	0
SPGP0CZ00270	XP_018220854.1	99	0
SPGP0Q03560	XP_018222148.1	99	0
SPGP0CZ02520	XP_018221072.1	96	0
SPGP0N01660	XP_018220648.1	99	0
SPGP0AH01160	XP_018222492.1	99	0
SPGP0DZ00860	XP_018219426.1	99	0
SPGP0U01150	XP_018218877.1	99	0
SPGP0N01970	XP_018220617.1	99	0
SPGP0N00630	XP_018220745.1	99	0
SPGP0N01420	XP_018220671.1	100	0
SPGP0ET00160	XP_018218985.1	99	0
SPGP0U01010	XP_018218891.1	99	0
SPGP0DZ01860	XP_018219524.1	99	0
SPGP0AC01010	XP_018219184.1	99	0
SPGP0DU00790	XP_018220512.1	85	0
SPGP0U01800	XP_018218814.1	99	0
SPGP0DX00150	XP_018219946.1	99	0
SPGP0CZ01570	XP_018220981.1	99	0
SPGP0DZ02060	XP_018219543.1	99	0
SPGP0U01700	XP_018218824.1	99	0
SPGP0Y00200	XP_018223898.1	100	0
SPGP0CZ00790	XP_018220904.1	100	0
SPGP0N02010	XP_018220613.1	99	1
SPGP0CZ02800	XP_018221099.1	99	0
SPGP0N01930	XP_018220621.1	99	0
SPGP0P01570	XP_018221802.1	99	0
SPGP0U00320	XP_018218957.1	99	0
SPGP0U01900	XP_018218804.1	99	0
SPGP0U01490	XP_018218844.1	99	0
SPGP0N01090	XP_018220702.1	99	0
SPGP0DU01340	XP_018220456.1	99	0
SPGP0DZ01690	XP_018219507.1	99	0
SPGP0DX00670	XP_018219996.1	99	0
SPGP0CZ03100	XP_018221128.1	99	0
SPGP0DZ00330	XP_018219376.1	99	0
SPGP0N00320	XP_018220776.1	99	0
SPGP0Z02890	XP_018219596.1	100	0
SPGP0DZ01920	XP_018219528.1	99	0
SPGP0DU00360	XP_018220554.1	99	0
SPGP0CZ02030	XP_018221024.1	99	0
SPGP0DU01360	XP_018220454.1	99	0
SPGP0AC00190	XP_018219104.1	99	0
SPGP0AC00220	XP_018219107.1	99	0
SPGP0DX00360	XP_018219967.1	99	0
SPGP0AH00920	XP_018222514.1	97	2
SPGP0CZ02170	XP_018221037.1	99	0
SPGP0CZ00780	XP_018220903.1	99	1
SPGP0CZ01780	XP_018221001.1	99	0
SPGP0DZ02210	XP_018219558.1	99	0
SPGP0Y01580	XP_018224027.1	99	0
SPGP0Y01210	XP_018223990.1	99	0
SPGP0AC00770	XP_018219160.1	99	0
SPGP0AH00540	XP_018222551.1	99	0
SPGP0AH01140	XP_018222494.1	99	0
SPGP0N02200	XP_018220594.1	99	0
SPGP0U01170	XP_018218875.1	99	0
SPGP0T00300	XP_018220358.1	99	0
SPGP0DU00270	XP_018220563.1	98	0
SPGP0N01950	XP_018220619.1	99	0
SPGP0DZ01710	XP_018219509.1	100	0
SPGP0DU01550	XP_018220435.1	99	0
SPGP0U01790	XP_018218815.1	99	0
SPGP0DU00770	XP_018220514.1	99	0
SPGP0EE00150	XP_018220834.1	99	0
SPGP0DU00110	XP_018220579.1	99	0
SPGP0DX00170	XP_018219948.1	99	0
SPGP0N01240	XP_018220689.1	98	1
SPGP0N00460	XP_018220761.1	99	0
SPGP0N01780	XP_018220636.1	99	0
SPGP0DZ01240	XP_018219463.1	99	0
SPGP0DZ01530	XP_018219492.1	100	0
SPGP0ET00210	XP_018218990.1	100	0
SPGP0N01020	XP_018220709.1	99	0
SPGP0AH00730	XP_018222532.1	99	0
SPGP0DZ02080	XP_018219545.1	99	0
SPGP0BF00420	XP_018220410.1	99	0
SPGP0N00120	XP_018220796.1	99	0
SPGP0CZ02470	XP_018221067.1	98	1
SPGP0AA00130	XP_018223413.1	99	0
SPGP0AC00610	XP_018219145.1	99	0
SPGP0E01710	XP_018222760.1	99	0
SPGP0N00870	XP_018220722.1	99	1
SPGP0U01300	XP_018218863.1	99	0
SPGP0DZ02330	XP_018218748.1	97	3
SPGP0CZ02010	XP_018221022.1	99	0
SPGP0DU01430	XP_018220447.1	99	0
SPGP0N02290	XP_018220585.1	99	0
SPGP0N01610	XP_018220653.1	99	0
SPGP0FT00110	XP_018220800.1	99	0
SPGP0BC00160	XP_018220813.1	99	0
SPGP0DX00340	XP_018219965.1	100	0
SPGP0N00600	XP_018220748.1	99	0
SPGP0DX00610	XP_018219991.1	99	0
SPGP0AH00900	XP_018222516.1	99	0
SPGP0DU01280	XP_018220462.1	99	0
SPGP0DZ00960	XP_018219436.1	99	0
SPGP0CZ03050	XP_018221123.1	99	0
SPGP0Y00560	XP_018223930.1	99	0
SPGP0DU00910	XP_018220499.1	99	0
SPGP0DU00720	XP_018220519.1	99	0
SPGP0CZ02650	XP_018221085.1	99	0
SPGP0Y01720	XP_018224039.1	99	0
SPGP0CZ00500	XP_018220876.1	99	0
SPGP0Y00930	XP_018223963.1	100	0
SPGP0DU00740	XP_018220517.1	99	0
SPGP0N02220	XP_018220592.1	99	1
SPGP0U00950	XP_018218897.1	99	0
SPGP0CZ02300	XP_018221050.1	99	0
SPGP0E01550	XP_018222743.1	100	0
SPGP0W00180	XP_018223316.1	99	0
SPGP0U00820	XP_018218910.1	99	0
SPGP0Y00160	XP_018223894.1	99	0
SPGP0BC00150	XP_018220812.1	99	0
SPGP0U00170	XP_018218972.1	99	0
SPGP0CZ01960	XP_018221017.1	100	0
SPGP0N01070	XP_018220704.1	99	0
SPGP0EE00130	XP_018220832.1	99	0
SPGP0N00670	XP_018220741.1	99	0
SPGP0N01190	XP_018220693.1	99	0
SPGP0DZ00530	XP_018219396.1	99	0
SPGP0N00210	XP_018220787.1	99	0
SPGP0DZ01970	XP_018219533.1	99	0
SPGP0DZ00160	XP_018219359.1	99	0
SPGP0CZ02060	XP_018221027.1	99	0
SPGP0T00170	XP_018220345.1	99	0
SPGP0N01460	XP_018220667.1	99	0
SPGP0R00310	XP_018221154.1	99	0
SPGP0AH00130	XP_018222589.1	99	0
SPGP0DZ02300	XP_018219567.1	99	0
SPGP0CZ01350	XP_018220960.1	99	0
SPGP0CZ01820	XP_018221004.1	98	2
SPGP0EG00130	XP_018221948.1	99	0
SPGP0DZ01410	XP_018219480.1	99	0
SPGP0DZ00390	XP_018219382.1	99	0
SPGP0CZ02460	XP_018221066.1	99	0
SPGP0R00290	XP_018221152.1	99	0
SPGP0DU00990	XP_018220491.1	99	0
SPGP0Y00870	XP_018223957.1	100	0
SPGP0CZ02240	XP_018221044.1	99	0
SPGP0N01670	XP_018220647.1	99	0
SPGP0BC00180	XP_018220815.1	99	0
SPGP0AC01090	XP_018219192.1	99	0
SPGP0CZ01740	XP_018220997.1	99	0
SPGP0CZ02920	XP_018221111.1	99	0
SPGP0T00140	XP_018220342.1	99	0
SPGP0DU00930	XP_018220497.1	99	0
SPGP0CZ01020	XP_018220927.1	99	0
SPGP0DZ01160	XP_018219455.1	99	1
SPGP0N01990	XP_018220615.1	100	0
SPGP0CZ00560	XP_018220882.1	99	0
SPGP0CZ00290	XP_018220856.1	98	0
SPGP0N00490	XP_018220758.1	99	0
SPGP0DZ01700	XP_018219508.1	99	0
SPGP0CZ02580	XP_018221078.1	99	0
SPGP0CZ01160	XP_018220941.1	99	0
SPGP0W00140	XP_018223320.1	99	0
SPGP0T00340	XP_018220362.1	99	0
SPGP0U00800	XP_018218912.1	99	0
SPGP0N01440	XP_018220669.1	100	0
SPGP0U00110	XP_018218977.1	99	0
SPGP0DZ02020	XP_018219539.1	99	0
SPGP0DU00730	XP_018220518.1	99	0
SPGP0AH01090	XP_018222499.1	99	0
SPGP0Y01370	XP_018224006.1	99	0
SPGP0DZ01950	XP_018219531.1	99	0
SPGP0DU01740	XP_018220417.1	99	0
SPGP0Y01650	XP_018224034.1	99	0
SPGP0CZ00200	XP_018220848.1	99	0
SPGP0CZ01370	XP_018220961.1	99	0
SPGP0DZ00150	XP_018219358.1	99	1
SPGP0DU01310	XP_018220459.1	99	0
SPGP0EX00270	XP_018223885.1	98	1
SPGP0DZ01420	XP_018219481.1	99	0
SPGP0CZ01390	XP_018220963.1	99	0
SPGP0AC00830	XP_018219166.1	99	0
SPGP0CZ02440	XP_018221064.1	99	0
SPGP0FB00130	XP_018220807.1	99	0
SPGP0DU01580	XP_018220433.1	99	0
SPGP0DU01680	XP_018220423.1	99	0
SPGP0CZ02050	XP_018221026.1	99	0
SPGP0BF00380	XP_018220406.1	99	0
SPGP0BC00170	XP_018220814.1	99	0
SPGP0CZ03080	XP_018221126.1	99	0
SPGP0U01340	XP_018218859.1	99	0
SPGP0AC00170	XP_018219102.1	99	0
SPGP0DX00370	XP_018219968.1	99	0
SPGP0Y01700	XP_018224037.1	99	0
SPGP0AC00280	XP_018219112.1	99	0
SPGP0EC00110	XP_018220413.1	99	0
SPGP0CZ01720	XP_018220995.1	99	0
SPGP0N02090	XP_018220605.1	99	0
SPGP0DZ02140	XP_018219551.1	99	0
SPGP0N00360	XP_018220772.1	99	0
SPGP0DU01290	XP_018220461.1	99	0
SPGP0DZ01490	XP_018219488.1	99	0
SPGP0CZ02610	XP_018221081.1	99	0
SPGP0DZ00580	XP_018219400.1	99	0
SPGP0AH00650	XP_018222540.1	99	0
SPGP0AC00410	XP_018219125.1	99	0
SPGP0U00280	XP_018218961.1	99	1
SPGP0BF00370	XP_018220405.1	99	0
SPGP0U00750	XP_018218917.1	99	0
SPGP0DU01490	XP_018220441.1	99	0
SPGP0W00150	XP_018223319.1	99	0
SPGP0AH00590	XP_018222546.1	99	0
SPGP0U01080	XP_018218884.1	99	0
SPGP0CZ02380	XP_018221058.1	99	0
SPGP0DZ00520	XP_018219395.1	99	0
SPGP0DZ01820	XP_018219520.1	99	0
SPGP0DU00240	XP_018220566.1	99	0
SPGP0Y01530	XP_018224022.1	99	0
SPGP0U01880	XP_018218806.1	99	0
SPGP0DU01590	XP_018220432.1	99	0
SPGP0DU01040	XP_018220486.1	99	1
SPGP0DU01620	XP_018220429.1	99	0
SPGP0AC00340	XP_018219118.1	99	0
SPGP0DX00510	XP_018219981.1	99	0
SPGP0AC00750	XP_018219158.1	99	0
SPGP0CZ00150	XP_018220844.1	99	0
SPGP0DZ01550	XP_018219494.1	99	0
SPGP0BC00140	XP_018220811.1	99	0
SPGP0AH00460	XP_018222559.1	99	0
SPGP0AA00970	XP_018223405.1	100	0
SPGP0CZ01170	XP_018220942.1	99	0
SPGP0CZ00310	XP_018220858.1	99	0
SPGP0BC00190	XP_018220816.1	99	0
SPGP0N01100	XP_018220701.1	99	0
SPGP0BC00230	XP_018220820.1	99	0
SPGP0DX00390	XP_018219970.1	99	0
SPGP0DU00500	XP_018220540.1	99	0
SPGP0EX00220	XP_018223881.1	99	0
SPGP0DU01050	XP_018220485.1	99	0
SPGP0CZ01530	XP_018220977.1	98	1
SPGP0EE00110	XP_018220830.1	99	0
SPGP0Y00250	XP_018223903.1	99	0
SPGP0CZ02960	XP_018221115.1	99	0
SPGP0CZ00700	XP_018220895.1	100	0
SPGP0N01900	XP_018220624.1	99	0
SPGP0CZ02630	XP_018221083.1	99	0
SPGP0Y01090	XP_018223979.1	99	0
SPGP0T00380	XP_018220367.1	99	0
SPGP0EP00100	XP_018220335.1	99	0
SPGP0AC00390	XP_018219123.1	99	0
SPGP0CZ02430	XP_018221063.1	99	0
SPGP0CZ01610	XP_018220985.1	98	1
SPGP0DZ00780	XP_018219419.1	99	0
SPGP0N01820	XP_018220632.1	99	0
SPGP0DU01720	XP_018220419.1	99	0
SPGP0U00730	XP_018218919.1	99	0
SPGP0Y01550	XP_018224024.1	99	0
SPGP0N00610	XP_018220747.1	99	0
SPGP0T00100	XP_018220338.1	99	0
SPGP0N00750	XP_018220734.1	97	0
SPGP0U01600	XP_018218834.1	99	0
SPGP0CZ02390	XP_018221059.1	99	0
SPGP0F04410	XP_018222050.1	99	0
SPGP0DU01020	XP_018220488.1	99	0
SPGP0DZ01910	XP_018219527.1	99	0
SPGP0CZ00320	XP_018220859.1	99	0
SPGP0CZ03110	XP_018221129.1	99	0
SPGP0CZ00870	XP_018220912.1	100	0
SPGP0DZ00380	XP_018219381.1	99	0
SPGP0DU00850	XP_018220505.1	100	0
SPGP0AH00400	XP_018222564.1	99	0
SPGP0DZ01840	XP_018219522.1	99	0
SPGP0DX00490	XP_018219979.1	99	0
SPGP0CZ01260	XP_018220951.1	99	0
SPGP0DZ00190	XP_018219362.1	99	0
SPGP0N01310	XP_018220682.1	99	0
SPGP0DZ00470	XP_018219390.1	99	0
SPGP0N02120	XP_018220602.1	99	0
SPGP0DZ02010	XP_018219537.1	99	0
SPGP0CZ00430	XP_018220869.1	99	0
SPGP0AC00680	XP_018219152.1	99	0
SPGP0Y00890	XP_018223959.1	96	3
SPGP0AH00360	XP_018222568.1	100	0
SPGP0N01690	XP_018220645.1	99	0
SPGP0N01160	XP_018220696.1	99	0
SPGP0Y00230	XP_018223901.1	100	0
SPGP0CZ02100	XP_018221030.1	100	0
SPGP0EX00240	XP_018223883.1	99	0
SPGP0CZ02180	XP_018221038.1	99	0
SPGP0CZ01550	XP_018220979.1	99	0
SPGP0AA00610	XP_018223373.1	100	0
SPGP0AC00290	XP_018219113.1	99	0
SPGP0CZ00450	XP_018220871.1	99	0
SPGP0Y00180	XP_018223896.1	99	0
SPGP0DU00440	XP_018220546.1	99	0
SPGP0DZ00410	XP_018219384.1	100	0
SPGP0U00710	XP_018218921.1	99	0
SPGP0Y01570	XP_018224026.1	99	0
SPGP0U01460	XP_018218847.1	99	0
SPGP0BF00200	XP_018220390.1	99	0
SPGP0AH00570	XP_018222548.1	99	0
SPGP0DZ00550	XP_018219397.1	99	0
SPGP0DU01260	XP_018220464.1	99	0
SPGP0N00770	XP_018220732.1	99	0
SPGP0DU00570	XP_018220533.1	99	0
SPGP0N01770	XP_018220637.1	99	0
SPGP0U00620	XP_018218927.1	99	0
SPGP0U01620	XP_018218832.1	99	0
SPGP0N01570	XP_018220657.1	99	0
SPGP0DU00940	XP_018220496.1	99	0
SPGP0AC00480	XP_018219132.1	99	0
SPGP0CZ02160	XP_018221036.1	99	0
SPGP0Y00500	XP_018223924.1	99	0
SPGP0DZ02310	XP_018219568.1	99	0
SPGP0AH00890	XP_018222517.1	98	1
SPGP0AH00420	XP_018222562.1	99	0
SPGP0DZ01660	XP_018219504.1	99	0
SPGP0CZ01240	XP_018220949.1	99	0
SPGP0EX00210	XP_018223880.1	99	0
SPGP0U01450	XP_018218848.1	99	1
SPGP0DZ00640	XP_018219405.1	99	1
SPGP0N01330	XP_018220680.1	99	0
SPGP0N00740	XP_018220735.1	99	0
SPGP0Y01290	XP_018223998.1	99	0
SPGP0CZ01230	XP_018220948.1	99	0
SPGP0DU00540	XP_018220536.1	100	0
SPGP0BC00270	XP_018220824.1	99	0
SPGP0DZ02120	XP_018219549.1	99	0
SPGP0AH00150	XP_018222587.1	99	0
SPGP0DZ01330	XP_018219472.1	99	0
SPGP0DX00260	XP_018219957.1	99	0
SPGP0DZ01780	XP_018219516.1	99	0
SPGP0AH01010	XP_018222506.1	99	0
SPGP0N00930	XP_018220716.1	99	0
SPGP0CZ01190	XP_018220944.1	99	0
SPGP0N01750	XP_018220639.1	99	0
SPGP0AC00160	XP_018219101.1	99	1
SPGP0AC00660	XP_018219150.1	99	0
SPGP0FT00120	XP_018220801.1	99	0
SPGP0Y01330	XP_018224002.1	99	0
SPGP0Y00770	XP_018223949.1	100	0
SPGP0Y00480	XP_018223922.1	99	0
SPGP0B00270	XP_018221475.1	99	0
SPGP0N02280	XP_018220586.1	99	0
SPGP0CZ02290	XP_018221049.1	99	0
SPGP0CZ00460	XP_018220872.1	99	0
SPGP0DZ01310	XP_018219470.1	99	0
SPGP0Y00980	XP_018223968.1	99	0
SPGP0ET00150	XP_018218984.1	99	0
SPGP0DZ00990	XP_018219439.1	100	0
SPGP0N01910	XP_018220623.1	99	0
SPGP0AH00470	XP_018222558.1	99	0
SPGP0N01350	XP_018220678.1	99	0
SPGP0N01300	XP_018220683.1	99	0
SPGP0N02160	XP_018220598.1	99	0
SPGP0T00200	XP_018220348.1	99	0
SPGP0Y01130	XP_018223983.1	99	0
SPGP0AC01040	XP_018219187.1	99	0
SPGP0R01560	XP_018221273.1	99	0
SPGP0AC00530	XP_018219137.1	99	0
SPGP0AH01070	XP_018222501.1	100	0
SPGP0CZ01410	XP_018220965.1	99	0
SPGP0AC00980	XP_018219181.1	99	0
SPGP0DU00800	XP_018220510.1	87	0
SPGP0DZ00930	XP_018219433.1	99	0
SPGP0U00200	XP_018218969.1	99	0
SPGP0U01330	XP_018218860.1	99	0
SPGP0AH01030	XP_018222505.1	99	0
SPGP0CZ02340	XP_018221054.1	99	0
SPGP0AC00790	XP_018219162.1	99	0
SPGP0CZ02330	XP_018221053.1	99	0
SPGP0DZ02260	XP_018219563.1	99	0
SPGP0U01000	XP_018218892.1	99	0
SPGP0U01550	XP_018218839.1	99	0
SPGP0DZ01230	XP_018219462.1	99	0
SPGP0BF00300	XP_018220399.1	99	0
SPGP0DU00150	XP_018220575.1	99	0
SPGP0AH00740	XP_018222531.1	100	0
SPGP0ET00190	XP_018218988.1	99	0
SPGP0Y00460	XP_018223920.1	99	0
SPGP0Y01460	XP_018224015.1	99	0
SPGP0DU00980	XP_018220492.1	99	1
SPGP0DU00600	XP_018220530.1	99	0
SPGP0Z01040	XP_018219780.1	99	0
SPGP0N00660	XP_018220742.1	99	0
SPGP0CZ00390	XP_018220865.1	99	0
SPGP0AH00930	XP_018222513.1	99	0
SPGP0N01200	XP_018220692.1	99	0
SPGP0CZ00400	XP_018220866.1	99	0
SPGP0DZ01000	XP_018219440.1	99	0
SPGP0AH00450	XP_018222560.1	99	0
SPGP0CZ01750	XP_018220998.1	99	0
SPGP0DZ00680	XP_018219409.1	99	0
SPGP0AHtrna26S	DI49_2374	100	0
SPGP0CZ01320	XP_018220957.1	99	0
SPGP0Y01420	XP_018224011.1	99	0
SPGP0DU01630	XP_018220428.1	99	0
SPGP0N00700	XP_018220738.1	99	0
SPGP0Y01250	XP_018223994.1	99	0
SPGP0CZ02110	XP_018221031.1	99	0
SPGP0DZ01520	XP_018219491.1	100	0
SPGP0N00270	XP_018220781.1	99	0
SPGP0T00270	XP_018220355.1	100	0
SPGP0Y00310	XP_018223908.1	99	0
SPGP0N02250	XP_018220589.1	99	0
SPGP0DZ00430	XP_018219386.1	99	0
SPGP0DZ00560	XP_018219398.1	99	0
SPGP0BF00270	XP_018220396.1	99	0
SPGP0CZ01920	XP_018221013.1	99	0
SPGP0CZ01690	XP_018220992.1	99	0
SPGP0CZ00490	XP_018220875.1	99	0
SPGP0CZ00340	XP_018220860.1	99	0
SPGP0DZ00740	XP_018219415.1	99	0
SPGP0CZ03030	XP_018221122.1	99	0
SPGP0U01420	XP_018218851.1	99	0
SPGP0CZ01070	XP_018220932.1	99	0
SPGP0AH01050	XP_018222503.1	99	0
SPGP0T00210	XP_018220349.1	99	0
SPGP0Y01100	XP_018223980.1	99	0
SPGP0CZ02310	XP_018221051.1	99	0
SPGP0U00480	XP_018218941.1	99	0
SPGP0U01570	XP_018218837.1	99	0
SPGP0AC00580	XP_018219142.1	99	0
SPGP0DZ01990	XP_018219535.1	99	0
SPGP0Y00440	XP_018223918.1	100	0
SPGP0AC00130	XP_018219098.1	99	0
SPGP0N00640	XP_018220744.1	99	0
SPGP0DZ01320	XP_018219471.1	99	0
SPGP0DU01390	XP_018220451.1	99	0
SPGP0Y01390	XP_018224008.1	99	0
SPGP0AC01110	XP_018219194.1	98	0
SPGP0CZ02480	XP_018221068.1	100	0
SPGP0N00920	XP_018220717.1	99	0
SPGP0CZ01590	XP_018220983.1	99	0
SPGP0Y00800	XP_018223952.1	99	0
SPGP0DX00660	XP_018219995.1	99	0
SPGP0Y01010	XP_018223971.1	99	0
SPGP0AH00430	XP_018222561.1	99	0
SPGP0CZ01770	XP_018221000.1	99	0
SPGP0U01580	XP_018218836.1	99	0
SPGP0DX00330	XP_018219964.1	99	0
SPGP0Y01470	XP_018224016.1	99	0
SPGP0DU01610	XP_018220430.1	99	0
SPGP0AC00810	XP_018219164.1	99	0
SPGP0DZ00230	XP_018219366.1	99	0
SPGP0U01510	XP_018218843.1	99	1
SPGP0Y01760	XP_018224043.1	97	0
SPGP0CZ01060	XP_018220931.1	99	0
SPGP0U01740	XP_018218821.1	99	0
SPGP0BC00110	XP_018220809.1	99	0
SPGP0Y00900	XP_018223960.1	99	0
SPGP0T00240	XP_018220352.1	99	1
SPGP0DU01250	XP_018220465.1	99	0
SPGP0N01700	XP_018220644.1	99	0
SPGP0DX00250	XP_018219956.1	99	0
SPGP0DV00660	XP_018219927.1	99	0
SPGP0DZ02090	XP_018219546.1	99	0
SPGP0Y01480	XP_018224017.1	99	0
SPGP0EX00190	XP_018223878.1	99	0
SPGP0DZ00760	XP_018219417.1	99	0
SPGP0CZ01010	XP_018220926.1	99	0
SPGP0N00990	XP_018220712.1	99	0
SPGP0T00230	XP_018220351.1	99	0
SPGP0BC00320	XP_018220827.1	99	0
SPGP0CZ02910	XP_018221110.1	99	0
SPGP0CZ01130	XP_018220938.1	99	0
SPGP0DZ02100	XP_018219547.1	99	0
SPGP0AC00150	XP_018219100.1	99	0
SPGP0CZ00990	XP_018220924.1	99	0
SPGP0DZ01340	XP_018219473.1	99	0
SPGP0N01150	XP_018220697.1	99	0
SPGP0CZ00190	XP_018220847.1	99	0
SPGP0Y01030	XP_018223973.1	99	0
SPGP0DZ01370	XP_018219476.1	100	0
SPGP0DZ00610	XP_018219402.1	99	0
SPGP0DU00690	XP_018220522.1	99	0
SPGP0N01490	XP_018221216.1	87	0
SPGP0AH00830	XP_018222522.1	99	0
SPGP0U01720	XP_018218823.1	99	0
SPGP0EX00180	XP_018223877.1	99	0
SPGP0U00890	XP_018218903.1	99	0
SPGP0N01720	XP_018220642.1	100	0
SPGP0U01840	XP_018218810.1	99	0
SPGP0DX00270	XP_018219958.1	99	0
SPGP0CZ02720	XP_018221092.1	99	0
SPGP0DZ00880	XP_018219428.1	99	0
SPGP0AH00350	XP_018222569.1	98	2
SPGP0CZ01040	XP_018220929.1	99	0
SPGP0N00400	XP_018220768.1	99	0
SPGP0U00910	XP_018218901.1	99	0
SPGP0DZ01220	XP_018219461.1	99	0
SPGP0Y01200	XP_018223989.1	99	0
SPGP0CZ02710	XP_018221091.1	100	0
SPGP0DX00310	XP_018219962.1	99	0
SPGP0Y00350	XP_018223912.1	99	0
SPGP0AH00860	XP_018222519.1	99	0
SPGP0N01620	XP_018220652.1	99	0
SPGP0N00350	XP_018220773.1	99	0
SPGP0CZ00810	XP_018220906.1	99	0
SPGP0CZ00600	XP_018220886.1	99	0
SPGP0CZ00610	XP_018220887.1	99	0
SPGP0DZ01940	XP_018219530.1	99	0
SPGP0DZ01070	XP_018219446.1	99	0
SPGP0N00480	XP_018220759.1	99	0
SPGP0AH00260	XP_018222576.1	99	0
SPGP0N01920	XP_018220622.1	99	0
SPGP0CZ02550	XP_018221075.1	99	0
SPGP0CZ01680	XP_018220991.1	99	0
SPGP0BF00290	XP_018220398.1	99	0
SPGP0BC00310	XP_018220826.1	99	0
SPGP0Y00940	XP_018223964.1	99	0
SPGP0DZ01830	XP_018219521.1	99	0
SPGP0AC00930	XP_018219176.1	99	0
SPGP0AC00780	XP_018219161.1	99	0
SPGP0U01910	XP_018218803.1	99	0
SPGP0DU01540	XP_018220436.1	99	0
SPGP0EP00120	XP_018220337.1	99	0
SPGP0DX00210	XP_018219952.1	99	0
SPGP0AC00310	XP_018219115.1	99	0
SPGP0AC00720	XP_018219155.1	99	0
SPGP0U01870	XP_018218807.1	99	0
SPGP0DZ01280	XP_018219467.1	99	0
SPGP0N01640	XP_018220650.1	99	0
SPGP0CZ00770	XP_018220902.1	99	0
SPGP0AH00990	XP_018222508.1	99	0
SPGP0DZ00870	XP_018219427.1	99	0
SPGP0Y00640	XP_018223938.1	100	0
SPGP0DZ01790	XP_018219517.1	99	0
SPGP0U00870	XP_018218905.1	99	0
SPGP0AH00390	XP_018222565.1	99	0
SPGP0CZ01050	XP_018220930.1	99	0
SPGP0U00420	XP_018218947.1	99	0
SPGP0CZ02730	XP_018221093.1	99	0
SPGP0N00190	XP_018220789.1	99	0
SPGP0DU00550	XP_018220535.1	99	0
SPGP0AC00520	XP_018219136.1	99	0
SPGP0AC00120	XP_018219097.1	99	0
SPGP0N00370	XP_018220771.1	99	0
SPGP0U00310	XP_018218958.1	99	0
SPGP0EE00210	XP_018220840.1	99	0
SPGP0AC00950	XP_018219178.1	99	0
SPGP0CZ01890	XP_018221010.1	99	0
SPGP0CZ00480	XP_018220874.1	100	0
SPGP0DU01150	XP_018220475.1	99	0
SPGP0ET00130	XP_018218982.1	99	0
SPGP0DZ00220	XP_018219365.1	99	0
SPGP0DZ01960	XP_018219532.1	99	0
SPGP0CZ00220	XP_018220850.1	99	0
SPGP0AC00880	XP_018219171.1	100	0
SPGP0AH00530	XP_018222552.1	99	0
SPGP0Y00580	XP_018223932.1	100	0
SPGP0AC00440	XP_018219128.1	99	0
SPGP0AH01110	XP_018222497.1	99	0
SPGP0AH01120	XP_018222496.1	99	0
SPGP0U01270	XP_018218865.1	99	0
SPGP0N01760	XP_018220638.1	99	0
SPGP0T00290	XP_018220357.1	99	0
SPGP0DU00140	XP_018220576.1	98	2
SPGP0DU01520	XP_018220438.1	99	0
SPGP0DX00450	XP_018219975.1	99	0
SPGP0U00270	XP_018218962.1	99	0
SPGP0N02130	XP_018220601.1	100	0
SPGP0Z00780	XP_018219806.1	99	0
SPGP0DU00890	XP_018220501.1	99	0
SPGP0DX00580	XP_018219988.1	98	0
SPGP0EX00130	XP_018223872.1	99	0
SPGP0N02170	XP_018220597.1	99	0
SPGP0AH00290	XP_018222573.1	99	0
SPGP0N02020	XP_018220612.1	99	0
SPGP0U01650	XP_018218829.1	99	0
SPGP0AH00760	XP_018222529.1	99	0
SPGP0AC00870	XP_018219170.1	99	0
SPGP0DZ00420	XP_018219385.1	99	0
SPGP0N00430	XP_018220764.1	100	0
SPGP0N00180	XP_018220790.1	99	0
SPGP0N00310	XP_018220777.1	100	0
SPGP0DN00100	XP_018223462.1	86	0
SPGP0DZ02000	XP_018219536.1	99	0
SPGP0DU01170	XP_018220473.1	99	0
SPGP0AC00270	XP_018219111.1	99	0
SPGP0DZ00200	XP_018219363.1	99	0
SPGP0N01010	XP_018220710.1	99	0
SPGP0DZ00240	XP_018219367.1	99	0
SPGP0U01020	XP_018218890.1	99	0
SPGP0DU01240	XP_018220466.1	99	0
SPGP0AH00780	XP_018222527.1	100	0
SPGP0N01960	XP_018220618.1	99	0
SPGP0AC01080	XP_018219191.1	99	0
SPGP0DU00160	XP_018220574.1	99	0
SPGP0AC01060	XP_018219189.1	98	0
SPGP0Y00110	XP_018223889.1	99	0
SPGP0Y00210	XP_018223899.1	99	0
SPGP0AH00160	XP_018222586.1	100	0
SPGP0EX00110	XP_018223870.1	99	0
SPGP0R01300	XP_018221247.1	99	0
SPGP0EG00140	XP_018221949.1	100	0
SPGP0AC00850	XP_018219168.1	99	0
SPGP0U00460	XP_018218943.1	100	0
SPGP0U00680	XP_018218924.1	99	0
SPGP0AH00750	XP_018222530.1	99	0
SPGP0N00330	XP_018220775.1	99	0
SPGP0Y00150	XP_018223893.1	99	0
SPGP0DU00310	XP_018220559.1	99	0
SPGP0CZ02900	XP_018221109.1	99	0
SPGP0CZ02130	XP_018221033.1	99	0
SPGP0Y00600	XP_018223934.1	99	0
SPGP0U01860	XP_018218808.1	99	0
SPGP0CZ01840	XP_018221006.1	99	0
SPGP0DZ00260	XP_018219369.1	99	0
SPGP0CZ02680	XP_018221088.1	99	0
SPGP0CZ00960	XP_018220921.1	99	0
SPGP0EE00160	XP_018220835.1	99	0
SPGP0BC00330	XP_018220828.1	99	0
SPGP0U01810	XP_018218813.1	99	0
SPGP0CZ01290	XP_018220954.1	99	0
SPGP0U00500	XP_018218939.1	99	0
SPGP0CZ02200	XP_018221040.1	99	0
SPGP0CZ01300	XP_018220955.1	99	1
SPGP0AH00720	XP_018222533.1	99	0
SPGP0U01390	XP_018218854.1	99	0
SPGP0U00720	XP_018218920.1	99	0
SPGP0N01080	XP_018220703.1	99	0
SPGP0BF00350	XP_018220403.1	99	0
SPGP0CZ00890	XP_018220914.1	99	0
SPGP0U01050	XP_018218887.1	99	0
SPGP0DU01750	XP_018220416.1	100	0
SPGP0DU01380	XP_018220452.1	99	0
SPGP0DZ02190	XP_018219556.1	99	0
SPGP0CZ00410	XP_018220867.1	99	0
SPGP0U00980	XP_018218894.1	100	0
SPGP0DU01650	XP_018220426.1	99	0
SPGP0CZ00980	XP_018220923.1	99	0
SPGP0U00830	XP_018218909.1	99	0
SPGP0DZ00840	XP_018219425.1	99	0
SPGP0DU00290	XP_018220561.1	99	0
SPGP0DU00120	XP_018220578.1	99	0
SPGP0DX00160	XP_018219947.1	99	0
SPGP0N02270	XP_018220587.1	99	0
SPGP0Y00780	XP_018223950.1	99	0
SPGP0CZ01990	XP_018221020.1	99	0
SPGP0N01050	XP_018220706.1	99	0
SPGP0Y01190	XP_018223988.1	99	0
SPGP0DZ00360	XP_018219379.1	99	0
SPGP0N00110	XP_018220797.1	99	0
SPGP0CZ02000	XP_018221021.1	99	0
SPGP0Y00570	XP_018223931.1	99	0
SPGP0DZ01190	XP_018219458.1	100	0
SPGP0U00970	XP_018218895.1	99	0
SPGP0W01730	XP_018223162.1	100	0
SPGP0DZ01670	XP_018219505.1	99	0
SPGP0EE00120	XP_018220831.1	99	0
SPGP0U01190	XP_018218873.1	99	0
SPGP0N01470	XP_018220666.1	99	0
SPGP0CZ00820	XP_018220907.1	99	0
SPGP0DU01670	XP_018220424.1	99	0
SPGP0EL00130	XP_018219090.1	99	0
SPGP0T00160	XP_018220344.1	99	0
SPGP0Z01030	XP_018219781.1	99	0
SPGP0FB00100	XP_018220804.1	99	0
SPGP0BF00390	XP_018220407.1	99	0
SPGP0T00280	XP_018220356.1	99	0
SPGP0N00820	XP_018220727.1	99	0
SPGP0DX00640	XP_018219993.1	99	0
SPGP0DZ01170	XP_018219456.1	99	0
SPGP0DZ00790	XP_018219420.1	99	0
SPGP0CZ00280	XP_018220855.1	99	0
SPGP0Y00240	XP_018223902.1	99	0
SPGP0AH00660	XP_018222539.1	99	0
SPGP0CZ01150	XP_018220940.1	99	0
SPGP0ET00110	XP_018218980.1	99	0
SPGP0CZ02260	XP_018221046.1	99	0
SPGP0Y01500	XP_018224019.1	99	0
SPGP0DU01070	XP_018220483.1	99	0
SPGP0S01150	XP_018220230.1	99	0
SPGP0DU00650	XP_018220526.1	99	0
SPGP0CZ02500	XP_018221070.1	99	0
SPGP0N01860	XP_018220628.1	99	0
SPGP0Y01040	XP_018223974.1	99	0
SPGP0N01290	XP_018220684.1	99	0
SPGP0W00130	XP_018223321.1	99	0
SPGP0AC00100	XP_018219095.1	99	0
SPGP0DU01440	XP_018220446.1	99	0
SPGP0DZ01210	XP_018219460.1	99	0
SPGP0U00700	XP_018218922.1	99	0
SPGP0P01580	XP_018221801.1	99	0
SPGP0CZ01970	XP_018221018.1	99	0
SPGP0DZ00710	XP_018219412.1	99	1
SPGP0AH00640	XP_018222541.1	99	0
SPGP0EE00100	XP_018220829.1	99	0
SPGP0N01800	XP_018220634.1	99	0
SPGP0U01090	XP_018218883.1	99	0
SPGP0U01670	XP_018218827.1	99	0
SPGP0R03410	XP_018221449.1	99	0
SPGP0CZ00730	XP_018220898.1	100	0
SPGP0CZ01580	XP_018220982.1	99	0
SPGP0DV00270	XP_018219891.1	99	0
SPGP0DX00500	XP_018219980.1	99	0
SPGP0N00790	XP_018220730.1	99	0
SPGP0AH00180	XP_018222584.1	99	0
SPGP0DU01690	XP_018220422.1	99	0
SPGP0CZ02410	XP_018221061.1	100	0
SPGP0Y00550	XP_018223929.1	99	0
SPGP0AC00360	XP_018219120.1	99	0
SPGP0DX00570	XP_018219987.1	99	0
SPGP0DZ00500	XP_018219393.1	99	0
SPGP0FU00100	XP_018219195.1	99	0
SPGP0T00260	XP_018220354.1	99	0
SPGP0DU01030	XP_018220487.1	99	0
SPGP0N01560	XP_018220658.1	99	0
SPGP0Y00510	XP_018223925.1	99	0
SPGP0DX00520	XP_018219982.1	99	0
SPGP0CZ01850	XP_018221007.1	99	0
SPGP0AH00370	XP_018222567.1	99	0
SPGP0N02150	XP_018220599.1	99	0
SPGP0N00880	XP_018220721.1	100	0
SPGP0N00550	XP_018220753.1	100	0
SPGP0DZ02130	XP_018219550.1	99	0
SPGP0CZ02810	XP_018221100.1	99	0
SPGP0CZ01810	XP_018221003.1	99	0
SPGP0AH01000	XP_018222507.1	99	0
SPGP0U00610	XP_018218928.1	99	0
SPGP0DU01010	XP_018220489.1	99	0
SPGP0N01540	XP_018220660.1	99	0
SPGP0DU00490	XP_018220541.1	99	0
SPGP0DU00630	XP_018220528.1	99	0
SPGP0Y00760	XP_018223948.1	99	0
SPGP0CZ00470	XP_018220873.1	99	0
SPGP0DU01730	XP_018220418.1	99	0
SPGP0AH00500	XP_018222555.1	99	0
SPGP0T00190	XP_018220347.1	99	0
SPGP0AC00500	XP_018219134.1	99	0
SPGP0CZ00940	XP_018220919.1	99	0
SPGP0DX00240	XP_018219955.1	99	0
SPGP0DX00200	XP_018219951.1	99	0
SPGP0AH00810	XP_018222524.1	99	0
SPGP0DX00560	XP_018219986.1	99	0
SPGP0CZ02150	XP_018221035.1	99	0
SPGP0DZ01630	XP_018219501.1	99	0
SPGP0U00380	XP_018218951.1	99	0
SPGP0AC00420	XP_018219126.1	99	0
SPGP0CZ01930	XP_018221014.1	99	0
SPGP0AH01040	XP_018222504.1	99	0
SPGP0DX00220	XP_018219953.1	99	0
SPGP0ET00200	XP_018218989.1	99	0
SPGP0N01580	XP_018220656.1	99	0
SPGP0DU00320	XP_018220558.1	100	0
SPGP0DZ00120	XP_018219355.1	99	0
SPGP0U01220	XP_018218870.1	99	0
SPGP0DZ00820	XP_018219423.1	99	0
SPGP0BF00110	XP_018220382.1	99	0
SPGP0Y00470	XP_018223921.1	99	0
SPGP0DZ00620	XP_018219403.1	99	0
SPGP0AC00560	XP_018219140.1	99	0
SPGP0AC00240	XP_018219109.1	100	0
SPGP0U01240	XP_018218868.1	99	0
SPGP0AH00680	XP_018222537.1	99	0
SPGP0U00900	XP_018218902.1	99	0
SPGP0DU00880	XP_018220502.1	99	0
SPGP0N01480	XP_018220665.1	99	0
SPGP0BC00100	XP_018220808.1	99	0
SPGP0N02050	XP_018220609.1	99	0
SPGP0DU00450	XP_018220545.1	99	0
SPGP0DX00440	XP_018219974.1	99	0
SPGP0U00880	XP_018218904.1	99	0
SPGP0X00520	XP_018219050.1	99	0
SPGP0Q00470	XP_018222454.1	99	0
SPGP0L00690	XP_018219294.1	99	0
SPGP0Y01740	XP_018224041.1	100	0
SPGP0DU01090	XP_018220481.1	99	0
SPGP0Z02840	XP_018219600.1	99	0
SPGP0R01790	XP_018221296.1	99	0
SPGP0Z02510	XP_018219634.1	99	0
SPGP0S03390	XP_018220016.1	99	0
SPGP0Z01280	XP_018219757.1	98	1
SPGP0DX00600	XP_018219990.1	99	0
SPGP0N01870	XP_018220627.1	99	0
SPGP0DN01650	XP_018223611.1	99	0
SPGP0R02850	XP_018221397.1	99	0
SPGP0CZ00130	XP_018220842.1	96	0
SPGP0W00880	XP_018223246.1	99	0
SPGP0W04500	XP_018222898.1	99	0
SPGP0R01730	XP_018221289.1	99	0
SPGP0Z00620	XP_018219822.1	99	0
SPGP0Q04190	XP_018222086.1	99	0
SPGP0S00660	XP_018220279.1	99	0
SPGP0DN01520	XP_018223599.1	99	0
SPGP0DZ00180	XP_018219361.1	99	0
SPGP0R02640	XP_018221376.1	99	0
SPGP0B00470	XP_018221495.1	99	0
SPGP0CZ02770	XP_018221096.1	99	0
SPGP0DZ01200	XP_018219459.1	99	0
SPGP0AA00500	XP_018223362.1	99	0
SPGP0R00460	XP_018221169.1	99	0
SPGP0B01870	XP_018221629.1	99	0
SPGP0L01610	XP_018219204.1	99	0
SPGP0L00620	XP_018219301.1	99	0
SPGP0R01840	XP_018221300.1	99	0
SPGP0R01590	XP_018221276.1	99	0
SPGP0W04740	XP_018222874.1	99	0
SPGP0T00110	XP_018220339.1	99	0
SPGP0Q01250	XP_018222375.1	99	0
SPGP0Q01450	XP_018222353.1	99	0
SPGP0S02510	XP_018220102.1	99	0
SPGP0DV00430	XP_018219905.1	99	0
SPGP0Q01920	XP_018222306.1	99	0
SPGP0DN02200	XP_018223666.1	99	0
SPGP0W00850	XP_018223249.1	99	0
SPGP0Y01540	XP_018224023.1	99	0
SPGP0R03450	XP_018221452.1	99	0
SPGP0S03100	XP_018220044.1	100	0
SPGP0B00650	XP_018221512.1	99	0
SPGP0Z01640	XP_018219721.1	100	0
SPGP0W01130	XP_018223221.1	99	0
SPGP0Q02690	XP_018222231.1	99	0
SPGP0P02000	XP_018221760.1	99	0
SPGP0Q01870	XP_018222311.1	99	0
SPGP0DN02620	XP_018223707.1	99	0
SPGP0S02460	XP_018220107.1	99	0
SPGP0Z01860	XP_018219699.1	99	0
SPGP0R01140	XP_018221232.1	99	0
SPGP0B00280	XP_018221476.1	99	0
SPGP0Q01670	XP_018222331.1	99	0
SPGP0W00620	XP_018223272.1	99	0
SPGP0L00240	XP_018219337.1	100	0
SPGP0Q01240	XP_018222376.1	99	0
SPGP0AH00770	XP_018222528.1	99	0
SPGP0DU00420	XP_018220548.1	98	0
SPGP0W01850	XP_018223150.1	99	0
SPGP0E01600	XP_018222748.1	99	0
SPGP0S00810	XP_018220264.1	99	0
SPGP0P00520	XP_018221904.1	99	0
SPGP0Y01270	XP_018223996.1	99	0
SPGP0Q03070	XP_018222194.1	99	0
SPGP0R02380	XP_018221351.1	99	0
SPGP0H00290	XP_018224106.1	99	0
SPGP0EG00150	XP_018221950.1	99	0
SPGP0W01860	XP_018223149.1	97	2
SPGP0B01930	XP_018221635.1	99	0
SPGP0W01680	XP_018223167.1	99	0
SPGP0R03390	XP_018221448.1	99	0
SPGP0W01690	XP_018223166.1	99	0
SPGP0L00250	XP_018219336.1	99	0
SPGP0AC00840	XP_018219167.1	99	0
SPGP0P01150	XP_018221842.1	99	0
SPGP0DZtrna9G	DI49_4977	100	0
SPGP0S00450	XP_018220300.1	99	0
SPGP0E00550	XP_018222645.1	99	1
SPGP0Y00190	XP_018223897.1	99	0
SPGP0Y00790	XP_018223951.1	99	1
SPGP0Z01010	XP_018219783.1	99	0
SPGP0EX00290	XP_018223887.1	99	0
SPGP0Z00910	XP_018219793.1	99	0
SPGP0Q01940	XP_018222304.1	99	0
SPGP0Z01790	XP_018219706.1	99	0
SPGP0DN01490	XP_018223596.1	99	0
SPGP0F04450	XP_018222046.1	99	0
SPGP0Q00550	XP_018222446.1	100	0
SPGP0N00160	XP_018220792.1	99	0
SPGP0DN00120	XP_018218752.1	99	0
SPGP0B01990	XP_018221641.1	99	0
SPGP0Z01360	XP_018219749.1	99	0
SPGP0DU00300	XP_018220560.1	99	0
SPGP0DN04040	XP_018223846.1	99	0
SPGP0H00500	XP_018224086.1	99	0
SPGP0P02290	XP_018221734.1	99	0
SPGP0Z01510	XP_018219734.1	99	0
SPGP0AA00600	XP_018223372.1	99	0
SPGP0DN01720	XP_018223618.1	99	0
SPGP0Q02840	XP_018222217.1	99	0
SPGP0E00470	XP_018222637.1	99	0
SPGP0N00300	XP_018220778.1	99	0
SPGP0F04900	XP_018222004.1	99	0
SPGP0Q00610	XP_018222440.1	99	0
SPGP0W02600	XP_018223077.1	99	0
SPGP0R01530	XP_018221270.1	99	0
SPGP0U01120	XP_018218880.1	99	0
SPGP0X00180	XP_018219082.1	98	1
SPGP0DN00730	XP_018223519.1	99	0
SPGP0B01470	XP_018221590.1	99	0
SPGP0B00960	XP_018221542.1	99	0
SPGP0F04730	XP_018222020.1	99	0
SPGP0F05010	XP_018221997.1	95	0
SPGP0W04870	XP_018222861.1	98	0
SPGP0DZ00980	XP_018219438.1	99	0
SPGP0W03430	XP_018223003.1	99	0
SPGP0CZ00840	XP_018220909.1	99	0
SPGP0DN00580	XP_018223505.1	99	0
SPGP0DN00960	XP_018223542.1	99	0
SPGP0DZ01270	XP_018219466.1	99	0
SPGP0W02870	XP_018223053.1	99	0
SPGP0CZ00900	XP_018220915.1	99	0
SPGP0X00940	XP_018219009.1	99	0
SPGP0X01050	XP_018218998.1	99	0
SPGP0DU01300	XP_018220460.1	99	0
SPGP0L01270	XP_018219237.1	99	0
SPGP0E00860	XP_018222674.1	95	4
SPGP0E00520	XP_018222642.1	99	0
SPGP0W01900	XP_018223146.1	99	0
SPGP0DQ00100	XP_018222852.1	97	0
SPGP0X00540	XP_018219048.1	100	0
SPGP0DN02410	XP_018223686.1	99	0
SPGP0F04580	XP_018222033.1	99	0
SPGP0P03050	XP_018221659.1	99	0
SPGP0W02560	XP_018223081.1	99	0
SPGP0Q00330	XP_018222468.1	99	0
SPGP0U00250	XP_018218964.1	99	0
SPGP0W02030	XP_018223132.1	99	0
SPGP0P01080	XP_018221849.1	99	0
SPGP0S02680	XP_018220085.1	99	0
SPGP0AA00860	XP_018223395.1	100	0
SPGP0P01740	XP_018221786.1	100	0
SPGP0E01930	XP_018222781.1	99	0
SPGP0N01180	XP_018220694.1	99	0
SPGP0DN00920	XP_018223538.1	99	0
SPGP0Z02670	XP_018219618.1	99	0
SPGP0DZ00370	XP_018219380.1	99	0
SPGP0AC00200	XP_018219105.1	99	0
SPGP0L01570	XP_018219207.1	99	0
SPGP0E02560	XP_018222842.1	99	0
SPGP0W01060	XP_018223228.1	99	0
SPGP0B01680	XP_018221610.1	99	0
SPGP0E02070	XP_018222795.1	99	0
SPGP0AA00680	XP_018223380.1	99	0
SPGP0W04190	XP_018222931.1	97	2
SPGP0E01200	XP_018222710.1	99	0
SPGP0Z01320	XP_018219753.1	99	0
SPGP0Z01630	XP_018219722.1	99	0
SPGP0P02890	XP_018221675.1	99	0
SPGP0E01770	XP_018222765.1	99	0
SPGP0AF00460	XP_018221987.1	99	0
SPGP0R02120	XP_018221327.1	99	0
SPGP0W03210	XP_018223022.1	99	0
SPGP0W03740	XP_018222974.1	99	0
SPGP0CZ03010	XP_018221120.1	99	0
SPGP0W03960	XP_018222953.1	100	0
SPGP0DN03730	XP_018223815.1	100	0
SPGP0DZ01680	XP_018219506.1	99	0
SPGP0CZ01500	XP_018220974.1	99	0
SPGP0AFtrna22V	DI49_2588	100	0
SPGP0Q03570	XP_018222147.1	98	0
SPGP0S02620	XP_018220091.1	99	0
SPGP0B01460	XP_018221589.1	99	0
SPGP0EX00120	XP_018223871.1	99	0
SPGP0W04230	XP_018222927.1	99	0
SPGP0R01470	XP_018221264.1	99	0
SPGP0Z02170	XP_018219668.1	100	0
SPGP0W00430	XP_018223291.1	99	0
SPGP0P02090	XP_018221751.1	99	0
SPGP0L00220	XP_018219339.1	99	0
SPGP0L00730	XP_018219290.1	99	0
SPGP0AF00300	XP_018221971.1	99	0
SPGP0R00900	XP_018221210.1	99	0
SPGP0W02980	XP_018223042.1	99	1
SPGP0Q01770	XP_018222321.1	99	0
SPGP0R00870	XP_018221207.1	99	0
SPGP0DU00950	XP_018220495.1	100	0
SPGP0W04070	XP_018222943.1	99	0
SPGP0S01500	XP_018220198.1	99	0
SPGP0R00860	XP_018221206.1	100	0
SPGP0AA00940	XP_018223403.1	99	0
SPGP0AC00260	XP_018219110.1	99	0
SPGP0Q02200	XP_018222278.1	99	0
SPGP0N00620	XP_018220746.1	99	0
SPGP0U01830	XP_018218811.1	98	1
SPGP0AH00560	XP_018222549.1	99	0
SPGP0W00480	XP_018223286.1	99	0
SPGP0P01510	XP_018221807.1	99	0
SPGP0DN02060	XP_018223653.1	99	0
SPGP0L01470	XP_018219217.1	99	0
SPGP0B00670	XP_018221514.1	99	0
SPGP0CZ02690	XP_018221089.1	99	0
SPGP0Z01460	XP_018219739.1	99	0
SPGP0X00880	XP_018219014.1	99	0
SPGP0AH00190	XP_018222583.1	99	0
SPGP0R00250	XP_018221148.1	99	0
SPGP0B01980	XP_018221640.1	99	0
SPGP0H00470	XP_018224089.1	99	0
SPGP0Q02060	XP_018222292.1	99	0
SPGP0R01830	XP_018221299.1	99	0
SPGP0DN01260	XP_018223573.1	99	0
SPGP0T00320	XP_018220360.1	99	0
SPGP0DV00590	XP_018219921.1	99	0
SPGP0E00690	XP_018222659.1	99	0
SPGP0DN02600	XP_018223705.1	99	0
SPGP0X00680	XP_018219034.1	99	0
SPGP0W01260	XP_018223208.1	99	0
SPGP0Z01370	XP_018219748.1	99	0
SPGP0Z00930	XP_018219791.1	99	0
SPGP0W01770	XP_018223158.1	99	0
SPGP0P00600	XP_018221896.1	99	0
SPGP0B00220	XP_018221470.1	99	0
SPGP0S03310	XP_018220024.1	99	0
SPGP0DN01420	XP_018223589.1	99	0
SPGP0DN03630	XP_018223805.1	99	0
SPGP0U00860	XP_018218906.1	99	0
SPGP0BF00150	XP_018220386.1	99	0
SPGP0S03490	XP_018220007.1	99	0
SPGP0W01470	XP_018223188.1	99	0
SPGP0DN01000	XP_018223547.1	99	0
SPGP0E01570	XP_018222745.1	99	0
SPGP0W01450	XP_018223189.1	99	0
SPGP0N02060	XP_018220608.1	99	0
SPGP0AA00800	XP_018223390.1	99	0
SPGP0W00530	XP_018223281.1	100	0
SPGP0S02340	XP_018220118.1	99	0
SPGP0S03380	XP_018220017.1	99	0
SPGP0DZ01110	XP_018219450.1	99	0
SPGP0S02300	XP_018220122.1	99	0
SPGP0E02370	XP_018222825.1	99	0
SPGP0BF00130	XP_018220384.1	99	0
SPGP0Z00950	XP_018219789.1	99	0
SPGP0Q03330	XP_018222170.1	99	0
SPGP0Z03000	XP_018219585.1	99	0
SPGP0DN04180	XP_018223860.1	99	0
SPGP0DN00680	XP_018223514.1	99	0
SPGP0Q00520	XP_018222449.1	99	0
SPGP0Q00830	XP_018222418.1	99	0
SPGP0Q01470	XP_018222351.1	99	0
SPGP0E01560	XP_018222744.1	99	0
SPGP0U00190	XP_018218970.1	99	0
SPGP0CZ00170	XP_018220845.1	99	0
SPGP0Z02760	XP_018219608.1	98	2
SPGP0P02620	XP_018221701.1	99	0
SPGP0W03770	XP_018222971.1	99	0
SPGP0Y00990	XP_018223969.1	99	0
SPGP0E00610	XP_018222651.1	99	0
SPGP0N01790	XP_018220635.1	99	0
SPGP0L00130	XP_018219348.1	99	0
SPGP0N00250	XP_018220783.1	99	0
SPGP0EX00200	XP_018223879.1	99	0
SPGP0S00330	XP_018220312.1	99	0
SPGP0E01990	XP_018222787.1	100	0
SPGP0DN00350	XP_018223485.1	99	1
SPGP0Q00780	XP_018222423.1	99	0
SPGP0S01110	XP_018220234.1	99	0
SPGP0AA00290	XP_018223342.1	99	0
SPGP0H00700	XP_018224067.1	99	0
SPGP0F04440	XP_018222047.1	99	0
SPGP0E01690	XP_018222758.1	99	0
SPGP0N00890	XP_018220720.1	99	0
SPGP0P00240	XP_018221930.1	99	0
SPGP0X00710	XP_018219031.1	99	0
SPGP0W00760	XP_018223257.1	98	2
SPGP0DN02760	XP_018223720.1	99	0
SPGP0Z00310	XP_018219847.1	99	0
SPGP0CZtrna1T	DI49_3176	100	0
SPGP0R00630	XP_018221185.1	99	0
SPGP0S01200	XP_018220225.1	100	0
SPGP0DU00170	XP_018220573.1	100	0
SPGP0L00210	XP_018219340.1	99	0
SPGP0S02060	XP_018220146.1	99	0
SPGP0W02410	XP_018223096.1	99	0
SPGP0W00790	XP_018223255.1	99	0
SPGP0Gtrna30R	DI49_3064	100	0
SPGP0P00790	XP_018221877.1	99	0
SPGP0DX00400	XP_018219971.1	99	0
SPGP0Y01640	XP_018224033.1	99	0
SPGP0L00820	XP_018219281.1	99	0
SPGP0R02230	XP_018221336.1	99	0
SPGP0N01940	XP_018220620.1	99	0
SPGP0R02800	XP_018221392.1	99	0
SPGP0N00240	XP_018220784.1	100	0
SPGP0Q01110	XP_018222390.1	99	0
SPGP0L00500	XP_018219311.1	100	0
SPGP0P02790	XP_018221684.1	98	0
SPGP0U01610	XP_018218833.1	99	0
SPGP0P02300	XP_018221733.1	99	0
SPGP0W02970	XP_018223043.1	99	0
SPGP0W03490	XP_018222998.1	99	0
SPGP0B01790	XP_018221621.1	99	0
SPGP0AA00360	XP_018223349.1	99	0
SPGP0Q04200	XP_018222085.1	99	0
SPGP0N00440	XP_018220763.1	99	0
SPGP0R02700	XP_018221382.1	98	1
SPGP0S01140	XP_018220231.1	100	0
SPGP0B01310	XP_018221574.1	99	1
SPGP0E01700	XP_018222759.1	99	0
SPGP0R00680	XP_018221190.1	98	1
SPGP0W03300	XP_018223014.1	99	0
SPGP0Z02530	XP_018219632.1	99	0
SPGP0Q00380	XP_018222463.1	99	0
SPGP0DN00290	XP_018223479.1	99	0
SPGP0W00550	XP_018223279.1	99	0
SPGP0H00210	XP_018224114.1	99	1
SPGP0L01400	XP_018219224.1	99	0
SPGP0W04560	XP_018222892.1	99	0
SPGP0R02940	XP_018221405.1	99	0
SPGP0P01680	XP_018221792.1	100	0
SPGP0DZ00720	XP_018219413.1	99	0
SPGP0W02640	XP_018223074.1	99	0
SPGP0DN02470	XP_018223692.1	99	0
SPGP0P01530	XP_018221806.1	99	1
SPGP0F04280	XP_018222063.1	99	0
SPGP0Z01560	XP_018219729.1	99	0
SPGP0R02660	XP_018221378.1	99	0
SPGP0P02130	XP_018221747.1	99	0
SPGP0B00410	XP_018221489.1	99	0
SPGP0Z01760	XP_018219709.1	99	0
SPGP0S03240	XP_018220031.1	99	0
SPGP0Q03920	XP_018222113.1	100	0
SPGP0L01630	XP_018219202.1	97	0
SPGP0Z00200	XP_018219863.1	99	0
SPGP0DN02230	XP_018223669.1	99	0
SPGP0B01890	XP_018221631.1	99	0
SPGP0Q00680	XP_018222433.1	99	0
SPGP0R01860	XP_018221302.1	99	0
SPGP0T00130	XP_018220341.1	98	0
SPGP0Z01700	XP_018219715.1	99	0
SPGP0DX00460	XP_018219976.1	99	0
SPGP0AA00410	XP_018223353.1	99	0
SPGP0Q01270	XP_018222373.1	100	0
SPGP0S02530	XP_018220100.1	99	0
SPGP0AH00170	XP_018222585.1	99	0
SPGP0P02680	XP_018221695.1	99	0
SPGP0N01410	XP_018220672.1	99	0
SPGP0L00320	XP_018219329.1	99	0
SPGP0S03120	XP_018220042.1	100	0
SPGP0DZ01080	XP_018219447.1	99	0
SPGP0EX00160	XP_018223875.1	99	0
SPGP0DN03070	XP_018223751.1	99	0
SPGP0R00400	XP_018221163.1	99	0
SPGP0W01110	XP_018223223.1	100	0
SPGP0DN02140	XP_018223661.1	99	0
SPGP0B01090	XP_018221554.1	99	0
SPGP0Q02230	XP_018222276.1	100	0
SPGP0R01310	XP_018221248.1	97	1
SPGP0F04350	XP_018222056.1	99	0
SPGP0R00640	XP_018221186.1	99	0
SPGP0W00600	XP_018223274.1	99	0
SPGP0AH00710	XP_018222534.1	99	0
SPGP0DZ00130	XP_018219356.1	99	0
SPGP0R02590	XP_018221372.1	99	0
SPGP0S01000	XP_018220245.1	99	0
SPGP0Y01240	XP_018223993.1	99	0
SPGP0CZ02670	XP_018221087.1	99	0
SPGP0N01890	XP_018220625.1	99	0
SPGP0Q01760	XP_018222322.1	99	0
SPGP0DZ00400	XP_018219383.1	99	0
SPGP0H00160	XP_018224119.1	98	0
SPGP0W03690	XP_018222979.1	99	0
SPGP0Z01570	XP_018219728.1	99	0
SPGP0X01090	XP_018218994.1	97	2
SPGP0R01880	XP_018221304.1	99	0
SPGP0W01800	XP_018223155.1	99	0
SPGP0B01320	XP_018221575.1	100	0
SPGP0DN01920	XP_018223639.1	100	0
SPGP0H00690	XP_018224068.1	99	0
SPGP0Y01340	XP_018224003.1	99	0
SPGP0Htrna22P	DI49_4914	100	0
SPGP0DU01100	XP_018220480.1	99	0
SPGP0Z01410	XP_018219744.1	99	0
SPGP0DZ00350	XP_018219378.1	100	0
SPGP0E02530	XP_018222839.1	99	0
SPGP0E02310	XP_018222819.1	99	0
SPGP0S00470	XP_018220298.1	99	0
SPGP0Qtrna17L	DI49_2147	99	0
SPGP0DZ01900	XP_018219526.1	99	0
SPGP0E00780	XP_018222667.1	99	0
SPGP0E00570	XP_018222647.1	99	0
SPGP0W03290	XP_018223015.1	99	0
SPGP0Q00400	XP_018222461.1	99	0
SPGP0Y00450	XP_018223919.1	99	0
SPGP0U00450	XP_018218944.1	99	0
SPGP0DZ01760	XP_018219514.1	99	0
SPGP0Z00280	XP_018219844.1	99	0
SPGP0B01300	XP_018221573.1	99	0
SPGP0W02220	XP_018223115.1	99	0
SPGP0Q04020	XP_018222103.1	99	0
SPGP0X00390	XP_018219062.1	99	0
SPGP0U01380	XP_018218855.1	99	0
SPGP0E01120	XP_018222702.1	99	0
SPGP0W04320	XP_018222918.1	99	0
SPGP0Z00970	XP_018219787.1	99	0
SPGP0AA00660	XP_018223378.1	99	0
SPGP0Q01460	XP_018222352.1	99	0
SPGP0X00380	XP_018219063.1	99	0
SPGP0N00140	XP_018220794.1	99	0
SPGP0S00780	XP_018220267.1	99	0
SPGP0U01320	XP_018218861.1	98	0
SPGP0R02370	XP_018221350.1	99	0
SPGP0Z00810	XP_018219803.1	99	0
SPGP0P02210	XP_018221741.1	98	1
SPGP0U00560	XP_018218933.1	99	0
SPGP0Z00710	XP_018219813.1	99	0
SPGP0N01370	XP_018220676.1	99	0
SPGP0X00470	XP_018219054.1	99	0
SPGP0DN04060	XP_018223848.1	99	0
SPGP0W03440	XP_018223002.1	100	0
SPGP0R02810	XP_018221393.1	99	0
SPGP0CZ00860	XP_018220911.1	100	0
SPGP0P03060	XP_018221658.1	99	0
SPGP0DN01740	XP_018223620.1	99	0
SPGP0Q03830	XP_018222122.1	98	0
SPGP0X00280	XP_018219073.1	99	0
SPGP0Q02860	XP_018222215.1	99	0
SPGP0E01730	XP_018222762.1	99	0
SPGP0L01280	XP_018219236.1	100	0
SPGP0N00910	XP_018220718.1	99	0
SPGP0B01520	XP_018221594.1	96	0
SPGP0U01140	XP_018218878.1	99	0
SPGP0Q01390	XP_018222360.1	99	0
SPGP0CZ02020	XP_018221023.1	100	0
SPGP0Q00980	XP_018222403.1	99	0
SPGP0AH00950	XP_018222512.1	99	0
SPGP0R03320	XP_018221442.1	99	0
SPGP0F04370	XP_018222054.1	99	0
SPGP0BF00360	XP_018220404.1	99	0
SPGP0R01210	XP_018221239.1	99	1
SPGP0Q00640	XP_018222437.1	99	0
SPGP0S01430	XP_018220205.1	99	0
SPGP0R01130	XP_018221231.1	100	0
SPGP0DN00210	XP_018223471.1	99	0
SPGP0P00470	XP_018221908.1	99	0
SPGP0DV00210	XP_018219885.1	99	0
SPGP0Q03220	XP_018222180.1	99	0
SPGP0X00960	XP_018219007.1	99	0
SPGP0Y01710	XP_018224038.1	99	0
SPGP0Y00280	XP_018223905.1	99	0
SPGP0DZ00800	XP_018219421.1	99	0
SPGP0R03350	XP_018221444.1	97	2
SPGP0N01630	XP_018220651.1	99	0
SPGP0P03070	XP_018221657.1	99	0
SPGP0S03460	XP_018220010.1	99	0
SPGP0FT00130	XP_018220802.1	99	0
SPGP0Z01210	XP_018219764.1	99	0
SPGP0Q03270	XP_018222175.1	98	1
SPGP0Q04220	XP_018222083.1	99	0
SPGP0W04380	XP_018222911.1	99	0
SPGP0U01180	XP_018218874.1	99	0
SPGP0B00780	XP_018221525.1	99	0
SPGP0AA00880	XP_018223397.1	99	0
SPGP0DU01180	XP_018220472.1	99	0
SPGP0P00400	XP_018221915.1	98	0
SPGP0R02320	XP_018221345.1	99	0
SPGP0CZ02350	XP_018221055.1	99	0
SPGP0B00930	XP_018221539.1	99	0
SPGP0DU00580	XP_018220532.1	99	0
SPGP0AC01050	XP_018219188.1	98	0
SPGP0W04340	XP_018222916.1	99	0
SPGP0B01660	XP_018221608.1	99	0
SPGP0R01360	XP_018221253.1	99	0
SPGP0B00720	XP_018221519.1	100	0
SPGP0R01670	XP_018221284.1	99	0
SPGP0AC00540	XP_018219138.1	100	0
SPGP0CZ03070	XP_018221125.1	99	0
SPGP0W03720	XP_018222976.1	99	0
SPGP0DZ00900	XP_018219430.1	100	0
SPGP0R02490	XP_018221362.1	99	0
SPGP0W03230	XP_018223020.1	99	0
SPGP0DN03710	XP_018223813.1	99	0
SPGP0DN03240	XP_018223768.1	99	0
SPGP0DU00970	XP_018220493.1	99	0
SPGP0B01400	XP_018221583.1	99	0
SPGP0DN03540	XP_018223796.1	99	0
SPGP0E00710	XP_018222661.1	99	0
SPGP0S02880	XP_018220066.1	99	0
SPGP0DN02710	XP_018223715.1	99	0
SPGP0W04710	XP_018222877.1	99	0
SPGP0P00270	XP_018221927.1	99	0
SPGP0R01410	XP_018221258.1	99	0
SPGP0Q04010	XP_018222104.1	99	0
SPGP0AA00810	XP_018223391.1	99	0
SPGP0Q01060	XP_018222395.1	99	0
SPGP0L00710	XP_018219292.1	99	0
SPGP0AC00460	XP_018219130.1	99	1
SPGP0S01720	XP_018220179.1	99	1
SPGP0R01200	XP_018221238.1	99	0
SPGP0AF00360	XP_018221977.1	99	0
SPGP0DN01140	XP_018223561.1	99	0
SPGP0DN01220	XP_018223569.1	99	0
SPGP0S02070	XP_018220145.1	99	0
SPGP0E00190	XP_018222609.1	99	0
SPGP0Z00560	XP_018219828.1	99	0
SPGP0R02840	XP_018221396.1	100	0
SPGP0Q03800	XP_018222125.1	99	0
SPGP0Q02260	XP_018222273.1	99	0
SPGP0P02770	XP_018221686.1	99	0
SPGP0Z00160	XP_018219867.1	99	0
SPGP0E00320	XP_018222622.1	99	0
SPGP0Q02950	XP_018222206.1	99	0
SPGP0CZ00520	XP_018220878.1	99	0
SPGP0CZ00250	XP_018220853.1	99	0
SPGP0N00510	XP_018220757.1	99	0
SPGP0DN02590	XP_018223704.1	99	0
SPGP0P03000	XP_018221664.1	100	0
SPGP0DN02040	XP_018223651.1	99	0
SPGP0B01240	XP_018221567.1	99	0
SPGP0R00350	XP_018221158.1	99	0
SPGP0B00200	XP_018221468.1	99	0
SPGP0L00860	XP_018219277.1	99	0
SPGP0DN04140	XP_018223856.1	99	0
SPGP0R00270	XP_018221150.1	99	0
SPGP0DZ01620	XP_018219500.1	99	0
SPGP0Z01450	XP_018219740.1	99	0
SPGP0R00230	XP_018221146.1	99	0
SPGP0S02660	XP_018220087.1	99	0
SPGP0FJ00100	XP_018219929.1	99	0
SPGP0CZ02120	XP_018221032.1	99	0
SPGP0CZ01120	XP_018220937.1	99	0
SPGP0Q02080	XP_018222290.1	99	0
SPGP0P03150	XP_018221649.1	100	0
SPGP0B00570	XP_018221505.1	99	0
SPGP0W00200	XP_018223314.1	99	0
SPGP0S02490	XP_018220104.1	99	0
SPGP0CZ00910	XP_018220916.1	99	0
SPGP0Q01680	XP_018222330.1	99	0
SPGP0Z00110	XP_018219872.1	99	0
SPGP0Q03680	XP_018222137.1	99	0
SPGP0L00990	XP_018219264.1	99	0
SPGP0W03890	XP_018222959.1	98	0
SPGP0S01850	XP_018220167.1	99	0
SPGP0Q03130	XP_018222189.1	99	0
SPGP0DN00990	XP_018223546.1	99	0
SPGP0Q02720	XP_018222228.1	99	0
SPGP0U00840	XP_018218908.1	99	0
SPGP0Z02480	XP_018219637.1	99	0
SPGP0W01490	XP_018223186.1	99	0
SPGP0W03510	XP_018222996.1	99	0
SPGP0DN01360	XP_018223583.1	99	0
SPGP0DN01240	XP_018223571.1	99	0
SPGP0R00120	XP_018221137.1	99	0
SPGP0DN01630	XP_018223609.1	99	0
SPGP0P01020	XP_018221855.1	99	0
SPGP0S01670	XP_018220184.1	99	0
SPGP0W01320	XP_018223202.1	99	0
SPGP0BF00410	XP_018220409.1	99	0
SPGP0N01400	XP_018220673.1	99	0
SPGP0Z03060	XP_018219579.1	99	0
SPGP0R00490	XP_018221172.1	99	0
SPGP0U00150	XP_018218974.1	99	0
SPGP0E00950	XP_018222685.1	99	0
SPGP0DN00190	XP_018223469.1	99	0
SPGP0Q04260	XP_018222080.1	100	0
SPGP0Q00810	XP_018222420.1	99	0
SPGP0DN01020	XP_018223549.1	99	1
SPGP0E01500	XP_018222738.1	99	0
SPGP0L01040	XP_018219259.1	99	0
SPGP0E01300	XP_018222720.1	99	0
SPGP0H00710	XP_018224066.1	99	0
SPGP0H00660	XP_018224071.1	99	0
SPGP0W03840	XP_018222964.1	99	0
SPGP0P02390	XP_018221724.1	99	0
SPGP0H00580	XP_018224079.1	99	0
SPGP0E00630	XP_018222653.1	99	0
SPGP0E01170	XP_018222707.1	99	0
SPGP0DN01880	XP_018223635.1	99	0
SPGP0F04490	XP_018222042.1	99	0
SPGP0DU00860	XP_018220504.1	99	0
SPGP0W01310	XP_018223203.1	99	0
SPGP0P02470	XP_018221716.1	99	0
SPGP0H00720	XP_018224065.1	100	0
SPGP0DN01820	XP_018223629.1	99	0
SPGP0AA00270	XP_018223340.1	99	0
SPGP0L01120	XP_018219251.1	99	0
SPGP0S01280	XP_018220218.1	99	0
SPGP0Q02240	XP_018222275.1	99	0
SPGP0X00770	XP_018219025.1	99	0
SPGP0DX00650	XP_018219994.1	99	0
SPGP0S00640	XP_018220281.1	100	0
SPGP0S00990	XP_018220246.1	99	0
SPGP0R02860	XP_018221398.1	99	0
SPGP0W03530	XP_018222994.1	99	0
SPGP0DN03800	XP_018223822.1	99	0
SPGP0S03040	XP_018220050.1	99	0
SPGP0P01400	XP_018221818.1	98	1
SPGP0B01230	XP_018221566.1	99	0
SPGP0FT00100	XP_018220799.1	99	0
SPGP0DN00460	XP_018223494.1	100	0
SPGP0DN02930	XP_018223738.1	99	0
SPGP0Y01660	XP_018224035.1	98	1
SPGP0E01270	XP_018222717.1	99	0
SPGP0X00590	XP_018219043.1	100	0
SPGP0Q03390	XP_018222164.1	99	0
SPGP0S00250	XP_018220319.1	99	0
SPGP0L00520	XP_018219309.1	99	0
SPGP0B01740	XP_018221616.1	99	0
SPGP0Z02080	XP_018219677.1	99	0
SPGP0Z02010	XP_018219684.1	99	0
SPGP0Z02730	XP_018219612.1	99	0
SPGP0W00630	XP_018223271.1	99	0
SPGP0F04630	XP_018222029.1	100	0
SPGP0L01380	XP_018219226.1	99	0
SPGP0W02910	XP_018223049.1	99	0
SPGP0AF00170	XP_018221958.1	99	0
SPGP0S01210	XP_018220224.1	99	0
SPGP0DX00280	XP_018219959.1	99	0
SPGP0Q01880	XP_018222310.1	99	0
SPGP0W00800	XP_018223254.1	99	0
SPGP0DU01640	XP_018220427.1	99	0
SPGP0B00240	XP_018221472.1	99	0
SPGP0W03390	XP_018223005.1	99	0
SPGP0R02400	XP_018221353.1	99	0
SPGP0N01810	XP_018220633.1	100	0
SPGP0E02380	XP_018222826.1	99	0
SPGP0Z02550	XP_018219630.1	99	0
SPGP0B01420	XP_018221585.1	99	0
SPGP0CZ01640	XP_018220988.1	99	0
SPGP0W02620	XP_018223075.1	99	0
SPGP0L01430	XP_018219221.1	99	0
SPGP0DZ02040	XP_018219541.1	99	0
SPGP0Q00100	XP_018219939.1	84	1
SPGP0Q01410	XP_018222358.1	99	0
SPGP0W00840	XP_018223250.1	99	0
SPGP0W04540	XP_018222894.1	99	0
SPGP0W01610	XP_018223174.1	99	0
SPGP0W02020	XP_018223133.1	99	0
SPGP0T00150	XP_018220343.1	99	0
SPGP0DN02450	XP_018223690.1	99	0
SPGP0P02110	XP_018221749.1	99	0
SPGP0B00920	XP_018221538.1	98	1
SPGP0L00380	XP_018219323.1	99	0
SPGP0R02680	XP_018221380.1	99	0
SPGP0Q04040	XP_018222101.1	99	0
SPGP0B00430	XP_018221491.1	99	0
SPGP0DZ00650	XP_018219406.1	99	0
SPGP0Q00970	XP_018222404.1	99	0
SPGP0Q03900	XP_018222115.1	99	0
SPGP0Z00770	XP_018219807.1	99	0
SPGP0L01650	XP_018219200.1	98	0
SPGP0W04810	XP_018222867.1	98	2
SPGP0Q01210	XP_018222379.1	99	0
SPGP0U01100	XP_018218882.1	99	0
SPGP0W01150	XP_018223219.1	99	0
SPGP0Strna6W	DI49_3006	100	0
SPGP0Itrna26A	DI49_3564	100	0
SPGP0R00420	XP_018221165.1	98	1
SPGP0CZ01330	XP_018220958.1	99	0
SPGP0R00930	XP_018221212.1	99	0
SPGP0DN03500	XP_018223792.1	99	0
SPGP0EX00140	XP_018223873.1	99	0
SPGP0Z00480	XP_018219835.1	99	0
SPGP0EL00120	XP_018219091.1	98	2
SPGP0AC00730	XP_018219156.1	99	0
SPGP0S02890	XP_018220065.1	99	0
SPGP0AC00140	XP_018219099.1	99	0
SPGP0R01330	XP_018221250.1	99	0
SPGP0W00660	XP_018223268.1	99	0
SPGP0DN02900	XP_018223735.1	99	0
SPGP0B00690	XP_018221516.1	99	0
SPGP0EG00110	XP_018221946.1	99	0
SPGP0W01340	XP_018223200.1	99	0
SPGP0W01820	XP_018223153.1	99	0
SPGP0B01970	XP_018221639.1	99	0
SPGP0W01390	XP_018223195.1	100	0
SPGP0DN01900	XP_018223637.1	99	0
SPGP0B01340	XP_018221577.1	99	0
SPGP0Q02740	XP_018222226.1	99	0
SPGP0Y01320	XP_018224001.1	99	0
SPGP0DZ02160	XP_018219553.1	99	0
SPGP0B02000	XP_018221642.1	99	0
SPGP0DN00300	XP_018223480.1	99	0
SPGP0E00560	XP_018222646.1	99	0
SPGP0P02690	XP_018221694.1	99	0
SPGP0DN04010	XP_018223843.1	99	0
SPGP0E02450	XP_018222832.1	99	0
SPGP0B01180	XP_018221561.1	99	0
SPGP0S00110	XP_018220333.1	99	0
SPGP0W01840	XP_018223151.1	99	0
SPGP0U00300	XP_018218959.1	99	0
SPGP0W00750	XP_018223258.1	99	0
SPGP0L01260	XP_018219238.1	100	0
SPGP0S00440	XP_018220301.1	97	3
SPGP0W04620	XP_018222886.1	100	0
SPGP0DN00530	XP_018223501.1	99	0
SPGP0S01580	XP_018220192.1	99	0
SPGP0E00720	XP_018222662.1	99	0
SPGP0W01530	XP_018223182.1	99	0
SPGP0U00630	XP_018218926.1	99	0
SPGP0Y01490	XP_018224018.1	99	0
SPGP0AC01030	XP_018219186.1	98	0
SPGP0S03480	XP_018220008.1	100	0
SPGP0DX00180	XP_018219949.1	99	0
SPGP0Q02030	XP_018222295.1	99	0
SPGP0CZ01620	XP_018220986.1	99	0
SPGP0U00410	XP_018218948.1	99	0
SPGP0P03190	XP_018221645.1	95	0
SPGP0DN01150	XP_018223562.1	99	0
SPGP0E01810	XP_018222769.1	99	0
SPGP0Z01130	XP_018219771.1	99	0
SPGP0AH00200	XP_018222582.1	99	1
SPGP0U01440	XP_018218849.1	100	0
SPGP0W04240	XP_018222926.1	99	0
SPGP0BF00340	XP_018220402.1	99	0
SPGP0P02780	XP_018221685.1	99	0
SPGP0DU00590	XP_018220531.1	99	0
SPGP0AH00230	XP_018222579.1	99	0
SPGP0Q00480	XP_018222453.1	99	0
SPGP0CZ01440	XP_018220968.1	99	0
SPGP0W03560	XP_018222992.1	99	0
SPGP0CZ00880	XP_018220913.1	100	0
SPGP0DN01760	XP_018223622.1	99	0
SPGP0E01240	XP_018222714.1	99	0
SPGP0S00400	XP_018220305.1	99	0
SPGP0N00690	XP_018220739.1	99	0
SPGP0S02110	XP_018220141.1	99	0
SPGP0Y00810	XP_018223953.1	99	0
SPGP0E02590	XP_018222845.1	99	0
SPGP0W03700	XP_018222978.1	99	0
SPGP0AG00160	XP_018219935.1	91	1
SPGP0DU00340	XP_018220556.1	99	1
SPGP0S03500	XP_018220006.1	99	0
SPGP0E00810	XP_018222669.1	100	0
SPGP0R03300	XP_018221440.1	99	0
SPGP0F04820	XP_018222012.1	99	0
SPGP0Z01400	XP_018219745.1	99	0
SPGP0Q00660	XP_018222435.1	99	0
SPGP0T00310	XP_018220359.1	99	0
SPGP0P00450	XP_018221910.1	98	0
SPGP0DV00230	XP_018219887.1	99	0
SPGP0X00900	XP_018219012.1	99	0
SPGP0W01230	XP_018223211.1	99	0
SPGP0DZ01350	XP_018219474.1	99	0
SPGP0U01160	XP_018218876.1	99	0
SPGP0CZ01310	XP_018220956.1	99	0
SPGP0B00170	XP_018221465.1	99	0
SPGP0AC00890	XP_018219172.1	99	0
SPGP0S03440	XP_018220012.1	99	0
SPGP0Q01380	XP_018222361.1	99	0
SPGP0Y01520	XP_018224021.1	99	0
SPGP0DN00410	XP_018223490.1	99	0
SPGP0DN02550	XP_018223700.1	99	0
SPGP0W02470	XP_018223090.1	99	0
SPGP0U01060	XP_018218886.1	99	0
SPGP0S01330	XP_018220213.1	99	0
SPGP0B00730	XP_018221520.1	99	0
SPGP0W03850	XP_018222963.1	99	0
SPGP0X00110	XP_018219088.1	99	0
SPGP0DN00200	XP_018223470.1	99	0
SPGP0R02300	XP_018221343.1	99	0
SPGP0S01090	XP_018220236.1	99	0
SPGP0L01250	XP_018219239.1	99	0
SPGP0R00520	XP_018221175.1	99	0
SPGP0DN03260	XP_018223769.1	99	0
SPGP0H00570	XP_018224080.1	99	0
SPGP0DZ02180	XP_018219555.1	99	0
SPGP0B01110	XP_018221556.1	99	0
SPGP0N01680	XP_018220646.1	99	0
SPGP0AEtrna18P	DI49_4736	100	0
SPGP0B01640	XP_018221606.1	99	0
SPGP0W04480	XP_018222900.1	99	0
SPGP0Ctrna20V	DI49_1074	100	0
SPGP0X00720	XP_018219030.1	99	0
SPGP0P02320	XP_018221731.1	99	0
SPGP0W03250	XP_018223018.1	99	0
SPGP0P00740	XP_018221882.1	99	0
SPGP0Z02940	XP_018219591.1	99	0
SPGP0DU01080	XP_018220482.1	99	0
SPGP0AF00340	XP_018221975.1	99	0
SPGP0DNtrna5I	DI49_0395	100	0
SPGP0DZ02230	XP_018219560.1	99	0
SPGP0DN02690	XP_018223713.1	99	0
SPGP0P00870	XP_018221870.1	99	0
SPGP0S03530	XP_018220003.1	99	0
SPGP0R03190	XP_018221429.1	99	0
SPGP0DU00390	XP_018220551.1	99	0
SPGP0W04150	XP_018222935.1	99	0
SPGP0E01280	XP_018222718.1	99	0
SPGP0B01270	XP_018221570.1	100	0
SPGP0E01780	XP_018222766.1	99	0
SPGP0L01450	XP_018219219.1	99	0
SPGP0N01430	XP_018220670.1	99	0
SPGP0X00640	XP_018219038.1	100	0
SPGP0L00260	XP_018219335.1	99	0
SPGP0S03280	XP_018220027.1	99	0
SPGP0W03870	XP_018222961.1	99	0
SPGP0B00590	XP_018221507.1	99	0
SPGP0Z02990	XP_018219586.1	99	0
SPGP0DZ01180	XP_018219457.1	99	0
SPGP0T00120	XP_018220340.1	99	0
SPGP0DN03990	XP_018223841.1	99	0
SPGP0E01070	XP_018222697.1	99	0
SPGP0Y01080	XP_018223978.1	99	0
SPGP0S03000	XP_018220054.1	99	0
SPGP0W03000	XP_018223041.1	99	0
SPGP0E00850	XP_018222673.1	100	0
SPGP0R01430	XP_018221260.1	99	0
SPGP0S01690	XP_018220182.1	99	0
SPGP0W04730	XP_018222875.1	99	0
SPGP0DZ01730	XP_018219511.1	99	0
SPGP0S01410	XP_018220207.1	99	0
SPGP0P01060	XP_018221851.1	99	0
SPGP0DN02020	XP_018223649.1	100	0
SPGP0P01470	XP_018221811.1	99	0
SPGP0W00490	XP_018223285.1	99	0
SPGP0AH00960	XP_018222511.1	99	0
SPGP0B01580	XP_018221600.1	99	0
SPGP0DN02700	XP_018223714.1	99	0
SPGP0L00840	XP_018219279.1	99	0
SPGP0R00740	XP_018221196.1	98	0
SPGP0R00210	XP_018221144.1	99	0
SPGP0W01700	XP_018223165.1	99	0
SPGP0Y01610	XP_018224030.1	99	0
SPGP0AF00420	XP_018221983.1	98	0
SPGP0T00360	XP_018220364.1	99	0
SPGP0E00970	XP_018222687.1	99	0
SPGP0Q01660	XP_018222332.1	99	0
SPGP0Z01940	XP_018219691.1	98	0
SPGP0Y01510	XP_018224020.1	100	0
SPGP0H00100	XP_018224123.1	96	0
SPGP0S02470	XP_018220106.1	99	0
SPGP0P01000	XP_018221857.1	99	0
SPGP0E02610	XP_018222847.1	99	0
SPGP0Z00240	XP_018219860.1	100	0
SPGP0Q03110	XP_018222191.1	99	0
SPGP0L00170	XP_018219344.1	99	0
SPGP0U00790	XP_018218913.1	99	0
SPGP0N02040	XP_018220610.1	99	0
SPGP0U00160	XP_018218973.1	99	0
SPGP0DN01390	XP_018223586.1	99	0
SPGP0AC00940	XP_018219177.1	99	0
SPGP0AH01180	XP_018222490.1	99	1
SPGP0ET00120	XP_018218981.1	99	0
SPGP0S02590	XP_018220094.1	99	0
SPGP0DZ00210	XP_018219364.1	99	0
SPGP0E00380	XP_018222628.1	99	0
SPGP0E00430	XP_018222633.1	99	0
SPGP0Q03370	XP_018222166.1	98	1
SPGP0R00670	XP_018221189.1	98	0
SPGP0Z03040	XP_018219581.1	99	0
SPGP0L00650	XP_018219298.1	99	0
SPGP0DN00170	XP_018223467.1	99	0
SPGP0P01320	XP_018221825.1	99	0
SPGP0DN01590	XP_018223606.1	99	0
SPGP0S02450	XP_018220108.1	99	0
SPGP0E01520	XP_018222740.1	100	0
SPGP0DN00130	XP_018218753.1	99	0
SPGP0S00360	XP_018220309.1	99	0
SPGP0E01090	XP_018222699.1	99	0
SPGP0R02340	XP_018221347.1	99	0
SPGP0R03510	XP_018221457.1	99	0
SPGP0DN00630	XP_018223509.1	99	0
SPGP0P01200	XP_018221837.1	99	0
SPGP0DU00750	XP_018220516.1	99	0
SPGP0DN00310	XP_018223481.1	99	0
SPGP0R03250	XP_018221435.1	99	0
SPGP0CZ01860	XP_018221008.1	99	0
SPGP0S02050	XP_018220147.1	99	0
SPGP0Q00870	XP_018222414.1	99	0
SPGP0AA00780	XP_018223388.1	100	0
SPGP0H00740	XP_018224063.1	99	0
SPGP0AA00250	XP_018223338.1	99	0
SPGP0P00200	XP_018221934.1	100	0
SPGP0DZ02370	XP_018218751.1	99	0
SPGP0X00750	XP_018219027.1	99	0
SPGP0E02100	XP_018222798.1	99	0
SPGP0W00570	XP_018223277.1	99	0
SPGP0F04910	XP_018222003.1	99	0
SPGP0W02590	XP_018223078.1	99	0
SPGP0P01910	XP_018221769.1	99	0
SPGP0DU00130	XP_018220577.1	99	0
SPGP0DN02400	XP_018223685.1	99	0
SPGP0S01470	XP_018220201.1	99	0
SPGP0DN00590	XP_018223506.1	100	0
SPGP0DX00110	XP_018219942.1	99	0
SPGP0AA00430	XP_018223355.1	99	0
SPGP0E01380	XP_018222727.1	99	0
SPGP0Y01680	XP_018224036.1	100	0
SPGP0Z01120	XP_018219772.1	99	0
SPGP0Z00510	XP_018219832.1	99	0
SPGP0Z00880	XP_018219796.1	100	0
SPGP0Q04210	XP_018222084.1	99	0
SPGP0H00430	XP_018224093.1	99	0
SPGP0W01360	XP_018223198.1	100	0
SPGP0U00770	XP_018218915.1	99	0
SPGP0H00200	XP_018224115.1	99	1
SPGP0W01100	XP_018223224.1	99	0
SPGP0Z02710	XP_018219614.1	99	0
SPGP0R03460	XP_018221453.1	99	0
SPGP0S02650	XP_018220088.1	99	0
SPGP0W02420	XP_018223095.1	99	0
SPGP0F04610	XP_018222031.1	99	0
SPGP0Z01540	XP_018219731.1	99	0
SPGP0W02930	XP_018223047.1	99	0
SPGP0Q00290	XP_018222472.1	99	0
SPGP0DV00390	XP_018219901.1	100	0
SPGP0Z01740	XP_018219711.1	99	1
SPGP0DU01660	XP_018220425.1	97	2
SPGP0E01750	XP_018222763.1	99	0
SPGP0S02900	XP_018220064.1	99	0
SPGP0DN02940	XP_018223739.1	99	0
SPGP0Z02180	XP_018219667.1	99	0
SPGP0X00490	XP_018219052.1	99	1
SPGP0R02510	XP_018221364.1	99	0
SPGP0R02140	XP_018221328.1	99	0
SPGP0F04690	XP_018222024.1	99	0
SPGP0R02820	XP_018221394.1	100	0
SPGP0N00850	XP_018220724.1	99	0
SPGP0L01410	XP_018219223.1	100	0
SPGP0Q00300	XP_018222471.1	99	0
SPGP0H00530	XP_018224083.1	99	0
SPGP0Q03140	XP_018222188.1	99	0
SPGP0W00690	XP_018223264.1	99	0
SPGP0F04390	XP_018222052.1	99	0
SPGP0S01100	XP_018220235.1	99	0
SPGP0R01970	XP_018221312.1	99	0
SPGP0Q01180	XP_018222382.1	99	0
SPGP0W01510	XP_018223184.1	99	0
SPGP0H00230	XP_018224112.1	100	0
SPGP0DN02540	XP_018223699.1	99	0
SPGP0DN03610	XP_018223803.1	99	0
SPGP0N00860	XP_018220723.1	99	0
SPGP0DN02370	XP_018223682.1	99	0
SPGP0P02170	XP_018221743.1	99	0
SPGP0Z02570	XP_018219628.1	99	0
SPGP0Q00420	XP_018222459.1	99	0
SPGP0W02770	XP_018223062.1	99	0
SPGP0R01780	XP_018221295.1	99	0
SPGP0Q03960	XP_018222109.1	99	0
SPGP0E02120	XP_018222800.1	99	0
SPGP0DN02960	XP_018223741.1	99	0
SPGP0X01040	XP_018218999.1	99	0
SPGP0H00330	XP_018224102.1	99	0
SPGP0X00160	XP_018219084.1	99	0
SPGP0X00350	XP_018219066.1	99	0
SPGP0W00390	XP_018223295.1	99	0
SPGP0W04830	XP_018222865.1	99	0
SPGP0Q01980	XP_018222300.1	99	0
SPGP0Q01230	XP_018222377.1	99	0
SPGP0P02980	XP_018221666.1	99	0
SPGP0B00900	XP_018221536.1	99	1
SPGP0W03110	XP_018223032.1	100	0
SPGP0DN03030	XP_018223748.1	99	0
SPGP0DN03520	XP_018223794.1	99	0
SPGP0Q01000	XP_018222401.1	99	0
SPGP0E02260	XP_018222814.1	100	0
SPGP0W00380	XP_018223296.1	99	0
SPGP0AC00710	XP_018219154.1	99	0
SPGP0Q04030	XP_018222102.1	99	0
SPGP0DN01960	XP_018223643.1	99	0
SPGP0Q02180	XP_018222280.1	99	0
SPGP0R01350	XP_018221252.1	99	0
SPGP0DZ00170	XP_018219360.1	99	0
SPGP0W00640	XP_018223270.1	99	0
SPGP0L00100	XP_018219351.1	99	0
SPGP0B00700	XP_018221517.1	99	0
SPGP0U00940	XP_018218898.1	99	0
SPGP0Y00590	XP_018223933.1	99	0
SPGP0B00710	XP_018221518.1	99	0
SPGP0DU01140	XP_018220476.1	99	0
SPGP0Q02560	XP_018222244.1	99	0
SPGP0R00890	XP_018221209.1	99	0
SPGP0Q02760	XP_018222224.1	99	0
SPGP0N00940	XP_018220715.1	99	0
SPGP0DZ02340	XP_018218747.1	99	0
SPGP0S00430	XP_018220302.1	100	0
SPGP0X00650	XP_018219037.1	99	0
SPGP0DN02920	XP_018223737.1	100	0
SPGP0B00380	XP_018221486.1	99	0
SPGP0N01850	XP_018220630.1	99	0
SPGP0R00970	XP_018221215.1	99	0
SPGP0Q03580	XP_018222146.1	99	0
SPGP0X00890	XP_018219013.1	99	0
SPGP0S03560	XP_018220000.1	99	0
SPGP0FB00110	XP_018220805.1	99	0
SPGP0W04280	XP_018222922.1	99	1
SPGP0R03500	XP_018221455.1	99	0
SPGP0N00100	XP_018220798.1	99	0
SPGP0S02280	XP_018220124.1	99	0
SPGP0P00360	XP_018221919.1	99	0
SPGP0EE00200	XP_018220839.1	99	0
SPGP0E01820	XP_018222770.1	99	0
SPGP0W01590	XP_018223176.1	99	0
SPGP0X01100	XP_018218993.1	98	0
SPGP0CZ02070	XP_018221028.1	99	0
SPGP0Q03320	XP_018222171.1	98	0
SPGP0U00580	XP_018218931.1	99	0
SPGP0Q01480	XP_018222350.1	99	0
SPGP0Q00460	XP_018222455.1	99	0
SPGP0AC00300	XP_018219114.1	99	0
SPGP0E01260	XP_018222716.1	99	0
SPGP0DN01780	XP_018223624.1	99	0
SPGP0Q00540	XP_018222447.1	99	0
SPGP0S00750	XP_018220270.1	99	0
SPGP0S02130	XP_018220139.1	99	0
SPGP0P00830	XP_018221874.1	100	0
SPGP0BF00120	XP_018220383.1	99	0
SPGP0AA00820	XP_018223392.1	99	0
SPGP0F04200	XP_018222071.1	99	0
SPGP0S03520	XP_018220004.1	100	0
SPGP0Q01430	XP_018222356.1	100	0
SPGP0W03640	XP_018222984.1	99	0
SPGP0AF00240	XP_018221965.1	99	0
SPGP0DN00780	XP_018223524.1	99	0
SPGP0W02090	XP_018223128.1	99	0
SPGP0Q00600	XP_018222441.1	99	0
SPGP0W04880	XP_018222860.1	99	0
SPGP0E00290	XP_018222619.1	99	0
SPGP0ET00170	XP_018218986.1	99	0
SPGP0H00260	XP_018224109.1	99	0
SPGP0P00430	XP_018221912.1	99	0
SPGP0DN03050	XP_018223750.1	99	0
SPGP0L00340	XP_018219327.1	99	0
SPGP0Z02660	XP_018219619.1	99	0
SPGP0L00140	XP_018219347.1	99	0
SPGP0DN03660	XP_018223808.1	99	0
SPGP0U01760	XP_018218818.1	99	0
SPGP0B00620	XP_018221510.1	99	0
SPGP0L01080	XP_018219255.1	100	0
SPGP0W00540	XP_018223280.1	99	0
SPGP0W02890	XP_018223051.1	100	0
SPGP0Q00720	XP_018222428.1	97	2
SPGP0W02000	XP_018223135.1	99	0
SPGP0B00610	XP_018221509.1	99	0
SPGP0DX00320	XP_018219963.1	99	0
SPGP0P02250	XP_018221737.1	99	0
SPGP0DU01410	XP_018220449.1	99	0
SPGP0X00920	XP_018219010.1	99	0
SPGP0S02230	XP_018220129.1	99	0
SPGP0R02980	XP_018221408.1	99	0
SPGP0F04460	XP_018222045.1	97	2
SPGP0E00150	XP_018222605.1	99	0
SPGP0DN03200	XP_018223764.1	99	0
SPGP0P03160	XP_018221648.1	99	0
SPGP0B01620	XP_018221604.1	100	0
SPGP0Ytrna9M	DI49_4243	100	0
SPGP0R03230	XP_018221433.1	99	0
SPGP0Q02970	XP_018222204.1	99	0
SPGP0Y00490	XP_018223923.1	99	0
SPGP0AEtrna25S	DI49_0808	95	0
SPGP0E00480	XP_018222638.1	99	0
SPGP0DZ00940	XP_018219434.1	98	1
SPGP0R02180	XP_018221331.1	99	0
SPGP0S00190	XP_018220325.1	99	0
SPGP0W03270	XP_018223016.1	99	0
SPGP0Z02960	XP_018219589.1	99	0
SPGP0R00710	XP_018221193.1	99	0
SPGP0Q02440	XP_018222255.1	99	0
SPGP0B01190	XP_018221562.1	99	0
SPGP0R01980	XP_018221313.1	99	0
SPGP0W04130	XP_018222937.1	99	0
SPGP0R01630	XP_018221280.1	97	1
SPGP0CZ00740	XP_018220899.1	99	0
SPGP0DN02520	XP_018223697.1	99	0
SPGP0E00400	XP_018222630.1	99	0
SPGP0R02720	XP_018221384.1	99	0
SPGP0R00580	XP_018221180.1	99	0
SPGP0Z00520	XP_018219831.1	99	0
SPGP0P00660	XP_018221890.1	99	0
SPGP0S02310	XP_018220121.1	99	0
SPGP0S02170	XP_018220135.1	99	0
SPGP0AA00510	XP_018223363.1	99	0
SPGP0R01180	XP_018221236.1	99	0
SPGP0S02730	XP_018220080.1	99	0
SPGP0P01550	XP_018221804.1	99	0
SPGP0P01450	XP_018221813.1	99	0
SPGP0AF00150	XP_018221956.1	99	0
SPGP0S01700	XP_018220181.1	99	0
SPGP0E00760	XP_018222665.1	99	0
SPGP0Z02620	XP_018219623.1	99	0
SPGP0DN02000	XP_018223647.1	99	0
SPGP0DZ00140	XP_018219357.1	99	0
SPGP0DV00440	XP_018219906.1	99	0
SPGP0H00620	XP_018224075.1	99	0
SPGP0E01790	XP_018222767.1	99	0
SPGP0DN01840	XP_018223631.1	99	0
SPGP0H00190	XP_018224116.1	99	0
SPGP0R00760	XP_018221198.1	99	0
SPGP0Q02340	XP_018222265.1	99	0
SPGP0Q02510	XP_018222248.1	99	0
SPGP0W03520	XP_018222995.1	99	0
SPGP0Q02280	XP_018222271.1	99	0
SPGP0H00440	XP_018224092.1	99	0
SPGP0R02360	XP_018221349.1	99	0
SPGP0DV00530	XP_018219915.1	99	0
SPGP0Z01920	XP_018219693.1	99	0
SPGP0R02620	XP_018221375.1	99	0
SPGP0AH00670	XP_018222538.1	99	0
SPGP0DN02120	XP_018223659.1	99	0
SPGP0Q03170	XP_018222185.1	99	0
SPGP0W01720	XP_018223163.1	100	0
SPGP0N02240	XP_018220590.1	99	0
SPGP0DN01200	XP_018223567.1	100	0
SPGP0CZ02790	XP_018221098.1	99	0
SPGP0AC00960	XP_018219179.1	99	0
SPGP0Q02190	XP_018222279.1	99	0
SPGP0ET00100	XP_018218979.1	99	0
SPGP0BFtrna21P	DI49_3505	100	0
SPGP0L00740	XP_018219289.1	99	0
SPGP0E00410	XP_018222631.1	99	0
SPGP0DZ00510	XP_018219394.1	99	0
SPGP0Q01610	XP_018222337.1	99	0
SPGP0Q02010	XP_018222297.1	99	0
SPGP0CZ01600	XP_018220984.1	99	0
SPGP0DN04120	XP_018223854.1	99	0
SPGP0L01330	XP_018219231.1	99	0
SPGP0CZ02700	XP_018221090.1	100	0
SPGP0Q00910	XP_018222410.1	99	0
SPGP0S00600	XP_018220285.1	99	0
SPGP0R02440	XP_018221357.1	99	0
SPGP0E00670	XP_018222657.1	98	0
SPGP0F04780	XP_018222016.1	99	0
SPGP0E02000	XP_018222788.1	99	0
SPGP0Q01010	XP_018222400.1	99	0
SPGP0S02520	XP_018220101.1	99	1
SPGP0B01590	XP_018221601.1	99	0
SPGP0Q00850	XP_018222416.1	99	0
SPGP0AA00230	XP_018223336.1	99	0
SPGP0P00220	XP_018221932.1	99	0
SPGP0Z00300	XP_018219846.1	99	0
SPGP0DV00620	XP_018219923.1	99	0
SPGP0U01890	XP_018218805.1	99	0
SPGP0N00710	XP_018220737.1	100	0
SPGP0S02440	XP_018220109.1	99	0
SPGP0Q04000	XP_018222105.1	99	0
SPGP0P01930	XP_018221767.1	96	2
SPGP0Y00290	XP_018223906.1	99	0
SPGP0Z02160	XP_018219669.1	99	0
SPGP0R01510	XP_018221268.1	99	0
SPGP0S00910	XP_018220254.1	99	0
SPGP0DN00840	XP_018223530.1	99	0
SPGP0DN00330	XP_018223483.1	99	0
SPGP0F04980	XP_018221994.1	98	0
SPGP0W02270	XP_018223110.1	99	0
SPGP0W01650	XP_018223170.1	99	0
SPGP0E01100	XP_018222700.1	98	0
SPGP0E01330	XP_018222723.1	100	0
SPGP0R00840	XP_018221204.1	98	0
SPGP0DU01060	XP_018220484.1	99	0
SPGP0AC00110	XP_018219096.1	100	0
SPGP0AC00330	XP_018219117.1	99	0
SPGP0R03440	XP_018221451.1	99	0
SPGP0B01220	XP_018221565.1	99	0
SPGP0F04670	XP_018222025.1	99	0
SPGP0B01290	XP_018221572.1	99	0
SPGP0DN02810	XP_018223725.1	99	0
SPGP0Z01890	XP_018219696.1	99	0
SPGP0Q03860	XP_018222119.1	98	0
SPGP0R03140	XP_018221424.1	99	0
SPGP0X00250	XP_018219076.1	99	0
SPGP0E01660	XP_018222754.1	99	0
SPGP0DU01600	XP_018220431.1	99	0
SPGP0N01320	XP_018220681.1	100	0
SPGP0S02920	XP_018220062.1	99	0
SPGP0P01660	XP_018221794.1	95	5
SPGP0B00790	XP_018221526.1	99	0
SPGP0W02840	XP_018223056.1	99	0
SPGP0R02530	XP_018221366.1	99	0
SPGP0P02480	XP_018221715.1	100	0
SPGP0Z00500	XP_018219833.1	99	0
SPGP0Z02770	XP_018219607.1	100	0
SPGP0DV00220	XP_018219886.1	99	0
SPGP0W01350	XP_018223199.1	99	0
SPGP0DV00450	XP_018219907.1	100	0
SPGP0Z00490	XP_018219834.1	99	0
SPGP0S00140	XP_018220330.1	99	0
SPGP0S01160	XP_018220229.1	100	0
SPGP0F04930	XP_018222002.1	99	0
SPGP0W03160	XP_018223027.1	99	0
SPGP0DN00340	XP_018223484.1	99	0
SPGP0DN04050	XP_018223847.1	99	0
SPGP0Y00260	XP_018223904.1	99	0
SPGP0L00230	XP_018219338.1	99	0
SPGP0R01220	XP_018221240.1	99	0
SPGP0E01850	XP_018222773.1	99	0
SPGP0Z02590	XP_018219626.1	99	0
SPGP0Q03940	XP_018222111.1	99	0
SPGP0Z00730	XP_018219811.1	99	0
SPGP0DN03570	XP_018223799.1	99	0
SPGP0E02240	XP_018222812.1	100	0
SPGP0W04660	XP_018222882.1	99	0
SPGP0Strna12P	DI49_4051	99	0
SPGP0S02370	XP_018220115.1	99	0
SPGP0P01390	XP_018221819.1	99	0
SPGP0W04670	XP_018222881.1	99	0
SPGP0AC00990	XP_018219182.1	98	0
SPGP0W04450	XP_018222903.1	99	0
SPGP0AH00110	XP_018222593.1	98	1
SPGP0DN01110	XP_018223558.1	99	0
SPGP0P02150	XP_018221745.1	99	0
SPGP0W03130	XP_018223030.1	99	0
SPGP0E00120	XP_018222602.1	99	0
SPGP0BF00180	XP_018220388.1	99	0
[truncated: 3,219 more rows]

## Sheet: genes alleles inherited from Saccharomyces cerevisiae
Saccharomyces pastorianus CBS1513 predicted gene	Saccharomyces cerevisiae parental allele associated	Gene identities	Gene gaps
SPGP0DC00130	YBL104C	99	0
SPGP0M03690	YNR061C	99	0
SPGP0F01340	YGR150C	99	0
SPGP0DD00220	YIL156W-B	99	0
SPGP0C00910	YDL153C	99	0
SPGP0AI00270	YHR196W	99	0
SPGP0AI00160	YHR206W	99	0
SPGP0I02270	YER146W	100	0
SPGP0I00710	YEL011W	99	0
SPGP0I01990	YER114C	99	0
SPGP0AE00480	YCL021W-A	99	0
SPGP0M03180	YNR010W	100	0
SPGP0F00680	YGR222W	99	0
SPGP0Q04720	YGL216W	100	0
SPGP0F00930	YGR196C	99	0
SPGP0C04580	YDR256C	99	0
SPGP0DB02690	YMR017W	99	0
SPGP0K00570	YOL112W	99	0
SPGP0D00480	YPR029C	99	0
SPGP0I01670	YER081W	100	0
SPGP0M01040	YNL227C	99	0
SPGP0F03010	YGL038C	99	0
SPGP0DB02290	YMR062C	99	0
SPGP0G01120	YJR046W	99	0
SPGP0DB03210	YML037C	99	0
SPGP0C05180	YDR320C-A	99	0
SPGP0Q05020	YGL249W	99	0
SPGP0DB01920	YMR101C	99	0
SPGP0D00280	YPR052C	99	0
SPGP0Q04990	YGL246C	99	0
SPGP0I00690	YEL013W	99	0
SPGP0K02500	YOR097C	99	0
SPGP0DC03010	YBR208C	99	0
SPGP0DB02740	YMR012W	99	0
SPGP0F01560	YGR126W	100	0
SPGP0V00490	YHL003C	99	0
SPGP0DB02030	YMR090W	99	0
SPGP0M01240	YNL206C	99	0
SPGP0G01870	YJL047C	99	0
SPGP0G01690	YJL026W	99	0
SPGP0D00560	YPR021C	99	0
SPGP0K01620	YOL003C	99	0
SPGP0V02000	YHR150W	99	0
SPGP0DC01260	YBR019C	99	0
SPGP0C03870	YDR175C	99	0
SPGP0DC02700	YBR175W	99	0
SPGP0AI00170	YHR205W	99	0
SPGP0DB02650	YMR021C	99	0
SPGP0K00420	YOL128C	99	0
SPGP0I02430	YER163C	99	0
SPGP0F01830	YGR096W	100	0
SPGP0M00580	YNL278W	99	0
SPGP0C02320	YDR006C	99	0
SPGP0F00260	YGR270W	99	0
SPGP0DB00520	YMR243C	99	0
SPGP0U01950	YPL243W	99	0
SPGP0C01450	YDL093W	99	0
SPGP0G00610	YJR100C	99	0
SPGP0K01560	YOL009C	99	0
SPGP0D00640	YPR011C	99	0
SPGP0DC01010	YBL008W	99	0
SPGP0DB01210	YMR175W	100	0
SPGP0V00390	YHL014C	99	0
SPGP0DB00460	YMR251W	99	0
SPGP0DD01500	YIL016W	99	0
SPGP0DB00290	YMR268C	99	0
SPGP0DB01170	YMR179W	99	0
SPGP0DC00540	YBL056W	99	0
SPGP0C02610	YDR040C	98	0
SPGP0DB02340	YMR056C	99	0
SPGP0C01870	YDL048C	99	0
SPGP0M02160	YNL100W	100	0
SPGP0G02670	YJL136C	99	0
SPGP0V01180	YHR068W	99	0
SPGP0DD01750	YIR008C	99	0
SPGP0DD01270	YIL043C	99	0
SPGP0K01550	YOL010W	100	0
SPGP0V01630	YHR112C	99	0
SPGP0G02830	YJL155C	99	0
SPGP0M02350	YNL080C	99	0
SPGP0F01250	YGR161C	100	0
SPGP0M02820	YNL022C	100	0
SPGP0C01060	YDL135C	99	0
SPGP0DC03760	YBR288C	99	0
SPGP0M00730	YNL260C	100	0
SPGP0D00400	YPR036W-A	100	0
SPGP0DE00710	YAR002C-A	99	0
SPGP0V00320	YHL021C	99	0
SPGP0DE00240	YAL046C	99	0
SPGP0DE00200	YAL051W	99	0
SPGP0DC01100	YBR002C	99	0
SPGP0Q04510	YGL192W	99	0
SPGP0C00780	YDL168W	99	0
SPGP0F00110	YGR285C	99	0
SPGP0F01050	YGR183C	99	0
SPGP0C05150	YDR318W	99	0
SPGP0V01980	YHR148W	99	0
SPGP0V01450	YHR094C	99	0
SPGP0DE00650	YAL005C	99	0
SPGP0EA00120	YGR294W	97	0
SPGP0D00930	YPL018W	99	0
SPGP0K00980	YOL070C	99	0
SPGP0K00610	YOL108C	99	0
SPGP0C03030	YDR083W	99	0
SPGP0G00860	YJR073C	99	0
SPGP0C03740	YDR163W	99	0
SPGP0AE00830	YCR020C-A	99	0
SPGP0F02580	YGR009C	99	0
SPGP0DD00870	YIL091C	99	0
SPGP0C02940	YDR075W	100	0
SPGP0K01740	YOR010C	95	0
SPGP0M02020	YNL117W	99	0
SPGP0DC02030	YBR103W	99	0
SPGP0F03710	YGL119W	99	0
SPGP0I01380	YER054C	99	0
SPGP0DM00100	YHR211W	94	0
SPGP0DC03240	YBR235W	99	0
SPGP0V00580	YHR005C-A	99	0
SPGP0Q04860	YGL231C	100	0
SPGP0K01750	YOR011W	99	0
SPGP0K00320	YOL139C	99	0
SPGP0I02620	YER182W	99	0
SPGP0U02160	YPL264C	99	0
SPGP0I01460	YER061C	99	0
SPGP0K02470	YOR094W	100	0
SPGP0G03220	YJL199C	99	0
SPGP0C00210	YDL231C	99	0
SPGP0DD01260	YIL044C	99	0
SPGP0I02040	YER119C	99	0
SPGP0DB03170	YML032C	99	0
SPGP0DC03630	YBR274W	99	0
SPGP0K01810	YOR019W	99	0
SPGP0V00910	YHR039C	99	0
SPGP0DB00660	YMR229C	99	0
SPGP0C04140	YDR205W	99	0
SPGP0I00750	YEL005C	99	0
SPGP0M01670	YNL156C	99	0
SPGP0D00780	YPL003W	99	0
SPGP0K01690	YOR005C	99	0
SPGP0AE01260	YCR072C	99	0
SPGP0F00440	YGR249W	99	0
SPGP0AE01010	YCR038C	99	0
SPGP0I00720	YEL009C	99	0
SPGP0M00500	YNL287W	100	0
SPGP0C00340	YDL216C	99	0
SPGP0C03690	YDR158W	99	0
SPGP0G00420	YJR118C	99	0
SPGP0DC02990	YBR205W	99	0
SPGP0DD00480	YIL130W	98	1
SPGP0DD00780	YIL101C	99	0
SPGP0Q04530	YGL194C-A	99	0
SPGP0M01900	YNL130C	99	0
SPGP0M00860	YNL247W	99	0
SPGP0DC03070	YBR215W	99	0
SPGP0M01450	YNL181W	99	0
SPGP0DB03000	YML015C	99	0
SPGP0DD01080	YIL066C	99	0
SPGP0G03380	YJL217W	98	0
SPGP0C00290	YDL222C	99	0
SPGP0AE00110	YCL063W	99	0
SPGP0AE00380	YCL032W	99	0
SPGP0DC03160	YBR227C	99	0
SPGP0I01800	YER093C-A	97	0
SPGP0D00190	YPR063C	100	0
SPGP0C03390	YDR123C	99	0
SPGP0DC02100	YBR110W	99	0
SPGP0K01610	YOL004W	99	0
SPGP0U02110	YPL258C	99	0
SPGP0C04770	YDR279W	99	0
SPGP0C04880	YDR291W	99	0
SPGP0I00620	YEL020C	99	0
SPGP0DC00850	YBL025W	99	0
SPGP0M00400	YNL298W	99	0
SPGP0C02510	YDR027C	99	0
SPGP0I02300	YER149C	100	0
SPGP0C03160	YDR098C	99	0
SPGP0G03280	YJL206C	99	0
SPGP0AE00930	YCR030C	99	0
SPGP0DD01050	YIL069C	99	0
SPGP0D00220	YPR060C	100	0
SPGP0M00610	YNL274C	99	0
SPGP0M01350	YNL192W	99	0
SPGP0C04820	YDR284C	99	0
SPGP0V01700	YHR119W	99	0
SPGP0AE00350	YCL035C	99	0
SPGP0AE00600	YCL004W	99	0
SPGP0K01090	YOL059W	100	0
SPGP0AE00170	YCL056C	99	0
SPGP0K02300	YOR075W	99	0
SPGP0G01480	YJR003C	99	0
SPGP0AE01180	YCR061W	99	0
SPGP0D00890	YPL014W	99	0
SPGP0DB00880	YMR207C	99	0
SPGP0K02730	YOR123C	99	0
SPGP0K02040	YOR044W	99	0
SPGP0DC01090	YBR001C	99	0
SPGP0C02590	YDR036C	99	0
SPGP0M02100	YNL107W	100	0
SPGP0K00390	YOL131W	99	0
SPGP0DC01320	YBR025C	99	0
SPGP0K02070	YOR047C	99	0
SPGP0DC00110	YBL106C	99	0
SPGP0DC02020	YBR102C	99	0
SPGP0M03070	YNL003C	100	0
SPGP0DD00670	YIL111W	99	0
SPGP0DE00550	YAL016W	99	0
SPGP0I00380	YEL044W	100	0
SPGP0F03780	YGL126W	99	0
SPGP0F04080	YGL159W	99	0
SPGP0DC01890	YBR085C-A	100	0
SPGP0G01680	YJL025W	99	0
SPGP0DC02200	YBR121C	99	0
SPGP0C04760	YDR277C	99	0
SPGP0DE00450	YAL026C	99	0
SPGP0DC00200	YBL095W	99	0
SPGP0F02420	YGR029W	100	0
SPGP0V00460	YHL007C	99	0
SPGP0DE00500	YAL021C	99	0
SPGP0F02530	YGR015C	99	0
SPGP0DE00820	YAR028W	98	0
SPGP0F02240	YGR049W	99	0
SPGP0F02320	YGR040W	99	0
SPGP0DD01180	YIL052C	99	0
SPGP0I00120	YEL071W	99	0
SPGP0F03580	YGL104C	99	0
SPGP0F01450	YGR138C	99	0
SPGP0I01550	YER070W	99	0
SPGP0F01530	YGR129W	99	0
SPGP0DD01860	YIR019C	98	1
SPGP0DC00340	YBL080C	99	0
SPGP0C00680	YDL179W	100	0
SPGP0G02900	YJL162C	98	1
SPGP0DC01050	YBL004W	99	0
SPGP0C05010	YDR304C	99	0
SPGP0F04160	YGL169W	99	0
SPGP0DC01680	YBR064W	99	0
SPGP0C03480	YDR132C	99	0
SPGP0Q04760	YGL222C	99	0
SPGP0M03760	YNR070W	99	0
SPGP0I01250	YER044C	100	0
SPGP0I01910	YER105C	99	0
SPGP0DB01320	YMR164C	97	2
SPGP0V01840	YHR134W	100	0
SPGP0DB00500	YMR244C-A	99	0
SPGP0M02890	YNL029C	99	0
SPGP0DB02900	YML005W	99	0
SPGP0M02580	YNL055C	99	0
SPGP0C00110	YDL241W	98	0
SPGP0G02630	YJL132W	99	0
SPGP0DB00650	YMR230W	100	0
SPGP0M00260	YNL313C	99	0
SPGP0G01380	YJR011C	99	0
SPGP0C03260	YDR109C	99	0
SPGP0G02070	YJL068C	98	0
SPGP0G01610	YJL013C	99	0
SPGP0I01070	YER026C	99	0
SPGP0K00110	YOL159C-A	99	0
SPGP0I01780	YER092W	99	0
SPGP0C04210	YDR214W	99	0
SPGP0K00800	YOL089C	99	0
SPGP0AI00290	YHR194W	99	0
SPGP0K00550	YOL114C	99	0
SPGP0G00850	YJR074W	99	0
SPGP0G00190	YJR142W	99	0
SPGP0Q04670	YGL210W	99	0
SPGP0C01230	YDL117W	99	0
SPGP0F00660	YGR224W	99	0
SPGP0I00870	YER007C-A	99	0
SPGP0M01020	YNL230C	99	0
SPGP0I01690	YER083C	99	0
SPGP0DB02250	YMR066W	99	0
SPGP0F02120	YGR063C	99	0
SPGP0C01260	YDL114W	99	0
SPGP0G01100	YJR048W	100	0
SPGP0F02310	YGR041W	99	0
SPGP0C01440	YDL095W	99	0
SPGP0D00210	YPR061C	99	0
SPGP0DB03230	YML041C	99	0
SPGP0I02520	YER172C	99	0
SPGP0C05160	YDR319C	99	0
SPGP0DD01470	YIL019W	99	0
SPGP0C04900	YDR293C	99	0
SPGP0DC01300	YBR023C	99	0
SPGP0DB01900	YMR104C	99	0
SPGP0DD00610	YIL117C	99	0
SPGP0AE00290	YCL043C	99	0
SPGP0I01840	YER098W	99	0
SPGP0C04830	YDR285W	99	0
SPGP0G01810	YJL041W	99	0
SPGP0DB02010	YMR092C	99	0
SPGP0C00980	YDL144C	99	0
SPGP0C03890	YDR177W	99	0
SPGP0F02400	YGR031W	99	0
SPGP0K02430	YOR090C	99	0
SPGP0DC01240	YBR017C	99	0
SPGP0C01080	YDL133W	99	0
SPGP0K01540	YOL011W	99	0
SPGP0C01270	YDL113C	99	0
SPGP0F01810	YGR098C	99	0
SPGP0I00780	YEL002C	99	0
SPGP0DD00330	YIL146C	99	0
SPGP0G03060	YJL180C	99	0
SPGP0DD01690	YIR002C	99	0
SPGP0AE00910	YCR028C	99	0
SPGP0I00150	YEL069C	98	0
SPGP0G00670	YJR094W-A	100	0
SPGP0M01960	YNL124W	99	0
SPGP0Q04490	YGL190C	99	0
SPGP0M02590	YNL054W	99	1
SPGP0C04470	YDR244W	99	0
SPGP0M00810	YNL252C	99	0
SPGP0C02300	YDR004W	99	0
SPGP0C02650	YDR044W	100	0
SPGP0F00760	YGR213C	99	0
SPGP0F03110	YGL050W	99	0
SPGP0F01580	YGR124W	99	0
SPGP0C02000	YDL031W	99	0
SPGP0K00140	YJL221C	98	0
SPGP0F02710	YGL005C	99	0
SPGP0DC00560	YBL054W	99	0
SPGP0C02630	YDR042C	99	0
SPGP0M02170	YNL099C	99	0
SPGP0DC03040	YBR212W	99	0
SPGP0K02380	YOR084W	99	0
SPGP0K01490	YOL016C	99	0
SPGP0M01600	YNL162W-A	99	0
SPGP0D00870	YPL012W	99	0
SPGP0V01610	YHR110W	100	0
SPGP0D00570	YPR020W	99	0
SPGP0F02760	YGL011C	99	0
SPGP0DC01930	YBR089C-A	100	0
SPGP0M00710	YNL262W	99	0
SPGP0F03310	YGL075C	99	0
SPGP0DC03090	YBR217W	99	0
SPGP0DB02040	YMR089C	99	0
SPGP0K00230	YOL148C	99	0
SPGP0C02980	YDR079W	100	0
SPGP0DE00260	YAL044C	100	0
SPGP0C04570	YDR255C	100	0
SPGP0C03010	YDR081C	99	0
SPGP0F04150	YGL167C	99	0
SPGP0K02560	YOR104W	99	0
SPGP0M01150	YNL215W	99	0
SPGP0V01470	YHR097C	99	0
SPGP0DB02310	YMR060C	99	0
SPGP0DC00680	YBL039W-B	99	0
SPGP0F02480	YGR021W	100	0
SPGP0C05170	YDR320C	99	0
SPGP0M02750	YNL037C	99	0
SPGP0DE00190	YAL053W	99	0
SPGP0G03010	YJL174W	99	0
SPGP0DB02410	YMR047C	99	0
SPGP0K02450	YOR092W	99	0
SPGP0M02140	YNL102W	99	0
SPGP0C03910	YDR179C	99	0
SPGP0DD01980	YIR032C	99	0
SPGP0M02930	YNL019C	100	0
SPGP0K00900	YOL078W	99	0
SPGP0DC00400	YBL072C	100	0
SPGP0C03020	YDR082W	99	0
SPGP0I00430	YEL039C	99	0
SPGP0DC03260	YBR237W	99	0
SPGP0C02120	YDL017W	99	0
SPGP0V00900	YHR038W	99	0
SPGP0V00700	YHR018C	99	0
SPGP0DB02170	YMR074C	100	0
SPGP0G02320	YJL097W	99	0
SPGP0I02640	YER184C	99	0
SPGP0Q04910	YGL237C	99	1
SPGP0DC01810	YBR078W	99	0
SPGP0U02140	YPL262W	99	0
SPGP0DC03210	YBR233W	99	0
SPGP0DD00580	YIL120W	99	0
SPGP0I01440	YER059W	99	0
SPGP0DD01210	YIL049W	98	0
SPGP0I01080	YER027C	99	0
SPGP0DC02770	YBR183W	99	0
SPGP0V01080	YHR058C	99	0
SPGP0C00270	YDL224C	99	0
SPGP0I02060	YER122C	99	0
SPGP0DC03650	YBR276C	99	0
SPGP0V00950	YHR042W	99	0
SPGP0K01830	YOR020W-A	100	0
SPGP0F03130	YGL054C	99	0
SPGP0C00550	YDL194W	99	0
SPGP0M01610	YNL162W	99	0
SPGP0DC01040	YBL005W	99	0
SPGP0G03240	YJL201W	99	0
SPGP0V02020	YHR152W	100	0
SPGP0DC01730	YBR069C	99	0
SPGP0DD01320	YIL038C	99	0
SPGP0AE01240	YCR069W	99	0
SPGP0G00950	YJR063W	99	0
SPGP0AE00510	YCL016C	99	0
SPGP0G00440	YJR116W	100	0
SPGP0DE00840	YAR029W	98	0
SPGP0K01670	YOR003W	99	0
SPGP0F00830	YGR206W	98	0
SPGP0M01920	YNL128W	99	0
SPGP0C02400	YDR016C	99	0
SPGP0G01410	YJR009C	100	0
SPGP0I02100	YER126C	100	0
SPGP0DB01660	YMR128W	99	0
SPGP0Q04820	YGL227W	99	0
SPGP0DD01060	YIL068C	99	0
SPGP0AE00120	YCL061C	99	0
SPGP0C00300	YDL220C	99	0
SPGP0DC01910	YBR087W	99	0
SPGP0C03370	YDR121W	98	1
SPGP0DD00530	YIL125W	99	0
SPGP0C01990	YDL033C	100	0
SPGP0I01860	YER100W	99	0
SPGP0F01470	YGR135W	99	0
SPGP0F00490	YGR244C	99	0
SPGP0DB01520	YMR143W	100	0
SPGP0DC03150	YBR225W	99	0
SPGP0K00280	YOL143C	99	0
SPGP0G00650	YJR096W	99	0
SPGP0C02820	YDR063W	99	0
SPGP0I00930	YER013W	99	0
SPGP0DC00300	YBL085W	99	0
SPGP0DC00870	YBL023C	99	0
SPGP0C02790	YDR060W	99	0
SPGP0DB02460	YMR040W	100	0
SPGP0G03260	YJL204C	99	0
SPGP0G01710	YJL029C	99	0
SPGP0G03320	YJL210W	99	0
SPGP0DB03190	YML035C	99	0
SPGP0M01370	YNL190W	99	0
SPGP0D00240	YPR057W	99	0
SPGP0AE00370	YCL033C	99	0
SPGP0DB01040	YMR193W	99	0
SPGP0C00690	YDL178W	99	0
SPGP0V01920	YHR142W	100	0
SPGP0V01680	YHR117W	99	0
SPGP0C00180	YDL234C	99	0
SPGP0DC02650	YBR169C	99	0
SPGP0F03600	YGL106W	99	0
SPGP0M00470	YNL290W	100	0
SPGP0AE01190	YCR063W	99	0
SPGP0G00400	YJR121W	99	0
SPGP0M00340	YNL305C	99	0
SPGP0DB00310	YMR266W	99	0
SPGP0D00360	YPR042C	99	0
SPGP0C02530	YDR030C	99	0
SPGP0F02970	YGL033W	99	0
SPGP0F03540	YGL099W	99	0
SPGP0DC02220	YBR123C	99	0
SPGP0U01500	YPL195W	81	1
SPGP0K02050	YOR045W	99	0
SPGP0G02810	YJL153C	99	0
SPGP0K02710	YOR120W	99	0
SPGP0I00260	YEL056W	99	0
SPGP0M00530	YNL283C	99	0
SPGP0V01280	YHR078W	99	0
SPGP0C01900	YDL045W-A	99	0
SPGP0G01800	YJL039C	99	0
SPGP0DD01700	YIR003W	99	0
SPGP0K02280	YOR073W	99	0
SPGP0DE00520	YAL019W	99	0
SPGP0M01000	YNL232W	99	0
SPGP0C01610	YDL078C	99	0
SPGP0C01240	YDL116W	99	0
SPGP0M03560	YNR048W	99	0
SPGP0K00760	YOL093W	99	0
SPGP0K01060	YOL062C	99	0
SPGP0F02510	YGR017W	99	0
SPGP0M00130	YNL328C	99	0
SPGP0DD01840	YIR017C	100	0
SPGP0F01510	YGR131W	99	0
SPGP0G02380	YJL103C	99	0
SPGP0M00840	YNL249C	99	0
SPGP0G02920	YJL164C	99	0
SPGP0G02430	YJL109C	99	0
SPGP0V00240	YHL029C	99	0
SPGP0C03460	YDR130C	99	1
SPGP0I01270	YER045C	99	0
SPGP0F02460	YGR024C	100	0
SPGP0F02160	YGR059W	99	0
SPGP0V01860	YHR136C	99	0
SPGP0I00900	YER010C	100	0
SPGP0G01360	YJR013W	99	0
SPGP0K02330	YOR078W	99	0
SPGP0M00200	YNL320W	99	0
SPGP0G02650	YJL133C-A	99	0
SPGP0K00660	YOL104C	99	0
SPGP0M01490	YNL176C	99	0
SPGP0F02130	YGR062C	99	0
SPGP0F04140	YGL166W	99	0
SPGP0DB02320	YMR059W	99	0
SPGP0G01590	YJL011C	100	0
SPGP0C03200	YDR103W	99	0
SPGP0AE00970	YCR034W	100	0
SPGP0I01050	YER024W	99	0
SPGP0M01940	YNL126W	99	0
SPGP0C04090	YDR198C	99	0
SPGP0AI00310	YHR192W	99	0
SPGP0K00820	YOL087C	99	0
SPGP0Q04420	YGL181W	97	3
SPGP0K01850	YOR022C	99	0
SPGP0C04920	YDR295C	99	0
SPGP0I00630	YEL019C	99	0
SPGP0Z02880	YNL301C	83	5
SPGP0M02680	YNL045W	99	0
SPGP0DB03030	YML018C	99	0
SPGP0G00870	YJR072C	99	0
SPGP0M00150	YNL326C	99	0
SPGP0C00240	YDL227C	99	0
SPGP0D00800	YPL005W	99	0
SPGP0I02470	YER167W	99	0
SPGP0F00640	YGR227W	99	0
SPGP0G02540	YJL124C	100	0
SPGP0G01780	YJL037W	99	0
SPGP0Q04480	YGL189C	100	0
SPGP0I00650	YEL017C-A	100	0
SPGP0DC02820	YBR188C	98	0
SPGP0M01550	YNL167C	99	0
SPGP0V01740	YHR123W	100	0
SPGP0I01700	YER085C	99	0
SPGP0DB02270	YMR064W	99	0
SPGP0C04080	YDR197W	99	0
SPGP0I02500	YER170W	99	0
SPGP0DB03250	YML043C	99	0
SPGP0I02260	YER145C	97	3
SPGP0Q04840	YGL229C	99	0
SPGP0D00740	YPR002W	99	0
SPGP0M02710	YNL041C	99	0
SPGP0K01990	YOR038C	99	0
SPGP0M03570	YNR049C	100	0
SPGP0C01430	YDL097C	99	0
SPGP0DB01880	YMR106C	99	0
SPGP0DC01220	YBR015C	99	0
SPGP0DD00630	YIL115C	99	0
SPGP0M01260	YNL202W	99	0
SPGP0C04630	YDR261C	99	0
SPGP0DC02790	YBR185C	99	0
SPGP0DB02070	YMR086W	99	0
SPGP0DC02690	YBR173C	99	0
SPGP0D00520	YPR025C	99	0
SPGP0G02160	YJL080C	99	0
SPGP0G00120	YJR150C	99	0
SPGP0K01520	YOL013C	99	0
SPGP0DB01780	YMR116C	99	0
SPGP0DC02780	YBR184W	99	0
SPGP0C02490	YDR025W	97	3
SPGP0DC03270	YBR238C	99	0
SPGP0DC02580	YBR162W-A	99	0
SPGP0G01830	YJL043W	99	0
SPGP0K00400	YOL130W	99	0
SPGP0DB02610	YMR025W	99	0
SPGP0V02070	YHR157W	99	0
SPGP0DD00350	YIL144W	99	0
SPGP0M03510	YNR043W	99	0
SPGP0F02230	YGR052W	99	0
SPGP0C01550	YDL084W	99	0
SPGP0K01290	YOL039W	100	0
SPGP0V00430	YHL010C	99	0
SPGP0DB01250	YMR171C	99	0
SPGP0AE00410	YCL029C	99	0
SPGP0M02570	YNL056W	99	0
SPGP0F01280	YGR157W	99	0
SPGP0C02670	YDR046C	99	0
SPGP0DC00570	YBL052C	99	0
SPGP0DD01540	YIL013C	99	0
SPGP0V01130	YHR063C	99	0
SPGP0DB00780	YMR217W	99	0
SPGP0V00670	YHR014W	99	0
SPGP0C01100	YDL131W	99	0
SPGP0K02360	YOR081C	99	0
SPGP0G00360	YJR125C	99	0
SPGP0F00850	YGR204W	99	0
SPGP0V01670	YHR116W	100	0
SPGP0M02310	YNL084C	99	0
SPGP0G01210	YJR035W	99	0
SPGP0K01510	YOL014W	93	0
SPGP0K00210	YOL151W	98	0
SPGP0F02930	YGL029W	100	0
SPGP0G01520	YJL002C	99	0
SPGP0DC02230	YBR125C	99	0
SPGP0G03390	YJL218W	99	0
SPGP0DB03530	YML072C	99	0
SPGP0C03070	YDR087C	99	0
SPGP0DB00120	YMR285C	99	0
SPGP0DB03430	YML062C	99	0
SPGP0DE00620	YAL009W	99	0
SPGP0C03580	YDR144C	99	0
SPGP0V01490	YHR098C	99	0
SPGP0DB02720	YMR014W	99	0
SPGP0K02080	YOR048C	99	0
SPGP0DB02450	YMR041C	100	0
SPGP0G03020	YJL176C	99	0
SPGP0M02910	YNL031C	100	0
SPGP0DB03390	YML058W-A	100	0
SPGP0D00300	YPR049C	99	0
SPGP0F00620	YGR230W	99	0
SPGP0K00180	YOL154W	99	0
SPGP0K00470	YOL123W	99	0
SPGP0K01180	YOL051W	98	2
SPGP0M03040	YNL006W	99	0
SPGP0DE00180	YAL054C	99	0
SPGP0M01640	YNL159C	99	0
SPGP0I02670	YER187W	92	0
SPGP0DC02070	YBR107C	99	0
SPGP0F02660	YGR001C	99	0
SPGP0G02500	YJL118W	99	0
SPGP0DB02230	YMR068W	100	0
SPGP0DC03200	YBR231C	99	0
SPGP0DC00800	YBL029W	99	0
SPGP0V02120	YHR162W	99	0
SPGP0V00720	YHR020W	99	0
SPGP0I00910	YER011W	94	0
SPGP0DB00270	YMR270C	99	0
SPGP0C00250	YDL226C	99	0
SPGP0C00520	YDL198C	99	0
SPGP0F01910	YGR088W	99	0
SPGP0DC03670	YBR279W	100	0
SPGP0C04110	YDR201W	100	0
SPGP0C04560	YDR254W	99	0
SPGP0M01630	YNL160W	99	0
SPGP0G00930	YJR065C	99	0
SPGP0AE01220	YCR067C	99	0
SPGP0F01700	YGR110W	99	0
SPGP0DD00730	YIL105C	99	0
SPGP0I00410	YEL041W	99	0
SPGP0D00440	YPR033C	99	0
SPGP0M00540	YNL282W	100	0
SPGP0G02570	YJL127C	99	0
SPGP0AI00340	YHR189W	99	0
SPGP0V01500	YHR099W	99	0
SPGP0G00460	YJR113C	99	0
SPGP0DD00740	YIL104C	100	0
SPGP0C00380	YDL212W	99	0
SPGP0V00880	YHR036W	99	0
SPGP0C04400	YDR236C	99	0
SPGP0C01690	YDL069C	100	0
SPGP0F03250	YGL066W	99	1
SPGP0DD00880	YIL090W	99	0
SPGP0K02170	YOR060C	99	0
SPGP0I02080	YER124C	99	0
SPGP0F01360	YGR148C	99	0
SPGP0C02800	YDR061W	99	0
SPGP0F02560	YGR012W	99	0
SPGP0M02970	YNL014W	99	0
SPGP0C04010	YDR189W	99	0
SPGP0I00520	YEL029C	99	0
SPGP0DC01880	YBR085W	99	0
SPGP0DC02940	YBR201W	99	0
SPGP0F01490	YGR133W	99	0
SPGP0DB01240	YMR172W	99	0
SPGP0C01340	YDL106C	99	0
SPGP0DD00390	YIL139C	99	0
SPGP0DC00320	YBL082C	99	0
SPGP0AE00330	YCL037C	100	0
SPGP0DC00620	YBL046W	97	2
SPGP0DB02240	YMR067C	99	0
SPGP0DB00990	YMR197C	100	0
SPGP0G01730	YJL031C	99	0
SPGP0V01530	YHR102W	99	0
SPGP0DB01430	YMR153W	99	0
SPGP0C03050	YDR085C	98	0
SPGP0C02550	YDR032C	99	0
SPGP0C04650	YDR263C	99	0
SPGP0V01660	YHR115C	99	0
SPGP0DC02480	YBR153W	99	0
SPGP0AE00310	YCL039W	99	0
SPGP0DB01060	YMR191W	99	0
SPGP0I00460	YEL036C	99	0
SPGP0G00270	YJR135C	99	0
SPGP0DC02670	YBR171W	99	0
SPGP0DD00790	YIL099W	99	0
SPGP0DD01090	YIL065C	100	0
SPGP0C02330	YDR007W	100	0
SPGP0F00270	YGR268C	99	0
SPGP0F01970	YGR082W	99	0
SPGP0AE01200	YCR065W	99	0
SPGP0G00380	YJR123W	99	0
SPGP0I00680	YEL015W	99	0
SPGP0DB00330	YMR264W	100	0
SPGP0DB00680	YMR227C	99	0
SPGP0DB00350	YMR262W	99	0
SPGP0D00260	YPR055W	99	0
SPGP0V01940	YHR143W-A	100	0
SPGP0K01940	YOR033C	99	0
SPGP0G02800	YJL151C	99	0
SPGP0DC02240	YBR126C	99	0
SPGP0G01230	YJR033C	99	0
SPGP0M00770	YNL256W	99	0
SPGP0DB00480	YMR247C	99	0
SPGP0C02110	YDL018C	99	0
SPGP0DC01280	YBR021W	99	0
SPGP0D00600	YPR017C	99	0
SPGP0K02030	YOR043W	99	0
SPGP0K02770	YOR127W	99	0
SPGP0V00800	YHR028C	99	0
SPGP0F02550	YGR013W	99	0
SPGP0DC02570	YBR162C	99	0
SPGP0M00450	YNL292W	99	0
SPGP0K02270	YOR071C	99	0
SPGP0D01040	YPL030W	99	0
SPGP0K01130	YOL055C	100	0
SPGP0M03500	YNR041C	99	0
SPGP0M03230	YNR015W	99	0
SPGP0F03550	YGL100W	99	0
SPGP0I00280	YEL054C	100	0
SPGP0DC00150	YBL102W	99	0
SPGP0K01900	YOR028C	99	0
SPGP0K01080	YOL060C	99	0
SPGP0C01300	YDL110C	100	0
SPGP0M02430	YNL072W	99	0
SPGP0C04970	YDR300C	99	0
SPGP0DE00870	YAR035W	99	0
SPGP0DD01820	YIR015W	99	0
SPGP0DC00520	YBL058W	98	0
SPGP0I00950	YER015W	99	0
SPGP0K01010	YOL067C	99	0
SPGP0G02410	YJL106W	99	0
SPGP0DE00540	YAL017W	99	0
SPGP0M02370	YNL078W	99	0
SPGP0M03120	YNR003C	100	0
SPGP0C03440	YDR128W	99	0
SPGP0C03190	YDR101C	99	0
SPGP0I01210	YER040W	99	0
SPGP0C04220	YDR216W	99	0
SPGP0V01800	YHR131C	99	0
SPGP0DB02400	YMR048W	98	1
SPGP0I00920	YER012W	99	0
SPGP0F02040	YGR074W	99	0
SPGP0D00320	YPR047W	99	0
SPGP0DB03240	YML042W	99	0
SPGP0DC00270	YBL088C	99	0
SPGP0C03220	YDR105C	99	0
SPGP0AE00950	YCR032W	99	0
SPGP0AI00370	YHR186C	99	0
SPGP0V00980	YHR046C	99	0
SPGP0C03990	YDR186C	99	0
SPGP0F00720	YGR217W	99	0
SPGP0M01470	YNL178W	99	0
SPGP0F03340	YGL078C	99	0
SPGP0C01590	YDL080C	99	0
SPGP0K00840	YOL086C	99	0
SPGP0C04940	YDR297W	99	0
SPGP0I02280	YER147C	99	0
SPGP0K00590	YOL110W	99	0
SPGP0AI00330	YHR190W	99	0
SPGP0Q04570	YGL198W	99	0
SPGP0M00950	YNL238W	99	0
SPGP0M03240	YNR016C	99	0
SPGP0M00220	YNL317W	99	0
SPGP0DD00270	YIL152W	99	1
SPGP0I00510	YEL030W	99	0
SPGP0AI00450	YHR178W	99	0
SPGP0G00810	YJR078W	99	0
SPGP0U02130	YPL260W	99	0
SPGP0DC01690	YBR065C	99	0
SPGP0I00670	YEL016C	99	0
SPGP0G03100	YJL185C	99	0
SPGP0Q04970	YGL244W	99	0
SPGP0DC02800	YBR186W	99	0
SPGP0I01720	YER087W	99	0
SPGP0DB02380	YMR052W	99	0
SPGP0C04060	YDR195W	99	0
SPGP0F01950	YGR084C	99	0
SPGP0I02290	YER148W	100	0
SPGP0I02560	YER176W	99	0
SPGP0C05120	YDR315C	100	0
SPGP0K01640	YOL001W	99	0
SPGP0F02910	YGL027C	99	0
SPGP0C05020	YDR305C	99	0
SPGP0M00780	YNL255C	99	0
SPGP0M01280	YNL200C	99	0
SPGP0DC01200	YBR012C	99	0
SPGP0K01160	YOL052C-A	99	0
SPGP0Q04600	YGL202W	99	0
SPGP0C04610	YDR259C	99	0
SPGP0I00580	YEL023C	99	0
SPGP0G01880	YJL048C	99	0
SPGP0F01930	YGR086C	99	0
SPGP0C04600	YDR258C	100	0
SPGP0G00540	YJR107W	99	0
SPGP0DB01390	YMR157C	99	0
SPGP0G01450	YJR005C-A	100	0
SPGP0G00100	YJL219W	98	0
SPGP0DC02620	YBR166C	99	0
SPGP0K01500	YOL015W	99	0
SPGP0DE00470	YAL024C	99	0
SPGP0AE00780	YCR017C	99	0
SPGP0D00980	YPL023C	99	0
SPGP0DB02050	YMR088C	99	0
SPGP0I01110	YER030W	99	0
SPGP0C02470	YDR023W	99	0
SPGP0DC00860	YBL024W	99	0
SPGP0DD00370	YIL142W	99	0
SPGP0F04020	YGL153W	99	0
SPGP0V02050	YHR155W	99	0
SPGP0I01980	YER113C	99	0
SPGP0C03540	YDR140W	100	0
SPGP0K01320	YOL034W	99	0
SPGP0DB01500	YMR145C	99	0
SPGP0F01060	YGR181W	99	0
SPGP0AE00430	YCL027W	99	0
SPGP0AI00320	YHR191C	100	0
SPGP0C01940	YDL042C	99	0
SPGP0C01980	YDL035C	99	0
SPGP0DD01560	YIL010W	99	0
SPGP0DC00590	YBL050W	99	0
SPGP0F02670	YGL001C	99	0
SPGP0F04110	YGL162W	99	0
SPGP0G00970	YJR061W	99	0
SPGP0K02340	YOR079C	99	0
SPGP0K02690	YOR118W	100	0
SPGP0M02830	YNL023C	99	0
SPGP0DC01970	YBR095C	99	0
SPGP0V01650	YHR114W	99	0
SPGP0V01120	YHR062C	99	0
SPGP0V01320	YHR081W	100	0
SPGP0M02550	YNL059C	99	0
SPGP0DC01120	YBR004C	99	0
SPGP0K00270	YOL144W	97	2
SPGP0DB01840	YMR110C	99	0
SPGP0C04590	YDR257C	100	0
SPGP0DB03510	YML070W	99	0
SPGP0DE00220	YAL048C	99	0
SPGP0G01500	YJR001W	99	0
SPGP0DB00100	YMR287C	99	0
SPGP0F04120	YGL163C	99	0
SPGP0K02520	YOR099W	99	0
SPGP0DB01150	YMR181C	99	0
SPGP0M02880	YNL027W	99	0
SPGP0M02330	YNL082W	99	0
SPGP0DD00210	YIL157C	99	0
SPGP0G02970	YJL170C	99	0
SPGP0C00840	YDL160C-A	100	0
SPGP0DC03190	YBR230C	99	0
SPGP0AE01400	YCR088W	99	0
SPGP0DB02430	YMR043W	99	1
SPGP0F00600	YGR232W	99	0
SPGP0DC03220	YBR233W-A	99	0
SPGP0V00520	YHR001W	99	0
SPGP0V00290	YHL024W	99	0
SPGP0DE00480	YAL023C	99	0
SPGP0V01110	YHR061C	99	0
SPGP0AE00890	YCR026C	99	0
SPGP0C00860	YDL159W	99	0
SPGP0DD00810	YIL097W	99	0
SPGP0F00970	YGR192C	99	0
SPGP0DD01800	YIR013C	99	0
SPGP0F02640	YGR003W	99	0
SPGP0C02900	YDR071C	100	0
SPGP0DC02050	YBR105C	99	0
SPGP0M02960	YNL015W	100	0
SPGP0Q04740	YGL220W	99	0
SPGP0D01030	YPL029W	99	0
SPGP0G02880	YJL160C	99	0
SPGP0DB03480	YML067C	99	0
SPGP0V00740	YHR022C	97	0
SPGP0G00910	YJR067C	99	0
SPGP0U02180	YPL266W	99	0
SPGP0DC01590	YBR055C	99	0
SPGP0DB01810	YMR113W	99	0
SPGP0F03890	YGL138C	99	0
SPGP0U01980	YPL246C	99	0
SPGP0C00740	YDL173W	99	0
SPGP0DB01220	YMR174C	100	0
SPGP0DY00100	YNL334C	98	0
SPGP0D00910	YPL016W	99	0
SPGP0I00160	YEL066W	99	0
SPGP0M02220	YNL094W	99	0
SPGP0G01050	YJR053W	99	0
SPGP0Q05030	YGL250W	99	0
SPGP0K01870	YOR025W	99	0
SPGP0C02420	YDR018C	99	0
SPGP0I01400	YER056C	97	0
SPGP0I01150	YER034W	99	0
SPGP0DX00630	YML078W	87	0
SPGP0K00580	YOL111C	99	0
SPGP0DC02110	YBR111C	99	0
SPGP0DC00750	YBL033C	99	0
SPGP0DD01360	YIL034C	100	0
SPGP0F01720	YGR108W	99	0
SPGP0DC01420	YBR037C	99	0
SPGP0DD01020	YIL072W	99	0
SPGP0I02170	YER134C	100	0
SPGP0M00560	YNL280C	99	0
SPGP0AI00240	YHR199C	99	0
SPGP0F00410	YGR252W	99	0
SPGP0DC01940	YBR091C	99	0
SPGP0D00420	YPR035W	100	0
SPGP0C00400	YDL210W	99	0
SPGP0C02860	YDR067C	99	0
SPGP0DD01790	YIR012W	99	0
SPGP0DD00570	YIL121W	99	0
SPGP0DB00560	YMR239C	99	0
SPGP0C01360	YDL104C	99	0
SPGP0DD01380	YIL031W	100	0
SPGP0DC03120	YBR221C	99	0
SPGP0M01210	YNL209W	99	0
SPGP0M03010	YNL009W	99	0
SPGP0F03640	YGL111W	99	0
SPGP0DB01940	YMR099C	100	0
SPGP0G01970	YJL057C	99	0
SPGP0G01750	YJL034W	99	0
SPGP0C02880	YDR069C	99	0
SPGP0G00290	YJR133W	99	0
SPGP0M02500	YNL065W	99	0
SPGP0C01120	YDL129W	99	0
SPGP0V01640	YHR113W	99	0
SPGP0DC02610	YBR165W	99	0
SPGP0I00440	YEL038W	99	0
SPGP0DD00770	YIL102C	100	0
SPGP0C00730	YDL174C	99	0
SPGP0C01810	YDL055C	99	0
SPGP0C02360	YDR012W	99	0
SPGP0K00120	YOL159C	97	0
SPGP0DB02980	YML013W	99	0
SPGP0I02630	YER183C	99	0
SPGP0F01990	YGR080W	99	0
SPGP0C02280	YDR002W	100	0
SPGP0DB02670	YMR019W	99	0
SPGP0DC00960	YBL014C	99	0
SPGP0I00660	YEL017W	99	0
SPGP0F00290	YGR266W	99	0
SPGP0DB01340	YMR162C	99	0
SPGP0C01760	YDL060W	99	0
SPGP0U01990	YPL247C	99	0
SPGP0F03090	YGL048C	99	0
SPGP0G02850	YJL157C	99	0
SPGP0F02170	YGR058W	98	2
SPGP0DC02260	YBR129C	99	0
SPGP0G01250	YJR031C	99	0
SPGP0F01120	YGR174C	98	0
SPGP0F00200	YGR276C	99	0
SPGP0DC02040	YBR104W	100	0
SPGP0DB02870	YML001W	99	0
SPGP0DC01840	YBR081C	99	0
SPGP0DC03050	YBR213W	99	0
SPGP0C02130	YDL015C	99	0
SPGP0V00780	YHR026W	99	0
SPGP0K02750	YOR125C	99	0
SPGP0F00470	YGR246C	99	0
SPGP0F02110	YGR065C	99	0
SPGP0M01790	YNL141W	99	0
SPGP0K01880	YOR026W	99	0
SPGP0I00390	YEL043W	99	0
SPGP0DC02540	YBR159W	99	0
SPGP0T00400	YPL273W	99	0
SPGP0M00430	YNL294C	99	0
SPGP0K02320	YOR077W	99	0
SPGP0DD01730	YIR006C	99	0
SPGP0G00200	YJR141W	99	0
SPGP0DB02590	YMR027W	99	0
SPGP0M03210	YNR013C	99	0
SPGP0C01280	YDL112W	99	0
SPGP0C04990	YDR302W	99	0
SPGP0V01350	YHR084W	99	0
SPGP0M03390	YNR032W	99	0
SPGP0V01820	YHR132W-A	99	0
SPGP0DC00500	YBL059C-A	99	0
SPGP0G02020	YJL062W	99	0
SPGP0V00280	YHL025W	99	0
SPGP0F02430	YGR028W	99	0
SPGP0V00190	YHL034C	99	0
SPGP0DE00560	YAL015C	99	0
SPGP0V01850	YHR135C	99	0
SPGP0G02700	YJL139C	99	0
SPGP0Q04800	YGL226W	99	0
SPGP0C03420	YDR126W	99	0
SPGP0V01570	YHR106W	99	0
SPGP0V01220	YHR072W-A	100	0
SPGP0I01090	YER028C	98	1
SPGP0D00960	YPL021W	99	0
SPGP0F03300	YGL073W	99	0
SPGP0I00940	YER014W	99	0
SPGP0G00680	YJR094C	100	0
SPGP0G03090	YJL184W	99	0
SPGP0G02470	YJL115W	99	0
SPGP0F04180	YGL171W	99	0
SPGP0C01720	YDL065C	99	0
SPGP0D00350	YPR043W	100	0
SPGP0K00700	YOL100W	99	0
SPGP0F01140	YGR172C	99	0
SPGP0DE00350	YAL035W	99	0
SPGP0C00370	YDL213C	99	0
SPGP0U02040	YPL252C	100	0
SPGP0C04270	YDR222W	99	0
SPGP0AE00190	YCL054W	99	0
SPGP0Q04790	YGL225W	99	0
SPGP0K00860	YOL083W	99	0
SPGP0M01770	YNL145W	99	0
SPGP0I01260	YER044C-A	100	0
SPGP0C00190	YDL233W	99	0
SPGP0M00970	YNL236W	99	0
SPGP0G02690	YJL138C	99	0
SPGP0Q04920	YGL238W	99	0
SPGP0M00790	YNL254C	99	0
SPGP0DB03070	YML022W	99	0
SPGP0AI00470	YHR176W	99	0
SPGP0DB02620	YMR024W	100	0
SPGP0G00830	YJR076C	99	0
SPGP0M00180	YNL322C	99	0
SPGP0Q00140	YGR289C	98	0
SPGP0DC01360	YBR030W	99	0
SPGP0DC02190	YBR120C	100	0
SPGP0I01750	YER089C	99	0
SPGP0DC02860	YBR193C	99	0
SPGP0C04320	YDR227W	99	0
SPGP0G03120	YJL187C	99	0
SPGP0M00390	YNL299W	99	0
SPGP0M01510	YNL173C	99	0
SPGP0M03450	YNR036C	100	0
SPGP0C00990	YDL143W	99	0
SPGP0I02540	YER174C	99	0
SPGP0DB03290	YML049C	99	0
SPGP0F02300	YGR042W	99	0
SPGP0C05100	YDR313C	100	0
SPGP0I00840	YER005W	99	0
SPGP0DD00380	YIL140W	99	0
SPGP0G00340	YJR127C	99	0
SPGP0M00760	YNL257C	99	0
SPGP0C03560	YDR142C	100	0
SPGP0Q04620	YGL205W	99	0
SPGP0DC02930	YBR200W	99	0
SPGP0DB02210	YMR070W	97	2
SPGP0AE01470	YCR095C	99	0
SPGP0AE01410	YCR089W	99	0
SPGP0AE00810	YCR019W	99	0
SPGP0DB03100	YML025C	99	0
SPGP0G02200	YJL084C	99	0
SPGP0G00690	YJR093C	99	0
SPGP0G00160	YJR145C	99	0
SPGP0DB01410	YMR155W	99	0
SPGP0M01030	YNL229C	99	0
SPGP0DC02550	YBR160W	99	0
SPGP0DB01740	YMR120C	99	0
SPGP0F01370	YGR147C	99	0
SPGP0DB01020	YMR194C-B	100	0
SPGP0I01130	YER032W	99	0
SPGP0C02450	YDR021W	99	0
SPGP0G03030	YJL177W	100	0
SPGP0V02030	YHR153C	99	0
SPGP0AE00960	YCR033W	99	0
SPGP0M01390	YNL188W	99	0
SPGP0DB02480	YMR038C	99	0
SPGP0DB01560	YMR138W	99	0
SPGP0DC01110	YBR003W	99	0
SPGP0F02690	YGL003C	99	0
SPGP0C01950	YDL040C	99	0
SPGP0K00780	YOL091W	99	0
SPGP0DD01580	YIL009W	99	0
SPGP0Q04930	YGL240W	100	0
SPGP0AE00160	YCL057W	99	0
SPGP0V01100	YHR060W	100	0
SPGP0Q00180	YGR286C	99	0
SPGP0M00660	YNL268W	99	0
SPGP0M02530	YNL062C	99	0
SPGP0DD00180	YIL160C	99	0
SPGP0V00120	YHL044W	98	0
SPGP0F02750	YGL010W	99	0
SPGP0K00250	YOL146W	99	0
SPGP0DB03120	YML027W	99	0
SPGP0DE00440	YAL027W	99	0
SPGP0G01560	YJL006C	99	0
SPGP0F02890	YGL025C	99	0
SPGP0DB00160	YMR281W	99	0
SPGP0DC00360	YBL078C	100	0
SPGP0F00190	YGR277C	99	0
SPGP0M03660	YNR058W	100	0
SPGP0F02440	YGR027C	99	0
SPGP0DC01950	YBR093C	99	0
SPGP0F03850	YGL134W	99	0
SPGP0DB01140	YMR183C	99	0
SPGP0DD00230	YIL156W	99	0
SPGP0F04100	YGL161C	99	0
SPGP0F00580	YGR234W	99	0
SPGP0V00500	YHL002W	99	1
SPGP0K00430	YOL127W	100	0
SPGP0M01230	YNL207W	99	0
SPGP0M00320	YNL307C	99	0
SPGP0DD01780	YIR011C	99	0
SPGP0F01350	YGR149W	99	0
SPGP0G02790	YJL149W	99	0
SPGP0Q04590	YGL201C	99	0
SPGP0C00560	YDL193W	99	0
SPGP0G02860	YJL158C	100	0
SPGP0V00760	YHR024C	100	0
SPGP0DE00600	YAL011W	99	0
SPGP0C01580	YDL081C	100	0
SPGP0DC01760	YBR072W	99	0
SPGP0F01740	YGR105W	100	0
SPGP0D00680	YPR008W	99	0
SPGP0F00320	YGR262C	99	0
SPGP0G01850	YJL045W	99	0
SPGP0DC03280	YBR239C	99	0
SPGP0M02290	YNL086W	99	0
SPGP0D00850	YPL010W	100	0
SPGP0G02990	YJL172W	99	0
SPGP0M02470	YNL068C	99	0
SPGP0I01170	YER036C	99	0
SPGP0M02650	YNL048W	99	0
SPGP0C00570	YDL192W	99	0
SPGP0C00970	YDL145C	99	0
SPGP0I01510	YER066W	100	0
SPGP0DB02860	YMR001C	99	0
SPGP0AE01080	YCR046C	99	0
SPGP0F00430	YGR250C	99	0
SPGP0DD01000	YIL074C	99	0
SPGP0AI00220	YHR200W	100	0
SPGP0I02150	YER131W	100	0
SPGP0I02550	YER175C	99	0
SPGP0Q04630	YGL206C	99	0
SPGP0DE00410	YAL030W	99	0
SPGP0DD00840	YIL094C	99	0
SPGP0M03720	YNR064C	100	0
SPGP0DD00690	YIL109C	99	0
SPGP0G02330	YJL098W	99	0
SPGP0C01160	YDL125C	100	0
SPGP0F03430	YGL087C	100	0
SPGP0C02170	YDL010W	99	0
SPGP0M01980	YNL122C	99	0
SPGP0D00390	YPR037C	100	0
SPGP0F00330	YGR261C	99	0
SPGP0K02570	YOR106W	99	0
SPGP0K00410	YOL129W	99	0
SPGP0M01180	YNL212W	99	0
SPGP0C01150	YDL126C	99	0
SPGP0K01820	YOR020C	100	0
SPGP0M02480	YNL067W	99	0
SPGP0F03590	YGL105W	99	0
SPGP0C01570	YDL082W	99	0
SPGP0AE01040	YCR042C	99	0
SPGP0G01980	YJL058C	99	0
SPGP0DE00880	YAR042W	99	0
SPGP0AE00130	YCL059C	99	0
SPGP0D00650	YPR010C-A	99	0
SPGP0DB01460	YMR149W	100	0
SPGP0I00740	YEL006W	99	0
SPGP0DD00430	YIL135C	99	0
SPGP0C01380	YDL102W	99	0
SPGP0DC02630	YBR167C	99	0
SPGP0F03660	YGL113W	99	0
SPGP0F03480	YGL093W	99	0
SPGP0G02560	YJL126W	99	0
SPGP0DB02150	YMR076C	99	0
SPGP0G01950	YJL055W	100	0
SPGP0AE00920	YCR028C-A	100	0
SPGP0G01770	YJL036W	99	0
SPGP0AI00490	YHR174W	100	0
SPGP0C03780	YDR167W	100	0
SPGP0G00310	YJR131W	99	0
SPGP0V01950	YHR144C	99	0
SPGP0V00420	YHL011C	99	0
SPGP0F02590	YGR008C	99	0
SPGP0V01620	YHR111W	99	0
SPGP0I00420	YEL040W	99	0
SPGP0AE00680	YCR006C	99	0
SPGP0C01830	YDL053C	99	0
SPGP0DC00940	YBL016W	99	0
SPGP0G00570	YJR104C	100	0
SPGP0F00300	YGR264C	99	0
SPGP0C04540	YDR252W	99	0
SPGP0F02250	YGR048W	99	0
SPGP0F01100	YGR177C	99	0
SPGP0K02630	YOR112W	99	0
SPGP0C02150	YDL013W	99	0
SPGP0DC00650	YBL042C	99	0
SPGP0DB03310	YML051W	100	0
SPGP0DB00800	YMR215W	99	0
SPGP0DB00370	YMR260C	99	0
SPGP0V01300	YHR079C-A	100	0
SPGP0C01460	YDL092W	99	0
SPGP0V01290	YHR079C	99	0
SPGP0K01330	YOL033W	99	0
SPGP0AI00300	YHR193C	100	0
SPGP0F01130	YGR173W	99	0
SPGP0V01590	YHR108W	99	0
SPGP0DB00260	YMR271C	99	0
SPGP0M02270	YNL088W	99	0
SPGP0C01970	YDL036C	99	0
SPGP0K02550	YOR103C	98	0
SPGP0M03270	YNR019W	99	0
SPGP0AI00420	YHR181W	99	0
SPGP0V01370	YHR086W	99	0
SPGP0DE00850	YAR031W	96	0
SPGP0K00680	YOL102C	99	0
SPGP0DC02850	YBR192W	99	0
SPGP0V00260	YHL027W	99	0
SPGP0I01930	YER107C	99	0
SPGP0C03400	YDR124W	99	0
SPGP0C03150	YDR097C	99	0
SPGP0F01180	YGR169C	99	0
SPGP0M03490	YNR040W	99	0
SPGP0DC01980	YBR096W	99	0
SPGP0M03050	YNL005C	99	0
SPGP0DD01410	YIL026C	99	0
SPGP0G02450	YJL111W	99	0
SPGP0C01700	YDL067C	99	0
SPGP0DE00380	YAL033W	99	0
SPGP0K02740	YOR124C	99	0
SPGP0Q00160	YGR288W	99	0
SPGP0I01940	YER109C	99	0
SPGP0C04290	YDR224C	100	0
SPGP0U02060	YPL254W	99	0
SPGP0K00880	YOL081W	99	0
SPGP0M01750	YNL147W	100	0
SPGP0DB01000	YMR196W	99	0
SPGP0I00530	YEL028W	99	0
SPGP0K00690	YOL101C	99	0
SPGP0C00170	YDL235C	99	0
SPGP0M00910	YNL242W	99	0
SPGP0I00790	YEL001C	99	0
SPGP0I00320	YEL050C	99	0
SPGP0AI00410	YHR182W	99	0
SPGP0I02700	YPR204W	99	0
SPGP0G00140	YJR148W	99	0
SPGP0DB03050	YML020W	99	0
SPGP0F03910	YGL140C	99	0
SPGP0K01930	YOR032C	99	0
SPGP0DC01380	YBR033W	99	0
SPGP0I01610	YER075C	99	0
SPGP0M00880	YNL245C	100	0
SPGP0DC02840	YBR191W	99	0
SPGP0Q04390	YGL178W	99	0
SPGP0G03140	YJL190C	99	0
SPGP0C04380	YDR234W	99	0
SPGP0D01050	YPL031C	99	0
SPGP0F01680	YGR112W	99	0
SPGP0C00710	YDL176W	99	0
SPGP0V00360	YHL017W	99	0
SPGP0M03420	YNR034W	99	0
SPGP0DC03710	YBR283C	99	0
SPGP0C01850	YDL051W	99	0
SPGP0DZ02350	YFL058W	88	1
SPGP0D00580	YPR019W	99	0
SPGP0K01680	YOR004W	99	0
SPGP0F02950	YGL031C	100	0
SPGP0DC02960	YBR202W	99	0
SPGP0Q04640	YGL207W	99	0
SPGP0F00880	YGR201C	99	0
SPGP0M01530	YNL169C	100	0
SPGP0DB02890	YML004C	99	0
SPGP0C04840	YDR286C	99	0
SPGP0M00820	YNL251C	99	0
SPGP0M02260	YNL090W	99	0
SPGP0DC01990	YBR097W	99	0
SPGP0V02010	YHR151C	99	0
SPGP0C01210	YDL120W	99	0
SPGP0G02110	YJL072C	99	0
SPGP0I02490	YER169W	99	0
SPGP0DB01760	YMR118C	99	0
SPGP0C04120	YDR202C	99	0
SPGP0G01890	YJL049W	99	0
SPGP0DB02090	YMR083W	99	0
SPGP0C02430	YDR019C	99	0
SPGP0DD01610	YIL006W	99	0
SPGP0F03560	YGL101W	99	0
SPGP0G03370	YJL216C	96	0
SPGP0EX00250	YDR342C	88	0
SPGP0Q04890	YGL234W	99	0
SPGP0Q05110	YGL258W	99	0
SPGP0DB02100	YMR081C	99	0
SPGP0K01040	YOL064C	99	0
SPGP0V00690	YHR017W	99	0
SPGP0DD02010	YIR035C	100	0
SPGP0DE00290	YAL041W	99	0
SPGP0C02380	YDR014W	99	0
SPGP0G01090	YJR049C	99	0
SPGP0F03170	YGL058W	99	1
SPGP0DC03680	YBR280C	99	0
SPGP0G01540	YJL004C	99	0
SPGP0F00370	YGR256W	99	0
SPGP0DB00490	YMR246W	99	0
SPGP0K02650	YOR114W	99	0
SPGP0AE00470	YCL024W	99	0
SPGP0K01470	YOL018C	99	0
SPGP0DB01540	YMR140W	100	0
SPGP0C04710	YDR270W	99	0
SPGP0M02040	YNL115C	99	0
SPGP0DB03060	YML021C	99	0
SPGP0F02490	YGR020C	99	0
SPGP0M02510	YNL064C	99	0
SPGP0F03800	YGL128C	99	0
SPGP0K01150	YOL053W	99	0
SPGP0M00630	YNL272C	99	0
SPGP0DB01800	YMR114C	99	0
SPGP0DC02320	YBR136W	99	0
SPGP0DB02640	YMR022W	100	0
SPGP0DW00120	YCR102C	99	0
SPGP0DB00140	YMR283C	99	0
SPGP0DB00630	YMR232W	99	0
SPGP0M02990	YNL011C	100	0
SPGP0M03640	YNR056C	99	0
SPGP0DD00590	YIL119C	98	1
SPGP0V01160	YHR066W	99	0
SPGP0DE00670	YAL002W	99	0
SPGP0DD00250	YIL154C	99	0
SPGP0F03870	YGL136C	99	0
SPGP0DB01120	YMR185W	99	0
SPGP0C01890	YDL046W	99	0
SPGP0F02260	YGR047C	99	0
SPGP0AE01110	YCR051W	99	0
SPGP0DD01280	YIL042C	99	0
SPGP0V00560	YHR004C	99	0
SPGP0DB02630	YMR023C	99	0
SPGP0K00450	YOL125W	99	0
SPGP0G00500	YJR110W	99	0
SPGP0M03160	YNR008W	99	0
SPGP0K01100	YOL058W	99	0
SPGP0F02600	YGR007W	99	0
SPGP0K01400	YOL025W	99	0
SPGP0V02150	YHR165C	99	0
SPGP0DC02090	YBR109C	99	0
SPGP0C00540	YDL195W	99	0
SPGP0DC00790	YBL029C-A	100	0
SPGP0G02840	YJL156C	99	0
SPGP0M03290	YNR021W	99	0
SPGP0D00130	YPR070W	100	0
SPGP0M03020	YNL008C	99	0
SPGP0DB01260	YMR170C	99	0
SPGP0I01370	YER053C-A	100	0
SPGP0DC01740	YBR070C	99	0
SPGP0V01780	YHR128W	100	0
SPGP0AE01420	YCR090C	99	0
SPGP0C02030	YDL028C	99	0
SPGP0D01080	YPL034W	99	0
SPGP0DC01130	YBR005W	99	0
SPGP0F01760	YGR103W	99	1
SPGP0I01410	YER056C-A	100	0
SPGP0I00890	YER009W	100	0
SPGP0G02150	YJL078C	99	0
SPGP0AE00300	YCL040W	99	0
SPGP0G02210	YJL085W	99	0
SPGP0C03360	YDR120C	99	0
SPGP0DC03520	YBR262C	100	0
SPGP0DC00710	YBL037W	99	0
SPGP0F03940	YGL143C	99	0
SPGP0DB02840	YMR003W	99	0
SPGP0AI00350	YHR188C	99	0
SPGP0C00810	YDL165W	99	0
SPGP0I02130	YER129W	99	0
SPGP0Q05040	YGL251C	99	0
SPGP0C01630	YDL076C	99	0
SPGP0C01140	YDL127W	99	0
SPGP0DB02390	YMR049C	99	0
SPGP0I02400	YER159C	99	0
SPGP0AI00200	YHR202W	99	0
SPGP0C04420	YDR238C	99	0
SPGP0CZ00690	YKL157W	84	0
SPGP0DC01440	YBR039W	99	0
SPGP0DD00410	YIL137C	99	0
SPGP0F03460	YGL091C	99	0
SPGP0DD01920	YIR026C	99	0
SPGP0I00400	YEL042W	100	0
SPGP0M01250	YNL204C	99	0
SPGP0V00710	YHR019C	99	0
SPGP0G01930	YJL053W	99	0
SPGP0DD01110	YIL063C	99	0
SPGP0C03760	YDR165W	99	0
SPGP0DD00170	YIL161W	99	0
SPGP0C00760	YDL170W	99	0
SPGP0DC01030	YBL006C	99	0
SPGP0DD00820	YIL096C	99	0
SPGP0DC00920	YBL018C	99	0
SPGP0I01470	YER062C	100	0
SPGP0C03520	YDR138W	99	0
SPGP0G00330	YJR129C	99	0
SPGP0G00550	YJR106W	99	0
SPGP0AI00440	YHR179W	99	0
SPGP0F02150	YGR060W	99	0
SPGP0F01160	YGR170W	99	0
SPGP0I01030	YER022W	99	0
SPGP0F02540	YGR014W	99	0
SPGP0DC03450	YBR255C-A	99	0
SPGP0DC02080	YBR108W	98	1
SPGP0DD01420	YIL024C	99	0
SPGP0DB00820	YMR213W	99	0
SPGP0F00150	YGR281W	99	0
SPGP0DB00540	YMR241W	99	0
SPGP0C02200	YDL007W	99	0
SPGP0M02230	YNL093W	99	0
SPGP0C02720	YDR052C	99	0
SPGP0DB03330	YML053C	98	1
SPGP0K01590	YOL006C	99	0
SPGP0V01960	YHR146W	99	0
SPGP0G02960	YJL168C	99	0
SPGP0DD00400	YIL138C	100	0
SPGP0M02250	YNL091W	99	0
SPGP0F01150	YGR171C	99	0
SPGP0M02700	YNL042W	99	0
SPGP0DC02500	YBR155W	99	0
SPGP0AE01310	YCR076C	99	0
SPGP0DB03490	YML068W	99	0
SPGP0DC01210	YBR014C	99	0
SPGP0M03250	YNR017W	100	0
SPGP0K02460	YOR093C	99	0
SPGP0G02060	YJL066C	100	0
SPGP0F00940	YGR195W	100	0
SPGP0V01310	YHR080C	99	0
SPGP0DE00860	YAR033W	99	0
SPGP0DE00400	YAL031C	99	0
SPGP0DB02420	YMR044W	99	0
SPGP0M02420	YNL073W	99	0
SPGP0M02540	YNL061W	99	0
SPGP0C03280	YDR111C	99	0
SPGP0DE00740	YAR008W	99	0
SPGP0C01540	YDL085W	99	0
SPGP0F03500	YGL095C	99	0
SPGP0I00490	YEL032W	99	0
SPGP0I02070	YER123W	100	0
SPGP0DC02370	YBR141C	99	0
SPGP0G02300	YJL095W	99	0
SPGP0F03330	YGL077C	100	0
SPGP0DC03360	YBR247C	99	0
SPGP0F02050	YGR072W	99	0
SPGP0C01750	YDL061C	100	0
SPGP0DC03340	YBR245C	99	0
SPGP0Q04750	YGL221C	100	0
SPGP0K02760	YOR126C	99	0
SPGP0U02000	YPL248C	99	0
SPGP0DC01630	YBR058C-A	99	0
SPGP0I01580	YER073W	99	0
SPGP0C03380	YDR122W	99	0
SPGP0C03800	YDR169C	99	0
SPGP0F03350	YGL079W	100	0
SPGP0I00980	YER017C	99	0
SPGP0C00480	YDL202W	99	0
SPGP0G01570	YJL008C	100	0
SPGP0C00150	YDL237W	99	0
SPGP0M00280	YNL311C	99	0
SPGP0M00930	YNL240C	99	0
SPGP0AI00430	YHR180W	99	0
SPGP0D00950	YPL020C	99	0
SPGP0D00830	YPL008W	99	0
SPGP0C00610	YDL188C	99	0
SPGP0F03930	YGL142C	99	0
SPGP0K01910	YOR030W	99	0
SPGP0DC03640	YBR275C	99	0
SPGP0C03820	YDR170W-A	99	0
SPGP0K00130	YOL158C	98	0
SPGP0Q04500	YGL191W	99	0
SPGP0I01630	YER077C	99	0
SPGP0DC03530	YBR263W	99	0
SPGP0M02240	YNL092W	99	0
SPGP0DC02970	YBR203W	99	0
SPGP0M01880	YNL132W	99	0
SPGP0G03300	YJL208C	99	0
SPGP0M01730	YNL149C	100	0
SPGP0DD00990	YIL075C	99	0
SPGP0I02580	YER178W	99	0
SPGP0M00420	YNL295W	99	0
SPGP0DB01090	YMR188C	99	0
SPGP0G00300	YJR132W	99	0
SPGP0DD01900	YIR024C	99	0
SPGP0M03590	YNR051C	99	0
SPGP0G03160	YJL192C	99	0
SPGP0DB02710	YMR015C	99	0
SPGP0M01080	YNL222W	99	0
SPGP0M00800	YNL253W	99	0
SPGP0AE01450	YCR093W	99	0
SPGP0DC02980	YBR204C	99	0
SPGP0G03230	YJL200C	99	0
SPGP0I01960	YER111C	99	0
SPGP0DB01850	YMR109W	99	0
SPGP0C04100	YDR200C	99	0
SPGP0Q04660	YGL209W	99	0
SPGP0C03120	YDR092W	100	0
SPGP0G02230	YJL088W	99	0
SPGP0V01560	YHR105W	99	0
SPGP0I02410	YER161C	99	0
SPGP0C02410	YDR017C	99	0
SPGP0DD01630	YIL004C	100	0
SPGP0G00640	YJR097W	99	0
SPGP0M02770	YNL035C	99	0
SPGP0DB03080	YML023C	99	0
SPGP0C01880	YDL047W	99	0
SPGP0Q05130	YDR542W	99	0
SPGP0F00550	YGR237C	99	0
SPGP0K01350	YOL031C	99	0
SPGP0DC00280	YBL087C	100	0
SPGP0M00940	YNL239W	99	0
SPGP0V00350	YHL018W	99	0
SPGP0K00740	YOL095C	99	0
SPGP0G00210	YJR140C	99	0
SPGP0M03110	YNR002C	100	0
SPGP0DD01650	YIL002W-A	100	0
SPGP0F00910	YGR198W	99	0
SPGP0F02770	YGL012W	99	0
SPGP0AE00760	YCR015C	100	0
SPGP0K02670	YOR116C	99	0
SPGP0DB02910	YML006C	99	0
SPGP0M02180	YNL098C	99	0
SPGP0DC01190	YBR011C	99	0
SPGP0AE00490	YCL018W	99	0
SPGP0C01660	YDL073W	99	0
SPGP0M02060	YNL112W	99	0
SPGP0I00210	YEL061C	99	0
SPGP0C02920	YDR073W	99	0
SPGP0F00560	YGR236C	100	0
SPGP0K00290	YOL142W	99	0
SPGP0F02860	YGL021W	99	0
SPGP0M00510	YNL286W	99	0
SPGP0DC01400	YBR035C	100	0
SPGP0G02750	YJL145W	99	0
SPGP0G02440	YJL110C	99	0
SPGP0DB00610	YMR234W	99	0
SPGP0V01020	YHR050W	99	0
SPGP0V01140	YHR064C	99	0
SPGP0F03820	YGL130W	99	0
SPGP0DB01370	YMR159C	99	0
SPGP0DC02560	YBR161W	99	0
SPGP0K00220	YOL149W	99	0
SPGP0F00540	YGR238C	99	0
SPGP0V00230	YHL030W	99	0
SPGP0C01920	YDL044C	99	0
SPGP0DE00390	YAL032C	100	0
SPGP0V00540	YHR002W	99	0
SPGP0DE00420	YAL029C	99	0
SPGP0DD01300	YIL040W	99	0
SPGP0K02580	YOR107W	99	0
SPGP0F02620	YGR005C	99	0
SPGP0F03690	YGL116W	99	0
SPGP0K01420	YOL023W	99	0
SPGP0K00960	YOL072W	99	0
SPGP0F01310	YGR154C	99	0
SPGP0V01810	YHR132C	99	0
SPGP0F03700	YGL117W	99	0
SPGP0G02820	YJL154C	99	0
SPGP0I01850	YER099C	99	0
SPGP0DE00640	YAL007C	99	0
SPGP0D00110	YPR072W	99	0
SPGP0DC01790	YBR076W	99	0
SPGP0C03350	YDR119W-A	100	0
SPGP0K01980	YOR037W	99	0
SPGP0I01350	YER052C	99	0
SPGP0F02610	YGR006W	99	0
SPGP0I02440	YER164W	99	0
SPGP0DC00480	YBL061C	98	0
SPGP0DC00730	YBL035C	99	0
SPGP0AI00140	YHR208W	99	0
SPGP0DC01750	YBR071W	99	0
SPGP0M02730	YNL039W	99	0
SPGP0G02170	YJL081C	99	0
SPGP0C04030	YDR191W	99	0
SPGP0C03340	YDR119W	99	0
SPGP0G01700	YJL027C	100	0
SPGP0D00760	YPL001W	99	0
SPGP0K02540	YOR101W	97	0
SPGP0Q05000	YGL247W	99	0
SPGP0DC03470	YBR257W	99	0
SPGP0DC03500	YBR260C	100	0
SPGP0M01560	YNL166C	99	0
SPGP0DD01480	YIL018W	99	0
SPGP0F03960	YGL145W	99	0
SPGP0AE00630	YCL001W-A	100	0
SPGP0AE01380	YCR086W	99	0
SPGP0C00830	YDL161W	100	0
SPGP0F00390	YGR254W	99	0
SPGP0M03680	YNR060W	99	0
SPGP0M01420	YNL185C	99	0
SPGP0I02510	YER171W	99	0
SPGP0I01000	YER019W	99	0
SPGP0Q04870	YGL232W	99	0
SPGP0C02680	YDR047W	99	0
SPGP0DB02330	YMR058W	99	0
SPGP0AE01030	YCR097W	100	0
SPGP0I02110	YER127W	99	0
SPGP0M03140	YNR006W	100	0
SPGP0DB01230	YMR173W	87	5
SPGP0DC01460	YBR041W	99	0
SPGP0C03940	YDR181C	99	0
SPGP0DD00470	YIL131C	99	0
SPGP0M01070	YNL223W	99	0
SPGP0AE00390	YCL031C	99	0
SPGP0M01270	YNL201C	99	0
SPGP0DB02110	YMR080C	99	0
SPGP0DC03100	YBR218C	99	0
SPGP0G00730	YJR089W	99	0
SPGP0C03270	YDR110W	99	0
SPGP0D00150	YPR068C	99	0
SPGP0K01760	YOR013W	99	0
SPGP0V00840	YHR032W	99	0
SPGP0DC02910	YBR198C	99	0
SPGP0DD00800	YIL098C	99	0
SPGP0V00340	YHL019C	99	0
SPGP0G01910	YJL051W	99	0
SPGP0F01270	YGR158C	99	0
SPGP0K01370	YOL028C	99	0
SPGP0AE00530	YCL012C	100	0
SPGP0DB00910	YMR204C	99	0
SPGP0C02990	YDR079C-A	99	0
SPGP0C02220	YDL005C	98	1
SPGP0DC00900	YBL020W	99	0
SPGP0M00740	YNL259C	100	0
SPGP0DD01400	YIL027C	100	0
SPGP0DB00840	YMR211W	99	0
SPGP0C02700	YDR050C	99	0
SPGP0DI00100	YBR298C	99	0
SPGP0D00510	YPR026W	99	0
SPGP0M01050	YNL225C	99	0
SPGP0C04930	YDR296W	99	0
SPGP0V01550	YHR104W	99	0
SPGP0I00360	YEL046C	99	0
SPGP0C02190	YDL007C-A	100	0
SPGP0G01660	YJL023C	99	0
SPGP0DC01230	YBR016W	99	1
SPGP0Q04400	YGL179C	99	0
SPGP0C03110	YDR091C	99	0
SPGP0K02110	YOR052C	99	0
SPGP0K02440	YOR091W	99	0
SPGP0F02290	YGR043C	99	0
SPGP0V01880	YHR138C	99	0
SPGP0V01330	YHR082C	99	0
SPGP0C03730	YDR162C	99	0
SPGP0T00420	YOR391C	99	0
SPGP0F02200	YGR055W	99	0
SPGP0D00690	YPR007C	99	0
SPGP0G02940	YJL166W	100	0
SPGP0C05050	YDR308C	99	0
SPGP0V00680	YLR410W-B	99	0
SPGP0DB03270	YML047C	100	0
SPGP0U02240	YPL272C	99	0
SPGP0AE00440	YCL026C-B	100	0
SPGP0C02830	YDR064W	99	0
SPGP0C01740	YDL063C	99	0
SPGP0M00850	YNL248C	99	0
SPGP0DC02350	YBR139W	99	0
SPGP0G02360	YJL101C	99	0
SPGP0D00970	YPL022W	99	0
SPGP0DB00200	YMR277W	100	0
SPGP0M03550	YNR047W	99	0
SPGP0F01650	YGR117C	99	0
SPGP0Q04770	YGL223C	99	0
SPGP0F02740	YGL009C	99	0
SPGP0M03630	YNR055C	99	0
SPGP0DC01610	YBR057C	100	0
SPGP0U02020	YPL249C-A	99	0
SPGP0DD00970	YIL077C	99	0
SPGP0C00130	YDL239C	99	0
SPGP0G02710	YJL140W	99	0
SPGP0AI00260	YHR197W	99	0
SPGP0G02580	YJL127C-B	100	0
SPGP0DB01270	YMR169C	99	0
SPGP0DD01330	YIL037C	99	0
SPGP0F03950	YGL144C	99	0
SPGP0DC03750	YBR287W	99	0
SPGP0K01970	YOR036W	99	0
SPGP0I01650	YER079W	99	0
SPGP0C00620	YDL186W	99	0
SPGP0G03360	YJL214W	99	0
SPGP0M01710	YNL152W	99	0
SPGP0C02930	YDR074W	99	0
SPGP0M01860	YNL134C	99	0
SPGP0G00820	YJR077C	99	0
SPGP0G01940	YJL054W	99	0
SPGP0DD01240	YIL046W	99	0
SPGP0G01510	YJL001W	99	0
SPGP0M03360	YNR029C	99	0
SPGP0AE00570	YCL008C	99	0
SPGP0K00830	YOL086W-A	99	0
SPGP0DB03180	YML034W	99	0
SPGP0G00980	YJR060W	99	0
SPGP0G00320	YJR130C	99	0
SPGP0D00230	YPR058W	99	0
SPGP0AE01000	YCR037C	99	0
SPGP0G03180	YJL194W	99	0
SPGP0C04340	YDR229W	100	0
SPGP0C04800	YDR282C	99	0
SPGP0C00160	YDL236W	99	0
SPGP0I01900	YER104W	99	0
SPGP0G00180	YJR143C	99	0
SPGP0DD01310	YIL039W	99	0
SPGP0F00590	YGR233C	99	0
SPGP0I01190	YER038C	99	0
SPGP0F00840	YGR205W	99	0
SPGP0C04690	YDR267C	100	0
SPGP0C03170	YDR099W	99	0
SPGP0K02530	YOR100C	99	0
SPGP0DC00220	YBL092W	100	0
SPGP0AE00980	YCR035C	99	0
SPGP0Q04370	YGL175C	99	0
SPGP0G03330	YJL212C	99	0
SPGP0DD00290	YIL150C	99	0
SPGP0M01410	YNL186W	99	1
SPGP0AE00700	YCR008W	99	0
SPGP0G01270	YJR025C	99	0
SPGP0G01580	YJL010C	99	0
SPGP0DB00980	YMR198W	99	0
SPGP0DB00450	YMR251W-A	100	0
SPGP0G02780	YJL148W	99	0
SPGP0DB01580	YMR136W	99	0
SPGP0F03440	YGL089C	98	0
SPGP0I01890	YER103W	99	0
SPGP0M02000	YNL119W	99	0
SPGP0I00230	YEL059C-A	99	0
SPGP0I02050	YER120W	99	0
SPGP0I00350	YEL047C	99	0
SPGP0DC03110	YBR220C	99	0
SPGP0K01440	YOL021C	99	0
SPGP0DB00670	YMR228W	99	0
SPGP0DC02290	YBR132C	99	0
SPGP0G02770	YJL147C	99	0
SPGP0Q04450	YGL185C	99	0
SPGP0K02610	YOR110W	99	0
SPGP0M00690	YNL264C	100	0
SPGP0DB00110	YMR286W	99	0
SPGP0V00370	YHL016C	99	0
SPGP0F01080	YGR179C	99	0
SPGP0F01330	YGR152C	99	0
SPGP0I00180	YEL064C	99	0
SPGP0DD01970	YIR031C	100	0
SPGP0V02110	YHR161C	99	0
SPGP0DB00180	YMR279C	99	0
SPGP0F03670	YGL114W	99	0
SPGP0K01140	YOL054W	100	0
SPGP0F02070	YGR070W	99	0
SPGP0K01890	YOR027W	99	0
SPGP0I01450	YER060W	99	0
SPGP0V00150	YHL039W	99	0
SPGP0C05130	YDR316W	99	0
SPGP0V00210	YHL032C	99	0
SPGP0DC00470	YBL063W	99	0
SPGP0DC01780	YBR074W	99	0
SPGP0DE00590	YAL012W	99	0
SPGP0I01330	YER050C	99	0
SPGP0F03470	YGL092W	99	0
SPGP0G03040	YJL178C	99	0
SPGP0M01360	YNL191W	99	0
SPGP0P02870	YOL120C	87	3
SPGP0DB01080	YMR189W	99	0
SPGP0I00820	YER003C	99	0
SPGP0C03830	YDR171W	99	0
SPGP0G01040	YJR054W	99	0
SPGP0F03220	YGL063W	99	0
SPGP0DB00750	YMR220W	99	0
SPGP0DE00660	YAL003W	99	1
SPGP0G02000	YJL060W	99	0
SPGP0DZ01890	YOR335C	87	0
SPGP0C03320	YDR117C	99	0
SPGP0C03630	YDR150W	98	0
SPGP0V01060	YHR056C	99	0
SPGP0M01190	YNL211C	100	0
SPGP0M02050	YNL113W	99	0
SPGP0I01480	YER063W	100	0
SPGP0C01670	YDL072C	99	0
SPGP0I01730	YER087C-B	100	0
SPGP0F03900	YGL139W	99	0
SPGP0M00870	YNL246W	99	0
SPGP0M00650	YNL270C	99	0
SPGP0DB03370	YML057W	99	0
SPGP0F00130	YGR283C	99	0
SPGP0T00410	YPL274W	99	0
SPGP0DD00450	YIL133C	99	0
SPGP0F00450	YGR248W	99	0
SPGP0DD00900	YIL088C	99	0
SPGP0Q04850	YGL230C	99	0
SPGP0K01360	YOL030W	99	1
SPGP0C04240	YDR218C	99	0
SPGP0DB02350	YMR055C	100	0
SPGP0AE01390	YCR087W	94	6
SPGP0M03190	YNR011C	99	0
SPGP0M02620	YNL051W	99	0
SPGP0DB00620	YMR233W	100	0
SPGP0C00850	YDL160C	99	0
SPGP0M03670	YNR059W	99	0
SPGP0I02460	YER166W	99	0
SPGP0C03960	YDR183W	99	0
SPGP0DB00430	YMR253C	99	0
SPGP0C01390	YDL101C	99	0
SPGP0DB02490	YMR037C	99	0
SPGP0D00660	YPR010C	99	0
SPGP0M01290	YNL199C	99	0
SPGP0F01540	YGR128C	99	0
SPGP0F01850	YGR094W	99	0
SPGP0AE01150	YCR057C	99	0
SPGP0C03310	YDR116C	99	0
SPGP0G00250	YJR136C	99	0
SPGP0C04310	YDR226W	99	0
SPGP0D00170	YPR066W	99	0
SPGP0K01700	YOR006C	99	0
SPGP0G00510	YJR109C	99	0
SPGP0M03170	YNR009W	99	0
SPGP0DC01070	YBL002W	100	0
SPGP0C04190	YDR212W	99	0
SPGP0I01310	YER048W-A	99	0
SPGP0G02270	YJL092W	99	0
SPGP0I02390	YER158C	98	1
SPGP0DB02130	YMR078C	99	0
SPGP0C03490	YDR134C	99	0
SPGP0DB02750	YMR011W	99	0
SPGP0M00300	YNL309W	99	0
SPGP0V02060	YHR156C	99	0
SPGP0DD00100	YJL222W	99	0
SPGP0I00480	YEL034W	99	0
SPGP0G02280	YJL093C	99	0
SPGP0DB01110	YMR186W	99	0
SPGP0DB01440	YMR152W	99	0
SPGP0DC00440	YBL067C	99	0
SPGP0DD01460	YIL020C	99	0
SPGP0V01270	YHR077C	99	0
SPGP0C02240	YDL003W	99	0
SPGP0F03030	YGL040C	99	0
SPGP0DB00860	YMR209C	99	0
SPGP0C02750	YDR056C	99	0
SPGP0F01110	YGR175C	99	0
SPGP0K01580	YOL007C	100	0
SPGP0C04910	YDR294C	99	0
SPGP0DB01700	YMR124W	99	0
SPGP0C00410	YDL209C	99	0
SPGP0DC02460	YBR151W	99	0
SPGP0F03750	YGL123W	99	0
SPGP0G01640	YJL019W	99	0
SPGP0V01000	YHR048W	99	0
SPGP0DD01430	YIL023C	99	0
SPGP0C03130	YDR093W	99	0
SPGP0DE00130	YAL060W	99	0
SPGP0K02420	YOR089C	99	0
SPGP0K02130	YOR056C	99	0
SPGP0V00570	YHR005C	99	0
SPGP0M02740	YNL038W	99	0
SPGP0I02350	YER154W	99	0
SPGP0G02620	YJL131C	99	0
SPGP0M03430	YNR034W-A	99	0
SPGP0F02180	YGR057C	99	0
SPGP0DC02410	YBR146W	99	0
SPGP0K00720	YOL097C	99	0
SPGP0DD01030	YIL071C	99	0
SPGP0K00340	YOL137W	99	0
SPGP0V00660	YHR013C	99	0
SPGP0U02220	YPL270W	99	0
SPGP0DB01640	YMR130W	99	0
SPGP0DB02700	YMR016C	99	0
SPGP0F02650	YGR002C	99	0
SPGP0DD01880	YIR022W	99	0
SPGP0DC02330	YBR137W	99	0
SPGP0DD01720	YIR005W	100	0
SPGP0G02340	YJL099W	99	0
SPGP0DC03320	YBR243C	100	0
SPGP0G01490	YJR002W	99	0
SPGP0G00840	YJR075W	99	0
SPGP0D00990	YPL024W	99	0
SPGP0DC03300	YBR241C	99	0
SPGP0DC01670	YBR062C	99	0
SPGP0C03790	YDR168W	99	0
SPGP0DC01530	YBR048W	99	0
SPGP0F01690	YGR111W	99	0
SPGP0AI00230	YHR199C-A	98	2
SPGP0K02720	YOR122C	99	0
SPGP0C00440	YDL206W	99	0
SPGP0I00800	YER001W	99	0
SPGP0F03080	YGL047W	99	0
SPGP0D01070	YPL033C	99	0
SPGP0K02700	YOR119C	99	0
SPGP0F04010	YGL151W	99	0
SPGP0K01950	YOR034C	99	0
SPGP0K02150	YOR058C	99	0
SPGP0C03860	YDR174W	100	0
SPGP0M01840	YNL136W	99	0
SPGP0F03970	YGL146C	100	0
SPGP0DC00670	YBL040C	99	0
SPGP0C02260	YDL001W	99	0
SPGP0F01620	YGR120C	99	0
SPGP0AE01280	YCR073W-A	99	0
SPGP0M00460	YNL291C	99	0
SPGP0AI00380	YHR185C	100	0
SPGP0BK00100	YMR182C	99	0
SPGP0F01290	YGR156W	99	0
SPGP0Q04440	YGL184C	99	0
SPGP0C01790	YDL057W	99	0
SPGP0C04780	YDR280W	99	0
SPGP0M01590	YNL163C	99	0
SPGP0DB02830	YMR004W	99	0
SPGP0DD01670	YIL001W	99	0
SPGP0G01000	YJR058C	99	0
SPGP0I02320	YER151C	99	0
SPGP0C00220	YDL230W	99	0
SPGP0C05090	YDR312W	100	0
SPGP0I01920	YER106W	99	0
SPGP0DC02120	YBR111W-A	100	0
SPGP0G02080	YJL069C	99	0
SPGP0M01330	YNL194C	99	0
SPGP0C02960	YDR077W	99	0
SPGP0G01070	YJR051W	99	0
SPGP0F00860	YGR203W	99	0
SPGP0DB02060	YMR087W	99	0
SPGP0F00990	YGR189C	96	4
SPGP0AE00590	YCL005W	99	0
SPGP0Q04880	YGL233W	99	0
SPGP0U01710	YPL218W	90	0
SPGP0K02590	YOR108W	99	0
SPGP0C01930	YDL043C	99	0
SPGP0DB02510	YMR035W	99	0
SPGP0D00430	YPR034W	99	0
SPGP0D00340	YPR045C	99	0
SPGP0DB01870	YMR107W	100	0
SPGP0DC02270	YBR130C	99	0
SPGP0I00330	YEL049W	99	0
SPGP0DC02520	YBR157C	99	0
SPGP0F02020	YGR076C	100	0
SPGP0C02010	YDL030W	99	0
SPGP0DC03130	YBR222C	99	0
SPGP0C03600	YDR146C	99	0
SPGP0G00700	YJR092W	99	0
SPGP0F01500	YGR132C	99	0
SPGP0F02940	YGL030W	100	0
SPGP0I01880	YER102W	99	0
SPGP0DB01300	YMR166C	99	0
SPGP0AI00210	YHR201C	99	0
SPGP0DD01990	YIR033W	99	0
SPGP0K02180	YOR061W	99	0
SPGP0F03650	YGL112C	99	0
SPGP0DC02950	YBR201C-A	100	0
SPGP0DD00850	YIL093C	100	0
SPGP0EX00260	YDR345C	90	0
SPGP0DE00460	YAL025C	99	0
SPGP0V00270	YHL026C	99	0
SPGP0DE00570	YAL014C	99	0
SPGP0K02090	YOR049C	99	0
SPGP0M03080	YNL002C	100	0
SPGP0C05190	YDR321W	99	0
SPGP0F03200	YGL061C	99	0
SPGP0K00940	YOL075C	99	0
SPGP0Q04810	YGL226C-A	100	0
SPGP0M02070	YNL111C	100	0
SPGP0DC03540	YBR264C	100	0
SPGP0C01620	YDL077C	99	0
SPGP0C03650	YDR152W	100	0
SPGP0C03300	YDR115W	99	0
SPGP0DE00360	YAL034W-A	99	0
SPGP0K00300	YOL141W	99	0
SPGP0M03790	YNR074C	99	0
SPGP0C01650	YDL074C	99	0
SPGP0F03920	YGL141W	99	0
SPGP0I02340	YER153C	99	0
SPGP0DB02580	YMR028W	99	0
SPGP0C04520	YDR249C	100	0
SPGP0M02630	YNL050C	99	0
SPGP0G02130	YJL074C	99	0
SPGP0I02660	YER186C	96	1
SPGP0M00670	YNL267W	99	0
SPGP0DU01560	YLR002C	83	1
SPGP0I00550	YEL026W	100	0
SPGP0F00350	YGR258C	99	0
SPGP0F04070	YGL158W	99	0
SPGP0DD00920	YIL085C	99	0
SPGP0Q04830	YGL228W	99	0
SPGP0M01100	YNL220W	99	0
SPGP0ED00110	YPL283C	96	0
SPGP0C00650	YDL182W	99	0
SPGP0C00870	YDL157C	99	0
SPGP0DC03490	YBR259W	99	0
SPGP0D00840	YPL009C	99	0
SPGP0F00790	YGR210C	99	0
SPGP0G00280	YJR134C	99	0
SPGP0DB01620	YMR132C	100	0
SPGP0K00640	YJR029W	99	0
SPGP0U02010	YPL249C	99	0
SPGP0C04550	YDR253C	99	0
SPGP0V00530	YHR001W-A	99	0
SPGP0C03090	YDR089W	99	0
SPGP0F01870	YGR092W	99	0
SPGP0M00230	YNL316C	99	0
SPGP0K02400	YOR086C	99	0
SPGP0F00140	YGR282C	99	0
SPGP0DB02850	YMR002W	97	3
SPGP0DB00150	YMR282C	99	0
SPGP0EQ00110	YPL276W	100	0
SPGP0G02250	YJL090C	99	0
SPGP0I02120	YER128W	99	0
SPGP0DB01680	YMR126C	99	0
SPGP0Q05100	YGL257C	98	0
SPGP0M02640	YNL049C	99	0
SPGP0DD01190	YIL051C	99	0
SPGP0DB01180	YMR178W	99	0
SPGP0C02730	YDR054C	100	0
SPGP0C01820	YDL054C	99	0
SPGP0DD01370	YIL033C	100	0
SPGP0DD01950	YIR029W	99	0
SPGP0DD00130	YIL167W	99	0
SPGP0C01180	YDL123W	99	0
SPGP0V01040	YHR052W	99	0
SPGP0D00550	YPR022C	99	0
SPGP0V01510	YHR100C	99	0
SPGP0M01140	YNL216W	99	0
SPGP0C02340	YDR009W	99	0
SPGP0F03730	YGL121C	99	0
SPGP0C05230	YDR324C	100	0
SPGP0C00360	YDL214C	99	0
SPGP0G01620	YJL014W	99	0
SPGP0DB00220	YMR275C	99	0
SPGP0DE00110	YAL062W	99	0
SPGP0K01280	YOL040C	100	0
SPGP0M02450	YNL070W	100	0
SPGP0V00640	YHR011W	99	0
SPGP0DD00960	YIL078W	99	0
SPGP0F00700	YGR220C	99	0
SPGP0U02200	YPL268W	99	0
SPGP0K01260	YOL042W	99	0
SPGP0DB01650	YMR129W	99	0
SPGP0V00960	YHR044C	99	0
SPGP0DC02310	YBR135W	99	0
SPGP0DD01740	YIR007W	99	0
[truncated: 1,740 more rows]

## Sheet: genes alleles that have below 80% identity with their one-to-one ortholog
Saccharomyces pastorianus CBS1513 predicted gene	Parental allele ID	Parent	Gene identities	Gene gaps
SPGP0CZ02750	YKR064W	Saccharomyces cerevisiae	78	1
SPGP0DZ00590	YOR188W	Saccharomyces cerevisiae	79	2
SPGP0DZ00850	YOR219C	Saccharomyces cerevisiae	78	1
SPGP0Y01800	XP_018224047.1	Saccharomyces eubayanus	78	2

## Sheet: genes alleles with same identity with their one-to-one ortholog in both parents
Saccharomyces pastorianus CBS1513 predicted ORF	Potential parental allele ID	Parent	Gene identities	Gene gaps
SPGP0Itrna24I	YNL017C	Saccharomyces cerevisiae	100	0
SPGP0Itrna24I	DI49_5614	Saccharomyces eubayanus	100	0
SPGP0Itrna36K	YDR445C	Saccharomyces cerevisiae	100	0
SPGP0Itrna36K	DI49_5468	Saccharomyces eubayanus	100	0
SPGP0Itrna34R	YGR164W	Saccharomyces cerevisiae	100	0
SPGP0Itrna34R	DI49_4020	Saccharomyces eubayanus	100	0
SPGP0Ftrna34G	YNL285W	Saccharomyces cerevisiae	100	0
SPGP0Ftrna34G	DI49_2297	Saccharomyces eubayanus	100	0
SPGP0Y01790	YDR531W	Saccharomyces cerevisiae	83	0
SPGP0Y01790	XP_018224046.1	Saccharomyces eubayanus	83	0
SPGP0AA00120	YCR039C	Saccharomyces cerevisiae	99	0
SPGP0AA00120	XP_018223412.1	Saccharomyces eubayanus	99	0
SPGP0AE01020	YCR096C	Saccharomyces cerevisiae	100	0
SPGP0AE01020	XP_018223459.1	Saccharomyces eubayanus	100	0
SPGP0Itrna37G	YPR159C-A	Saccharomyces cerevisiae	100	0
SPGP0Itrna37G	DI49_5603	Saccharomyces eubayanus	100	0
SPGP0AItrna28T	YHR180W-A	Saccharomyces cerevisiae	100	0
SPGP0AItrna28T	DI49_5553	Saccharomyces eubayanus	100	0

## Sheet: list of homologs in Saccharomyces pastorianus CBS1513
Group of homologs predicted by HybridMine	List of all the homologs	Subset: S. eubayanus-like homologs	Subset: S. pastorianus homolog genes with no parental allele associated	Subset: S. cerevisiae-like homologs
1	DI49_1040; YDL014W; YDL013W	DI49_1040		YDL014W; YDL013W
2	SPGP0CY00100; SPGP0AJ00100; SPGP0CH00100; SPGP0BX00100; SPGP0BY00100		SPGP0CY00100; SPGP0AJ00100; SPGP0CH00100; SPGP0BX00100; SPGP0BY00100
3	YER188W; SPGP0I02680; SPGP0CZ00110		SPGP0I02680; SPGP0CZ00110	YER188W
4	DI49_3167; SPGP0CZ00120	DI49_3167	SPGP0CZ00120
5	DI49_3169; DI49_3168	DI49_3169; DI49_3168
6	DI49_3170; YKL215C	DI49_3170		YKL215C
7	DI49_3172; DI49_3171	DI49_3172; DI49_3171
8	DI49_3174; DI49_3173	DI49_3174; DI49_3173
9	DI49_3176; DI49_3175	DI49_3176; DI49_3175
10	DI49_3178; DI49_3177	DI49_3178; DI49_3177
11	YKL205W; DI49_3179	DI49_3179		YKL205W
12	DI49_3181; DI49_3079; DI49_3182; YJR066W; DI49_3080	DI49_3181; DI49_3079; DI49_3182; DI49_3080		YJR066W
13	DI49_3184; DI49_3183	DI49_3184; DI49_3183
14	DI49_3186; DI49_5581; SPGP0Ktrna2N; YOL054W; SPGP0Ktrna3N; SPGP0DVtrna5N; DI49_4738; SPGP0Ltrna4N; SPGP0Mtrna6N; YNL284C; SPGP0Mtrna7N; YNR002C; SPGP0Qtrna9N; SPGP0AHtrna14N; DI49_1650; SPGP0BCtrna15N; DI49_3923	DI49_3186; DI49_5581; DI49_4738; DI49_1650; DI49_3923	SPGP0Ktrna2N; SPGP0Ktrna3N; SPGP0DVtrna5N; SPGP0Ltrna4N; SPGP0Mtrna6N; SPGP0Mtrna7N; SPGP0Qtrna9N; SPGP0AHtrna14N; SPGP0BCtrna15N	YOL054W; YNL284C; YNR002C
15	DI49_3187; SPGP0CZ00330	DI49_3187	SPGP0CZ00330
16	DI49_3189; DI49_3188	DI49_3189; DI49_3188
17	DI49_3191; DI49_3190	DI49_3191; DI49_3190
18	DI49_3193; DI49_5687; SPGP0DCtrna4L; YBL107C; SPGP0DCtrna5L; SPGP0DNtrna7L; DI49_0082; SPGP0DN01610; SPGP0Mtrna11L; DI49_3917; SPGP0Qtrna19L; SPGP0Q03100; SPGP0Wtrna26L; SPGP0Ctrna30L; YJL006C	DI49_3193; DI49_5687; DI49_0082; DI49_3917	SPGP0DCtrna4L; SPGP0DCtrna5L; SPGP0DNtrna7L; SPGP0DN01610; SPGP0Mtrna11L; SPGP0Qtrna19L; SPGP0Q03100; SPGP0Wtrna26L; SPGP0Ctrna30L	YBL107C; YJL006C
19	DI49_3195; DI49_3194	DI49_3195; DI49_3194
20	DI49_3197; DI49_3196	DI49_3197; DI49_3196
21	DI49_3199; DI49_3198	DI49_3199; DI49_3198
22	DI49_3201; DI49_3200	DI49_3201; DI49_3200
23	DI49_3203; DI49_3202	DI49_3203; DI49_3202
24	DI49_3205; DI49_3204	DI49_3205; DI49_3204
25	DI49_3207; DI49_3206	DI49_3207; DI49_3206
26	DI49_3209; DI49_3208	DI49_3209; DI49_3208
27	DI49_3211; DI49_3210	DI49_3211; DI49_3210
28	DI49_3213; DI49_3212	DI49_3213; DI49_3212
29	DI49_3215; DI49_3214	DI49_3215; DI49_3214
30	DI49_3217; DI49_2869; DI49_3219; YJL158C; DI49_2870	DI49_3217; DI49_2869; DI49_3219; DI49_2870		YJL158C
31	DI49_3221; DI49_3220	DI49_3221; DI49_3220
32	DI49_3223; DI49_3222	DI49_3223; DI49_3222
33	DI49_3224; YKL157W	DI49_3224		YKL157W
34	DI49_3226; DI49_3225	DI49_3226; DI49_3225
35	DI49_3228; DI49_4323; SPGP0DNtrna7R; SPGP0Qtrna12R; SPGP0Qtrna13R; DI49_2082; SPGP0Rtrna16R; SPGP0Rtrna17R; DI49_2981; SPGP0Strna19R; SPGP0Wtrna22R; SPGP0Btrna21R	DI49_3228; DI49_4323; DI49_2082; DI49_2981	SPGP0DNtrna7R; SPGP0Qtrna12R; SPGP0Qtrna13R; SPGP0Rtrna16R; SPGP0Rtrna17R; SPGP0Strna19R; SPGP0Wtrna22R; SPGP0Btrna21R
36	DI49_3230; DI49_3229	DI49_3230; DI49_3229
37	DI49_3232; DI49_3231	DI49_3232; DI49_3231
38	DI49_3234; DI49_3233	DI49_3234; DI49_3233
39	DI49_3236; DI49_3235	DI49_3236; DI49_3235
40	DI49_3238; DI49_3237	DI49_3238; DI49_3237
41	DI49_3240; DI49_3239	DI49_3240; DI49_3239
42	DI49_3242; DI49_3241	DI49_3242; DI49_3241
43	DI49_3244; DI49_3243	DI49_3244; DI49_3243
44	DI49_3246; DI49_3245	DI49_3246; DI49_3245
45	DI49_3248; DI49_3247	DI49_3248; DI49_3247
46	DI49_3250; DI49_3249	DI49_3250; DI49_3249
47	DI49_3252; DI49_4193; DI49_3253; DI49_4192	DI49_3252; DI49_4193; DI49_3253; DI49_4192
48	DI49_3255; DI49_3254	DI49_3255; DI49_3254
49	DI49_3257; DI49_3256	DI49_3257; DI49_3256
50	DI49_3259; DI49_3258	DI49_3259; DI49_3258
51	DI49_3261; DI49_5601; DI49_3413; SPGP0DBtrna3A; YMR247C; SPGP0DBtrna4A; YMR023C; SPGP0Ntrna8A; DI49_3766; DI49_5416; SPGP0Ptrna10A; SPGP0Qtrna12A; SPGP0Rtrna13A; SPGP0R00980; SPGP0Strna14A; DI49_4332; SPGP0Strna15A; DI49_4110; SPGP0Vtrna16A; SPGP0Wtrna17A; DI49_1030; SPGP0ACtrna18A; DI49_1682; SPGP0Ftrna23A; YJL115W	DI49_3261; DI49_5601; DI49_3413; DI49_3766; DI49_5416; DI49_4332; DI49_4110; DI49_1030; DI49_1682	SPGP0DBtrna3A; SPGP0DBtrna4A; SPGP0Ntrna8A; SPGP0Ptrna10A; SPGP0Qtrna12A; SPGP0Rtrna13A; SPGP0R00980; SPGP0Strna14A; SPGP0Strna15A; SPGP0Vtrna16A; SPGP0Wtrna17A; SPGP0ACtrna18A; SPGP0Ftrna23A	YMR247C; YMR023C; YJL115W
52	DI49_3263; DI49_3262	DI49_3263; DI49_3262
53	DI49_3265; DI49_3264	DI49_3265; DI49_3264
54	DI49_3267; DI49_3266	DI49_3267; DI49_3266
55	DI49_3269; DI49_3268	DI49_3269; DI49_3268
56	DI49_3271; DI49_3270	DI49_3271; DI49_3270
57	DI49_3273; DI49_3272	DI49_3273; DI49_3272
58	DI49_3275; DI49_3274	DI49_3275; DI49_3274
59	DI49_3277; DI49_3276	DI49_3277; DI49_3276
60	DI49_3279; DI49_1406; DI49_3280	DI49_3279; DI49_1406; DI49_3280
61	DI49_3282; DI49_3281	DI49_3282; DI49_3281
62	DI49_3284; DI49_3283	DI49_3284; DI49_3283
63	DI49_3286; DI49_3285	DI49_3286; DI49_3285
64	DI49_3288; DI49_3287	DI49_3288; DI49_3287
65	DI49_3290; DI49_3289	DI49_3290; DI49_3289
66	DI49_3292; DI49_3291	DI49_3292; DI49_3291
67	DI49_3293; SPGP0CZ01360	DI49_3293	SPGP0CZ01360
68	DI49_3295; DI49_3294	DI49_3295; DI49_3294
69	DI49_3297; DI49_3296	DI49_3297; DI49_3296
70	DI49_3299; DI49_3298	DI49_3299; DI49_3298
71	SPGP0CZtrna1W; DI49_5211; DI49_3302; DI49_2157; DI49_2156	DI49_5211; DI49_3302; DI49_2157; DI49_2156	SPGP0CZtrna1W
72	DI49_3304; DI49_4248; SPGP0CZtrna2V; DI49_3340; YMR163C; SPGP0DBtrna5V; YMR049C; SPGP0Ltrna9V; DI49_4839; DI49_5011; DI49_3781; SPGP0Qtrna12V; DI49_2123; SPGP0Qtrna13V; YGL226W; SPGP0Rtrna14V; DI49_4247; SPGP0Strna17V; DI49_4138; SPGP0Etrna25V; SPGP0Ftrna26V; YGR161C; DI49_1753; SPGP0Gtrna29V; YJL037W; SPGP0Itrna30V	DI49_3304; DI49_4248; DI49_3340; DI49_4839; DI49_5011; DI49_3781; DI49_2123; DI49_4247; DI49_4138; DI49_1753	SPGP0CZtrna2V; SPGP0DBtrna5V; SPGP0Ltrna9V; SPGP0Qtrna12V; SPGP0Qtrna13V; SPGP0Rtrna14V; SPGP0Strna17V; SPGP0Etrna25V; SPGP0Ftrna26V; SPGP0Gtrna29V; SPGP0Itrna30V	YMR163C; YMR049C; YGL226W; YGR161C; YJL037W
73	SPGP0CZtrna1H; DI49_4134; DI49_3307; SPGP0Ltrna3H; SPGP0Strna6H; SPGP0Etrna8H; DI49_1425; SPGP0Etrna9H; DI49_1538; DI49_1773	DI49_4134; DI49_3307; DI49_1425; DI49_1538; DI49_1773	SPGP0CZtrna1H; SPGP0Ltrna3H; SPGP0Strna6H; SPGP0Etrna8H; SPGP0Etrna9H
74	DI49_3309; DI49_3308	DI49_3309; DI49_3308
75	DI49_3311; DI49_3310	DI49_3311; DI49_3310
76	DI49_3313; DI49_3312	DI49_3313; DI49_3312
77	DI49_3315; DI49_3314	DI49_3315; DI49_3314
78	DI49_3317; DI49_3316	DI49_3317; DI49_3316
79	DI49_3319; DI49_3318	DI49_3319; DI49_3318
80	DI49_3321; DI49_3320	DI49_3321; DI49_3320
81	DI49_3323; DI49_3322	DI49_3323; DI49_3322
82	SPGP0CZ01660; DI49_3324	DI49_3324	SPGP0CZ01660
83	DI49_3326; DI49_3325	DI49_3326; DI49_3325
84	DI49_3328; DI49_3327	DI49_3328; DI49_3327
85	DI49_3330; DI49_3329	DI49_3330; DI49_3329
86	DI49_3332; DI49_3331	DI49_3332; DI49_3331
87	DI49_3334; DI49_3333	DI49_3334; DI49_3333
88	DI49_3336; DI49_3335	DI49_3336; DI49_3335
89	DI49_3337; SPGP0CZ01790	DI49_3337	SPGP0CZ01790
90	DI49_3342; DI49_3341	DI49_3342; DI49_3341
91	DI49_3344; DI49_3343	DI49_3344; DI49_3343
92	DI49_3345; SPGP0CZ01870	DI49_3345	SPGP0CZ01870
93	DI49_3347; DI49_3346	DI49_3347; DI49_3346
94	DI49_3349; DI49_3348	DI49_3349; DI49_3348
95	DI49_3351; DI49_3350	DI49_3351; DI49_3350
96	DI49_3353; DI49_3352	DI49_3353; DI49_3352
97	DI49_3355; DI49_3354	DI49_3355; DI49_3354
98	DI49_3357; DI49_3356	DI49_3357; DI49_3356
99	DI49_3359; DI49_3358	DI49_3359; DI49_3358
100	DI49_3361; DI49_3360	DI49_3361; DI49_3360
101	DI49_3363; DI49_3362	DI49_3363; DI49_3362
102	SPGP0CZ02080; DI49_3364	DI49_3364	SPGP0CZ02080
103	DI49_3366; DI49_3365	DI49_3366; DI49_3365
104	DI49_3368; DI49_3367; DI49_4847; SPGP0V00510; YHR001W	DI49_3368; DI49_3367; DI49_4847	SPGP0V00510	YHR001W
105	DI49_3370; DI49_3369	DI49_3370; DI49_3369
106	DI49_3372; DI49_3371	DI49_3372; DI49_3371
107	DI49_3374; DI49_3373	DI49_3374; DI49_3373
108	DI49_3376; DI49_3375	DI49_3376; DI49_3375
109	DI49_3378; DI49_3377	DI49_3378; DI49_3377
110	DI49_3380; DI49_3379	DI49_3380; DI49_3379
111	SPGP0CZtrna2L; DI49_5686; DI49_3383; SPGP0Ntrna13L; DI49_3756; DI49_2147; SPGP0Rtrna22L; DI49_0670; SPGP0AAtrna29L; SPGP0Ytrna27L; DI49_1719	DI49_5686; DI49_3383; DI49_3756; DI49_2147; DI49_0670; DI49_1719	SPGP0CZtrna2L; SPGP0Ntrna13L; SPGP0Rtrna22L; SPGP0AAtrna29L; SPGP0Ytrna27L
112	DI49_3385; DI49_3384	DI49_3385; DI49_3384
113	DI49_3387; DI49_3386	DI49_3387; DI49_3386
114	DI49_3389; DI49_3388	DI49_3389; DI49_3388
115	DI49_3391; DI49_3390	DI49_3391; DI49_3390
116	DI49_3393; DI49_3392	DI49_3393; DI49_3392
117	DI49_3395; DI49_3394	DI49_3395; DI49_3394
118	DI49_3397; DI49_3396	DI49_3397; DI49_3396
119	SPGP0CZtrna2R; DI49_2410; DI49_3400; SPGP0DNtrna8R; SPGP0Ktrna6R; YOR008C; DI49_3638; SPGP0Ctrna24R; DI49_1572; YER161C	DI49_2410; DI49_3400; DI49_3638; DI49_1572	SPGP0CZtrna2R; SPGP0DNtrna8R; SPGP0Ktrna6R; SPGP0Ctrna24R	YOR008C; YER161C
120	DI49_3402; DI49_3401	DI49_3402; DI49_3401
121	DI49_3404; DI49_3403	DI49_3404; DI49_3403
122	DI49_3406; DI49_3405	DI49_3406; DI49_3405
123	DI49_3408; DI49_3407	DI49_3408; DI49_3407
124	SPGP0CZtrna1D; DI49_4675; DI49_3411; SPGP0DBtrna2D; SPGP0DCtrna3D; SPGP0DDtrna4D; YIL009W; SPGP0DNtrna7D; SPGP0Ktrna6D; YOR131C; SPGP0DUtrna9D; DI49_3664; SPGP0Mtrna10D; SPGP0Ntrna11D; DI49_3834; SPGP0Q02530; DI49_1985; SPGP0Rtrna15D; DI49_2973; SPGP0Rtrna16D; SPGP0Rtrna17D; DI49_3068; SPGP0Strna18D; SPGP0Wtrna21D; SPGP0Ztrna22D; SPGP0Btrna19D; SPGP0Ctrna23D; YDR059C; YGR029W; YGR023W; YJR055W; S…	DI49_4675; DI49_3411; DI49_3664; DI49_3834; DI49_1985; DI49_2973; DI49_3068	SPGP0CZtrna1D; SPGP0DBtrna2D; SPGP0DCtrna3D; SPGP0DDtrna4D; SPGP0DNtrna7D; SPGP0Ktrna6D; SPGP0DUtrna9D; SPGP0Mtrna10D; SPGP0Ntrna11D; SPGP0Q02530; SPGP0Rtrna15D; SPGP0Rtrna16D; SPGP0Rtrna17D; SPGP0Strna18D; SPGP0Wtrna21D; SPGP0Ztrna22D; SPGP0Btrna19D; SPGP0Ctrna23D; SPGP0Gtrna27D; SPGP0Gtrna28D	YIL009W; YOR131C; YDR059C; YGR029W; YGR023W; YJR055W
125	DI49_3415; DI49_3414	DI49_3415; DI49_3414
126	DI49_3417; DI49_3416	DI49_3417; DI49_3416
127	DI49_3419; DI49_3418	DI49_3419; DI49_3418
128	DI49_3421; DI49_3420	DI49_3421; DI49_3420
129	DI49_3423; DI49_3422	DI49_3423; DI49_3422
130	DI49_3425; DI49_3424	DI49_3425; DI49_3424
131	DI49_3427; DI49_3426	DI49_3427; DI49_3426
132	DI49_3429; DI49_3428	DI49_3429; DI49_3428
133	DI49_3431; DI49_3430	DI49_3431; DI49_3430
134	DI49_3433; DI49_3432	DI49_3433; DI49_3432
135	SPGP0CZ02750; DI49_3434	DI49_3434	SPGP0CZ02750
136	DI49_3436; DI49_3435	DI49_3436; DI49_3435
137	DI49_3438; DI49_3437	DI49_3438; DI49_3437
138	DI49_3440; DI49_3439	DI49_3440; DI49_3439
139	DI49_3442; DI49_3441	DI49_3442; DI49_3441
140	DI49_3444; DI49_5564; DI49_3876; SPGP0ACtrna21K; DI49_5565; DI49_1775	DI49_3444; DI49_5564; DI49_3876; DI49_5565; DI49_1775	SPGP0ACtrna21K
141	DI49_3446; DI49_3445	DI49_3446; DI49_3445
142	DI49_3448; DI49_3447	DI49_3448; DI49_3447
143	DI49_3450; DI49_3449	DI49_3450; DI49_3449
144	DI49_3452; DI49_3451	DI49_3452; DI49_3451
145	DI49_3454; DI49_3453	DI49_3454; DI49_3453
146	DI49_3456; DI49_3455	DI49_3456; DI49_3455
147	DI49_3458; DI49_3457	DI49_3458; DI49_3457
148	DI49_3460; DI49_3459	DI49_3460; DI49_3459
149	DI49_3462; DI49_3461	DI49_3462; DI49_3461
150	YKR094C; DI49_2639; DI49_3464; DI49_3686; DI49_3685; YLL039C; DI49_3494	DI49_2639; DI49_3464; DI49_3686; DI49_3685; DI49_3494		YKR094C; YLL039C
151	DI49_3466; DI49_3465	DI49_3466; DI49_3465
152	DI49_3468; DI49_3467	DI49_3468; DI49_3467
153	DI49_3470; DI49_3469	DI49_3470; DI49_3469
154	SPGP0CZ03130; DI49_3471	DI49_3471	SPGP0CZ03130
155	YMR287C; DI49_4374; YMR286W; DI49_4373	DI49_4374; DI49_4373		YMR287C; YMR286W
156	YMR284W; YMR285C			YMR284W; YMR285C
157	YMR283C; SPGP0Gtrna14Y; SPGP0DBtrna1Y; YJL046W		SPGP0Gtrna14Y; SPGP0DBtrna1Y	YMR283C; YJL046W
158	YMR281W; YMR282C			YMR281W; YMR282C
159	YMR279C; YMR280C			YMR279C; YMR280C
160	YMR277W; YMR278W			YMR277W; YMR278W
161	YMR275C; DI49_4361; YMR274C; DI49_4360	DI49_4361; DI49_4360		YMR275C; YMR274C
162	YMR272C; DI49_4358	DI49_4358		YMR272C
163	SPGP0DBtrna1Q; DI49_4357; YMR271C; SPGP0S00260	DI49_4357	SPGP0DBtrna1Q; SPGP0S00260	YMR271C
164	YMR269W; DI49_4353; YMR268C; DI49_4352	DI49_4353; DI49_4352		YMR269W; YMR268C
165	YMR266W; YMR267W			YMR266W; YMR267W
166	YMR264W; DI49_4348; YMR263W; DI49_4347	DI49_4348; DI49_4347		YMR264W; YMR263W
167	YMR261C; DI49_4345	DI49_4345		YMR261C
168	YMR260C; DI49_4344; YMR259C; DI49_4343	DI49_4344; DI49_4343		YMR260C; YMR259C
169	YMR257C; DI49_4341	DI49_4341		YMR257C
170	YMR256C; DI49_4340; YMR255W; DI49_4339	DI49_4340; DI49_4339		YMR256C; YMR255W
171	YMR252C; YMR253C			YMR252C; YMR253C
172	YMR251W; YMR251W-A			YMR251W; YMR251W-A
173	YMR244C-A; YMR246W			YMR244C-A; YMR246W
174	YMR243C; DI49_4328	DI49_4328		YMR243C
175	YMR242C; DI49_5131; DI49_5132; DI49_4327	DI49_5131; DI49_5132; DI49_4327		YMR242C
176	YMR241W; DI49_4326; YMR240C; DI49_4325	DI49_4326; DI49_4325		YMR241W; YMR240C
177	SPGP0DBtrna3R; SPGP0Itrna34R; SPGP0DBtrna4R; YML071C; SPGP0DCtrna5R; SPGP0Strna20R; DI49_4019; SPGP0Ctrna23R; SPGP0Ftrna27R; SPGP0Ftrna28R; YGR122W; SPGP0Gtrna31R; SPGP0Gtrna32R	DI49_4019	SPGP0DBtrna3R; SPGP0Itrna34R; SPGP0DBtrna4R; SPGP0DCtrna5R; SPGP0Strna20R; SPGP0Ctrna23R; SPGP0Ftrna27R; SPGP0Ftrna28R; SPGP0Gtrna31R; SPGP0Gtrna32R	YML071C; YGR122W
178	YMR238W; DI49_4322	DI49_4322		YMR238W
179	YMR237W; DI49_4321; YMR236W; DI49_4320	DI49_4321; DI49_4320		YMR237W; YMR236W
180	YMR234W; DI49_4318; YMR233W; DI49_4317	DI49_4318; DI49_4317		YMR234W; YMR233W
181	YMR231W; DI49_4315	DI49_4315		YMR231W
182	YMR230W; DI49_4314; DI49_5112; DI49_5113	DI49_4314; DI49_5112; DI49_5113		YMR230W
183	YMR229C; DI49_4313	DI49_4313		YMR229C
184	YMR228W; DI49_4312	DI49_4312		YMR228W
185	YMR227C; DI49_4311	DI49_4311		YMR227C
186	YMR226C; DI49_4310; YMR225C; DI49_4309	DI49_4310; DI49_4309		YMR226C; YMR225C
187	YMR223W; YMR224C			YMR223W; YMR224C
188	YMR221C; DI49_4305	DI49_4305		YMR221C
189	YMR220W; DI49_4304; YMR219W; DI49_4303	DI49_4304; DI49_4303		YMR220W; YMR219W
190	YMR217W; DI49_4301	DI49_4301		YMR217W
191	YMR216C; DI49_4300; YMR215W; DI49_4299	DI49_4300; DI49_4299		YMR216C; YMR215W
192	YMR213W; YMR214W			YMR213W; YMR214W
193	YMR211W; YMR212C			YMR211W; YMR212C
194	YMR209C; YMR210W			YMR209C; YMR210W
195	YMR207C; DI49_4291; YMR206W; DI49_4290	DI49_4291; DI49_4290		YMR207C; YMR206W
196	YMR204C; DI49_4288	DI49_4288		YMR204C
197	YMR203W; DI49_4287	DI49_4287		YMR203W
198	YMR202W; DI49_4286; SPGP0DB00940; DI49_4285	DI49_4286; DI49_4285	SPGP0DB00940	YMR202W
199	YMR200W; YMR201C			YMR200W; YMR201C
200	YMR198W; YMR199W; DI49_4283; DI49_4282	DI49_4283; DI49_4282		YMR198W; YMR199W
201	YMR196W; DI49_4280; YMR195W; DI49_4279	DI49_4280; DI49_4279		YMR196W; YMR195W
202	YMR194W; DI49_4277; YMR193W; DI49_4276; YPL249C-A; YPL250C	DI49_4277; DI49_4276		YMR194W; YMR193W; YPL249C-A; YPL250C
203	YMR191W; YMR192W			YMR191W; YMR192W
204	YMR189W; DI49_4272; YMR188C; DI49_4271	DI49_4272; DI49_4271		YMR189W; YMR188C
205	YMR186W; SPGP0U01920; DI49_4269; YPL242C	DI49_4269	SPGP0U01920	YMR186W; YPL242C
206	YMR185W; DI49_4268; YMR184W; DI49_4267	DI49_4268; DI49_4267		YMR185W; YMR184W
207	YMR181C; DI49_4264; YMR180C; DI49_4263	DI49_4264; DI49_4263		YMR181C; YMR180C
208	YMR178W; YMR179W			YMR178W; YMR179W
209	YMR176W; DI49_4259; YMR175W; SPGP0S01230	DI49_4259	SPGP0S01230	YMR176W; YMR175W
210	YMR173W; YMR174C			YMR173W; YMR174C
211	YMR171C; DI49_4255	DI49_4255		YMR171C
212	YMR170C; YMR169C; YMR168C			YMR170C; YMR169C; YMR168C
213	YMR166C; DI49_4250	DI49_4250		YMR166C
214	YMR165C; DI49_4249; YMR164C; SPGP0S01340	DI49_4249	SPGP0S01340	YMR165C; YMR164C
215	YMR161W; DI49_4245; YMR160W; DI49_4244	DI49_4245; DI49_4244		YMR161W; YMR160W
216	SPGP0DBtrna1M; YJL007C; YMR158W; YJL029C		SPGP0DBtrna1M	YJL007C; YMR158W; YJL029C
217	YMR156C; YMR157C			YMR156C; YMR157C
218	YMR154C; YMR155W			YMR154C; YMR155W
219	YMR152W; YMR153W			YMR152W; YMR153W
220	YMR149W; YMR150C			YMR149W; YMR150C
221	YMR147W; YMR148W			YMR147W; YMR148W
222	YMR145C; DI49_4230	DI49_4230		YMR145C
223	YMR144W; DI49_4229	DI49_4229		YMR144W
224	YMR143W; SPGP0S01540		SPGP0S01540	YMR143W
225	YMR142C; SPGP0S01550; YMR140W; DI49_0985; DI49_4228; YDL082W	DI49_0985; DI49_4228	SPGP0S01550	YMR142C; YMR140W; YDL082W
226	YMR138W; YMR139W			YMR138W; YMR139W
227	YMR136W; YMR137C			YMR136W; YMR137C
228	YMR134W; YMR135C			YMR134W; YMR135C
229	YMR132C; YMR133W			YMR132C; YMR133W
230	YMR130W; YMR131C			YMR130W; YMR131C
231	YMR128W; DI49_4217	DI49_4217		YMR128W
232	YMR127C; DI49_4216; YMR126C; DI49_4215	DI49_4216; DI49_4215		YMR127C; YMR126C
233	YMR124W; DI49_4213; YMR123W; DI49_4212	DI49_4213; DI49_4212		YMR124W; YMR123W
234	YMR121C; DI49_3558; DI49_3557; DI49_4210	DI49_3558; DI49_3557; DI49_4210		YMR121C
235	YMR120C; DI49_4209; YMR119W; DI49_4208	DI49_4209; DI49_4208		YMR120C; YMR119W
236	YMR118C; DI49_1927; SPGP0Mtrna10L; SPGP0Ftrna33L	DI49_1927	SPGP0Mtrna10L; SPGP0Ftrna33L	YMR118C
237	YMR116C; DI49_4204	DI49_4204		YMR116C
238	YMR115W; SPGP0S01810		SPGP0S01810	YMR115W
239	YMR114C; DI49_4203	DI49_4203		YMR114C
240	YMR113W; DI49_4202; YMR112C; DI49_4201	DI49_4202; DI49_4201		YMR113W; YMR112C
241	YMR110C; YMR111C			YMR110C; YMR111C
242	YMR108W; YMR109W			YMR108W; YMR109W
243	SPGP0DBtrna3K; SPGP0Itrna36K; YMR106C; SPGP0DDtrna4K; SPGP0Qtrna11K; SPGP0Strna14K; DI49_4194; SPGP0Ytrna18K; DI49_0541; DI49_0613; SPGP0Btrna15K; DI49_2750; SPGP0AEtrna23K; SPGP0AHtrna24K; SPGP0AWtrna26K; YPR073C; SPGP0Etrna27K; DI49_1540; SPGP0Ftrna32K; SPGP0Gtrna34K; YJL011C; SPGP0Itrna35K; YER134C	DI49_4194; DI49_0541; DI49_0613; DI49_2750; DI49_1540	SPGP0DBtrna3K; SPGP0Itrna36K; SPGP0DDtrna4K; SPGP0Qtrna11K; SPGP0Strna14K; SPGP0Ytrna18K; SPGP0Btrna15K; SPGP0AEtrna23K; SPGP0AHtrna24K; SPGP0AWtrna26K; SPGP0Etrna27K; SPGP0Ftrna32K; SPGP0Gtrna34K; SPGP0Itrna35K	YMR106C; YPR073C; YJL011C; YER134C
244	YMR104C; YMR105C			YMR104C; YMR105C
245	YMR101C; DI49_4190; YMR100W; DI49_4189	DI49_4190; DI49_4189		YMR101C; YMR100W
246	YMR098C; DI49_4186; YMR097C; DI49_4185	DI49_4186; DI49_4185		YMR098C; YMR097C
247	YMR095C; YMR096W			YMR095C; YMR096W
248	YMR093W; DI49_4181; YMR092C; DI49_4180	DI49_4181; DI49_4180		YMR093W; YMR092C
249	YMR090W; YMR091C			YMR090W; YMR091C
250	YMR088C; DI49_4176; YMR087W; DI49_4175	DI49_4176; DI49_4175		YMR088C; YMR087W
251	YMR085W; DI49_4173	DI49_4173		YMR085W
252	YMR083W; DI49_4172; YMR081C; DI49_4171	DI49_4172; DI49_4171		YMR083W; YMR081C
253	YMR079W; YMR080C			YMR079W; YMR080C
254	YMR077C; YMR078C			YMR077C; YMR078C
255	YMR076C; DI49_4165	DI49_4165		YMR076C
256	YMR075W; DI49_4164; YMR074C; DI49_4163	DI49_4164; DI49_4163		YMR075W; YMR074C
257	YMR072W; YMR073C			YMR072W; YMR073C
258	YMR070W; YMR071C			YMR070W; YMR071C
259	YMR068W; DI49_4157; YMR067C; DI49_4156	DI49_4157; DI49_4156		YMR068W; YMR067C
260	YMR065W; DI49_4154; YMR064W; DI49_4153	DI49_4154; DI49_4153		YMR065W; YMR064W
261	YMR062C; YMR063W			YMR062C; YMR063W
262	YMR060C; YMR061W			YMR060C; YMR061W
263	YMR058W; DI49_4147	DI49_4147		YMR058W
264	YMR056C; DI49_4146; YMR055C; DI49_4145	DI49_4146; DI49_4145		YMR056C; YMR055C
265	YMR053C; DI49_4143; YMR052W; DI49_4142	DI49_4143; DI49_4142		YMR053C; YMR052W
266	YMR047C; DI49_4135	DI49_4135		YMR047C
267	SPGP0DBtrna2H; SPGP0Itrna13H; YGL205W; SPGP0Vtrna7H; YHL022C; SPGP0Ftrna10H; SPGP0Itrna12H; YER026C		SPGP0DBtrna2H; SPGP0Itrna13H; SPGP0Vtrna7H; SPGP0Ftrna10H; SPGP0Itrna12H	YGL205W; YHL022C; YER026C
268	YMR044W; DI49_4133; YMR043W	DI49_4133		YMR044W; YMR043W
269	SPGP0DBtrna1F; SPGP0Ftrna19F; YMR041C; YHR072W; SPGP0Vtrna11F; YHR126C; SPGP0Ctrna15F; YDR317W; YPR027C; SPGP0Dtrna18F; YGL029W		SPGP0DBtrna1F; SPGP0Ftrna19F; SPGP0Vtrna11F; SPGP0Ctrna15F; SPGP0Dtrna18F	YMR041C; YHR072W; YHR126C; YDR317W; YPR027C; YGL029W
270	YMR039C; YMR040W			YMR039C; YMR040W
271	YMR037C; YMR038C			YMR037C; YMR038C
272	YMR035W; YMR036C			YMR035W; YMR036C
273	YMR033W; YMR034C			YMR033W; YMR034C
274	YMR031C; YMR032W			YMR031C; YMR032W
275	YMR029C; YMR030W			YMR029C; YMR030W
276	YMR027W; DI49_4115; YMR026C; DI49_4114	DI49_4115; DI49_4114		YMR027W; YMR026C
277	YMR024W; DI49_4112	DI49_4112		YMR024W
278	YMR021C; DI49_4108	DI49_4108		YMR021C
279	YMR020W; DI49_4107; YMR019W; DI49_4106	DI49_4107; DI49_4106		YMR020W; YMR019W
280	YMR017W; YMR018W			YMR017W; YMR018W
281	YMR015C; DI49_4102	DI49_4102		YMR015C
282	YMR014W; DI49_4101	DI49_4101		YMR014W
283	YMR013C; DI49_4100	DI49_4100		YMR013C
284	YMR012W; DI49_4099	DI49_4099		YMR012W
285	SPGP0DBtrna2E; DI49_5287; SPGP0DCtrna3E; YBR210W; SPGP0DDtrna5E; SPGP0Qtrna8E; SPGP0Qtrna9E; DI49_1914; DI49_1878; SPGP0Rtrna11E; DI49_2867; SPGP0Strna12E; DI49_5286; SPGP0Wtrna16E; DI49_0733; SPGP0Btrna14E; YCL021W-A; SPGP0Etrna20E; DI49_1408; DI49_1504; SPGP0Etrna22E; SPGP0Ftrna23E; SPGP0Ftrna24E; YGL054C; SPGP0Gtrna26E; SPGP0Itrna27E; YER012W; YER098W; SPGP0Itrna28E	DI49_5287; DI49_1914; DI49_1878; DI49_2867; DI49_5286; DI49_0733; DI49_1408; DI49_1504	SPGP0DBtrna2E; SPGP0DCtrna3E; SPGP0DDtrna5E; SPGP0Qtrna8E; SPGP0Qtrna9E; SPGP0Rtrna11E; SPGP0Strna12E; SPGP0Wtrna16E; SPGP0Btrna14E; SPGP0Etrna20E; SPGP0Etrna22E; SPGP0Ftrna23E; SPGP0Ftrna24E; SPGP0Gtrna26E; SPGP0Itrna27E; SPGP0Itrna28E	YBR210W; YCL021W-A; YGL054C; YER012W; YER098W
286	YMR011W; SPGP0S02800		SPGP0S02800	YMR011W
287	YMR010W; DI49_4097; YMR009W; DI49_4096	DI49_4097; DI49_4096		YMR010W; YMR009W
288	YMR008C; DI49_4095; YMR007W	DI49_4095		YMR008C; YMR007W
289	YMR005W; YMR006C; DI49_4094; DI49_4093	DI49_4094; DI49_4093		YMR005W; YMR006C
290	YMR003W; YMR004W			YMR003W; YMR004W
291	YMR001C; DI49_4089	DI49_4089		YMR001C
292	YML001W; DI49_4088	DI49_4088		YML001W
293	YML002W; DI49_4087	DI49_4087		YML002W
294	YML004C; DI49_4086	DI49_4086		YML004C
295	YML005W; DI49_4085	DI49_4085		YML005W
296	SPGP0DBtrna1S; SPGP0Itrna33S; SPGP0DCtrna2S; SPGP0DEtrna4S; YGR038W; SPGP0Gtrna31S		SPGP0DBtrna1S; SPGP0Itrna33S; SPGP0DCtrna2S; SPGP0DEtrna4S; SPGP0Gtrna31S	YGR038W
297	YML006C; DI49_4083	DI49_4083		YML006C
298	YML007W; DI49_4082	DI49_4082		YML007W
299	YML008C; DI49_4081	DI49_4081		YML008C
300	YML009C; DI49_4080	DI49_4080		YML009C
301	YML010W; DI49_4079; YML011C; DI49_4078	DI49_4079; DI49_4078		YML010W; YML011C
302	YML013W; YML012W			YML013W; YML012W
303	YML015C; YML014W			YML015C; YML014W
304	YML017W; DI49_4072; YML018C; DI49_4071	DI49_4072; DI49_4071		YML017W; YML018C
305	YML020W; DI49_4069	DI49_4069		YML020W
306	YML021C; DI49_4068; YML022W; DI49_4067	DI49_4068; DI49_4067		YML021C; YML022W
307	SPGP0DB03090; DI49_0614; DI49_4065; DI49_0615	DI49_0614; DI49_4065; DI49_0615	SPGP0DB03090
308	YML025C; DI49_4064	DI49_4064		YML025C
309	YML026C; SPGP0S03140; YML027W; DI49_4062; DI49_0617; DI49_0618	DI49_4062; DI49_0617; DI49_0618	SPGP0S03140	YML026C; YML027W
310	YML029W; YML028W			YML029W; YML028W
311	YML031W; DI49_4058	DI49_4058		YML031W
312	YML032C; DI49_4057; YML034W; DI49_4056	DI49_4057; DI49_4056		YML032C; YML034W
313	YML036W; YML035C; DI49_4055; DI49_4054	DI49_4055; DI49_4054		YML036W; YML035C
314	YML038C; DI49_4052	DI49_4052		YML038C
315	SPGP0DBtrna1P; SPGP0Vtrna13P; YHR146W		SPGP0DBtrna1P; SPGP0Vtrna13P	YHR146W
316	YML041C; DI49_4050	DI49_4050		YML041C
317	YML042W; DI49_4049; YML043C; DI49_4048	DI49_4049; DI49_4048		YML042W; YML043C
318	YML046W; SPGP0Itrna37G; SPGP0DCtrna2G; YBL014C; SPGP0DNtrna6G; DI49_0168; DI49_0443; SPGP0Ktrna4G; SPGP0Ptrna10G; DI49_2378; SPGP0Ptrna11G; SPGP0Qtrna13G; SPGP0Qtrna14G; SPGP0Rtrna16G; DI49_4046; SPGP0Wtrna19G; DI49_0870; SPGP0Xtrna20G; DI49_5463; SPGP0AAtrna23G; DI49_0766; SPGP0ACtrna24G; DI49_5604; SPGP0AEtrna27G; YCR016W; DI49_1672; SPGP0AH00610; SPGP0Ctrna26G; YDR262W; SPGP0Dtrna30G; YPR007C;…	DI49_0168; DI49_0443; DI49_2378; DI49_4046; DI49_0870; DI49_5463; DI49_0766; DI49_5604; DI49_1672	SPGP0Itrna37G; SPGP0DCtrna2G; SPGP0DNtrna6G; SPGP0Ktrna4G; SPGP0Ptrna10G; SPGP0Ptrna11G; SPGP0Qtrna13G; SPGP0Qtrna14G; SPGP0Rtrna16G; SPGP0Wtrna19G; SPGP0Xtrna20G; SPGP0AAtrna23G; SPGP0ACtrna24G; SPGP0AEtrna27G; SPGP0AH00610; SPGP0Ctrna26G; SPGP0Dtrna30G; SPGP0Etrna31G; SPGP0Ftrna32G; SPGP0Ftrna33G; SPGP0Gtrna35G; SPGP0Gtrna36G	YML046W; YBL014C; YCR016W; YDR262W; YPR007C; YJR051W
319	YML048W; DI49_4044; YML049C; SPGP0S03330	DI49_4044	SPGP0S03330	YML048W; YML049C
320	YML051W; DI49_4041	DI49_4041		YML051W
321	YML052W; DI49_4040	DI49_4040		YML052W
322	YML053C; DI49_4039	DI49_4039		YML053C
323	SPGP0DBtrna2Y; SPGP0Gtrna13Y; YML054C; YOL019W; SPGP0Ctrna10Y; YJR056C		SPGP0DBtrna2Y; SPGP0Gtrna13Y; SPGP0Ctrna10Y	YML054C; YOL019W; YJR056C
324	SPGP0DB03360; SPGP0S03400		SPGP0DB03360; SPGP0S03400
325	YML057W; DI49_4035; YML058W; SPGP0S03420	DI49_4035	SPGP0S03420	YML057W; YML058W
326	YML059C; DI49_4032	DI49_4032		YML059C
327	YML060W; DI49_4031	DI49_4031		YML060W
328	YML061C; DI49_4030; YML062C; DI49_2437; DI49_4029	DI49_4030; DI49_2437; DI49_4029		YML061C; YML062C
329	YML064C; DI49_4027; YML065W; DI49_4026	DI49_4027; DI49_4026		YML064C; YML065W
330	YML067C; YML066C			YML067C; YML066C
331	YML069W; YML068W			YML069W; YML068W
332	YML073C; DI49_4017; DI49_4378	DI49_4017; DI49_4378		YML073C
333	YBL105C; DI49_0084	DI49_0084		YBL105C
334	YBL104C; DI49_0085; YBL103C; DI49_0086	DI49_0085; DI49_0086		YBL104C; YBL103C
335	YBL101C; YBL102W			YBL101C; YBL102W
336	YBL099W; DI49_0090; YBL098W; DI49_0091	DI49_0090; DI49_0091		YBL099W; YBL098W
337	YBL095W; YBL097W			YBL095W; YBL097W
338	YBL092W; DI49_0095; YBL091C-A; DI49_0096	DI49_0095; DI49_0096		YBL092W; YBL091C-A
339	YBL090W; YBL091C			YBL090W; YBL091C
340	YBL088C; DI49_0100	DI49_0100		YBL088C
341	YBL087C; YER117W; YBL086C			YBL087C; YER117W; YBL086C
342	YBL084C; YBL085W			YBL084C; YBL085W
343	YBL081W; YBL082C			YBL081W; YBL082C
344	YBL079W; DI49_0108	DI49_0108		YBL079W
345	YBL078C; DI49_0109	DI49_0109		YBL078C
346	YBL076C; DI49_0110	DI49_0110		YBL076C
347	YBL075C; SPGP0DN00430; YBL074C; DI49_0111	DI49_0111	SPGP0DN00430	YBL075C; YBL074C
348	YBL071W-A; YBL072C; YER102W			YBL071W-A; YBL072C; YER102W
349	YBL068W; DI49_0115; YBL067C; DI49_0116	DI49_0115; DI49_0116		YBL068W; YBL067C
350	YBL064C; DI49_0118	DI49_0118		YBL064C
351	YBL063W; DI49_0119	DI49_0119		YBL063W
352	YBL061C; DI49_0120; YBL060W; DI49_0121	DI49_0120; DI49_0121		YBL061C; YBL060W
353	YBL059W; YBL059C-A			YBL059W; YBL059C-A
354	YBL057C; YBL058W			YBL057C; YBL058W
355	YBL055C; YBL056W			YBL055C; YBL056W
356	YBL052C; DI49_0127	DI49_0127		YBL052C
357	YBL051C; DI49_0128; YBL050W; DI49_0129	DI49_0128; DI49_0129		YBL051C; YBL050W
358	YBL047C; DI49_0131; YBL046W; DI49_0132	DI49_0131; DI49_0132		YBL047C; YBL046W
359	YBL043W; YBL045C			YBL043W; YBL045C
360	YBL041W; DI49_0137; YBL040C; DI49_0138	DI49_0137; DI49_0138		YBL041W; YBL040C
361	YBL039C; DI49_0140	DI49_0140		YBL039C
362	YBL038W; DI49_0141	DI49_0141		YBL038W
363	YBL037W; DI49_0142; YBL036C; DI49_0143	DI49_0142; DI49_0143		YBL037W; YBL036C
364	YBL034C; YBL035C			YBL034C; YBL035C
365	YBL032W; YBL033C			YBL032W; YBL033C
366	YBL030C; DI49_0149; YBL029C-A; DI49_0150	DI49_0149; DI49_0150		YBL030C; YBL029C-A
367	YBL028C; YBL029W			YBL028C; YBL029W
368	SPGP0DC00830; YBL027W		SPGP0DC00830	YBL027W
369	YBL025W; YBL026W			YBL025W; YBL026W
370	YBL023C; DI49_0158	DI49_0158		YBL023C
371	YBL022C; DI49_0159; YBL021C; DI49_0160	DI49_0159; DI49_0160		YBL022C; YBL021C
372	YBL019W; DI49_4697; YBL018C	DI49_4697		YBL019W; YBL018C
373	YBL016W; YBL017C			YBL016W; YBL017C
374	SPGP0DCtrna1I; SPGP0Itrna24I; SPGP0DDtrna2I; YIL079C; SPGP0DNtrna3I; SPGP0DNtrna4I; SPGP0EEtrna8I; DI49_3949; SPGP0Mtrna7I; DI49_3807; SPGP0Qtrna11I; SPGP0Ztrna14I; SPGP0Ztrna15I; DI49_4700; DI49_5588; SPGP0ACtrna17I; DI49_5615; SPGP0Btrna12I; SPGP0Btrna13I; DI49_2704; SPGP0Ctrna18I; DI49_1592; SPGP0Ftrna21I; SPGP0BZtrna22I; YER182W	DI49_3949; DI49_3807; DI49_4700; DI49_5588; DI49_5615; DI49_2704; DI49_1592	SPGP0DCtrna1I; SPGP0Itrna24I; SPGP0DDtrna2I; SPGP0DNtrna3I; SPGP0DNtrna4I; SPGP0EEtrna8I; SPGP0Mtrna7I; SPGP0Qtrna11I; SPGP0Ztrna14I; SPGP0Ztrna15I; SPGP0ACtrna17I; SPGP0Btrna12I; SPGP0Btrna13I; SPGP0Ctrna18I; SPGP0Ftrna21I; SPGP0BZtrna22I	YIL079C; YER182W
375	YBL011W; YBL013W			YBL011W; YBL013W
376	YBL009W; DI49_0172; YBL008W; DI49_0173	DI49_0172; DI49_0173		YBL009W; YBL008W
377	YBL006C; YBL007C			YBL006C; YBL007C
378	YBL004W; DI49_0178	DI49_0178		YBL004W
379	YBL003C; YDR225W			YBL003C; YDR225W
380	YBL002W; DI49_0406; YBL001C; DI49_0180; DI49_0181; YDR224C	DI49_0406; DI49_0180; DI49_0181		YBL002W; YBL001C; YDR224C
381	YBR002C; YBR001C			YBR002C; YBR001C
382	YBR004C; YBR003W			YBR004C; YBR003W
383	YBR006W; DI49_0187; YBR007C; DI49_0188	DI49_0187; DI49_0188		YBR006W; YBR007C
384	YBR009C; YNL030W			YBR009C; YNL030W
385	YBR010W; DI49_0190; DI49_4706; YNL031C	DI49_0190; DI49_4706		YBR010W; YNL031C
386	YBR011C; DI49_0191	DI49_0191		YBR011C
387	YBR012C; SPGP0EE00220		SPGP0EE00220	YBR012C
388	SPGP0DCtrna2T; SPGP0Gtrna31T; YBR014C; SPGP0DDtrna3T; SPGP0DDtrna4T; YIL014W; SPGP0Ktrna5T; YOL105C; SPGP0Ktrna6T; YOR013W; YHR006W; YDL007C-A		SPGP0DCtrna2T; SPGP0Gtrna31T; SPGP0DDtrna3T; SPGP0DDtrna4T; SPGP0Ktrna5T; SPGP0Ktrna6T	YBR014C; YIL014W; YOL105C; YOR013W; YHR006W; YDL007C-A
389	YBR016W; YBR015C			YBR016W; YBR015C
390	YBR018C; YBR017C			YBR018C; YBR017C
391	YBR020W; YBR019C			YBR020W; YBR019C
392	YBR022W; YBR021W			YBR022W; YBR021W
393	YBR024W; YBR023C			YBR024W; YBR023C
394	YBR026C; YBR025C			YBR026C; YBR025C
395	YBR029C; DI49_0207	DI49_0207		YBR029C
396	YBR030W; DI49_0208	DI49_0208		YBR030W
397	YBR031W; YDR012W; YBR033W; YDR013W			YBR031W; YDR012W; YBR033W; YDR013W
398	YBR035C; YBR034C			YBR035C; YBR034C
399	YBR037C; DI49_1066	DI49_1066		YBR037C
400	YBR038W; DI49_1067	DI49_1067		YBR038W
401	YBR039W; DI49_1068; YBR040W	DI49_1068		YBR039W; YBR040W
402	YBR042C; DI49_1071	DI49_1071		YBR042C
403	YBR043C; DI49_1072; YBR044C	DI49_1072		YBR043C; YBR044C
404	YBR045C; DI49_1074; SPGP0DNtrna7V; DI49_1073; SPGP0Wtrna19V	DI49_1074; DI49_1073	SPGP0DNtrna7V; SPGP0Wtrna19V	YBR045C
405	YBR047W; DI49_1077	DI49_1077		YBR047W
406	YBR048W; YDR025W; DI49_0223; SPGP0W02480	DI49_0223	SPGP0W02480	YBR048W; YDR025W
407	YBR049C; DI49_1079	DI49_1079		YBR049C
408	YBR050C; DI49_1080; YBR052C	DI49_1080		YBR050C; YBR052C
409	YBR054W; DI49_1083; DI49_1082	DI49_1083; DI49_1082		YBR054W
410	YBR055C; DI49_1084	DI49_1084		YBR055C
411	YBR056W; DI49_1086	DI49_1086		YBR056W
412	SPGP0DCtrna2Q; DI49_1374; YBR057C; SPGP0Wtrna10Q; SPGP0Itrna18Q	DI49_1374	SPGP0DCtrna2Q; SPGP0Wtrna10Q; SPGP0Itrna18Q	YBR057C
413	YBR058C-A; YBR058C			YBR058C-A; YBR058C
414	YBR060C; YBR059C			YBR060C; YBR059C
415	YBR062C; YBR061C			YBR062C; YBR061C
416	YBR065C; YBR064W			YBR065C; YBR064W
417	YBR067C; DI49_1099; DI49_1098	DI49_1099; DI49_1098		YBR067C
418	YBR068C; DI49_1100	DI49_1100		YBR068C
419	YBR069C; DI49_1101; YBR070C	DI49_1101		YBR069C; YBR070C
420	YBR072W; DI49_1104; YBR073W; DI49_1103	DI49_1104; DI49_1103		YBR072W; YBR073W
421	YBR076W; YBR074W; DI49_1106; DI49_1105	DI49_1106; DI49_1105		YBR076W; YBR074W
422	YBR078W; DI49_1109; DI49_1108	DI49_1109; DI49_1108		YBR078W
423	YBR079C; DI49_1110	DI49_1110		YBR079C
424	YBR080C; DI49_1111	DI49_1111		YBR080C
425	YBR081C; DI49_1112	DI49_1112		YBR081C
426	YBR082C; SPGP0W02160		SPGP0W02160	YBR082C
427	YBR083W; DI49_1116	DI49_1116		YBR083W
428	YBR084W; DI49_1117	DI49_1117		YBR084W
429	YBR085W; DI49_1118; YBR085C-A	DI49_1118		YBR085W; YBR085C-A
430	YBR087W; YBR086C			YBR087W; YBR086C
431	YBR089C-A; YBR088C; DI49_1123; DI49_1122	DI49_1123; DI49_1122		YBR089C-A; YBR088C
432	YBR093C; SPGP0W02050; DI49_4804; SPGP0W02040; DI49_1125	DI49_4804; DI49_1125	SPGP0W02050; SPGP0W02040	YBR093C
433	YBR094W; DI49_1126	DI49_1126		YBR094W
434	YBR095C; DI49_1127; YBR096W	DI49_1127		YBR095C; YBR096W
435	YBR098W; YBR097W; DI49_1129; DI49_1128	DI49_1129; DI49_1128		YBR098W; YBR097W
436	YBR102C; DI49_1132; YBR103W; DI49_1131	DI49_1132; DI49_1131		YBR102C; YBR103W
437	YBR105C; YBR104W			YBR105C; YBR104W
438	YBR107C; YBR106W; DI49_1137; DI49_1135	DI49_1137; DI49_1135		YBR107C; YBR106W
439	YBR109C; YBR108W			YBR109C; YBR108W
440	YBR111C; YBR110W			YBR111C; YBR110W
441	YBR112C; DI49_1144; SPGP0W01870	DI49_1144	SPGP0W01870	YBR112C
442	YBR114W; DI49_1146; DI49_1145	DI49_1146; DI49_1145		YBR114W
443	YBR115C; DI49_1147	DI49_1147		YBR115C
444	YBR117C; DI49_5526; SPGP0EO00100	DI49_5526	SPGP0EO00100	YBR117C
445	YPR080W; DI49_5530; YBR119W; DI49_1148	DI49_5530; DI49_1148		YPR080W; YBR119W
446	YBR121C; DI49_1152; YBR122C; DI49_1151	DI49_1152; DI49_1151		YBR121C; YBR122C
447	YBR125C; DI49_1155	DI49_1155		YBR125C
448	YBR126C; DI49_1156	DI49_1156		YBR126C
449	YBR128C; DI49_1158; YBR129C; DI49_1157	DI49_1158; DI49_1157		YBR128C; YBR129C
450	YBR131W; YBR130C			YBR131W; YBR130C
451	YBR133C; DI49_1163; YBR135W	DI49_1163		YBR133C; YBR135W
452	YBR137W; YBR136W; DI49_1165; DI49_1164	DI49_1165; DI49_1164		YBR137W; YBR136W
453	YBR139W; DI49_1168; DI49_1167	DI49_1168; DI49_1167		YBR139W
454	YBR140C; DI49_1169; YBR141C	DI49_1169		YBR140C; YBR141C
455	YBR143C; DI49_1172; YBR145W; SPGP0R01690; DI49_1171	DI49_1172; DI49_1171	SPGP0R01690	YBR143C; YBR145W
456	YBR147W; DI49_1175; YBR148W	DI49_1175		YBR147W; YBR148W
457	YBR150C; YBR149W			YBR150C; YBR149W
458	YBR152W; YBR151W; DI49_1179; DI49_1178	DI49_1179; DI49_1178		YBR152W; YBR151W
459	YBR154C; DI49_1182; DI49_1181	DI49_1182; DI49_1181		YBR154C
460	YBR155W; DI49_1183	DI49_1183		YBR155W
461	YBR156C; SPGP0W01460; YBR157C		SPGP0W01460	YBR156C; YBR157C
462	YBR159W; DI49_1186	DI49_1186		YBR159W
463	YBR160W; DI49_1187; YBR161W	DI49_1187		YBR160W; YBR161W
464	YBR162W-A; YBR162C			YBR162W-A; YBR162C
465	YBR164C; DI49_1192; YBR165W	DI49_1192		YBR164C; YBR165W
466	YBR167C; YBR166C; DI49_1194; DI49_1193	DI49_1194; DI49_1193		YBR167C; YBR166C
467	YBR169C; DI49_1197; DI49_1196	DI49_1197; DI49_1196		YBR169C
468	YBR170C; DI49_1198	DI49_1198		YBR170C
469	YBR171W; DI49_1199	DI49_1199		YBR171W
470	YBR172C; DI49_1200; YBR173C	DI49_1200		YBR172C; YBR173C
471	YBR176W; YBR175W			YBR176W; YBR175W
472	YBR179C; DI49_1205; YBR180W; DI49_1204	DI49_1205; DI49_1204		YBR179C; YBR180W
473	YBR182C; SPGP0DC02750		SPGP0DC02750	YBR182C
474	YBR184W; YBR183W			YBR184W; YBR183W
475	YBR186W; YBR185C			YBR186W; YBR185C
476	YBR188C; YBR187W			YBR188C; YBR187W
477	YBR191W; DI49_1216	DI49_1216		YBR191W
478	YBR192W; DI49_1217; YBR193C	DI49_1217		YBR192W; YBR193C
479	YBR195C; YBR194W			YBR195C; YBR194W
480	YBR197C; YBR196C			YBR197C; YBR196C
481	YBR199W; YBR198C			YBR199W; YBR198C
482	YBR201W; YBR200W; DI49_1225; DI49_1224	DI49_1225; DI49_1224		YBR201W; YBR200W
483	YBR202W; DI49_1228; YBR203W; DI49_1227	DI49_1228; DI49_1227		YBR202W; YBR203W
484	YBR205W; DI49_1231; DI49_1230	DI49_1231; DI49_1230		YBR205W
485	YBR207W; DI49_1232	DI49_1232		YBR207W
486	YBR208C; DI49_1233	DI49_1233		YBR208C
487	SPGP0DCtrna1C; DI49_5567; SPGP0ACtrna5C; DI49_5568	DI49_5567; DI49_5568	SPGP0DCtrna1C; SPGP0ACtrna5C
488	YBR212W; DI49_1238; YBR213W; DI49_1237	DI49_1238; DI49_1237		YBR212W; YBR213W
489	YBR215W; DI49_1241; YBR216C	DI49_1241		YBR215W; YBR216C
490	YBR218C; DI49_1244; YBR220C; DI49_1243	DI49_1244; DI49_1243		YBR218C; YBR220C
491	YBR222C; DI49_1247; YBR223C	DI49_1247		YBR222C; YBR223C
492	YBR227C; YBR225W; DI49_1249; DI49_1248	DI49_1249; DI49_1248		YBR227C; YBR225W
493	YBR229C; DI49_1252; YBR230C; DI49_1251	DI49_1252; DI49_1251		YBR229C; YBR230C
494	YBR233W; YBR231C			YBR233W; YBR231C
495	YBR234C; DI49_1257; YBR235W; DI49_1256	DI49_1257; DI49_1256		YBR234C; YBR235W
496	YBR237W; DI49_1260; DI49_1259	DI49_1260; DI49_1259		YBR237W
497	YBR238C; DI49_1261	DI49_1261		YBR238C
498	YBR239C; DI49_1262	DI49_1262		YBR239C
499	YBR240C; DI49_1263	DI49_1263		YBR240C
500	YBR241C; DI49_1265	DI49_1265		YBR241C
501	YBR242W; DI49_1266; YBR243C	DI49_1266		YBR242W; YBR243C
502	YBR245C; DI49_1269; YBR246W; DI49_1268	DI49_1269; DI49_1268		YBR245C; YBR246W
503	YBR248C; DI49_1272; DI49_1271	DI49_1272; DI49_1271		YBR248C
504	YBR249C; DI49_1273; YBR250W	DI49_1273		YBR249C; YBR250W
505	YBR252W; YBR251W			YBR252W; YBR251W
506	YBR254C; DI49_1278; YBR255W; DI49_1277	DI49_1278; DI49_1277		YBR254C; YBR255W
507	YBR256C; DI49_1281; YBR257W	DI49_1281		YBR256C; YBR257W
508	YBR259W; YBR258C			YBR259W; YBR258C
509	YBR261C; YBR260C; DI49_1285; DI49_1284	DI49_1285; DI49_1284		YBR261C; YBR260C
510	YBR263W; DI49_1288; YBR264C; DI49_1287	DI49_1288; DI49_1287		YBR263W; YBR264C
511	YBR267W; DI49_1291; YBR268W	DI49_1291		YBR267W; YBR268W
512	YBR270C; YBR269C			YBR270C; YBR269C
513	YBR272C; YBR271W			YBR272C; YBR271W
514	YBR274W; DI49_1298; DI49_1297	DI49_1298; DI49_1297		YBR274W
515	YBR275C; DI49_1299; YBR276C	DI49_1299		YBR275C; YBR276C
516	YBR279W; YBR278W			YBR279W; YBR278W
517	YBR281C; DI49_1304; DI49_1303	DI49_1304; DI49_1303		YBR281C
518	YBR282W; DI49_1305	DI49_1305		YBR282W
519	YBR283C; DI49_1306; YBR284W	DI49_1306		YBR283C; YBR284W
520	YBR286W; YBR285W			YBR286W; YBR285W
521	YBR288C; DI49_1311	DI49_1311		YBR288C
522	YJL222W; YNR065C; YNR067C			YJL222W; YNR065C; YNR067C
523	SPGP0DD00110; YJL219W; SPGP0K00150; SPGP0K00160; SPGP0BV00100		SPGP0DD00110; SPGP0K00150; SPGP0K00160; SPGP0BV00100	YJL219W
524	YIL169C; SPGP0G00110; YIL167W; DI49_2820; SPGP0R00110; YJR150C	DI49_2820	SPGP0G00110; SPGP0R00110	YIL169C; YIL167W; YJR150C
525	YIL164C; YIL166C			YIL164C; YIL166C
526	YIL161W; DI49_2625	DI49_2625		YIL161W
527	YIL160C; DI49_2626	DI49_2626		YIL160C
528	YIL159W; DI49_2627; YIL158W; DI49_2628	DI49_2627; DI49_2628		YIL159W; YIL158W
529	YIL156W-B; YIL157C			YIL156W-B; YIL157C
530	YIL155C; YIL156W			YIL155C; YIL156W
531	YIL153W; YIL154C			YIL153W; YIL154C
532	YIL151C; DI49_2636	DI49_2636		YIL151C
533	YIL150C; DI49_2637	DI49_2637		YIL150C
534	YIL149C; DI49_2638; SPGP0DD00310	DI49_2638	SPGP0DD00310	YIL149C
535	YIL146C; DI49_2641; YIL145C; DI49_2642	DI49_2641; DI49_2642		YIL146C; YIL145C
536	YIL143C; DI49_2644	DI49_2644		YIL143C
537	YIL142W; DI49_2645; YIL140W; DI49_2646	DI49_2645; DI49_2646		YIL142W; YIL140W
538	YIL138C; YIL139C			YIL138C; YIL139C
539	YIL136W; YIL137C			YIL136W; YIL137C
540	YIL134W; YIL135C			YIL134W; YIL135C
541	YIL132C; YIL133C			YIL132C; YIL133C
542	YIL130W; YIL131C			YIL130W; YIL131C
543	YIL128W; DI49_2658; YIL127C; DI49_2659	DI49_2658; DI49_2659		YIL128W; YIL127C
544	YIL125W; DI49_2661	DI49_2661		YIL125W
545	YIL124W; DI49_2662	DI49_2662		YIL124W
546	YIL123W; DI49_2663	DI49_2663		YIL123W
547	YIL122W; DI49_2664; YIL121W; DI49_2665	DI49_2664; DI49_2665		YIL122W; YIL121W
548	YIL119C; YIL120W			YIL119C; YIL120W
549	YIL117C; YIL118W			YIL117C; YIL118W
550	YIL115C; DI49_2671; YIL114C; DI49_2672	DI49_2671; DI49_2672		YIL115C; YIL114C
551	YIL112W; YIL113W			YIL112W; YIL113W
552	YIL110W; DI49_2675	DI49_2675		YIL110W
553	YIL109C; DI49_2676	DI49_2676		YIL109C
554	YIL108W; DI49_2677	DI49_2677		YIL108W
555	YIL107C; DI49_2678; YIL106W; DI49_2679	DI49_2678; DI49_2679		YIL107C; YIL106W
556	YIL104C; YIL105C			YIL104C; YIL105C
557	YIL102C-A; YIL103W			YIL102C-A; YIL103W
558	YIL101C; DI49_2685; YIL099W; DI49_2686	DI49_2685; DI49_2686		YIL101C; YIL099W
559	YIL097W; YIL098C			YIL097W; YIL098C
560	YIL095W; DI49_2691	DI49_2691		YIL095W
561	YIL094C; DI49_2692	DI49_2692		YIL094C
562	YIL093C; DI49_2693; YIL092W; DI49_2694	DI49_2693; DI49_2694		YIL093C; YIL092W
563	YIL090W; YIL091C			YIL090W; YIL091C
564	SPGP0DDtrna4E; YDR278C; YIL088C; YDR279W		SPGP0DDtrna4E	YDR278C; YIL088C; YDR279W
565	YIL085C; YIL087C			YIL085C; YIL087C
566	YIL083C; SPGP0B00890		SPGP0B00890	YIL083C
567	YIL077C; DI49_2706; YIL076W	DI49_2706		YIL077C; YIL076W
568	YIL074C; YER081W; YIL073C			YIL074C; YER081W; YIL073C
569	YIL071C; YIL072W			YIL071C; YIL072W
570	YIL069C; YER074W; DI49_1479	DI49_1479		YIL069C; YER074W
571	YIL068C; DI49_2716	DI49_2716		YIL068C
572	YIL067C; DI49_2717	DI49_2717		YIL067C
573	YIL066C; DI49_2718; YIL065C; DI49_2719	DI49_2718; DI49_2719		YIL066C; YIL065C
574	YIL063C; DI49_2720	DI49_2720		YIL063C
575	YIL062C; DI49_2721; YIL061C; DI49_2722	DI49_2721; DI49_2722		YIL062C; YIL061C
576	SPGP0DDtrna3S; DI49_5523; YIL056W; SPGP0Wtrna18S; DI49_1141; SPGP0Xtrna20S; SPGP0X00120; SPGP0Btrna15S; DI49_2725; DI49_0808; YCR063W; SPGP0Dtrna27S; YPR071W; SPGP0Etrna29S; YER066W	DI49_5523; DI49_1141; DI49_2725; DI49_0808	SPGP0DDtrna3S; SPGP0Wtrna18S; SPGP0Xtrna20S; SPGP0X00120; SPGP0Btrna15S; SPGP0Dtrna27S; SPGP0Etrna29S	YIL056W; YCR063W; YPR071W; YER066W
577	YIL053W; DI49_2727; DI49_1466; DI49_1467	DI49_2727; DI49_1466; DI49_1467		YIL053W
578	YIL052C; SPGP0B01150		SPGP0B01150	YIL052C
579	YIL051C; DI49_2728; YIL050W; DI49_2729	DI49_2728; DI49_2729		YIL051C; YIL050W
580	YIL048W; DI49_2731	DI49_2731		YIL048W
581	YIL047C; DI49_2732	DI49_2732		YIL047C
582	YIL046W; DI49_2733	DI49_2733		YIL046W
583	YIL045W; DI49_2734; YIL044C; DI49_2735	DI49_2734; DI49_2735		YIL045W; YIL044C
584	YIL042C; YIL043C			YIL042C; YIL043C
585	YIL041W; DI49_2738; YIL040W; DI49_2739	DI49_2738; DI49_2739		YIL041W; YIL040W
586	YIL038C; DI49_2741; YIL037C; DI49_2742	DI49_2741; DI49_2742		YIL038C; YIL037C
587	YIL035C; DI49_2744	DI49_2744		YIL035C
588	YIL034C; DI49_2745	DI49_2745		YIL034C
589	YIL033C; DI49_2746; YIL031W; DI49_2747	DI49_2746; DI49_2747		YIL033C; YIL031W
590	YIL027C; DI49_2751; YIL026C; DI49_2752	DI49_2751; DI49_2752		YIL027C; YIL026C
591	YIL023C; YIL024C			YIL023C; YIL024C
592	YIL021W; DI49_2756; YIL020C; DI49_2757	DI49_2756; DI49_2757		YIL021W; YIL020C
593	YIL018W; DI49_2759; YIL017C; SPGP0AH00380; DI49_2760; DI49_1689	DI49_2759; DI49_2760; DI49_1689	SPGP0AH00380	YIL018W; YIL017C
594	YIL015W; DI49_2762	DI49_2762		YIL015W
595	SPGP0DD01520; YOR192C-B; YLR410W-B; SPGP0AE00800		SPGP0DD01520; SPGP0AE00800	YOR192C-B; YLR410W-B
596	YIL011W; YIL013C			YIL011W; YIL013C
597	YIL009C-A; YIL010W			YIL009C-A; YIL010W
598	YIL007C; YIL008W			YIL007C; YIL008W
599	YIL005W; YIL006W			YIL005W; YIL006W
600	YIL003W; DI49_2776	DI49_2776		YIL003W
601	YIL002W-A; DI49_2777	DI49_2777		YIL002W-A
602	YIL002C; DI49_2778; YIL001W; DI49_2779	DI49_2778; DI49_2779		YIL002C; YIL001W
603	YIR002C; DI49_2781; YIR003W; DI49_2782	DI49_2781; DI49_2782		YIR002C; YIR003W
604	YIR005W; YIR004W			YIR005W; YIR004W
605	YIR007W; DI49_2787	DI49_2787		YIR007W
606	YIR008C; DI49_2788; YIR009W; DI49_2789	DI49_2788; DI49_2789		YIR008C; YIR009W
607	YIR011C; DI49_2791	DI49_2791		YIR011C
608	YIR012W; DI49_2792; YIR013C; DI49_2793	DI49_2792; DI49_2793		YIR012W; YIR013C
609	YIR015W; YIR014W			YIR015W; YIR014W
610	YIR017C; DI49_2797	DI49_2797		YIR017C
611	YIR018W; DI49_2798; YIR019C; DI49_2799	DI49_2798; DI49_2799		YIR018W; YIR019C
612	YIR022W; YIR021W			YIR022W; YIR021W
613	YIR024C; YIR023W			YIR024C; YIR023W
614	YIR026C; YIR025W			YIR026C; YIR025W
615	YIR028W; DI49_2807	DI49_2807		YIR028W
616	YIR029W; DI49_2808; YIR030C; DI49_2809	DI49_2808; DI49_2809		YIR029W; YIR030C
617	YIR032C; YIR031C			YIR032C; YIR031C
618	YIR034C; DI49_2813; YIR035C; DI49_2814	DI49_2813; DI49_2814		YIR034C; YIR035C
619	YIR037W; YIR036C			YIR037W; YIR036C
620	YIR039C; YIR038C			YIR039C; YIR038C
621	SPGP0DE00100; SPGP0DE00900; SPGP0AI00110; YHR210C		SPGP0DE00100; SPGP0DE00900; SPGP0AI00110	YHR210C
622	YAL062W; DI49_0002; DI49_5188; DI49_5189	DI49_0002; DI49_5188; DI49_5189		YAL062W
623	YAL061W; DI49_0003; YAL060W	DI49_0003		YAL061W; YAL060W
624	YAL058W; YAL059W			YAL058W; YAL059W
625	YAL055W; YAL056W			YAL055W; YAL056W
626	YAL053W; YAL054C			YAL053W; YAL054C
627	YAL049C; YAL051W			YAL049C; YAL051W
628	YAL047C; YAL048C			YAL047C; YAL048C
629	YAL044W-A; YAL046C; DI49_0015; DI49_0014	DI49_0015; DI49_0014		YAL044W-A; YAL046C
630	YAL043C; DI49_0018; DI49_0017	DI49_0018; DI49_0017		YAL043C
631	YAL042W; DI49_0019	DI49_0019		YAL042W
632	YAL041W; DI49_0020	DI49_0020		YAL041W
633	YAL040C; DI49_0021; YAL039C	DI49_0021		YAL040C; YAL039C
634	YAL037W; YAL038W			YAL037W; YAL038W
635	YAL035W; DI49_0026	DI49_0026		YAL035W
636	YAL034W-A; DI49_0027	DI49_0027		YAL034W-A
637	YAL034C; DI49_0028	DI49_0028		YAL034C
638	YAL033W; DI49_0029; YAL032C	DI49_0029		YAL033W; YAL032C
639	YAL030W; YAL031C			YAL030W; YAL031C
640	YAL028W; YAL029C; DI49_0032; SPGP0H00560	DI49_0032	SPGP0H00560	YAL028W; YAL029C
641	YAL026C; DI49_0035; YAL025C; DI49_0034	DI49_0035; DI49_0034		YAL026C; YAL025C
642	YAL023C; DI49_0038	DI49_0038		YAL023C
643	YAL022C; SPGP0H00480		SPGP0H00480	YAL022C
644	YAL021C; DI49_0040	DI49_0040		YAL021C
645	YAL020C; DI49_0041	DI49_0041		YAL020C
646	YAL019W; DI49_0042; YAL018C	DI49_0042		YAL019W; YAL018C
647	YAL016W; DI49_0045; YAL015C; DI49_0044	DI49_0045; DI49_0044		YAL016W; YAL015C
648	YAL013W; SPGP0H00390		SPGP0H00390	YAL013W
649	YAL012W; DI49_0048	DI49_0048		YAL012W
650	YAL011W; DI49_0049; YAL010C	DI49_0049		YAL011W; YAL010C
651	YAL008W; YAL009W			YAL008W; YAL009W
652	SPGP0DEtrna2P; SPGP0Mtrna7P; SPGP0Mtrna6P; YNL042W; YNL035C		SPGP0DEtrna2P; SPGP0Mtrna7P; SPGP0Mtrna6P	YNL042W; YNL035C
653	YAL005C; DI49_3507; DI49_0055; DI49_3508	DI49_3507; DI49_0055; DI49_3508		YAL005C
654	YAL003W; DI49_0056; YAL002W	DI49_0056		YAL003W; YAL002W
655	SPGP0DE00690; YAL001C		SPGP0DE00690	YAL001C
656	YAR002C-A; DI49_0060; DI49_0059	DI49_0060; DI49_0059		YAR002C-A
657	YAR003W; DI49_0061	DI49_0061		YAR003W
658	YAR007C; DI49_0062	DI49_0062		YAR007C
659	YAR008W; DI49_0063	DI49_0063		YAR008W
660	SPGP0DEtrna5A; DI49_3564; DI49_3563; SPGP0Qtrna11A; DI49_2114; SPGP0Etrna21A; SPGP0Ftrna22A; YGR150C; SPGP0Htrna25A; DI49_0066; YER076C	DI49_3564; DI49_3563; DI49_2114; DI49_0066	SPGP0DEtrna5A; SPGP0Qtrna11A; SPGP0Etrna21A; SPGP0Ftrna22A; SPGP0Htrna25A	YGR150C; YER076C
661	YAR014C; DI49_0068	DI49_0068		YAR014C
662	YAR015W; DI49_0069; YAR018C	DI49_0069		YAR015W; YAR018C
663	YFL020C; DI49_4789; YAR023C; SPGP0H00150; DI49_3953; DI49_3954; SPGP0AH00880; DI49_1633; DI49_0072	DI49_4789; DI49_3953; DI49_3954; DI49_1633; DI49_0072	SPGP0H00150; SPGP0AH00880	YFL020C; YAR023C
664	YAR027W; YAR028W; SPGP0DE00830; YAR031W		SPGP0DE00830	YAR027W; YAR028W; YAR031W
665	YAR033W; SPGP0F03120; YAR035W		SPGP0F03120	YAR033W; YAR035W
666	SPGP0DE00890; YAR042W; DI49_0076	DI49_0076	SPGP0DE00890	YAR042W
667	SPGP0J00100; SPGP0BP00100; DI49_4806; SPGP0ED00120; DI49_3942; YPR204W	DI49_4806; DI49_3942	SPGP0J00100; SPGP0BP00100; SPGP0ED00120	YPR204W
668	SPGP0DH00100; YHR211W; SPGP0AI00100		SPGP0DH00100; SPGP0AI00100	YHR211W
669	YBR298C; DI49_3958; YBR297W	DI49_3958		YBR298C; YBR297W
670	SPGP0DJ00100; YGR294W		SPGP0DJ00100	YGR294W
671	SPGP0DK00100; YBL111C; SPGP0ED00100		SPGP0DK00100; SPGP0ED00100	YBL111C
672	DI49_0079; SPGP0DQ00120; DI49_5194	DI49_0079; DI49_5194	SPGP0DQ00120
673	SPGP0DN00110; DI49_5680	DI49_5680	SPGP0DN00110
674	DI49_5681; SPGP0DZ02360	DI49_5681	SPGP0DZ02360
675	DI49_5682; YFL058W	DI49_5682		YFL058W
676	DI49_0088; DI49_0087	DI49_0088; DI49_0087
677	DI49_0093; DI49_0092	DI49_0093; DI49_0092
678	DI49_0098; DI49_0097	DI49_0098; DI49_0097
679	DI49_0101; DI49_1522; DI49_0102	DI49_0101; DI49_1522; DI49_0102
680	DI49_0104; DI49_0103	DI49_0104; DI49_0103
681	SPGP0DN00370; DI49_0105	DI49_0105	SPGP0DN00370
682	DI49_0107; YBL080C	DI49_0107		YBL080C
683	DI49_0113; DI49_0112; DI49_1508	DI49_0113; DI49_0112; DI49_1508
684	DI49_0122; SPGP0DN00550	DI49_0122	SPGP0DN00550
685	DI49_0124; DI49_0123	DI49_0124; DI49_0123
686	SPGP0DN00600; DI49_0125; YER089C	DI49_0125	SPGP0DN00600	YER089C
687	DI49_0134; DI49_0133	DI49_0134; DI49_0133
688	DI49_0136; DI49_0135	DI49_0136; DI49_0135
689	DI49_0145; DI49_0144	DI49_0145; DI49_0144
690	DI49_0147; DI49_0146	DI49_0147; DI49_0146
691	DI49_0152; DI49_0151	DI49_0152; DI49_0151
692	DI49_0154; DI49_0153; SPGP0W02130	DI49_0154; DI49_0153	SPGP0W02130
693	DI49_0156; DI49_0155	DI49_0156; DI49_0155
694	DI49_0162; DI49_4696; DI49_0164; DI49_4695	DI49_0162; DI49_4696; DI49_0164; DI49_4695
695	DI49_0170; DI49_0169	DI49_0170; DI49_0169
696	DI49_0175; DI49_0174	DI49_0175; DI49_0174
697	SPGP0DNtrna6S; DI49_4419; DI49_4863; DI49_2001; SPGP0Rtrna13S; SPGP0Strna14S; SPGP0Wtrna19S; SPGP0W02810; DI49_0593; DI49_0694; SPGP0Btrna16S; YCL064C; SPGP0Etrna28S	DI49_4419; DI49_4863; DI49_2001; DI49_0593; DI49_0694	SPGP0DNtrna6S; SPGP0Rtrna13S; SPGP0Strna14S; SPGP0Wtrna19S; SPGP0W02810; SPGP0Btrna16S; SPGP0Etrna28S	YCL064C
698	DI49_0179; DI49_0407	DI49_0179; DI49_0407
699	DI49_0183; DI49_0182	DI49_0183; DI49_0182
700	DI49_0185; DI49_0184	DI49_0185; DI49_0184
701	SPGP0DNtrna7T; DI49_2415; DI49_0193; DI49_4854; SPGP0Ptrna12T; DI49_2299; SPGP0Rtrna17T; SPGP0Wtrna21T; DI49_1043; SPGP0Ztrna23T; DI49_4465; SPGP0Btrna19T; SPGP0B01500; SPGP0Btrna18T	DI49_2415; DI49_0193; DI49_4854; DI49_2299; DI49_1043; DI49_4465	SPGP0DNtrna7T; SPGP0Ptrna12T; SPGP0Rtrna17T; SPGP0Wtrna21T; SPGP0Ztrna23T; SPGP0Btrna19T; SPGP0B01500; SPGP0Btrna18T
702	DI49_0195; DI49_0194	DI49_0195; DI49_0194
703	DI49_0197; DI49_0196	DI49_0197; DI49_0196
704	DI49_0199; DI49_0198	DI49_0199; DI49_0198
705	DI49_0201; DI49_0200	DI49_0201; DI49_0200
706	DI49_0203; DI49_0202	DI49_0203; DI49_0202
707	DI49_0205; DI49_0204	DI49_0205; DI49_0204
708	DI49_0209; DI49_1062; DI49_0210	DI49_0209; DI49_1062; DI49_0210
709	DI49_0212; DI49_0211	DI49_0212; DI49_0211
710	DI49_0214; DI49_0213	DI49_0214; DI49_0213
711	DI49_0216; YDR018C; DI49_0217; YDR019C	DI49_0216; DI49_0217		YDR018C; YDR019C
712	DI49_0219; YDR021W	DI49_0219		YDR021W
713	DI49_0220; YDR022C	DI49_0220		YDR022C
714	DI49_0222; YDR023W; YDR024W	DI49_0222		YDR023W; YDR024W
715	DI49_0224; YDR026C	DI49_0224		YDR026C
716	DI49_0225; YDR027C	DI49_0225		YDR027C
717	DI49_0226; YDR028C; DI49_0227; YDR030C	DI49_0226; DI49_0227		YDR028C; YDR030C
718	DI49_0229; YDR032C	DI49_0229		YDR032C
719	DI49_0230; YDR033W; DI49_0231; YDR034C	DI49_0230; DI49_0231		YDR033W; YDR034C
720	DI49_0233; YDR035W	DI49_0233		YDR035W
721	DI49_0234; YDR036C	DI49_0234		YDR036C
722	SPGP0DN01640; DI49_1093; DI49_0236; DI49_1092; YDR037W; YDR040C	DI49_1093; DI49_0236; DI49_1092	SPGP0DN01640	YDR037W; YDR040C
723	DI49_0238; DI49_0237	DI49_0238; DI49_0237
724	DI49_0240; YDR044W; DI49_0241; YDR045C	DI49_0240; DI49_0241		YDR044W; YDR045C
725	DI49_0243; YDR047W; DI49_0244; YDR049W	DI49_0243; DI49_0244		YDR047W; YDR049W
726	DI49_0246; YDR051C; DI49_0247; YDR052C	DI49_0246; DI49_0247		YDR051C; YDR052C
727	DI49_0249; YDR055W; DI49_0250; YDR056C	DI49_0249; DI49_0250		YDR055W; YDR056C
728	DI49_0252; YDR058C	DI49_0252		YDR058C
729	DI49_0256; YDR060W	DI49_0256		YDR060W
730	DI49_0257; YDR061W	DI49_0257		YDR061W
731	DI49_0258; YDR062W	DI49_0258		YDR062W
732	DI49_0259; YDR063W	DI49_0259		YDR063W
733	DI49_0260; YDR064W; DI49_0261; YDR065W	DI49_0260; DI49_0261		YDR064W; YDR065W
734	DI49_0263; YDR067C; DI49_0264; YDR068W	DI49_0263; DI49_0264		YDR067C; YDR068W
735	DI49_0266; DI49_0265	DI49_0266; DI49_0265
736	DI49_0268; YDR072C; DI49_0269; YDR073W	DI49_0268; DI49_0269		YDR072C; YDR073W
737	DI49_0271; YDR075W	DI49_0271		YDR075W
738	DI49_0272; YDR076W	DI49_0272		YDR076W
739	DI49_0273; YDR077W; DI49_0274; YDR078C	DI49_0273; DI49_0274		YDR077W; YDR078C
740	DI49_0276; DI49_0275	DI49_0276; DI49_0275
741	DI49_0278; DI49_0277	DI49_0278; DI49_0277
742	DI49_0280; YDR083W; DI49_0281; YDR084C	DI49_0280; DI49_0281		YDR083W; YDR084C
743	DI49_0283; DI49_0282	DI49_0283; DI49_0282
744	DI49_0285; YDR088C	DI49_0285		YDR088C
745	DI49_0287; YDR089W; DI49_0288; YDR090C	DI49_0287; DI49_0288		YDR089W; YDR090C
746	SPGP0DN02150; DI49_0289	DI49_0289	SPGP0DN02150
747	DI49_0291; YDR096W	DI49_0291		YDR096W
748	DI49_0292; YDR097C; DI49_0293; YDR098C	DI49_0292; DI49_0293		YDR097C; YDR098C
749	DI49_0295; YDR099W; DI49_0296; YDR100W	DI49_0295; DI49_0296		YDR099W; YDR100W
750	DI49_0298; DI49_0297	DI49_0298; DI49_0297
751	DI49_0300; DI49_0299	DI49_0300; DI49_0299
752	DI49_0303; YDR107C	DI49_0303		YDR107C
753	DI49_0304; YDR108W; SPGP0DN02290; YDR109C	DI49_0304	SPGP0DN02290	YDR108W; YDR109C
754	DI49_0306; DI49_0305	DI49_0306; DI49_0305
755	DI49_0308; DI49_0307	DI49_0308; DI49_0307
756	DI49_0310; DI49_0309	DI49_0310; DI49_0309
757	DI49_0312; YDR119W; DI49_0313; YDR119W-A	DI49_0312; DI49_0313		YDR119W; YDR119W-A
758	DI49_0315; DI49_0314	DI49_0315; DI49_0314
759	DI49_0317; YDR123C; DI49_0318; YDR124W	DI49_0317; DI49_0318		YDR123C; YDR124W
760	DI49_0320; YDR126W	DI49_0320		YDR126W
761	DI49_0321; YDR127W; DI49_0322; YDR128W	DI49_0321; DI49_0322		YDR127W; YDR128W
762	DI49_0324; DI49_0323	DI49_0324; DI49_0323
763	DI49_0326; DI49_0325	DI49_0326; DI49_0325
764	DI49_0328; YDR135C; DI49_0329; YDR137W	DI49_0328; DI49_0329		YDR135C; YDR137W
765	DI49_0331; DI49_0330	DI49_0331; DI49_0330
766	DI49_0333; YDR141C	DI49_0333		YDR141C
767	DI49_0334; YDR142C	DI49_0334		YDR142C
768	DI49_0335; YDR143C; DI49_0336; YDR144C	DI49_0335; DI49_0336		YDR143C; YDR144C
769	DI49_0338; DI49_0337	DI49_0338; DI49_0337
770	DI49_0340; YDR148C; SPGP0DN02660; YDR150W	DI49_0340	SPGP0DN02660	YDR148C; YDR150W
771	DI49_0342; DI49_0341	DI49_0342; DI49_0341
772	DI49_0344; YDR155C; DI49_0345; YDR156W	DI49_0344; DI49_0345		YDR155C; YDR156W
773	DI49_0347; DI49_0346	DI49_0347; DI49_0346
774	DI49_0349; DI49_0348	DI49_0349; DI49_0348
775	DI49_0351; DI49_0350	DI49_0351; DI49_0350
776	DI49_0353; YDR165W	DI49_0353		YDR165W
777	DI49_0354; YDR166C; DI49_0355; YDR167W	DI49_0354; DI49_0355		YDR166C; YDR167W
778	DI49_0357; YDR169C	DI49_0357		YDR169C
779	DI49_0359; YDR170C	DI49_0359		YDR170C
780	SPGP0DNtrna5Q; DI49_2421; DI49_0361; DI49_3679; SPGP0Ptrna7Q; DI49_2420; SPGP0Vtrna9Q; SPGP0AAtrna11Q; SPGP0AEtrna15Q; SPGP0Ctrna12Q; SPGP0Ctrna14Q; YDR170W-A; SPGP0Etrna17Q; DI49_1450; YER048W-A	DI49_2421; DI49_0361; DI49_3679; DI49_2420; DI49_1450	SPGP0DNtrna5Q; SPGP0Ptrna7Q; SPGP0Vtrna9Q; SPGP0AAtrna11Q; SPGP0AEtrna15Q; SPGP0Ctrna12Q; SPGP0Ctrna14Q; SPGP0Etrna17Q	YDR170W-A; YER048W-A
781	DI49_0363; YDR173C	DI49_0363		YDR173C
782	DI49_0364; YDR174W; DI49_0365; YDR175C	DI49_0364; DI49_0365		YDR174W; YDR175C
783	DI49_0367; DI49_0366	DI49_0367; DI49_0366
784	DI49_0369; DI49_0368	DI49_0369; DI49_0368
785	DI49_0371; YDR180W; DI49_0372; YDR181C	DI49_0371; DI49_0372		YDR180W; YDR181C
786	DI49_0374; DI49_0373	DI49_0374; DI49_0373
787	DI49_0376; YDR185C	DI49_0376		YDR185C
788	DI49_0377; YDR186C	DI49_0377		YDR186C
789	DI49_0378; YDR188W	DI49_0378		YDR188W
790	DI49_0379; YDR189W	DI49_0379		YDR189W
791	DI49_0380; YDR190C; DI49_0381; YDR191W	DI49_0380; DI49_0381		YDR190C; YDR191W
792	DI49_0382; YDR194C	DI49_0382		YDR194C
793	DI49_0383; YDR195W; DI49_0384; YDR196C	DI49_0383; DI49_0384		YDR195W; YDR196C
794	DI49_0386; YDR198C; DI49_0387; YDR200C	DI49_0386; DI49_0387		YDR198C; YDR200C
795	DI49_0389; YDR202C	DI49_0389		YDR202C
796	DI49_0390; YDR204W; DI49_0391; YDR205W	DI49_0390; DI49_0391		YDR204W; YDR205W
797	DI49_0393; DI49_0392	DI49_0393; DI49_0392
798	DI49_0395; SPGP0Ntrna10I; DI49_0396; DI49_3742; SPGP0Ctrna19I; YDR211W	DI49_0395; DI49_0396; DI49_3742	SPGP0Ntrna10I; SPGP0Ctrna19I	YDR211W
799	DI49_0398; YDR213W; DI49_0399; YDR214W	DI49_0398; DI49_0399		YDR213W; YDR214W
800	SPGP0DN03250; DI49_0400	DI49_0400	SPGP0DN03250
801	DI49_0402; DI49_0401	DI49_0402; DI49_0401
802	DI49_0404; DI49_0403	DI49_0404; DI49_0403
803	DI49_0408; YDR226W; DI49_0409; YDR227W	DI49_0408; DI49_0409		YDR226W; YDR227W
804	DI49_0411; YDR229W	DI49_0411		YDR229W
805	DI49_0412; YDR231C	DI49_0412		YDR231C
806	DI49_0413; YDR232W	DI49_0413		YDR232W
807	DI49_0414; YDR233C; DI49_0415	DI49_0414; DI49_0415		YDR233C
808	DI49_0417; YDR235W	DI49_0417		YDR235W
809	DI49_0418; YDR236C; DI49_0419; YDR237W	DI49_0418; DI49_0419		YDR236C; YDR237W
810	DI49_0421; DI49_0420	DI49_0421; DI49_0420
811	SPGP0DNtrna4Y; DI49_2382; DI49_2381; DI49_3070; DI49_4369; SPGP0Strna9Y; DI49_4037; DI49_1685; DI49_1668	DI49_2382; DI49_2381; DI49_3070; DI49_4369; DI49_4037; DI49_1685; DI49_1668	SPGP0DNtrna4Y; SPGP0Strna9Y
812	SPGP0DN03480; YDR242W; DI49_0424; YDR243C	DI49_0424	SPGP0DN03480	YDR242W; YDR243C
813	DI49_0426; YDR245W; DI49_0427; YDR246W	DI49_0426; DI49_0427		YDR245W; YDR246W
814	DI49_0429; YDR248C; DI49_0430; YDR249C	DI49_0429; DI49_0430		YDR248C; YDR249C
815	DI49_0432; DI49_0431	DI49_0432; DI49_0431
816	DI49_0434; DI49_0433	DI49_0434; DI49_0433
817	DI49_0436; YDR256C; DI49_0437; YDR257C	DI49_0436; DI49_0437		YDR256C; YDR257C
818	DI49_0439; DI49_0438	DI49_0439; DI49_0438
819	DI49_0441; DI49_0440	DI49_0441; DI49_0440
820	DI49_0445; DI49_0444	DI49_0445; DI49_0444
821	DI49_0447; DI49_0446	DI49_0447; DI49_0446
822	DI49_0449; YDR268W	DI49_0449		YDR268W
823	DI49_0450; YDR270W; DI49_0451; YDR272W	DI49_0450; DI49_0451		YDR270W; YDR272W
824	DI49_0453; DI49_0452	DI49_0453; DI49_0452
825	DI49_0455; YDR277C	DI49_0455		YDR277C
826	SPGP0DNtrna6E; DI49_2698; DI49_0457; DI49_2699	DI49_2698; DI49_0457; DI49_2699	SPGP0DNtrna6E
827	DI49_0459; DI49_0458	DI49_0459; DI49_0458
828	DI49_0461; YDR283C; DI49_0462; YDR284C	DI49_0461; DI49_0462		YDR283C; YDR284C
829	DI49_0464; DI49_0463	DI49_0464; DI49_0463
830	DI49_0466; DI49_0465	DI49_0466; DI49_0465
831	DI49_0468; YDR291W	DI49_0468		YDR291W
832	DI49_0469; YDR292C	DI49_0469		YDR292C
833	DI49_0470; YDR293C	DI49_0470		YDR293C
834	DI49_0471; YDR294C	DI49_0471		YDR294C
835	DI49_0472; YDR295C; DI49_0473; YDR296W	DI49_0472; DI49_0473		YDR295C; YDR296W
836	DI49_0475; YDR298C	DI49_0475		YDR298C
837	DI49_0476; YDR299W	DI49_0476		YDR299W
838	DI49_0477; YDR300C	DI49_0477		YDR300C
839	DI49_0478; YDR301W; DI49_0479; YDR302W	DI49_0478; DI49_0479		YDR301W; YDR302W
840	DI49_0481; DI49_0480	DI49_0481; DI49_0480
841	DI49_0483; DI49_0482	DI49_0483; DI49_0482
842	DI49_0485; DI49_0484	DI49_0485; DI49_0484
843	DI49_0487; DI49_0486	DI49_0487; DI49_0486
844	DI49_0489; DI49_0488	DI49_0489; DI49_0488
845	DI49_0491; DI49_0490	DI49_0491; DI49_0490
846	DI49_0493; DI49_0492	DI49_0493; DI49_0492
847	DI49_0495; SPGP0Mtrna5F; DI49_0496	DI49_0495; DI49_0496	SPGP0Mtrna5F
848	DI49_0498; DI49_0497	DI49_0498; DI49_0497
849	DI49_0500; YDR320C-A	DI49_0500		YDR320C-A
850	DI49_0501; YDR321W	DI49_0501		YDR321W
851	DI49_0502; YDR322W	DI49_0502		YDR322W
852	DI49_0503; YDR322C-A; DI49_0504; YDR323C	DI49_0503; DI49_0504		YDR322C-A; YDR323C
853	SPGP0K00100; YDR542W; SPGP0V00110; YHL044W; YEL049W; YEL048C		SPGP0K00100; SPGP0V00110	YDR542W; YHL044W; YEL049W; YEL048C
854	YOL159C-A; DI49_3955; YOL159C; DI49_2570	DI49_3955; DI49_2570		YOL159C-A; YOL159C
855	YJL221C; YGR287C; SPGP0Q00130		SPGP0Q00130	YJL221C; YGR287C
856	YOL154W; SPGP0K00170		SPGP0K00170	YOL154W
857	YOL152W; DI49_2257; DI49_2256	DI49_2257; DI49_2256		YOL152W
858	YOL151W; DI49_2258	DI49_2258		YOL151W
859	YOL149W; DI49_2259	DI49_2259		YOL149W
860	YOL148C; DI49_2260	DI49_2260		YOL148C
861	YOL147C; DI49_2261; YOL146W	DI49_2261		YOL147C; YOL146W
862	YOL144W; YOL145C			YOL144W; YOL145C
863	YOL142W; DI49_2266; YOL141W	DI49_2266		YOL142W; YOL141W
864	YOL139C; DI49_2269; YOL138C	DI49_2269		YOL139C; YOL138C
865	YOL136C; DI49_2272; YOL135C; DI49_2271	DI49_2272; DI49_2271		YOL136C; YOL135C
866	YOL132W; DI49_2275; YOL131W; DI49_2274	DI49_2275; DI49_2274		YOL132W; YOL131W
867	YOL129W; DI49_2278	DI49_2278		YOL129W
868	YOL128C; DI49_2279	DI49_2279		YOL128C
869	YOL127W; DI49_2280	DI49_2280		YOL127W
870	YOL126C; DI49_2281; YOL125W	DI49_2281		YOL126C; YOL125W
871	YOL123W; DI49_2284	DI49_2284		YOL123W
872	YOL122C; DI49_2285	DI49_2285		YOL122C
873	SPGP0K00490; SPGP0M00360; SPGP0K00500; DI49_4447; DI49_2286	DI49_4447; DI49_2286	SPGP0K00490; SPGP0M00360; SPGP0K00500
874	YOL117W; YOL119C; DI49_2287	DI49_2287		YOL117W; YOL119C
875	YOL115W; DI49_2290; YOL114C; DI49_2289	DI49_2290; DI49_2289		YOL115W; YOL114C
876	YOL112W; YOL113W			YOL112W; YOL113W
877	YOL110W; DI49_2295; YOL109W; DI49_2294	DI49_2295; DI49_2294		YOL110W; YOL109W
878	YOL108C; SPGP0Ftrna34G; SPGP0Ptrna12G; DI49_2296; SPGP0Qtrna15G; SPGP0Ztrna22G; DI49_4461	DI49_2296; DI49_4461	SPGP0Ftrna34G; SPGP0Ptrna12G; SPGP0Qtrna15G; SPGP0Ztrna22G	YOL108C
879	SPGP0K00630; YOL107W		SPGP0K00630	YOL107W
880	YOL103W; YOL104C			YOL103W; YOL104C
881	YOL101C; DI49_2305	DI49_2305		YOL101C
882	YOL100W; DI49_2306	DI49_2306		YOL100W
883	YOL098C; DI49_2307	DI49_2307		YOL098C
884	YOL097C; DI49_2308	DI49_2308		YOL097C
885	YOL096C; DI49_2309	DI49_2309		YOL096C
886	YOL095C; DI49_2310	DI49_2310		YOL095C
887	YOL094C; DI49_2311; YOL093W	DI49_2311		YOL094C; YOL093W
888	YOL091W; DI49_2314; DI49_2313	DI49_2314; DI49_2313		YOL091W
889	YOL090W; DI49_2315	DI49_2315		YOL090W
890	YOL089C; DI49_2316; YOL088C	DI49_2316		YOL089C; YOL088C
891	YOL086W-A; YOL087C			YOL086W-A; YOL087C
892	YOL084W; YOL086C			YOL084W; YOL086C
893	YOL082W; YOL083W			YOL082W; YOL083W
894	YOL080C; YOL081W; DI49_2324; DI49_2323	DI49_2324; DI49_2323		YOL080C; YOL081W
895	YOL077W-A; YOL078W			YOL077W-A; YOL078W
896	YOL076W; DI49_2329; DI49_2328	DI49_2329; DI49_2328		YOL076W
897	YOL075C; DI49_2330; YOL073C	DI49_2330		YOL075C; YOL073C
898	YOL071W; YOL072W; DI49_2332; DI49_2331	DI49_2332; DI49_2331		YOL071W; YOL072W
899	YOL069W; DI49_2335; DI49_2334	DI49_2335; DI49_2334		YOL069W
900	YOL068C; DI49_2336; YOL067C	DI49_2336		YOL068C; YOL067C
901	YOL065C; YOL066C			YOL065C; YOL066C
902	YOL063C; YOL064C			YOL063C; YOL064C
903	YOL061W; DI49_2343	DI49_2343		YOL061W
904	YOL060C; DI49_2344	DI49_2344		YOL060C
905	YOL059W; DI49_2345	DI49_2345		YOL059W
906	YOL058W; DI49_2346; YOL057W	DI49_2346		YOL058W; YOL057W
907	YOL055C; DI49_2348; SPGP0P02270; YPL258C; YPL259C	DI49_2348	SPGP0P02270	YOL055C; YPL258C; YPL259C
908	YOL052C-A; YOL053W			YOL052C-A; YOL053W
909	YOL051W; DI49_2355; YOL049W	DI49_2355		YOL051W; YOL049W
910	YOL047C; YOL048C			YOL047C; YOL048C
911	YOL045W; DI49_2357; YOL044W; SPGP0P02180	DI49_2357	SPGP0P02180	YOL045W; YOL044W
912	YOL042W; YOL043C			YOL042W; YOL043C
913	YOL040C; DI49_2362; DI49_2361	DI49_2362; DI49_2361		YOL040C
914	YOL039W; DI49_2363; YOL038W	DI49_2363		YOL039W; YOL038W
915	YOL034W; DI49_2366; YOL033W; DI49_2365	DI49_2366; DI49_2365		YOL034W; YOL033W
916	YOL031C; YOL032W			YOL031C; YOL032W
917	YOL028C; YOL030W			YOL028C; YOL030W
918	YOL026C; YOL027C			YOL026C; YOL027C
919	YOL025W; DI49_2374; SPGP0Ntrna9S; DI49_3829; SPGP0EXtrna10S; DI49_0521; SPGP0Ptrna11S; DI49_2373; DI49_1676	DI49_2374; DI49_3829; DI49_0521; DI49_2373; DI49_1676	SPGP0Ntrna9S; SPGP0EXtrna10S; SPGP0Ptrna11S	YOL025W
920	YOL023W; DI49_2377; YOL022C; DI49_2376	DI49_2377; DI49_2376		YOL023W; YOL022C
921	YOL021C; DI49_2380; YOL020W	DI49_2380		YOL021C; YOL020W
922	YOL017W; YOL018C			YOL017W; YOL018C
923	YOL015W; YOL016C; DI49_2386; DI49_2385	DI49_2386; DI49_2385		YOL015W; YOL016C
924	YOL013W-A; SPGP0Ktrna4P		SPGP0Ktrna4P	YOL013W-A
925	YOL013C; DI49_2390	DI49_2390		YOL013C
926	YOL012C; DI49_2391	DI49_2391		YOL012C
927	YOL011W; DI49_2392; YOL010W	DI49_2392		YOL011W; YOL010W
928	YOL008W; YOL009C; DI49_2394; DI49_2393	DI49_2394; DI49_2393		YOL008W; YOL009C
929	YOL006C; YOL007C			YOL006C; YOL007C
930	YOL004W; DI49_2399; DI49_2398	DI49_2399; DI49_2398		YOL004W
931	YOL003C; DI49_2400	DI49_2400		YOL003C
932	YOL002C; DI49_2401; YOL001W	DI49_2401		YOL002C; YOL001W
933	YOR002W; DI49_2404	DI49_2404		YOR002W
934	YOR003W; DI49_2405; YOR004W	DI49_2405		YOR003W; YOR004W
935	YOR006C; DI49_2408	DI49_2408		YOR006C
936	YOR007C; DI49_2409	DI49_2409		YOR007C
937	YOR010C; DI49_2413; YER011W	DI49_2413		YOR010C; YER011W
938	YOR011W; DI49_2414	DI49_2414		YOR011W
939	YOR016C; DI49_2418	DI49_2418		YOR016C
940	YOR017W; DI49_2419; YOR018W	DI49_2419		YOR017W; YOR018W
941	YOR020C; DI49_4866; YOR020W-A; DI49_4865	DI49_4866; DI49_4865		YOR020C; YOR020W-A
942	YOR022C; YOR021C			YOR022C; YOR021C
943	YOR025W; YOR023C			YOR025W; YOR023C
944	YOR027W; YOR026W			YOR027W; YOR026W
945	YOR030W; YOR028C			YOR030W; YOR028C
946	YOR032C; YOR031W			YOR032C; YOR031W
947	YOR034C; YOR033C			YOR034C; YOR033C
948	YOR036W; YOR035C			YOR036W; YOR035C
949	YOR038C; DI49_4883	DI49_4883		YOR038C
950	YOR039W; DI49_4884; YOR040W	DI49_4884		YOR039W; YOR040W
951	YOR043W; DI49_4887; YOR044W; DI49_4886	DI49_4887; DI49_4886		YOR043W; YOR044W
952	YOR046C; DI49_4890; DI49_4889	DI49_4890; DI49_4889		YOR046C
953	YOR047C; DI49_4891	DI49_4891		YOR047C
954	YOR048C; DI49_4892; YOR049C	DI49_4892		YOR048C; YOR049C
955	YOR052C; YOR051C			YOR052C; YOR051C
956	YOR056C; YOR054C			YOR056C; YOR054C
957	YOR058C; DI49_4899	DI49_4899		YOR058C
958	SPGP0Ktrna5K; SPGP0Ctrna22K; YOR059C; SPGP0Qtrna12K; YGL203C; YDL054C		SPGP0Ktrna5K; SPGP0Ctrna22K; SPGP0Qtrna12K	YOR059C; YGL203C; YDL054C
959	YOR061W; YOR060C			YOR061W; YOR060C
960	YOR063W; DI49_4906; YOR064C; DI49_4905	DI49_4906; DI49_4905		YOR063W; YOR064C
961	YOR066W; DI49_4909	DI49_4909		YOR066W
962	YOR067C; DI49_4910	DI49_4910		YOR067C
963	YOR069W; DI49_4911	DI49_4911		YOR069W
964	YOR070C; DI49_4912	DI49_4912		YOR070C
965	YOR071C; DI49_3747; DI49_3867; DI49_3866; DI49_3865; DI49_3746	DI49_3747; DI49_3867; DI49_3866; DI49_3865; DI49_3746		YOR071C
966	YOR073W; DI49_4915	DI49_4915		YOR073W
967	YOR074C; SPGP0L00630		SPGP0L00630	YOR074C
968	YOR075W; DI49_4916; YOR076C	DI49_4916		YOR075W; YOR076C
969	YOR078W; YOR077W			YOR078W; YOR077W
970	YOR080W; YOR079C			YOR080W; YOR079C
971	YOR083W; YOR081C			YOR083W; YOR081C
972	YOR085W; YOR084W			YOR085W; YOR084W
973	YOR087W; DI49_4926; YOR089C	DI49_4926		YOR087W; YOR089C
974	YOR091W; YOR090C			YOR091W; YOR090C
975	YOR093C; DI49_4931; YOR094W	DI49_4931		YOR093C; YOR094W
976	YOR096W; DI49_4934; YOR097C; SPGP0M02200; SPGP0M02210	DI49_4934	SPGP0M02200; SPGP0M02210	YOR096W; YOR097C
977	YOR099W; DI49_4937; YOR100C; DI49_4936	DI49_4937; DI49_4936		YOR099W; YOR100C
978	YOR103C; DI49_4940; YOR104W; DI49_4939	DI49_4940; DI49_4939		YOR103C; YOR104W
979	YOR107W; DI49_4943; DI49_4942	DI49_4943; DI49_4942		YOR107W
980	YOR108W; DI49_4944; YNL104C; YNL103W	DI49_4944		YOR108W; YNL104C; YNL103W
981	YOR109W; DI49_4945; YOR110W	DI49_4945		YOR109W; YOR110W
982	YOR112W; DI49_4948; DI49_4947	DI49_4948; DI49_4947		YOR112W
983	YOR113W; DI49_4949	DI49_4949		YOR113W
984	YOR114W; DI49_4950; YOR115C	DI49_4950		YOR114W; YOR115C
985	YOR117W; DI49_4953; YOR118W	DI49_4953		YOR117W; YOR118W
986	YOR120W; YOR119C			YOR120W; YOR119C
987	YOR123C; YOR122C			YOR123C; YOR122C
988	YOR125C; DI49_4960; YOR126C	DI49_4960		YOR125C; YOR126C
989	YOR128C; DI49_4963; YOR129C	DI49_4963		YOR128C; YOR129C
990	SPGP0K02830; DI49_0561; DI49_0562	DI49_0561; DI49_0562	SPGP0K02830
991	SPGP0DP00100; SPGP0FH00100; DI49_1599; SPGP0FI00100	DI49_1599	SPGP0DP00100; SPGP0FH00100; SPGP0FI00100
992	YNL333W; DI49_4016; DI49_2435	DI49_4016; DI49_2435		YNL333W
993	DI49_3677; DI49_3678	DI49_3677; DI49_3678
994	DI49_3675; DI49_3676	DI49_3675; DI49_3676
995	DI49_3673; DI49_3674	DI49_3673; DI49_3674
996	DI49_3671; DI49_3672	DI49_3671; DI49_3672
997	DI49_3669; DI49_3670	DI49_3669; DI49_3670
998	DI49_3667; DI49_3668	DI49_3667; DI49_3668
999	DI49_3662; SPGP0DU00250	DI49_3662	SPGP0DU00250
1000	DI49_3660; DI49_3661	DI49_3660; DI49_3661
1001	DI49_3658; DI49_3659	DI49_3658; DI49_3659
1002	DI49_3656; DI49_3657; YGR087C; YGR086C	DI49_3656; DI49_3657		YGR087C; YGR086C
1003	DI49_3654; DI49_3655	DI49_3654; DI49_3655
1004	DI49_3652; DI49_3653	DI49_3652; DI49_3653
1005	DI49_3650; DI49_3651	DI49_3650; DI49_3651
1006	DI49_3648; DI49_3649	DI49_3648; DI49_3649
1007	DI49_3646; DI49_3647	DI49_3646; DI49_3647
1008	DI49_3644; DI49_3645	DI49_3644; DI49_3645
1009	DI49_3642; DI49_3643	DI49_3642; DI49_3643
1010	DI49_3640; DI49_3641	DI49_3640; DI49_3641
1011	DI49_3636; DI49_3637	DI49_3636; DI49_3637
1012	DI49_3634; DI49_3635	DI49_3634; DI49_3635
1013	DI49_3632; DI49_3633	DI49_3632; DI49_3633
1014	DI49_3630; DI49_3631	DI49_3630; DI49_3631
1015	DI49_3628; DI49_3629	DI49_3628; DI49_3629
1016	DI49_3626; DI49_3627	DI49_3626; DI49_3627
1017	DI49_3625; SPGP0DU00620	DI49_3625	SPGP0DU00620
1018	DI49_3623; DI49_3624	DI49_3623; DI49_3624
1019	DI49_3621; DI49_3622	DI49_3621; DI49_3622
1020	DI49_3619; DI49_3620	DI49_3619; DI49_3620
1021	DI49_3617; DI49_3618	DI49_3617; DI49_3618
1022	DI49_3615; DI49_3616	DI49_3615; DI49_3616
1023	DI49_3613; DI49_3614	DI49_3613; DI49_3614
1024	DI49_3611; DI49_3612	DI49_3611; DI49_3612
1025	DI49_3609; DI49_3610	DI49_3609; DI49_3610
1026	DI49_3606; DI49_3607	DI49_3606; DI49_3607
1027	DI49_3604; DI49_3605	DI49_3604; DI49_3605
1028	DI49_3602; DI49_3603	DI49_3602; DI49_3603
1029	DI49_3600; DI49_3601	DI49_3600; DI49_3601
1030	DI49_3598; DI49_3599	DI49_3598; DI49_3599
1031	DI49_3596; DI49_3597	DI49_3596; DI49_3597
1032	DI49_3594; DI49_3595	DI49_3594; DI49_3595
1033	DI49_3592; DI49_3593	DI49_3592; DI49_3593
1034	DI49_3590; DI49_3591	DI49_3590; DI49_3591
1035	DI49_3588; DI49_3589	DI49_3588; DI49_3589
1036	DI49_3586; DI49_3587	DI49_3586; DI49_3587
1037	DI49_3584; DI49_3585	DI49_3584; DI49_3585
1038	DI49_3582; DI49_3583	DI49_3582; DI49_3583
1039	DI49_3580; DI49_3581	DI49_3580; DI49_3581
1040	DI49_3578; DI49_3579	DI49_3578; DI49_3579
1041	SPGP0DU01110; YGR214W; DI49_3575	DI49_3575	SPGP0DU01110	YGR214W
1042	DI49_3573; DI49_3574	DI49_3573; DI49_3574
1043	DI49_3571; DI49_3572	DI49_3571; DI49_3572
1044	DI49_3569; DI49_3570	DI49_3569; DI49_3570
1045	DI49_3567; DI49_3568	DI49_3567; DI49_3568
1046	DI49_3565; DI49_3566; YPL282C; DI49_0506; DI49_1345; DI49_1346; DI49_1756; DI49_1755	DI49_3565; DI49_3566; DI49_0506; DI49_1345; DI49_1346; DI49_1756; DI49_1755		YPL282C
1047	DI49_3561; DI49_3562	DI49_3561; DI49_3562
1048	DI49_3559; DI49_3560	DI49_3559; DI49_3560
1049	DI49_3555; DI49_3556	DI49_3555; DI49_3556
1050	DI49_3553; DI49_3554	DI49_3553; DI49_3554
1051	DI49_3551; DI49_3552	DI49_3551; DI49_3552
1052	DI49_3549; DI49_3550	DI49_3549; DI49_3550
1053	DI49_3547; DI49_3548	DI49_3547; DI49_3548
1054	DI49_3545; DI49_3546	DI49_3545; DI49_3546
1055	DI49_3543; DI49_3544	DI49_3543; DI49_3544
1056	DI49_3541; DI49_3542	DI49_3541; DI49_3542
1057	DI49_3539; DI49_3540	DI49_3539; DI49_3540
1058	DI49_3537; SPGP0DUtrna8S	DI49_3537	SPGP0DUtrna8S
1059	DI49_3535; DI49_3536	DI49_3535; DI49_3536
1060	DI49_3533; DI49_3534	DI49_3533; DI49_3534
1061	DI49_3531; DI49_3532	DI49_3531; DI49_3532
1062	YLR002C; DI49_3530	DI49_3530		YLR002C
1063	DI49_3528; DI49_3529	DI49_3528; DI49_3529
1064	DI49_3526; DI49_3527	DI49_3526; DI49_3527
1065	DI49_3524; DI49_3525	DI49_3524; DI49_3525
1066	DI49_3522; DI49_3523	DI49_3522; DI49_3523
1067	DI49_3520; DI49_3521	DI49_3520; DI49_3521
1068	DI49_3518; DI49_3519	DI49_3518; DI49_3519
1069	DI49_3516; DI49_3517	DI49_3516; DI49_3517
1070	DI49_3514; DI49_3515	DI49_3514; DI49_3515
1071	DI49_3512; DI49_3513	DI49_3512; DI49_3513
1072	DI49_3510; DI49_3511	DI49_3510; DI49_3511
1073	DI49_4740; YNR004W; DI49_4741; YNR006W	DI49_4740; DI49_4741		YNR004W; YNR006W
1074	DI49_4743; DI49_4742	DI49_4743; DI49_4742
1075	DI49_4745; DI49_4744	DI49_4745; DI49_4744
1076	DI49_4747; YNR012W	DI49_4747		YNR012W
1077	DI49_4748; YNR013C; DI49_4749; YNR014W	DI49_4748; DI49_4749		YNR013C; YNR014W
1078	DI49_4751; YNR016C	DI49_4751		YNR016C
1079	DI49_4752; YNR017W; DI49_4753; YNR018W	DI49_4752; DI49_4753		YNR017W; YNR018W
1080	DI49_4755; DI49_4754; DI49_4756	DI49_4755; DI49_4754; DI49_4756
1081	DI49_4758; DI49_4757	DI49_4758; DI49_4757
1082	SPGP0DV00330; DI49_4759	DI49_4759	SPGP0DV00330
1083	DI49_4761; DI49_4760	DI49_4761; DI49_4760
1084	DI49_4763; YNR031C; DI49_4764; YNR032W	DI49_4763; DI49_4764		YNR031C; YNR032W
1085	DI49_4766; DI49_4765	DI49_4766; DI49_4765
1086	DI49_4768; DI49_4767	DI49_4768; DI49_4767
1087	DI49_4770; DI49_4769	DI49_4770; DI49_4769
1088	DI49_4772; DI49_4771	DI49_4772; DI49_4771
1089	DI49_4774; DI49_4773	DI49_4774; DI49_4773
1090	DI49_4776; DI49_4775	DI49_4776; DI49_4775
1091	DI49_4778; DI49_4777	DI49_4778; DI49_4777
1092	DI49_4780; YNR047W; DI49_4781; YNR048W; YCR091W; YCR092C	DI49_4780; DI49_4781		YNR047W; YNR048W; YCR091W; YCR092C
1093	DI49_4783; YNR050C; DI49_4784; YNR051C	DI49_4783; DI49_4784		YNR050C; YNR051C
1094	SPGP0DV00600; YNR053C		SPGP0DV00600	YNR053C
1095	DI49_4786; YNR054C; DI49_4787	DI49_4786; DI49_4787		YNR054C
1096	DI49_4790; YNR055C; DI49_4791; YNR056C	DI49_4790; DI49_4791		YNR055C; YNR056C
1097	DI49_4793; DI49_4792	DI49_4793; DI49_4792
1098	YCR098C; DI49_4420; YCR100C	DI49_4420		YCR098C; YCR100C
1099	DI49_3960; YCR102C	DI49_3960		YCR102C
1100	DI49_3962; DI49_3961	DI49_3962; DI49_3961
1101	DI49_3964; SPGP0DX00130	DI49_3964	SPGP0DX00130
1102	DI49_3966; DI49_3965	DI49_3966; DI49_3965
1103	DI49_3968; DI49_3967	DI49_3968; DI49_3967
1104	DI49_3970; DI49_3969; DI49_4005; DI49_4006	DI49_3970; DI49_3969; DI49_4005; DI49_4006
1105	DI49_3972; DI49_3971	DI49_3972; DI49_3971
1106	DI49_3974; DI49_3973	DI49_3974; DI49_3973
1107	DI49_3976; DI49_3975	DI49_3976; DI49_3975
1108	DI49_3978; DI49_3977	DI49_3978; DI49_3977
1109	DI49_3980; DI49_3979	DI49_3980; DI49_3979
1110	DI49_3982; DI49_3981	DI49_3982; DI49_3981
1111	DI49_3984; DI49_3983	DI49_3984; DI49_3983
1112	DI49_3986; DI49_3985	DI49_3986; DI49_3985
1113	DI49_3988; DI49_3987	DI49_3988; DI49_3987
1114	DI49_3990; DI49_3989	DI49_3990; DI49_3989
1115	DI49_3992; DI49_3991	DI49_3992; DI49_3991
1116	DI49_3993; SPGP0DX00430	DI49_3993	SPGP0DX00430
1117	DI49_3995; DI49_3994	DI49_3995; DI49_3994
1118	DI49_3997; DI49_3996	DI49_3997; DI49_3996
1119	DI49_3999; DI49_3998	DI49_3999; DI49_3998
1120	DI49_4001; DI49_4000	DI49_4001; DI49_4000
1121	DI49_4003; DI49_4002	DI49_4003; DI49_4002
1122	DI49_4008; DI49_4007	DI49_4008; DI49_4007
1123	DI49_4010; DI49_4009	DI49_4010; DI49_4009
1124	YML078W; DI49_4011	DI49_4011		YML078W
1125	DI49_4013; DI49_4012	DI49_4013; DI49_4012
1126	DI49_4015; DI49_4014	DI49_4015; DI49_4014
1127	YNL335W; YNL334C			YNL335W; YNL334C
1128	DI49_4968; YOR132W; DI49_4967	DI49_4968; DI49_4967		YOR132W
1129	DI49_4965; YOR130C; DI49_4964	DI49_4965; DI49_4964		YOR130C
1130	DI49_4962; YOR127W; DI49_4961	DI49_4962; DI49_4961		YOR127W
1131	DI49_4959; YOR124C; DI49_4958	DI49_4959; DI49_4958		YOR124C
1132	DI49_4956; DI49_4957	DI49_4956; DI49_4957
1133	DI49_4954; DI49_4955	DI49_4954; DI49_4955
1134	DI49_4952; YOR116C; DI49_4951	DI49_4952; DI49_4951		YOR116C
1135	DI49_4933; YOR095C; DI49_4932	DI49_4933; DI49_4932		YOR095C
1136	DI49_4930; YOR092W; DI49_4929	DI49_4930; DI49_4929		YOR092W
1137	DI49_4927; DI49_4928	DI49_4927; DI49_4928
1138	DI49_4924; YOR086C; DI49_4923	DI49_4924; DI49_4923		YOR086C
1139	SPGP0L00550; DI49_4922	DI49_4922	SPGP0L00550
1140	DI49_4921; SPGP0L00560	DI49_4921	SPGP0L00560
1141	DI49_4919; DI49_4920	DI49_4919; DI49_4920
1142	DI49_4917; DI49_4918	DI49_4917; DI49_4918
1143	DI49_4908; YOR065W; DI49_4907	DI49_4908; DI49_4907		YOR065W
1144	DI49_4903; DI49_4904	DI49_4903; DI49_4904
1145	DI49_4901; DI49_4902	DI49_4901; DI49_4902
1146	DI49_4898; YOR057W; DI49_4897	DI49_4898; DI49_4897		YOR057W
1147	DI49_4895; DI49_4896	DI49_4895; DI49_4896
1148	DI49_4893; DI49_4894	DI49_4893; DI49_4894
1149	DI49_4882; YOR037W; DI49_4881	DI49_4882; DI49_4881		YOR037W
1150	DI49_4879; DI49_4880	DI49_4879; DI49_4880
1151	DI49_4877; DI49_4878	DI49_4877; DI49_4878
1152	DI49_4875; DI49_4876	DI49_4875; DI49_4876
1153	DI49_4873; DI49_4874	DI49_4873; DI49_4874
1154	DI49_4871; DI49_4872	DI49_4871; DI49_4872
1155	DI49_4869; DI49_4870	DI49_4869; DI49_4870
1156	DI49_4867; DI49_4868	DI49_4867; DI49_4868
1157	DI49_4861; YHR012W; DI49_4860	DI49_4861; DI49_4860		YHR012W
1158	DI49_4859; YHR009C	DI49_4859		YHR009C
1159	DI49_4858; YHR008C	DI49_4858		YHR008C
1160	DI49_4857; YHR007C; DI49_4856	DI49_4857; DI49_4856		YHR007C
1161	DI49_4852; DI49_4853	DI49_4852; DI49_4853
1162	DI49_4850; YHR002W; DI49_4849	DI49_4850; DI49_4849		YHR002W
1163	DI49_4846; YHL002W	DI49_4846		YHL002W
1164	DI49_4845; YHL003C; DI49_4844	DI49_4845; DI49_4844		YHL003C
1165	DI49_4842; YHL007C; YHL006C	DI49_4842		YHL007C; YHL006C
1166	DI49_4841; YHL008C	DI49_4841		YHL008C
1167	DI49_4837; YHL011C; DI49_4836	DI49_4837; DI49_4836		YHL011C
1168	DI49_4834; DI49_4835	DI49_4834; DI49_4835
1169	DI49_4832; YHL016C	DI49_4832		YHL016C
1170	DI49_4831; YHL017W; DI49_4830	DI49_4831; DI49_4830		YHL017W
1171	DI49_4828; YHL020C; DI49_4827; YHL019C	DI49_4828; DI49_4827		YHL020C; YHL019C
1172	DI49_4824; YHL023C	DI49_4824		YHL023C
1173	DI49_4823; YHL024W; DI49_4822	DI49_4823; DI49_4822		YHL024W
1174	DI49_4820; DI49_4821	DI49_4820; DI49_4821
1175	DI49_4818; YHL029C; YHL028W	DI49_4818		YHL029C; YHL028W
1176	DI49_4817; YHL030W	DI49_4817		YHL030W
1177	DI49_4816; YHL031C	DI49_4816		YHL031C
1178	SPGP0L01580; YHL032C		SPGP0L01580	YHL032C
1179	SPGP0L01590; DI49_3489; YHL033C; DI49_3490	DI49_3489; DI49_3490	SPGP0L01590	YHL033C
1180	DI49_4814; YHL034C; DI49_4813	DI49_4814; DI49_4813		YHL034C
1181	DI49_4811; DI49_4812	DI49_4811; DI49_4812
1182	DI49_4809; DI49_4810	DI49_4809; DI49_4810
1183	DI49_4970; DI49_4808	DI49_4970; DI49_4808
1184	DI49_4972; DI49_4971	DI49_4972; DI49_4971
1185	DI49_4974; DI49_4973	DI49_4974; DI49_4973
1186	DI49_4976; DI49_4975	DI49_4976; DI49_4975
1187	DI49_4978; DI49_4977; DI49_0567; DI49_0568	DI49_4978; DI49_4977; DI49_0567; DI49_0568
1188	DI49_4980; DI49_4979	DI49_4980; DI49_4979
1189	DI49_4982; DI49_4981	DI49_4982; DI49_4981
1190	DI49_4984; DI49_4983	DI49_4984; DI49_4983
1191	DI49_4986; DI49_4985	DI49_4986; DI49_4985
1192	DI49_4988; DI49_4987; YDR406W; DI49_0582	DI49_4988; DI49_4987; DI49_0582		YDR406W
1193	DI49_4990; DI49_4989	DI49_4990; DI49_4989
1194	DI49_4992; DI49_4991	DI49_4992; DI49_4991
1195	DI49_4994; DI49_4993	DI49_4994; DI49_4993
1196	DI49_4996; DI49_4995	DI49_4996; DI49_4995
1197	DI49_4998; DI49_4997	DI49_4998; DI49_4997
1198	DI49_5000; DI49_4999	DI49_5000; DI49_4999
1199	DI49_5002; DI49_3774; DI49_5003; DI49_3773	DI49_5002; DI49_3774; DI49_5003; DI49_3773
1200	DI49_5005; DI49_5004	DI49_5005; DI49_5004
1201	DI49_5007; DI49_5006	DI49_5007; DI49_5006
1202	DI49_5009; DI49_5008	DI49_5009; DI49_5008
1203	DI49_5013; DI49_5012	DI49_5013; DI49_5012
1204	DI49_5015; DI49_5014; DI49_5016	DI49_5015; DI49_5014; DI49_5016
1205	DI49_5018; DI49_5017; DI49_3800; DI49_3799	DI49_5018; DI49_5017; DI49_3800; DI49_3799
1206	SPGP0DZ00590; DI49_5019	DI49_5019	SPGP0DZ00590
1207	DI49_5021; DI49_5020	DI49_5021; DI49_5020
1208	SPGP0DZtrna2M; DI49_5351; DI49_5024; DI49_3051; DI49_5350; SPGP0AAtrna10M; YJR043C; SPGP0Gtrna13M	DI49_5351; DI49_5024; DI49_3051; DI49_5350	SPGP0DZtrna2M; SPGP0AAtrna10M; SPGP0Gtrna13M	YJR043C
1209	DI49_5026; DI49_5025	DI49_5026; DI49_5025
1210	DI49_5028; DI49_5027	DI49_5028; DI49_5027
1211	DI49_5030; DI49_5029	DI49_5030; DI49_5029
1212	DI49_5032; SPGP0Z01180; DI49_5033; YNL112W; DI49_4621	DI49_5032; DI49_5033; DI49_4621	SPGP0Z01180	YNL112W
1213	DI49_5035; DI49_5034	DI49_5035; DI49_5034
1214	DI49_5037; DI49_5036	DI49_5037; DI49_5036
1215	DI49_5039; DI49_5038	DI49_5039; DI49_5038
1216	DI49_5041; DI49_5040	DI49_5041; DI49_5040
1217	DI49_5043; DI49_5042	DI49_5043; DI49_5042
1218	DI49_5045; DI49_5044	DI49_5045; DI49_5044
1219	DI49_5046; SPGP0DZ00850	DI49_5046	SPGP0DZ00850
1220	DI49_5048; DI49_5047	DI49_5048; DI49_5047
1221	DI49_5050; DI49_5049	DI49_5050; DI49_5049
1222	DI49_5052; DI49_5051	DI49_5052; DI49_5051
1223	DI49_5054; DI49_5053	DI49_5054; DI49_5053
1224	DI49_5056; DI49_5055	DI49_5056; DI49_5055
1225	DI49_5058; DI49_5057	DI49_5058; DI49_5057
1226	DI49_5060; DI49_5059; DI49_5322; DI49_5321	DI49_5060; DI49_5059; DI49_5322; DI49_5321
1227	DI49_5062; DI49_5061	DI49_5062; DI49_5061
1228	DI49_5063; SPGP0DZ01030	DI49_5063	SPGP0DZ01030
1229	DI49_5065; DI49_5064	DI49_5065; DI49_5064
1230	DI49_5067; DI49_5066	DI49_5067; DI49_5066
1231	DI49_5069; DI49_5068	DI49_5069; DI49_5068
1232	DI49_5071; DI49_5070	DI49_5071; DI49_5070
1233	DI49_5073; DI49_5072	DI49_5073; DI49_5072
1234	DI49_5075; DI49_5074	DI49_5075; DI49_5074
1235	DI49_5077; DI49_5076	DI49_5077; DI49_5076
1236	DI49_5079; DI49_5078	DI49_5079; DI49_5078
1237	DI49_5081; DI49_5080	DI49_5081; DI49_5080
1238	DI49_5083; DI49_5082	DI49_5083; DI49_5082
1239	DI49_5085; DI49_5084	DI49_5085; DI49_5084
1240	DI49_5087; DI49_5086	DI49_5087; DI49_5086
1241	DI49_5089; DI49_5088	DI49_5089; DI49_5088
1242	DI49_5091; DI49_5090	DI49_5091; DI49_5090
1243	DI49_5093; DI49_5092	DI49_5093; DI49_5092
1244	DI49_5095; DI49_5094	DI49_5095; DI49_5094
1245	DI49_5097; DI49_5096	DI49_5097; DI49_5096
1246	DI49_5099; DI49_5098	DI49_5099; DI49_5098
1247	DI49_5101; DI49_5100	DI49_5101; DI49_5100
1248	DI49_5103; DI49_5102	DI49_5103; DI49_5102
1249	DI49_5105; DI49_5104	DI49_5105; DI49_5104
1250	DI49_5107; DI49_5106	DI49_5107; DI49_5106
1251	DI49_5109; DI49_2660; DI49_5110	DI49_5109; DI49_2660; DI49_5110
1252	DI49_5115; DI49_5114	DI49_5115; DI49_5114
1253	DI49_5117; DI49_5116	DI49_5117; DI49_5116
1254	DI49_5119; DI49_5118	DI49_5119; DI49_5118
1255	YOR302W; DI49_5120	DI49_5120		YOR302W
1256	DI49_5123; YGL150C; DI49_5124	DI49_5123; DI49_5124		YGL150C
1257	DI49_5126; DI49_5125	DI49_5126; DI49_5125
1258	DI49_5128; DI49_5127	DI49_5128; DI49_5127
1259	DI49_5130; DI49_5129	DI49_5130; DI49_5129
1260	DI49_5134; DI49_5133	DI49_5134; DI49_5133
1261	DI49_5136; DI49_5135	DI49_5136; DI49_5135
1262	DI49_5138; DI49_5137	DI49_5138; DI49_5137
1263	DI49_5140; DI49_5139	DI49_5140; DI49_5139
1264	DI49_5142; DI49_5141	DI49_5142; DI49_5141
1265	DI49_5144; DI49_5143	DI49_5144; DI49_5143
1266	DI49_5146; DI49_5145	DI49_5146; DI49_5145
1267	SPGP0DZ01880; DI49_5147	DI49_5147	SPGP0DZ01880
1268	DI49_5148; YOR335C	DI49_5148		YOR335C
1269	DI49_5150; DI49_5149	DI49_5150; DI49_5149
1270	DI49_5152; DI49_5151	DI49_5152; DI49_5151
1271	DI49_5154; DI49_5153	DI49_5154; DI49_5153
1272	DI49_5156; DI49_4243; SPGP0Rtrna5M; DI49_3010; SPGP0Strna7M; DI49_4242; DI49_0528	DI49_5156; DI49_4243; DI49_3010; DI49_4242; DI49_0528	SPGP0Rtrna5M; SPGP0Strna7M
1273	DI49_5158; DI49_2389; DI49_5159; DI49_4051; DI49_2388	DI49_5158; DI49_2389; DI49_5159; DI49_4051; DI49_2388
1274	DI49_5161; DI49_5160	DI49_5161; DI49_5160
1275	DI49_5164; DI49_5163	DI49_5164; DI49_5163
1276	DI49_5166; DI49_5165	DI49_5166; DI49_5165
1277	DI49_5168; DI49_5167	DI49_5168; DI49_5167
1278	DI49_5170; DI49_5169	DI49_5170; DI49_5169
1279	DI49_5172; DI49_5171	DI49_5172; DI49_5171
1280	DI49_5174; DI49_5173	DI49_5174; DI49_5173
1281	DI49_5176; DI49_5175	DI49_5176; DI49_5175
1282	DI49_5178; DI49_5177	DI49_5178; DI49_5177
1283	DI49_5180; DI49_5179	DI49_5180; DI49_5179
1284	DI49_5182; DI49_5181	DI49_5182; DI49_5181
1285	DI49_5184; DI49_5183	DI49_5184; DI49_5183
1286	DI49_5186; DI49_5185	DI49_5186; DI49_5185
1287	DI49_5191; DI49_5190	DI49_5191; DI49_5190
1288	DI49_5685; DI49_5192	DI49_5685; DI49_5192
1289	DI49_5683; DI49_5684	DI49_5683; DI49_5684
1290	DI49_5679; YEL071W; YEL070W	DI49_5679		YEL071W; YEL070W
1291	YAL067C; DI49_3158; SPGP0EA00110; DI49_3159	DI49_3158; DI49_3159	SPGP0EA00110	YAL067C
1292	YPL283C; SPGP0BI00100; YMR182C		SPGP0BI00100	YPL283C; YMR182C
1293	DI49_3944; DI49_3943	DI49_3944; DI49_3943
1294	DI49_3946; DI49_3945	DI49_3946; DI49_3945
1295	DI49_3951; DI49_3950	DI49_3951; DI49_3950
1296	DI49_2572; DI49_2571	DI49_2572; DI49_2571
1297	DI49_2574; DI49_2573	DI49_2574; DI49_2573
1298	DI49_2576; DI49_2575	DI49_2576; DI49_2575
1299	SPGP0EH00100; DI49_2501	DI49_2501	SPGP0EH00100
1300	YNL331C; SPGP0C00100; YDL241W		SPGP0C00100	YNL331C; YDL241W
1301	YNL330C; DI49_4422; YNL329C; DI49_4421	DI49_4422; DI49_4421		YNL330C; YNL329C
1302	YNL327W; YNL328C; DI49_4424; DI49_4423	DI49_4424; DI49_4423		YNL327W; YNL328C
1303	YNL325C; DI49_4427; DI49_4426	DI49_4427; DI49_4426		YNL325C
1304	YNL323W; DI49_4428	DI49_4428		YNL323W
1305	YNL322C; DI49_4429	DI49_4429		YNL322C
1306	YNL321W; DI49_4430	DI49_4430		YNL321W
1307	YNL320W; DI49_4431; YNL318C	DI49_4431		YNL320W; YNL318C
1308	YNL316C; YNL317W			YNL316C; YNL317W
1309	YNL314W; YNL315C			YNL314W; YNL315C
1310	YNL312W; YNL313C			YNL312W; YNL313C
1311	YNL310C; YNL311C			YNL310C; YNL311C
1312	YNL308C; YNL309W			YNL308C; YNL309W
1313	YNL306W; YNL307C; DI49_4443; DI49_4442	DI49_4443; DI49_4442		YNL306W; YNL307C
1314	YNL304W; DI49_4446; DI49_4445	DI49_4446; DI49_4445		YNL304W
1315	SPGP0M00370; YNL301C; YNL300W; YOL120C		SPGP0M00370	YNL301C; YNL300W; YOL120C
1316	YNL298W; DI49_4450; YNL297C; DI49_4449	DI49_4450; DI49_4449		YNL298W; YNL297C
1317	YNL294C; YNL295W			YNL294C; YNL295W
1318	YNL292W; DI49_4455; YNL291C	DI49_4455		YNL292W; YNL291C
1319	YNL289W; DI49_4458; DI49_4457	DI49_4458; DI49_4457		YNL289W
1320	YNL288W; DI49_4459	DI49_4459		YNL288W
1321	YNL287W; DI49_4460; YNL286W	DI49_4460		YNL287W; YNL286W
1322	YNL283C; DI49_4467; YNL282W	DI49_4467		YNL283C; YNL282W
1323	YNL280C; DI49_4470; YNL279W; DI49_4469	DI49_4470; DI49_4469		YNL280C; YNL279W
1324	YNL277W; YNL278W			YNL277W; YNL278W
1325	YNL274C; DI49_4475; YNL273W; DI49_4474	DI49_4475; DI49_4474		YNL274C; YNL273W
1326	YNL271C; DI49_4478	DI49_4478		YNL271C
1327	YNL270C; YNL268W; DI49_4480; DI49_4479	DI49_4480; DI49_4479		YNL270C; YNL268W
1328	YNL267W; DI49_4481	DI49_4481		YNL267W
1329	YNL265C; DI49_4482; YNL264C	DI49_4482		YNL265C; YNL264C
1330	YNL262W; DI49_4485; YNL261W	DI49_4485		YNL262W; YNL261W
1331	YNL259C; YNL260C			YNL259C; YNL260C
1332	YNL257C; YNL258C			YNL257C; YNL258C
1333	YNL255C; DI49_4492	DI49_4492		YNL255C
1334	YNL254C; DI49_4493; YNL253W	DI49_4493		YNL254C; YNL253W
1335	YNL251C; DI49_4496; DI49_4495	DI49_4496; DI49_4495		YNL251C
1336	YNL250W; DI49_4497	DI49_4497		YNL250W
1337	YNL249C; DI49_4498	DI49_4498		YNL249C
1338	YNL248C; DI49_4499	DI49_4499		YNL248C
1339	YNL247W; DI49_4500; YNL246W	DI49_4500		YNL247W; YNL246W
1340	YNL244C; DI49_4503; YNL243W; DI49_4502	DI49_4503; DI49_4502		YNL244C; YNL243W
1341	YNL241C; DI49_4506; YNL240C	DI49_4506		YNL241C; YNL240C
1342	YNL238W; YNL239W			YNL238W; YNL239W
1343	YNL236W; YNL237W			YNL236W; YNL237W
1344	YNL233W; DI49_4513; DI49_4512	DI49_4513; DI49_4512		YNL233W
1345	YNL232W; DI49_4514; YNL231C	DI49_4514		YNL232W; YNL231C
1346	YNL229C; YNL230C			YNL229C; YNL230C
1347	YNL225C; DI49_4519	DI49_4519		YNL225C
1348	YNL224C; DI49_4520	DI49_4520		YNL224C
1349	YNL223W; DI49_4521	DI49_4521		YNL223W
1350	YNL222W; DI49_4522; YNL221C	DI49_4522		YNL222W; YNL221C
1351	YNL219C; YNL220W			YNL219C; YNL220W
1352	YNL217W; YNL218W			YNL217W; YNL218W
1353	YNL215W; YNL216W			YNL215W; YNL216W
1354	YNL213C; YNL214W			YNL213C; YNL214W
1355	YNL211C; YNL212W; DI49_4532; DI49_4531	DI49_4532; DI49_4531		YNL211C; YNL212W
1356	YNL209W; YDL229W; YNL208W			YNL209W; YDL229W; YNL208W
1357	YNL206C; DI49_4538; YNL204C	DI49_4538		YNL206C; YNL204C
1358	YNL201C; DI49_4541; YNL200C	DI49_4541		YNL201C; YNL200C
1359	YNL197C; YNL199C			YNL197C; YNL199C
1360	YNL195C; YNL196C			YNL195C; YNL196C
1361	YNL193W; YNL194C			YNL193W; YNL194C
1362	YNL191W; DI49_4550	DI49_4550		YNL191W
1363	YNL190W; DI49_4551	DI49_4551		YNL190W
1364	YNL189W; DI49_4552	DI49_4552		YNL189W
1365	YNL188W; DI49_4553; YNL187W	DI49_4553		YNL188W; YNL187W
1366	YNL185C; DI49_4556	DI49_4556		YNL185C
1367	YNL183C; DI49_4557	DI49_4557		YNL183C
1368	YNL182C; DI49_4558; YNL181W	DI49_4558		YNL182C; YNL181W
1369	YNL178W; DI49_4561; YNL177C	DI49_4561		YNL178W; YNL177C
1370	YNL175C; DI49_4564; YNL173C; DI49_4563	DI49_4564; DI49_4563		YNL175C; YNL173C
1371	YNL169C; DI49_4567; YNL168C	DI49_4567		YNL169C; YNL168C
1372	YNL166C; YNL167C			YNL166C; YNL167C
1373	YNL164C; DI49_4572; DI49_4571	DI49_4572; DI49_4571		YNL164C
1374	YNL163C; DI49_4573; YNL162W-A	DI49_4573		YNL163C; YNL162W-A
1375	YNL161W; YNL162W; SPGP0P00350; DI49_2543; YHR141C	DI49_2543	SPGP0P00350	YNL161W; YNL162W; YHR141C
1376	YNL159C; YNL160W; DI49_4577; DI49_4576	DI49_4577; DI49_4576		YNL159C; YNL160W
1377	YNL157W; DI49_4580; YNL156C; DI49_4579	DI49_4580; DI49_4579		YNL157W; YNL156C
1378	YNL154C; DI49_4583; YNL153C; DI49_4582	DI49_4583; DI49_4582		YNL154C; YNL153C
1379	YNL151C; YNL152W			YNL151C; YNL152W
1380	YNL148C; YNL149C			YNL148C; YNL149C
1381	YNL146W; YNL147W			YNL146W; YNL147W
1382	YNL144C; YNL145W			YNL144C; YNL145W
1383	YNL139C; DI49_4595; YNL138W-A; DI49_4594	DI49_4595; DI49_4594		YNL139C; YNL138W-A
1384	YNL137C; DI49_4598	DI49_4598		YNL137C
1385	YNL136W; DI49_4599	DI49_4599		YNL136W
1386	YNL135C; DI49_4600; YNL134C	DI49_4600		YNL135C; YNL134C
1387	YNL132W; DI49_4604	DI49_4604		YNL132W
1388	YNL131W; DI49_4605; YNL130C	DI49_4605		YNL131W; YNL130C
1389	YNL128W; DI49_4608; DI49_4607	DI49_4608; DI49_4607		YNL128W
1390	YNL127W; DI49_4609	DI49_4609		YNL127W
1391	YNL126W; DI49_4610; YNL125C	DI49_4610		YNL126W; YNL125C
1392	YNL123W; DI49_4613	DI49_4613		YNL123W
1393	YNL122C; DI49_4614; YNL121C	DI49_4614		YNL122C; YNL121C
1394	YNL118C; DI49_4617; DI49_4616	DI49_4617; DI49_4616		YNL118C
1395	YNL117W; DI49_4618	DI49_4618		YNL117W
1396	YNL116W; DI49_4619; YNL115C	DI49_4619		YNL116W; YNL115C
1397	YNL111C; DI49_4622	DI49_4622		YNL111C
1398	YNL110C; DI49_4623; YNL108C	DI49_4623		YNL110C; YNL108C
1399	YNL106C; DI49_4626; DI49_4625	DI49_4626; DI49_4625		YNL106C
1400	YNL101W; DI49_4630; YNL100W	DI49_4630		YNL101W; YNL100W
1401	YNL098C; DI49_4633; DI49_4632	DI49_4633; DI49_4632		YNL098C
1402	YNL097C; DI49_4634	DI49_4634		YNL097C
1403	YNL093W; YNL094W; DI49_4638; DI49_4637	DI49_4638; DI49_4637		YNL093W; YNL094W
1404	YNL091W; DI49_4641; YNL090W; DI49_4640	DI49_4641; DI49_4640		YNL091W; YNL090W
1405	YNL087W; YNL088W; DI49_4643; DI49_4642	DI49_4643; DI49_4642		YNL087W; YNL088W
1406	YNL085W; DI49_4646; DI49_4645	DI49_4646; DI49_4645		YNL085W
1407	YNL084C; DI49_4647	DI49_4647		YNL084C
1408	YNL083W; DI49_4648	DI49_4648		YNL083W
1409	YNL082W; DI49_4649	DI49_4649		YNL082W
1410	YNL081C; DI49_4650	DI49_4650		YNL081C
1411	YNL080C; DI49_4651	DI49_4651		YNL080C
1412	YNL079C; DI49_4652; YNL078W	DI49_4652		YNL079C; YNL078W
1413	YNL076W; YNL077W			YNL076W; YNL077W
1414	YNL074C; YNL075W			YNL074C; YNL075W
1415	YNL072W; YNL073W			YNL072W; YNL073W
1416	YNL070W; DI49_4661	DI49_4661		YNL070W
1417	SPGP0M02460; DI49_4662; YNL068C	DI49_4662	SPGP0M02460	YNL068C
1418	YNL066W; YNL067W; YGL148W			YNL066W; YNL067W; YGL148W
1419	YNL064C; DI49_4667; YNL063W; DI49_4666	DI49_4667; DI49_4666		YNL064C; YNL063W
1420	YNL061W; DI49_4670	DI49_4670		YNL061W
1421	YNL059C; DI49_4671; YNL058C	DI49_4671		YNL059C; YNL058C
1422	YNL055C; DI49_4674; DI49_4673	DI49_4674; DI49_4673		YNL055C
1423	YNL054W; DI49_4676; YNL053W	DI49_4676		YNL054W; YNL053W
1424	YNL051W; YNL052W			YNL051W; YNL052W
1425	YNL049C; DI49_4681; DI49_4680	DI49_4681; DI49_4680		YNL049C
1426	YNL048W; DI49_4682; YNL047C	DI49_4682		YNL048W; YNL047C
1427	YNL045W; YNL046W			YNL045W; YNL046W
1428	YNL040W; YNL041C; DI49_4689; DI49_4688	DI49_4689; DI49_4688		YNL040W; YNL041C
1429	YNL038W; YNL039W			YNL038W; YNL039W
1430	YNL036W; YNL037C			YNL036W; YNL037C
1431	SPGP0M02780; YNL018C		SPGP0M02780	YNL018C
1432	SPGP0M02790; YNL019C		SPGP0M02790	YNL019C
1433	YNL020C; DI49_4717; YNL021W	DI49_4717		YNL020C; YNL021W
1434	YNL023C; DI49_4714	DI49_4714		YNL023C
1435	YNL024C; DI49_4713; YNL024C-A	DI49_4713		YNL024C; YNL024C-A
1436	YNL026W; YNL025C			YNL026W; YNL025C
1437	YNL029C; YNL027W			YNL029C; YNL027W
1438	YNL032W; DI49_4705	DI49_4705		YNL032W
1439	YNL016W; DI49_4721; YNL015W	DI49_4721		YNL016W; YNL015W
1440	YNL012W; SPGP0Z00220		SPGP0Z00220	YNL012W
1441	YNL011C; DI49_4724	DI49_4724		YNL011C
1442	YNL010W; DI49_4725	DI49_4725		YNL010W
1443	YNL009W; DI49_4726; YNL008C	DI49_4726		YNL009W; YNL008C
1444	YNL006W; YNL007C; DI49_4728; DI49_4727	DI49_4728; DI49_4727		YNL006W; YNL007C
1445	YNL004W; DI49_4731; DI49_4730	DI49_4731; DI49_4730		YNL004W
1446	YNL003C; DI49_4732	DI49_4732		YNL003C
1447	YNL002C; DI49_4733; YNL001W	DI49_4733		YNL002C; YNL001W
1448	SPGP0Mtrna8P; DI49_4736; DI49_0756; SPGP0AAtrna17P; YCR007C	DI49_4736; DI49_0756	SPGP0Mtrna8P; SPGP0AAtrna17P	YCR007C
1449	YNR008W; YNR007C			YNR008W; YNR007C
1450	YNR010W; YNR009W			YNR010W; YNR009W
1451	SPGP0M03280; YNR019W		SPGP0M03280	YNR019W
1452	YNR022C; YNR021W			YNR022C; YNR021W
1453	YNR024W; YNR023W			YNR024W; YNR023W
1454	YNR027W; YNR026C			YNR027W; YNR026C
1455	YNR029C; YNR028W			YNR029C; YNR028W
1456	YNR033W; YNR032C-A			YNR033W; YNR032C-A
1457	YNR034W-A; YNR034W			YNR034W-A; YNR034W
1458	YNR036C; YNR035C			YNR036C; YNR035C
1459	YNR038W; YNR037C			YNR038W; YNR037C
1460	YNR040W; YNR039C			YNR040W; YNR039C
1461	YNR043W; YNR041C			YNR043W; YNR041C
1462	YNR045W; YNR044W			YNR045W; YNR044W
1463	YNR058W; SPGP0M03650		SPGP0M03650	YNR058W
1464	YNR060W; YNR059W			YNR060W; YNR059W
1465	SPGP0M03700; YNR061C		SPGP0M03700	YNR061C
1466	YNR064C; YNR063W			YNR064C; YNR063W
1467	YNR070W; DI49_1724; YNR071C; DI49_1725	DI49_1724; DI49_1725		YNR070W; YNR071C
1468	YNR074C; SPGP0M03780; YNR075W; YEL069C; YEL066W		SPGP0M03780	YNR074C; YNR075W; YEL069C; YEL066W
1469	DI49_5529; YNR076W	DI49_5529		YNR076W
1470	DI49_5527; DI49_5528	DI49_5527; DI49_5528
1471	DI49_4375; DI49_1600	DI49_4375; DI49_1600
1472	DI49_4377; DI49_4376	DI49_4377; DI49_4376
1473	YPL276W; YPL275W			YPL276W; YPL275W
1474	SPGP0ER00110; SPGP0ER00100		SPGP0ER00110; SPGP0ER00100
1475	YGL262W; SPGP0ER00120		SPGP0ER00120	YGL262W
1476	DI49_3908; DI49_3909	DI49_3908; DI49_3909
1477	DI49_3906; DI49_3907	DI49_3906; DI49_3907
1478	SPGP0N00150; YDL075W; DI49_3903; SPGP0W03370	DI49_3903	SPGP0N00150; SPGP0W03370	YDL075W
1479	DI49_3901; DI49_3902	DI49_3901; DI49_3902
1480	DI49_3899; DI49_3900	DI49_3899; DI49_3900
1481	DI49_3897; DI49_3898	DI49_3897; DI49_3898
1482	DI49_3895; DI49_3896	DI49_3895; DI49_3896
1483	DI49_3893; DI49_3894	DI49_3893; DI49_3894
1484	DI49_3891; DI49_3892	DI49_3891; DI49_3892
1485	DI49_3889; DI49_3890	DI49_3889; DI49_3890
1486	DI49_3887; DI49_3888	DI49_3887; DI49_3888
1487	DI49_3885; DI49_3886	DI49_3885; DI49_3886
1488	DI49_3883; DI49_3884	DI49_3883; DI49_3884
1489	DI49_3881; DI49_3882	DI49_3881; DI49_3882
1490	DI49_3879; DI49_3880	DI49_3879; DI49_3880
1491	DI49_3874; DI49_3875	DI49_3874; DI49_3875
1492	DI49_3872; DI49_3873	DI49_3872; DI49_3873
1493	DI49_3870; DI49_3871	DI49_3870; DI49_3871
1494	DI49_3868; DI49_3869	DI49_3868; DI49_3869
1495	DI49_3863; DI49_3864	DI49_3863; DI49_3864
1496	DI49_3861; DI49_3862	DI49_3861; DI49_3862
1497	DI49_3859; DI49_3860; DI49_3858	DI49_3859; DI49_3860; DI49_3858
1498	DI49_3856; DI49_3857	DI49_3856; DI49_3857
1499	DI49_3854; DI49_3855	DI49_3854; DI49_3855
1500	DI49_3852; DI49_3853	DI49_3852; DI49_3853
1501	DI49_3850; DI49_3851	DI49_3850; DI49_3851
1502	DI49_3848; DI49_3849	DI49_3848; DI49_3849
1503	DI49_3846; DI49_3847	DI49_3846; DI49_3847
1504	DI49_3845; SPGP0N00730	DI49_3845	SPGP0N00730
1505	DI49_3843; DI49_1995; DI49_3842; YGR032W	DI49_3843; DI49_1995; DI49_3842		YGR032W
1506	DI49_3840; DI49_3841	DI49_3840; DI49_3841
1507	DI49_3838; DI49_3839	DI49_3838; DI49_3839
1508	DI49_3836; DI49_1989; YGR027C	DI49_3836; DI49_1989		YGR027C
1509	DI49_3832; DI49_3833	DI49_3832; DI49_3833
1510	DI49_3827; DI49_3828	DI49_3827; DI49_3828
1511	DI49_3825; DI49_3826	DI49_3825; DI49_3826
1512	DI49_3823; DI49_3824	DI49_3823; DI49_3824
1513	DI49_3821; DI49_3822	DI49_3821; DI49_3822
1514	DI49_3820; SPGP0N00950	DI49_3820	SPGP0N00950
1515	DI49_3819; SPGP0N00970	DI49_3819	SPGP0N00970
1516	DI49_3817; DI49_3818	DI49_3817; DI49_3818
1517	DI49_3815; DI49_3816	DI49_3815; DI49_3816
1518	DI49_3813; DI49_3814	DI49_3813; DI49_3814
1519	DI49_3811; DI49_3812	DI49_3811; DI49_3812
1520	DI49_3809; DI49_3810	DI49_3809; DI49_3810
1521	DI49_3805; SPGP0Ntrna12L; SPGP0Ntrna15L; DI49_3740	DI49_3805; DI49_3740	SPGP0Ntrna12L; SPGP0Ntrna15L
1522	DI49_3804; YLR300W	DI49_3804		YLR300W
1523	DI49_3802; DI49_3803	DI49_3802; DI49_3803
1524	DI49_3797; DI49_3798	DI49_3797; DI49_3798
1525	DI49_3795; DI49_3796; DI49_3794	DI49_3795; DI49_3796; DI49_3794
1526	DI49_3792; DI49_3793	DI49_3792; DI49_3793
1527	DI49_3790; DI49_3791	DI49_3790; DI49_3791
1528	DI49_3788; DI49_3789	DI49_3788; DI49_3789
1529	DI49_3786; DI49_3787	DI49_3786; DI49_3787
1530	DI49_3784; YGL201C; DI49_3783; DI49_1778	DI49_3784; DI49_3783; DI49_1778		YGL201C
1531	DI49_3779; DI49_3780	DI49_3779; DI49_3780
1532	DI49_3777; DI49_3778	DI49_3777; DI49_3778
1533	DI49_3775; DI49_3776	DI49_3775; DI49_3776
1534	DI49_3771; DI49_3772	DI49_3771; DI49_3772
1535	DI49_3769; DI49_1665; DI49_3768; DI49_1663	DI49_3769; DI49_1665; DI49_3768; DI49_1663
1536	DI49_3764; DI49_3765	DI49_3764; DI49_3765
1537	DI49_3762; DI49_3763	DI49_3762; DI49_3763
1538	DI49_3760; DI49_4723; DI49_3759; YNL014W; DI49_4722	DI49_3760; DI49_4723; DI49_3759; DI49_4722		YNL014W
1539	DI49_3754; DI49_3755	DI49_3754; DI49_3755
1540	DI49_3752; DI49_3753	DI49_3752; DI49_3753
1541	DI49_3750; DI49_3751	DI49_3750; DI49_3751
1542	DI49_3748; DI49_3749	DI49_3748; DI49_3749
1543	DI49_3744; DI49_3745	DI49_3744; DI49_3745
1544	SPGP0Ntrna14L; DI49_3110; SPGP0Rtrna24L; DI49_3111; YJR100C	DI49_3110; DI49_3111	SPGP0Ntrna14L; SPGP0Rtrna24L	YJR100C
1545	DI49_3738; DI49_3739	DI49_3738; DI49_3739
1546	DI49_3736; DI49_3737	DI49_3736; DI49_3737
1547	DI49_3734; DI49_3735	DI49_3734; DI49_3735
1548	DI49_3732; DI49_3733	DI49_3732; DI49_3733
1549	DI49_3731; SPGP0N01830	DI49_3731	SPGP0N01830
1550	DI49_3728; DI49_3730	DI49_3728; DI49_3730
1551	DI49_3726; DI49_3727	DI49_3726; DI49_3727
1552	DI49_3724; DI49_3725	DI49_3724; DI49_3725
1553	DI49_3722; DI49_3723	DI49_3722; DI49_3723
1554	DI49_3720; DI49_3721	DI49_3720; DI49_3721
1555	DI49_3718; DI49_3719	DI49_3718; DI49_3719
1556	DI49_3716; DI49_3717	DI49_3716; DI49_3717
1557	DI49_3714; DI49_3715	DI49_3714; DI49_3715
1558	DI49_3712; DI49_3713	DI49_3712; DI49_3713
1559	DI49_3710; DI49_3711	DI49_3710; DI49_3711
1560	DI49_3708; DI49_3709	DI49_3708; DI49_3709
1561	DI49_3706; DI49_3707	DI49_3706; DI49_3707
1562	DI49_3704; DI49_3705	DI49_3704; DI49_3705
1563	DI49_3702; DI49_3703	DI49_3702; DI49_3703
1564	DI49_3700; DI49_3701	DI49_3700; DI49_3701
1565	DI49_3698; DI49_3699	DI49_3698; DI49_3699
1566	DI49_3696; DI49_3697; DI49_0665; DI49_0666	DI49_3696; DI49_3697; DI49_0665; DI49_0666
1567	DI49_3694; DI49_3695	DI49_3694; DI49_3695
1568	DI49_3692; DI49_3693	DI49_3692; DI49_3693
1569	DI49_3690; DI49_3691	DI49_3690; DI49_3691
1570	DI49_3688; DI49_3689	DI49_3688; DI49_3689
1571	DI49_3683; DI49_3684	DI49_3683; DI49_3684
1572	SPGP0N02330; DI49_3682	DI49_3682	SPGP0N02330
1573	DI49_5410; DI49_5409	DI49_5410; DI49_5409
1574	DI49_5412; DI49_5411	DI49_5412; DI49_5411
1575	DI49_5414; DI49_5413	DI49_5414; DI49_5413
1576	DI49_5418; DI49_5417	DI49_5418; DI49_5417
1577	DI49_5420; DI49_5419	DI49_5420; DI49_5419
1578	DI49_0508; DI49_0507	DI49_0508; DI49_0507
1579	DI49_0510; DI49_0509	DI49_0510; DI49_0509
1580	DI49_0512; DI49_0511	DI49_0512; DI49_0511
1581	DI49_0514; DI49_0513	DI49_0514; DI49_0513
1582	DI49_0516; DI49_0515	DI49_0516; DI49_0515
1583	DI49_0518; DI49_0517	DI49_0518; DI49_0517
1584	YDR345C; DI49_2500; DI49_0523; YHR094C; YHR096C; YHR097C	DI49_2500; DI49_0523		YDR345C; YHR094C; YHR096C; YHR097C
1585	DI49_0525; DI49_0524	DI49_0525; DI49_0524
1586	DI49_3915; SPGP0EZ00100; YJL216C	DI49_3915	SPGP0EZ00100	YJL216C
1587	DI49_3919; DI49_3918	DI49_3919; DI49_3918
1588	YPL277C; SPGP0FD00100		SPGP0FD00100	YPL277C
1589	R0020C; DI49_4794	DI49_4794		R0020C
1590	DI49_2568; DI49_2569; YHR165C; SPGP0W00100	DI49_2568; DI49_2569	SPGP0W00100	YHR165C
1591	DI49_2566; DI49_2567; YHR164C	DI49_2566; DI49_2567		YHR164C
1592	DI49_2564; DI49_2565	DI49_2564; DI49_2565
1593	DI49_2562; DI49_2563	DI49_2562; DI49_2563
1594	DI49_2560; DI49_2561	DI49_2560; DI49_2561
1595	DI49_2558; YHR155W; YHR156C	DI49_2558		YHR155W; YHR156C
1596	DI49_2557; YHR154W; DI49_2556	DI49_2557; DI49_2556		YHR154W
1597	DI49_2554; DI49_2555	DI49_2554; DI49_2555
1598	DI49_2552; YHR149C; YHR150W	DI49_2552		YHR149C; YHR150W
1599	DI49_2551; YHR148W	DI49_2551		YHR148W
1600	DI49_2550; YHR147C; DI49_2549	DI49_2550; DI49_2549		YHR147C
1601	DI49_2547; DI49_2548	DI49_2547; DI49_2548
1602	DI49_2545; DI49_2546	DI49_2545; DI49_2546
1603	DI49_2541; DI49_2542	DI49_2541; DI49_2542
1604	DI49_2539; SPGP0P00390	DI49_2539	SPGP0P00390
1605	DI49_2537; DI49_2538	DI49_2537; DI49_2538
1606	DI49_2535; YHR132C; DI49_2534	DI49_2535; DI49_2534		YHR132C
1607	DI49_2532; YHR128W; DI49_2531	DI49_2532; DI49_2531		YHR128W
1608	SPGP0Ptrna6F; DI49_2529; DI49_1939; DI49_1938; DI49_1659	DI49_2529; DI49_1939; DI49_1938; DI49_1659	SPGP0Ptrna6F
1609	DI49_2528; YHR124W; SPGP0P00510	DI49_2528	SPGP0P00510	YHR124W
1610	DI49_2526; DI49_2527	DI49_2526; DI49_2527
1611	DI49_2524; YHR119W; DI49_2523; YHR120W	DI49_2524; DI49_2523		YHR119W; YHR120W
1612	DI49_2521; DI49_2522	DI49_2521; DI49_2522
1613	DI49_2519; YHR114W; DI49_2518; YHR115C	DI49_2519; DI49_2518		YHR114W; YHR115C
1614	DI49_2516; DI49_2517	DI49_2516; DI49_2517
1615	DI49_2514; DI49_2515	DI49_2514; DI49_2515
1616	DI49_2512; YHR107C; DI49_2511; YHR108W	DI49_2512; DI49_2511		YHR107C; YHR108W
1617	DI49_2509; DI49_2510	DI49_2509; DI49_2510
1618	DI49_2507; YHR102W; DI49_2506; YHR103W	DI49_2507; DI49_2506		YHR102W; YHR103W
1619	DI49_2504; YHR099W; YHR100C	DI49_2504		YHR099W; YHR100C
1620	DI49_2503; YHR098C; DI49_2502	DI49_2503; DI49_2502		YHR098C
1621	SPGP0P00800; YHR092C; SPGP0P00810; DI49_2498; YDR342C; YHR093W; YJL214W	DI49_2498	SPGP0P00800; SPGP0P00810	YHR092C; YDR342C; YHR093W; YJL214W
1622	DI49_2496; YHR089C; DI49_2495; YHR090C	DI49_2496; DI49_2495		YHR089C; YHR090C
1623	DI49_2493; YHR086W	DI49_2493		YHR086W
1624	DI49_2492; YHR085W	DI49_2492		YHR085W
1625	DI49_2491; YHR084W; DI49_2490	DI49_2491; DI49_2490		YHR084W
1626	DI49_2488; DI49_2489	DI49_2488; DI49_2489
1627	DI49_2486; DI49_2487	DI49_2486; DI49_2487
1628	DI49_2484; DI49_2485	DI49_2484; DI49_2485
1629	DI49_2482; DI49_2483	DI49_2482; DI49_2483
1630	DI49_2480; YHR075C; YHR076W	DI49_2480		YHR075C; YHR076W
1631	DI49_2479; YHR074W; DI49_2478	DI49_2479; DI49_2478		YHR074W
1632	DI49_2476; DI49_2477	DI49_2476; DI49_2477
1633	DI49_2474; DI49_2475; DI49_4603; DI49_4602	DI49_2474; DI49_2475; DI49_4603; DI49_4602
1634	DI49_2472; YHR069C; YHR070W	DI49_2472		YHR069C; YHR070W
1635	DI49_2471; YHR068W; DI49_2470	DI49_2471; DI49_2470		YHR068W
1636	DI49_2468; YHR065C	DI49_2468		YHR065C
1637	DI49_2467; YHR064C	DI49_2467		YHR064C
1638	DI49_2466; YHR063C; DI49_2465	DI49_2466; DI49_2465		YHR063C
1639	DI49_2463; DI49_2464	DI49_2463; DI49_2464
1640	DI49_2461; DI49_2462; YHR059W; YHR060W	DI49_2461; DI49_2462		YHR059W; YHR060W
1641	DI49_2459; YHR056C; DI49_2458; YHR057C	DI49_2459; DI49_2458		YHR056C; YHR057C
1642	DI49_2456; YHR051W; DI49_2455	DI49_2456; DI49_2455		YHR051W
1643	DI49_2453; DI49_2454	DI49_2453; DI49_2454
1644	DI49_2451; DI49_2452	DI49_2451; DI49_2452
1645	DI49_2449; DI49_2450	DI49_2449; DI49_2450
1646	DI49_2447; DI49_2448	DI49_2447; DI49_2448
1647	SPGP0P01340; YHR039C-A; DI49_2445	DI49_2445	SPGP0P01340	YHR039C-A
1648	DI49_2443; YHR037W; YHR038W	DI49_2443		YHR037W; YHR038W
1649	DI49_2442; YHR036W	DI49_2442		YHR036W
1650	DI49_2441; DI49_2440	DI49_2441; DI49_2440
1651	DI49_2439; YHR033W; YHR034C	DI49_2439		YHR033W; YHR034C
1652	DI49_2438; YHR032W	DI49_2438		YHR032W
1653	DI49_2436; YHR030C; YHR031C	DI49_2436		YHR030C; YHR031C
1654	DI49_2434; YHR028C; YHR029C	DI49_2434		YHR028C; YHR029C
1655	DI49_2433; YHR027C	DI49_2433		YHR027C
1656	DI49_2432; YHR026W	DI49_2432		YHR026W
1657	DI49_2431; YHR025W; DI49_2430	DI49_2431; DI49_2430		YHR025W
1658	SPGP0P01520; YHR021C; YHR022C		SPGP0P01520	YHR021C; YHR022C
1659	DI49_2427; YHR020W	DI49_2427		YHR020W
1660	DI49_2426; YHR019C	DI49_2426		YHR019C
1661	DI49_2425; YHR018C	DI49_2425		YHR018C
1662	DI49_2424; YHR017W; DI49_2423	DI49_2424; DI49_2423		YHR017W
1663	DI49_2417; YOR014W; DI49_2416	DI49_2417; DI49_2416		YOR014W
1664	DI49_2412; YOR009W; DI49_2411	DI49_2412; DI49_2411		YOR009W
1665	DI49_2407; YOR005C; DI49_2406	DI49_2407; DI49_2406		YOR005C
1666	DI49_2403; YOR001W; DI49_2402	DI49_2403; DI49_2402		YOR001W
1667	DI49_2396; DI49_2397	DI49_2396; DI49_2397
1668	DI49_2383; DI49_2384	DI49_2383; DI49_2384
1669	DI49_2371; DI49_2372	DI49_2371; DI49_2372
1670	DI49_2369; DI49_2370	DI49_2369; DI49_2370
1671	DI49_2367; DI49_2368	DI49_2367; DI49_2368
1672	DI49_2359; DI49_2360	DI49_2359; DI49_2360
1673	DI49_2356; SPGP0P02190	DI49_2356	SPGP0P02190
1674	DI49_2354; YOL052C; DI49_2353	DI49_2354; DI49_2353		YOL052C
1675	DI49_2351; DI49_2352	DI49_2351; DI49_2352
1676	DI49_2342; YOL062C; DI49_2341	DI49_2342; DI49_2341		YOL062C
1677	DI49_2339; DI49_2340	DI49_2339; DI49_2340
1678	DI49_2337; DI49_2338	DI49_2337; DI49_2338
1679	DI49_2326; DI49_2327	DI49_2326; DI49_2327
1680	DI49_2321; DI49_2322	DI49_2321; DI49_2322
1681	DI49_2319; DI49_2320; DI49_4390; DI49_4391	DI49_2319; DI49_2320; DI49_4390; DI49_4391
1682	DI49_2317; DI49_2318	DI49_2317; DI49_2318
1683	DI49_2304; YOL102C; DI49_2303	DI49_2304; DI49_2303		YOL102C
1684	DI49_2301; DI49_2302	DI49_2301; DI49_2302
1685	DI49_2292; DI49_2293	DI49_2292; DI49_2293
1686	DI49_2283; YOL124C; DI49_2282	DI49_2283; DI49_2282		YOL124C
1687	DI49_2277; DI49_1607; DI49_2276	DI49_2277; DI49_1607; DI49_2276
1688	DI49_2268; YOL140W; DI49_2267	DI49_2268; DI49_2267		YOL140W
1689	DI49_2265; YOL143C; DI49_2264	DI49_2265; DI49_2264		YOL143C
1690	DI49_2262; DI49_2263	DI49_2262; DI49_2263
1691	DI49_2254; DI49_2255	DI49_2254; DI49_2255
1692	SPGP0P03210; YGR289C; DI49_3910; SPGP0Q00150; YGR288W	DI49_3910	SPGP0P03210; SPGP0Q00150	YGR289C; YGR288W
1693	DI49_3912; DI49_3911	DI49_3912; DI49_3911
1694	DI49_3914; DI49_3913	DI49_3914; DI49_3913
1695	YGR286C; SPGP0F00100		SPGP0F00100	YGR286C
1696	DI49_2246; YGR285C	DI49_2246		YGR285C
1697	DI49_2245; YGR284C; DI49_2244; YGR283C	DI49_2245; DI49_2244		YGR284C; YGR283C
1698	DI49_2242; YGR281W; DI49_2241; YGR280C	DI49_2242; DI49_2241		YGR281W; YGR280C
1699	SPGP0Q00260; DI49_2240	DI49_2240	SPGP0Q00260
1700	DI49_2238; YGR276C; DI49_2237; YGR275W	DI49_2238; DI49_2237		YGR276C; YGR275W
1701	DI49_2235; DI49_2236	DI49_2235; DI49_2236
1702	DI49_2233; YGR271W	DI49_2233		YGR271W
1703	DI49_2232; YGR270W; DI49_2231; YGR268C	DI49_2232; DI49_2231		YGR270W; YGR268C
1704	DI49_2229; DI49_2230	DI49_2229; DI49_2230
1705	DI49_2227; YGR263C; DI49_2226; YGR262C	DI49_2227; DI49_2226		YGR263C; YGR262C
1706	DI49_2224; YGR260W	DI49_2224		YGR260W
1707	DI49_2223; YGR258C; DI49_2222; YGR257C	DI49_2223; DI49_2222		YGR258C; YGR257C
1708	SPGP0Qtrna15T; SPGP0AItrna28T; DI49_2219; SPGP0Qtrna16T; DI49_2047; SPGP0ACtrna24T; DI49_5554; SPGP0AFtrna26T; YHR180W	DI49_2219; DI49_2047; DI49_5554	SPGP0Qtrna15T; SPGP0AItrna28T; SPGP0Qtrna16T; SPGP0ACtrna24T; SPGP0AFtrna26T	YHR180W
1709	DI49_2217; YGR253C	DI49_2217		YGR253C
1710	DI49_2216; YGR252W; DI49_2215; YGR251W	DI49_2216; DI49_2215		YGR252W; YGR251W
1711	DI49_2213; DI49_2214	DI49_2213; DI49_2214
1712	DI49_2211; DI49_2212	DI49_2211; DI49_2212
1713	DI49_2209; YGR246C	DI49_2209		YGR246C
1714	DI49_2208; YGR245C; DI49_2207; YGR244C	DI49_2208; DI49_2207		YGR245C; YGR244C
1715	DI49_2205; DI49_2206	DI49_2205; DI49_2206
1716	DI49_2203; DI49_2204	DI49_2203; DI49_2204
1717	DI49_2201; DI49_2202	DI49_2201; DI49_2202
1718	DI49_2199; DI49_2200	DI49_2199; DI49_2200
1719	DI49_2197; DI49_2198	DI49_2197; DI49_2198
1720	DI49_2195; YGR231C; DI49_2194; YGR230W	DI49_2195; DI49_2194		YGR231C; YGR230W
1721	DI49_2191; DI49_2192	DI49_2191; DI49_2192
1722	DI49_2190; SPGP0Q00740	DI49_2190	SPGP0Q00740
1723	DI49_2188; DI49_2189	DI49_2188; DI49_2189
1724	DI49_2186; YGR218W	DI49_2186		YGR218W
1725	DI49_2184; YGR217W	DI49_2184		YGR217W
1726	DI49_2183; YGR216C; DI49_2182	DI49_2183; DI49_2182		YGR216C
1727	DI49_2180; DI49_2181; YGR213C	DI49_2180; DI49_2181		YGR213C
1728	DI49_2178; DI49_2179	DI49_2178; DI49_2179
1729	DI49_2176; YGR209C	DI49_2176		YGR209C
1730	DI49_2175; YGR208W; DI49_2174; YGR207C	DI49_2175; DI49_2174		YGR208W; YGR207C
1731	DI49_2172; YGR205W	DI49_2172		YGR205W
1732	DI49_2171; YGR204W; DI49_2170; YGR203W	DI49_2171; DI49_2170		YGR204W; YGR203W
1733	DI49_2168; DI49_2169	DI49_2168; DI49_2169
1734	DI49_2166; DI49_2167	DI49_2166; DI49_2167
1735	DI49_2164; YGR197C; DI49_2163; YGR196C	DI49_2164; DI49_2163		YGR197C; YGR196C
1736	DI49_2161; DI49_2162	DI49_2161; DI49_2162
1737	DI49_2159; DI49_3025	DI49_2159; DI49_3025
1738	DI49_2158; YGR191W	DI49_2158		YGR191W
1739	DI49_2154; YGR188C; DI49_2153; YGR187C	DI49_2154; DI49_2153		YGR188C; YGR187C
1740	DI49_2151; YGR185C	DI49_2151		YGR185C
1741	DI49_2150; YGR184C; DI49_2149; YGR183C	DI49_2150; DI49_2149		YGR184C; YGR183C
1742	DI49_2145; YGR180C; DI49_2144; YGR179C	DI49_2145; DI49_2144		YGR180C; YGR179C
1743	DI49_2142; YGR177C	DI49_2142		YGR177C
1744	DI49_2141; YGR175C	DI49_2141		YGR175C
1745	DI49_2140; YGR174C	DI49_2140		YGR174C
1746	DI49_2138; YGR173W	DI49_2138		YGR173W
1747	DI49_2137; YGR172C	DI49_2137		YGR172C
1748	DI49_2136; YGR171C	DI49_2136		YGR171C
1749	DI49_2135; YGR170W; DI49_2134; YGR169C-A	DI49_2135; DI49_2134		YGR170W; YGR169C-A
1750	DI49_2132; DI49_2133	DI49_2132; DI49_2133
1751	DI49_2130; DI49_2131	DI49_2130; DI49_2131
1752	DI49_2127; YGR163W	DI49_2127		YGR163W
1753	DI49_2126; YGR162W	DI49_2126		YGR162W
1754	DI49_2121; DI49_2122	DI49_2121; DI49_2122
1755	DI49_2119; YGR156W	DI49_2119		YGR156W
1756	DI49_2118; YGR155W; DI49_2117; YGR154C	DI49_2118; DI49_2117		YGR155W; YGR154C
1757	DI49_2112; DI49_1936; DI49_2111; DI49_1935; YGL032C	DI49_2112; DI49_1936; DI49_2111; DI49_1935		YGL032C
1758	DI49_2108; YGR145W	DI49_2108		YGR145W
1759	DI49_2107; YGR144W	DI49_2107		YGR144W
1760	DI49_2105; YGR143W; DI49_5602	DI49_2105; DI49_5602		YGR143W
1761	DI49_2103; YGR142W; DI49_2102; YGR141W	DI49_2103; DI49_2102		YGR142W; YGR141W
1762	DI49_2100; DI49_2101	DI49_2100; DI49_2101
1763	DI49_2098; YGR136W	DI49_2098		YGR136W
1764	DI49_2097; YGR135W	DI49_2097		YGR135W
1765	DI49_2096; YGR134W	DI49_2096		YGR134W
1766	DI49_2095; YGR133W; DI49_2094; YGR132C	DI49_2095; DI49_2094		YGR133W; YGR132C
1767	DI49_2092; DI49_2093	DI49_2092; DI49_2093
1768	DI49_2090; DI49_2091	DI49_2090; DI49_2091
1769	DI49_2088; DI49_2089	DI49_2088; DI49_2089
1770	DI49_2086; YGR124W	DI49_2086		YGR124W
1771	DI49_2084; YGR123C	DI49_2084		YGR123C
1772	DI49_2079; YGR120C	DI49_2079		YGR120C
1773	DI49_2078; YGR119C	DI49_2078		YGR119C
1774	DI49_2077; DI49_5575; DI49_2076; DI49_5576; YGR118W; YGR117C	DI49_2077; DI49_5575; DI49_2076; DI49_5576		YGR118W; YGR117C
1775	DI49_2074; DI49_2075	DI49_2074; DI49_2075
1776	DI49_2072; YGR111W; DI49_2071; YGR110W	DI49_2072; DI49_2071		YGR111W; YGR110W
1777	DI49_2069; YGR109C; DI49_2068; YGR108W	DI49_2069; DI49_2068		YGR109C; YGR108W
1778	DI49_2066; SPGP0Ftrna34L; DI49_2065; YGR106C	DI49_2066; DI49_2065	SPGP0Ftrna34L	YGR106C
1779	DI49_2063; DI49_2064	DI49_2063; DI49_2064
1780	DI49_2061; DI49_2062	DI49_2061; DI49_2062
1781	DI49_2059; YGR100W; DI49_2058; YGR099W	DI49_2059; DI49_2058		YGR100W; YGR099W
1782	DI49_2056; YGR097W; DI49_2055; YGR096W	DI49_2056; DI49_2055		YGR097W; YGR096W
1783	DI49_2053; YGR094W; DI49_2052; YGR093W	DI49_2053; DI49_2052		YGR094W; YGR093W
1784	DI49_2050; DI49_2051	DI49_2050; DI49_2051
1785	DI49_2045; DI49_2046	DI49_2045; DI49_2046
1786	DI49_2043; DI49_2044	DI49_2043; DI49_2044
1787	DI49_2041; YGR084C; DI49_2040; YGR083C	DI49_2041; DI49_2040		YGR084C; YGR083C
1788	DI49_2038; DI49_2039	DI49_2038; DI49_2039
1789	DI49_2036; YGR079W; DI49_2035; YGR077C	DI49_2036; DI49_2035		YGR079W; YGR077C
1790	DI49_2033; DI49_2034	DI49_2033; DI49_2034
1791	DI49_2031; DI49_2032; YGR075C; YGR074W	DI49_2031; DI49_2032		YGR075C; YGR074W
1792	DI49_2029; DI49_2030	DI49_2029; DI49_2030
1793	DI49_2027; YGR068C	DI49_2027		YGR068C
1794	DI49_2026; YGR067C; DI49_2025; YGR066C	DI49_2026; DI49_2025		YGR067C; YGR066C
1795	DI49_2024; SPGP0Q02210; SPGP0H00130; SPGP0H00140	DI49_2024	SPGP0Q02210; SPGP0H00130; SPGP0H00140
1796	DI49_2022; DI49_2023	DI49_2022; DI49_2023
1797	DI49_2020; YGR060W; DI49_2019; YGR059W	DI49_2020; DI49_2019		YGR060W; YGR059W
1798	DI49_2017; DI49_2018	DI49_2017; DI49_2018
1799	DI49_2015; YGR055W	DI49_2015		YGR055W
1800	DI49_2014; YGR054W; DI49_2013; YGR053C	DI49_2014; DI49_2013		YGR054W; YGR053C
1801	DI49_2011; YGR049W; DI49_2010; YGR048W	DI49_2011; DI49_2010		YGR049W; YGR048W
1802	DI49_2008; YGR046W; DI49_2007; YGR044C	DI49_2008; DI49_2007		YGR046W; YGR044C
1803	DI49_2005; DI49_2006	DI49_2005; DI49_2006
1804	DI49_2003; DI49_2004	DI49_2003; DI49_2004
1805	DI49_1999; YGR036C; DI49_1998; YGR035C	DI49_1999; DI49_1998		YGR036C; YGR035C
1806	DI49_1996; YGR033C	DI49_1996		YGR033C
1807	DI49_1994; YGR031W; DI49_1993; YGR030C	DI49_1994; DI49_1993		YGR031W; YGR030C
1808	DI49_1988; YGR026W; DI49_1987; YGR024C	DI49_1988; DI49_1987		YGR026W; YGR024C
1809	DI49_1983; YGR020C	DI49_1983		YGR020C
1810	DI49_1982; YGR019W	DI49_1982		YGR019W
1811	DI49_1981; YGR017W; DI49_1980; YGR016W	DI49_1981; DI49_1980		YGR017W; YGR016W
1812	DI49_1978; DI49_1979	DI49_1978; DI49_1979
1813	DI49_1976; DI49_1977	DI49_1976; DI49_1977
1814	DI49_1974; YGR009C; DI49_1973; YGR008C	DI49_1974; DI49_1973		YGR009C; YGR008C
1815	DI49_1971; DI49_1972	DI49_1971; DI49_1972
1816	DI49_1969; YGR004W	DI49_1969		YGR004W
1817	DI49_1968; YGR003W	DI49_1968		YGR003W
1818	DI49_1967; YGR002C; SPGP0Q02770; YGR001C	DI49_1967	SPGP0Q02770	YGR002C; YGR001C
1819	DI49_1965; DI49_1966	DI49_1965; DI49_1966
1820	DI49_1963; DI49_1964	DI49_1963; DI49_1964
1821	DI49_1961; YGL006W; DI49_1960	DI49_1961; DI49_1960		YGL006W
1822	DI49_1958; YGL009C; DI49_1957; YGL010W	DI49_1958; DI49_1957		YGL009C; YGL010W
1823	DI49_1955; DI49_1956	DI49_1955; DI49_1956
1824	DI49_1953; YGL014W; DI49_1952; YGL015C	DI49_1953; DI49_1952		YGL014W; YGL015C
1825	DI49_1950; DI49_1951	DI49_1950; DI49_1951
1826	DI49_1948; DI49_1949	DI49_1948; DI49_1949
1827	DI49_1946; YGL021W	DI49_1946		YGL021W
1828	DI49_1945; YGL022W	DI49_1945		YGL022W
1829	DI49_1944; YGL023C; DI49_1943; YGL025C	DI49_1944; DI49_1943		YGL023C; YGL025C
1830	DI49_1941; YGL027C	DI49_1941		YGL027C
1831	DI49_1940; YGL028C	DI49_1940		YGL028C
1832	DI49_1931; DI49_1932	DI49_1931; DI49_1932
1833	DI49_1929; YGL038C; YGL039W	DI49_1929		YGL038C; YGL039W
1834	DI49_1928; DI49_1820	DI49_1928; DI49_1820
1835	SPGP0Qtrna20L; DI49_4635; DI49_1818; DI49_1817	DI49_4635; DI49_1818; DI49_1817	SPGP0Qtrna20L
1836	DI49_1926; YGL040C; DI49_1925; YGL041W-A	DI49_1926; DI49_1925		YGL040C; YGL041W-A
1837	DI49_1923; YGL044C; DI49_1922; YGL045W	DI49_1923; DI49_1922		YGL044C; YGL045W
1838	DI49_1919; YGL048C	DI49_1919		YGL048C
1839	DI49_1918; YGL049C; DI49_1917; YGL050W	DI49_1918; DI49_1917		YGL049C; YGL050W
1840	DI49_1912; YGL056C; DI49_1911; YGL057C	DI49_1912; DI49_1911		YGL056C; YGL057C
1841	DI49_1909; DI49_1910	DI49_1909; DI49_1910
1842	DI49_1908; SPGP0Q03310	DI49_1908	SPGP0Q03310
1843	DI49_1906; DI49_1907	DI49_1906; DI49_1907
1844	DI49_1904; YGL065C	DI49_1904		YGL065C
1845	DI49_1903; YGL066W; DI49_1902; YGL067W	DI49_1903; DI49_1902		YGL066W; YGL067W
1846	DI49_1900; YGL070C	DI49_1900		YGL070C
1847	DI49_1899; YGL071W	DI49_1899		YGL071W
1848	DI49_1898; YGL073W; DI49_1897; YGL075C	DI49_1898; DI49_1897		YGL073W; YGL075C
1849	DI49_1896; YGL077C	DI49_1896		YGL077C
1850	DI49_1895; YGL078C	DI49_1895		YGL078C
1851	DI49_1894; YGL079W; DI49_1893; YGL080W	DI49_1894; DI49_1893		YGL079W; YGL080W
1852	DI49_1891; DI49_1892	DI49_1891; DI49_1892
1853	DI49_1889; YGL084C	DI49_1889		YGL084C
1854	DI49_1888; YGL085W; DI49_1887; YGL086W	DI49_1888; DI49_1887		YGL085W; YGL086W
1855	DI49_1885; SPGP0Q03550	DI49_1885	SPGP0Q03550
1856	DI49_1883; DI49_1884	DI49_1883; DI49_1884
1857	DI49_1882; YGL093W	DI49_1882		YGL093W
1858	DI49_1881; YGL094C; DI49_1880; YGL095C	DI49_1881; DI49_1880		YGL094C; YGL095C
1859	DI49_1876; DI49_1877	DI49_1876; DI49_1877
1860	DI49_1874; YGL098W	DI49_1874		YGL098W
1861	DI49_1873; YGL099W	DI49_1873		YGL099W
1862	DI49_1872; YGL100W; DI49_1871; YGL101W	DI49_1872; DI49_1871		YGL100W; YGL101W
1863	DI49_1869; DI49_1870	DI49_1869; DI49_1870
1864	DI49_1867; DI49_1868	DI49_1867; DI49_1868
1865	DI49_1865; DI49_1866	DI49_1865; DI49_1866
1866	DI49_1863; DI49_1864	DI49_1863; DI49_1864
1867	DI49_1861; DI49_1862	DI49_1861; DI49_1862
1868	DI49_1859; YGL115W	DI49_1859		YGL115W
1869	DI49_1858; YGL116W; DI49_1857; YGL117W	DI49_1858; DI49_1857		YGL116W; YGL117W
1870	DI49_1855; DI49_3006; SPGP0Rtrna5W	DI49_1855; DI49_3006	SPGP0Rtrna5W
1871	DI49_1853; DI49_1854	DI49_1853; DI49_1854
1872	DI49_1851; YGL123W; DI49_1850; YGL124C	DI49_1851; DI49_1850		YGL123W; YGL124C
1873	DI49_1848; DI49_1849	DI49_1848; DI49_1849
1874	DI49_1846; YGL128C	DI49_1846		YGL128C
1875	DI49_1845; YGL129C; DI49_1844; YGL130W	DI49_1845; DI49_1844		YGL129C; YGL130W
1876	DI49_1842; DI49_1843	DI49_1842; DI49_1843
1877	DI49_1840; DI49_5249; DI49_5248; YGL135W	DI49_1840; DI49_5249; DI49_5248		YGL135W
1878	DI49_1839; YGL136C	DI49_1839		YGL136C
1879	DI49_1838; YGL137W; DI49_1837; YGL138C	DI49_1838; DI49_1837		YGL137W; YGL138C
1880	DI49_1835; YGL140C	DI49_1835		YGL140C
1881	DI49_1834; YGL141W	DI49_1834		YGL141W
1882	DI49_1833; YGL142C; DI49_1832; YGL143C	DI49_1833; DI49_1832		YGL142C; YGL143C
1883	DI49_1830; DI49_1831	DI49_1830; DI49_1831
1884	DI49_1828; YGL147C; DI49_1827; DI49_4664; DI49_4663	DI49_1828; DI49_1827; DI49_4664; DI49_4663		YGL147C
1885	DI49_1825; YGL151W; DI49_1824; YGL153W	DI49_1825; DI49_1824		YGL151W; YGL153W
1886	DI49_1822; DI49_1823	DI49_1822; DI49_1823
1887	DI49_1819; YGL158W; YGL159W	DI49_1819		YGL158W; YGL159W
1888	DI49_1815; DI49_1816	DI49_1815; DI49_1816
1889	SPGP0Q04250; DI49_1814	DI49_1814	SPGP0Q04250
1890	DI49_1812; DI49_1813	DI49_1812; DI49_1813
1891	DI49_1810; DI49_1811	DI49_1810; DI49_1811
1892	DI49_1808; DI49_1809	DI49_1808; DI49_1809
1893	DI49_1806; YGL170C	DI49_1806		YGL170C
1894	DI49_1805; YGL171W	DI49_1805		YGL171W
1895	DI49_1804; YGL172W	DI49_1804		YGL172W
1896	YGL173C; DI49_1803; YGL174W; DI49_1802	DI49_1803; DI49_1802		YGL173C; YGL174W
1897	YGL176C; DI49_1800	DI49_1800		YGL176C
1898	YGL178W; DI49_1799; YGL179C; DI49_1798	DI49_1799; DI49_1798		YGL178W; YGL179C
1899	YGL181W; YGL180W			YGL181W; YGL180W
1900	YGL184C; YGL183C			YGL184C; YGL183C
1901	YGL186C; YGL185C			YGL186C; YGL185C
1902	YGL189C; DI49_1790	DI49_1790		YGL189C
1903	YGL190C; DI49_1789; YGL191W; DI49_1788	DI49_1789; DI49_1788		YGL190C; YGL191W
1904	YGL194C; YGL192W			YGL194C; YGL192W
1905	YGL195W; DI49_1784	DI49_1784		YGL195W
1906	YGL196W; DI49_1783; SPGP0Q04560; DI49_1782	DI49_1783; DI49_1782	SPGP0Q04560	YGL196W
1907	YGL200C; DI49_1780	DI49_1780		YGL200C
1908	YGL202W; DI49_1777	DI49_1777		YGL202W
1909	YGL207W; DI49_1771; YGL208W; DI49_1770	DI49_1771; DI49_1770		YGL207W; YGL208W
1910	YGL210W; YGL209W			YGL210W; YGL209W
1911	YGL212W; DI49_1766	DI49_1766		YGL212W
1912	YGL213C; DI49_1765; YGL215W; DI49_1764	DI49_1765; DI49_1764		YGL213C; YGL215W
1913	YGL219C; YGL216W			YGL219C; YGL216W
1914	YGL221C; DI49_1761	DI49_1761		YGL221C
1915	YGL222C; DI49_1760; YGL223C; DI49_1759	DI49_1760; DI49_1759		YGL222C; YGL223C
1916	YGL225W; DI49_1757	DI49_1757		YGL225W
1917	YGL227W; DI49_1752; YGL228W; DI49_1751	DI49_1752; DI49_1751		YGL227W; YGL228W
1918	YGL230C; YGL229C			YGL230C; YGL229C
1919	YGL232W; YGL231C			YGL232W; YGL231C
1920	YGL234W; DI49_1746	DI49_1746		YGL234W
1921	YGL236C; DI49_1745	DI49_1745		YGL236C
1922	YGL237C; DI49_1744	DI49_1744		YGL237C
1923	YGL238W; DI49_1743; YGL240W; DI49_1742	DI49_1743; DI49_1742		YGL238W; YGL240W
1924	YGL242C; YGL241W			YGL242C; YGL241W
1925	YGL244W; YGL243W			YGL244W; YGL243W
1926	YGL246C; YGL245W			YGL246C; YGL245W
1927	YGL248W; YGL247W			YGL248W; YGL247W
1928	YGL250W; YGL249W			YGL250W; YGL249W
1929	YGL252C; SPGP0F04920		SPGP0F04920	YGL252C
1930	YGL253W; DI49_1730; YGL254W; DI49_1729	DI49_1730; DI49_1729		YGL253W; YGL254W
1931	YGL256W; DI49_1594; YGL257C; DI49_1595	DI49_1594; DI49_1595		YGL256W; YGL257C
1932	YGL258W-A; YGL258W			YGL258W-A; YGL258W
1933	DI49_2825; DI49_2824	DI49_2825; DI49_2824
1934	DI49_2827; DI49_2826	DI49_2827; DI49_2826
1935	SPGP0R00170; DI49_2828; YJL207C; YJL208C	DI49_2828	SPGP0R00170	YJL207C; YJL208C
1936	DI49_2829; YJL204C; DI49_2830; YJL205C	DI49_2829; DI49_2830		YJL204C; YJL205C
1937	DI49_2832; YJL200C	DI49_2832		YJL200C
1938	DI49_2834; YJL198W; DI49_2835; YJL199C	DI49_2834; DI49_2835		YJL198W; YJL199C
1939	DI49_2837; DI49_2836	DI49_2837; DI49_2836
1940	DI49_2839; YJL192C	DI49_2839		YJL192C
1941	DI49_2840; DI49_0783; DI49_0784; SPGP0AE00940; YCR032W; SPGP0G03150	DI49_2840; DI49_0783; DI49_0784	SPGP0AE00940; SPGP0G03150	YCR032W
1942	DI49_2841; YJL190C	DI49_2841		YJL190C
1943	DI49_2842; SPGP0G03130; DI49_2843	DI49_2842; DI49_2843	SPGP0G03130
1944	DI49_2845; DI49_2844; YJL186W; YJL187C	DI49_2845; DI49_2844		YJL186W; YJL187C
1945	DI49_2847; DI49_2846	DI49_2847; DI49_2846
1946	DI49_2849; YJL180C; YJL181W	DI49_2849		YJL180C; YJL181W
1947	DI49_2850; YJL179W; DI49_2851	DI49_2850; DI49_2851		YJL179W
1948	DI49_2853; YJL176C; DI49_2854	DI49_2853; DI49_2854		YJL176C
1949	DI49_2856; YJL172W; YJL173C	DI49_2856		YJL172W; YJL173C
1950	DI49_2857; YJL171C; DI49_2858	DI49_2857; DI49_2858		YJL171C
1951	DI49_2860; YJL167W	DI49_2860		YJL167W
1952	DI49_2861; YJL166W	DI49_2861		YJL166W
1953	DI49_2862; YJL165C; DI49_2863	DI49_2862; DI49_2863		YJL165C
1954	DI49_2865; YJL162C; YJL163C	DI49_2865		YJL162C; YJL163C
1955	SPGP0R00570; YJL159W; YJL160C		SPGP0R00570	YJL159W; YJL160C
1956	DI49_2872; YJL155C; YJL156C	DI49_2872		YJL155C; YJL156C
1957	DI49_2873; YJL154C; DI49_2874	DI49_2873; DI49_2874		YJL154C
1958	DI49_2876; YJL149W; YJL151C	DI49_2876		YJL149W; YJL151C
1959	DI49_2877; YJL148W; DI49_2878	DI49_2877; DI49_2878		YJL148W
1960	DI49_2880; YJL145W; DI49_2881	DI49_2880; DI49_2881		YJL145W
1961	DI49_2883; YJL141C	DI49_2883		YJL141C
1962	DI49_2884; YJL140W; DI49_2885	DI49_2884; DI49_2885		YJL140W
1963	DI49_2887; SPGP0R00750	DI49_2887	SPGP0R00750
1964	DI49_2888; SPGP0R00770	DI49_2888	SPGP0R00770
1965	DI49_2890; YJL133W	DI49_2890		YJL133W
1966	SPGP0R00810; YJL132W		SPGP0R00810	YJL132W
1967	DI49_2891; YJL131C	DI49_2891		YJL131C
1968	DI49_2892; YJL130C	DI49_2892		YJL130C
1969	DI49_2893; YJL129C	DI49_2893		YJL129C
1970	DI49_2894; YJL128C	DI49_2894		YJL128C
1971	DI49_2895; YJL127C-B; DI49_2896	DI49_2895; DI49_2896		YJL127C-B
1972	DI49_2898; YJL125C; DI49_2899; YJL126W	DI49_2898; DI49_2899		YJL125C; YJL126W
1973	DI49_2900; SPGP0R00910	DI49_2900	SPGP0R00910
1974	SPGP0R00940; DI49_2901	DI49_2901	SPGP0R00940
1975	DI49_2903; DI49_2902	DI49_2903; DI49_2902
1976	DI49_2908; YJL112W	DI49_2908		YJL112W
1977	DI49_2909; YJL111W; DI49_2910	DI49_2909; DI49_2910		YJL111W
1978	DI49_2912; YJL107C	DI49_2912		YJL107C
1979	DI49_2913; YJL106W	DI49_2913		YJL106W
1980	DI49_2914; YJL105W	DI49_2914		YJL105W
1981	DI49_2915; YJL104W; DI49_2916	DI49_2915; DI49_2916		YJL104W
1982	SPGP0Rtrna15R; DI49_2918; YJL102W	DI49_2918	SPGP0Rtrna15R	YJL102W
1983	DI49_2919; YJL101C; DI49_2920	DI49_2919; DI49_2920		YJL101C
1984	DI49_2922; YJL098W; DI49_2923; YJL099W	DI49_2922; DI49_2923		YJL098W; YJL099W
1985	DI49_2925; YJL095W; DI49_2926; YJL096W	DI49_2925; DI49_2926		YJL095W; YJL096W
1986	DI49_2928; YJL092W; YJL093C	DI49_2928		YJL092W; YJL093C
1987	DI49_2929; YJL091C	DI49_2929		YJL091C
1988	DI49_2930; YJL090C	DI49_2930		YJL090C
1989	DI49_2931; YJL089W; DI49_2932	DI49_2931; DI49_2932		YJL089W
1990	DI49_2934; YJL085W	DI49_2934		YJL085W
1991	SPGP0R01250; YJL084C		SPGP0R01250	YJL084C
1992	DI49_2935; YJL083W	DI49_2935		YJL083W
1993	DI49_2936; YJL082W; DI49_2937; YJL081C	DI49_2936; DI49_2937		YJL082W; YJL081C
1994	DI49_2939; DI49_2938	DI49_2939; DI49_2938
1995	DI49_2941; DI49_2940	DI49_2941; DI49_2940
1996	DI49_2943; DI49_2942	DI49_2943; DI49_2942
1997	DI49_2945; YJL071W; YJL072C	DI49_2945		YJL071W; YJL072C
1998	DI49_2946; YJL070C; DI49_2947	DI49_2946; DI49_2947		YJL070C
1999	DI49_2949; DI49_2948	DI49_2949; DI49_2948
[truncated: 1,317 more rows]
