# Supplementary material for: HybridMine: A Pipeline for Allele Inheritance and Gene Copy Number Prediction in Hybrid Genomes and Its Application to Industrial Yeasts
Source: Microorganisms. 2020 Oct 9;8(10):1554. doi: 10.3390/microorganisms8101554 (PMC7600756; doi:10.3390/microorganisms8101554)
Supplement: Supplementary file 1 [file microorganisms-08-01554-s001.zip › Supplementary_Files/Supplementary_table_3.xlsx]

## Sheet: Legend
Supplementary Table 3: S. cerevisiae-like and S. eubayanus-like genes that are one-to-one orthologs (and therefore share the same function) in the S. pastorianus CBS 1503, CBS 1513, CBS 1538 and WS 34/70 strains.

## Sheet: CBS1503 strain
S. cerevisiae-like allele	S. eubayanus-like allele
YAL007C (SPGP0NH00140)	XP_018224102.1 (SPGP0U00340)
YAL011W (SPGP0NH00180)	XP_018224098.1 (SPGP0U00380)
YAL012W (SPGP0NH00190)	XP_018224097.1 (SPGP0U00390)
YAL014C (SPGP0NH00210)	XP_018224096.1 (SPGP0U00410)
YAL016W (SPGP0QL00180)	XP_018224094.1 (SPGP0U00430)
YAL019W (SPGP0QL00150)	XP_018224091.1 (SPGP0U00460)
YAL020C (SPGP0QL00140)	XP_018224090.1 (SPGP0U00470)
YAL021C (SPGP0QL00130)	XP_018224089.1 (SPGP0U00480)
YAL022C (SPGP0QL00120)	XP_018224088.1 (SPGP0U00490)
YAL023C (SPGP0QL00110)	XP_018224087.1 (SPGP0U00500)
YAL024C (SPGP0QL00100)	XP_018224086.1 (SPGP0U00510)
YAL026C (SPGP0LL00110)	XP_018224084.1 (SPGP0U00530)
YAL029C (SPGP0LL00140)	XP_018224081.1 (SPGP0U00560)
YAL031C (SPGP0LL00160)	XP_018224080.1 (SPGP0U00580)
YAL033W (SPGP0LL00180)	XP_018224078.1 (SPGP0U00600)
YAL034C (SPGP0LL00190)	XP_018224077.1 (SPGP0U00610)
YAL035W (SPGP0LL00210)	XP_018224075.1 (SPGP0U00630)
YAL036C (SPGP0LL00220)	XP_018224074.1 (SPGP0U00640)
YAL038W (SPGP0BD00100)	XP_018224072.1 (SPGP0U00660)
YAL040C (SPGP0GO00100)	XP_018224070.1 (SPGP0U00680)
YAL041W (SPGP0QG00100)	XP_018224069.1 (SPGP0U00690)
YAL042W (SPGP0QG00110)	XP_018224068.1 (SPGP0U00700)
YAL043C (SPGP0QG00120)	XP_018224067.1 (SPGP0U00710)
YAL046C (SPGP0QG00150)	XP_018224064.1 (SPGP0U00740)
YAL048C (SPGP0QG00170)	XP_018224062.1 (SPGP0U00760)
YAL051W (SPGP0QG00190)	XP_018224060.1 (SPGP0U00780)
YAL056W (SPGP0RF00130)	XP_018224056.1 (SPGP0U00820)
YAL059W (SPGP0RF00110)	XP_018224054.1 (SPGP0U00840)
YAL061W (SPGP0TI00100)	XP_018224052.1 (SPGP0U00860)
YAL062W (SPGP0TI00110)	XP_018224051.1 (SPGP0U00870)
YAL063C (SPGP0BZ00100)	XP_018224050.1 (SPGP0U00880)
YAR002C-A (SPGP0QQ00190)	XP_018224108.1 (SPGP0U00280)
YAR003W (SPGP0QQ00180)	XP_018224109.1 (SPGP0U00270)
YAR007C (SPGP0QQ00170)	XP_018224110.1 (SPGP0U00260)
YAR008W (SPGP0QQ00160)	XP_018224111.1 (SPGP0U00250)
YAR014C (SPGP0QQ00150)	XP_018224115.1 (SPGP0U00210)
YAR015W (SPGP0QQ00140)	XP_018224116.1 (SPGP0U00200)
YBL004W (SPGP0F02930)	XP_018223556.1 (SPGP0BI03270)
YBL007C (SPGP0F02960)	XP_018223553.1 (SPGP0BI03300)
YBL009W (SPGP0F02980)	XP_018223551.1 (SPGP0BI03320)
YBL010C (SPGP0F02990)	XP_018223550.1 (SPGP0BI03330)
YBL013W (SPGP0F03010)	XP_018223548.1 (SPGP0BI03350)
YBL015W (SPGP0F03030)	XP_018223546.1 (SPGP0BI03370)
YBL019W (SPGP0F03070)	XP_018219838.1 (SPGP0VD00150)
YBL020W (SPGP0F03080)	XP_018223542.1 (SPGP0BI03400)
YBL022C (SPGP0F03100)	XP_018223540.1 (SPGP0BI03420)
YBL023C (SPGP0F03110)	XP_018223539.1 (SPGP0BI03430)
YBL024W (SPGP0F03120)	XP_018223538.1 (SPGP0BI03440)
YBL025W (SPGP0F03130)	XP_018223537.1 (SPGP0BI03450)
YBL026W (SPGP0F03140)	XP_018223536.1 (SPGP0BI03460)
YBL029W (SPGP0F03170)	XP_018223532.1 (SPGP0BI03500)
YBL030C (SPGP0F03190)	XP_018223530.1 (SPGP0BI03520)
YBL031W (SPGP0F03200)	XP_018223529.1 (SPGP0BI03530)
YBL035C (SPGP0F03240)	XP_018223525.1 (SPGP0BI03570)
YBL037W (SPGP0F03260)	XP_018223523.1 (SPGP0BI03590)
YBL038W (SPGP0F03270)	XP_018223522.1 (SPGP0BI03600)
YBL039C (SPGP0F03280)	XP_018223521.1 (SPGP0BI03610)
YBL041W (SPGP0F03310)	XP_018223518.1 (SPGP0BI03640)
YBL042C (SPGP0F03320)	XP_018223517.1 (SPGP0BI03650)
YBL045C (SPGP0F03340)	XP_018223514.1 (SPGP0BI03680)
YBL047C (SPGP0F03360)	XP_018223512.1 (SPGP0BI03700)
YBL051C (SPGP0F03390)	XP_018223509.1 (SPGP0BI03730)
YBL052C (SPGP0F03400)	XP_018223508.1 (SPGP0BI03740)
YBL056W (SPGP0F03430)	XP_018223506.1 (SPGP0BI03770)
YBL061C (SPGP0F03490)	XP_018223501.1 (SPGP0BI03830)
YBL063W (SPGP0F03500)	XP_018223500.1 (SPGP0BI03840)
YBL064C (SPGP0F03510)	XP_018223499.1 (SPGP0BI03850)
YBL066C (SPGP0F03520)	XP_018223498.1 (SPGP0BI03860)
YBL068W (SPGP0F03540)	XP_018223496.1 (SPGP0BI03880)
YBL072C (SPGP0F03570)	XP_018223493.1 (SPGP0BI03910)
YBL076C (SPGP0F03600)	XP_018223491.1 (SPGP0BI03940)
YBL078C (SPGP0F03610)	XP_018223490.1 (SPGP0BI03950)
YBL079W (SPGP0F03620)	XP_018223489.1 (SPGP0BI03960)
YBL080C (SPGP0F03630)	XP_018223488.1 (SPGP0BI03970)
YBL085W (SPGP0F03670)	XP_018223484.1 (SPGP0BI04020)
YBL088C (SPGP0F03700)	XP_018223481.1 (SPGP0BI04050)
YBL091C (SPGP0F03730)	XP_018223478.1 (SPGP0BI04080)
YBL092W (SPGP0F03750)	XP_018223476.1 (SPGP0BI04100)
YBL093C (SPGP0F03760)	XP_018223475.1 (SPGP0BI04110)
YBL097W (SPGP0F03780)	XP_018223473.1 (SPGP0BI04130)
YBL099W (SPGP0F03800)	XP_018223471.1 (SPGP0BI04150)
YBL104C (SPGP0F03840)	XP_018223467.1 (SPGP0BI04190)
YBL105C (SPGP0F03850)	XP_018223466.1 (SPGP0BI04200)
YBL106C (SPGP0F03860)	XP_018223465.1 (SPGP0BI04210)
YBR001C (SPGP0F02890)	XP_018223560.1 (SPGP0BI03230)
YBR003W (SPGP0F02870)	XP_018223562.1 (SPGP0BI03210)
YBR006W (SPGP0F02840)	XP_018223565.1 (SPGP0BI03180)
YBR010W (SPGP0F02800)	XP_018223568.1 (SPGP0BI03150)
YBR011C (SPGP0F02790)	XP_018223569.1 (SPGP0BI03140)
YBR017C (SPGP0F02740)	XP_018223573.1 (SPGP0BI03100)
YBR021W (SPGP0F02700)	XP_018223577.1 (SPGP0BI03060)
YBR023C (SPGP0F02680)	XP_018223579.1 (SPGP0BI03040)
YBR025C (SPGP0F02660)	XP_018223581.1 (SPGP0BI03020)
YBR029C (SPGP0F02630)	XP_018223584.1 (SPGP0BI02990)
YBR030W (SPGP0F02620)	XP_018223585.1 (SPGP0BI02980)
YBR031W (SPGP0F02610)	XP_018223586.1 (SPGP0BI02970)
YBR036C (SPGP0F02570)	XP_018223077.1 (SPGP0BE02610)
YBR037C (SPGP0F02560)	XP_018223078.1 (SPGP0BE02600)
YBR038W (SPGP0F02550)	XP_018223079.1 (SPGP0BE02590)
YBR039W (SPGP0F02540)	XP_018223080.1 (SPGP0BE02580)
YBR041W (SPGP0F02520)	XP_018223082.1 (SPGP0BE02560)
YBR042C (SPGP0F02510)	XP_018223083.1 (SPGP0BE02550)
YBR043C (SPGP0F02500)	XP_018223084.1 (SPGP0BE02540)
YBR046C (SPGP0F02470)	XP_018223087.1 (SPGP0BE02510)
YBR047W (SPGP0F02460)	XP_018223088.1 (SPGP0BE02500)
YBR049C (SPGP0F02440)	XP_018223090.1 (SPGP0BE02480)
YBR050C (SPGP0F02430)	XP_018223091.1 (SPGP0BE02470)
YBR054W (SPGP0F02400)	XP_018223094.1 (SPGP0BE02440)
YBR055C (SPGP0F02390)	XP_018223095.1 (SPGP0BE02430)
YBR056W (SPGP0F02380)	XP_018223096.1 (SPGP0BE02420)
YBR058C (SPGP0F02360)	XP_018223098.1 (SPGP0BE02400)
YBR059C (SPGP0F02340)	XP_018223100.1 (SPGP0BE02380)
YBR067C (SPGP0F02270)	XP_018223107.1 (SPGP0BE02310)
YBR068C (SPGP0F02260)	XP_018223108.1 (SPGP0BE02300)
YBR069C (SPGP0F02250)	XP_018223109.1 (SPGP0BE02290)
YBR072W (SPGP0F02220)	XP_018223112.1 (SPGP0BE02260)
YBR074W (SPGP0F02200)	XP_018223114.1 (SPGP0BE02240)
YBR078W (SPGP0F02170)	XP_018223117.1 (SPGP0BE02210)
YBR079C (SPGP0F02160)	XP_018223118.1 (SPGP0BE02200)
YBR080C (SPGP0F02150)	XP_018223119.1 (SPGP0BE02190)
YBR081C (SPGP0F02140)	XP_018223120.1 (SPGP0BE02180)
YBR083W (SPGP0F02120)	XP_018223122.1 (SPGP0BE02160)
YBR084W (SPGP0F02110)	XP_018223123.1 (SPGP0BE02150)
YBR088C (SPGP0F02050)	XP_018223129.1 (SPGP0BE02080)
YBR094W (SPGP0F02010)	XP_018223132.1 (SPGP0BE02030)
YBR095C (SPGP0F02000)	XP_018223133.1 (SPGP0BE02020)
YBR097W (SPGP0F01980)	XP_018223135.1 (SPGP0BE02000)
YBR102C (SPGP0F01950)	XP_018223138.1 (SPGP0BE01970)
YBR104W (SPGP0F01930)	XP_018223140.1 (SPGP0BE01950)
YBR106W (SPGP0F01910)	XP_018223143.1 (SPGP0BE01930)
YBR111C (SPGP0F01860)	XP_018223148.1 (SPGP0BE01880)
YBR112C (SPGP0F01840)	XP_018223149.1 (SPGP0BE01860)
YBR114W (SPGP0F01830)	XP_018223151.1 (SPGP0BE01840)
YBR115C (SPGP0F01820)	XP_018223152.1 (SPGP0BE01830)
YBR121C (SPGP0F01770)	XP_018223157.1 (SPGP0BE01780)
YBR123C (SPGP0F01750)	XP_018223159.1 (SPGP0BE01760)
YBR125C (SPGP0F01740)	XP_018223160.1 (SPGP0BE01750)
YBR127C (SPGP0F01720)	XP_018223162.1 (SPGP0BE01730)
YBR128C (SPGP0F01710)	XP_018223163.1 (SPGP0BE01720)
YBR130C (SPGP0F01690)	XP_018223165.1 (SPGP0BE01700)
YBR132C (SPGP0F01670)	XP_018223167.1 (SPGP0BE01680)
YBR136W (SPGP0F01640)	XP_018223170.1 (SPGP0BE01650)
YBR139W (SPGP0F01610)	XP_018223173.1 (SPGP0BE01620)
YBR140C (SPGP0F01600)	XP_018223174.1 (SPGP0BE01610)
YBR143C (SPGP0F01570)	XP_018223177.1 (SPGP0BE01580)
YBR146W (SPGP0F01550)	XP_018223179.1 (SPGP0BE01560)
YBR147W (SPGP0F01540)	XP_018223180.1 (SPGP0BE01550)
YBR149W (SPGP0F01520)	XP_018223182.1 (SPGP0BE01530)
YBR154C (SPGP0F01470)	XP_018223187.1 (SPGP0BE01480)
YBR155W (SPGP0F01460)	XP_018223188.1 (SPGP0BE01470)
YBR158W (SPGP0F01430)	XP_018223190.1 (SPGP0BE01440)
YBR159W (SPGP0F01420)	XP_018223191.1 (SPGP0BE01430)
YBR160W (SPGP0F01410)	XP_018223192.1 (SPGP0BE01420)
YBR163W (SPGP0F01370)	XP_018223196.1 (SPGP0BE01380)
YBR164C (SPGP0F01360)	XP_018223197.1 (SPGP0BE01370)
YBR166C (SPGP0F01340)	XP_018223199.1 (SPGP0BE01350)
YBR169C (SPGP0F01310)	XP_018223202.1 (SPGP0BE01320)
YBR170C (SPGP0F01300)	XP_018223203.1 (SPGP0BE01310)
YBR171W (SPGP0F01290)	XP_018223204.1 (SPGP0BE01300)
YBR172C (SPGP0F01280)	XP_018223205.1 (SPGP0BE01290)
YBR179C (SPGP0F01230)	XP_018223210.1 (SPGP0BE01240)
YBR181C (SPGP0F01210)	XP_018218943.1 (SPGP0BE01220)
YBR183W (SPGP0F01190)	XP_018223214.1 (SPGP0BE01200)
YBR187W (SPGP0F01150)	XP_018223218.1 (SPGP0BE01160)
YBR189W (SPGP0F01130)	XP_018218952.1 (SPGP0DW00140)
YBR191W (SPGP0F01110)	XP_018223221.1 (SPGP0BE01130)
YBR192W (SPGP0F01100)	XP_018223222.1 (SPGP0BE01120)
YBR195C (SPGP0F01070)	XP_018223225.1 (SPGP0BE01090)
YBR196C (SPGP0F01060)	XP_018223226.1 (SPGP0BE01080)
YBR202W (SPGP0F00990)	XP_018223233.1 (SPGP0BE01010)
YBR204C (SPGP0F00970)	XP_018223235.1 (SPGP0BE00990)
YBR205W (SPGP0F00960)	XP_018223236.1 (SPGP0BE00980)
YBR207W (SPGP0F00950)	XP_018223237.1 (SPGP0BE00970)
YBR208C (SPGP0F00940)	XP_018223238.1 (SPGP0BE00960)
YBR212W (SPGP0F00910)	XP_018223241.1 (SPGP0BE00930)
YBR214W (SPGP0F00890)	XP_018223243.1 (SPGP0BE00910)
YBR215W (SPGP0F00880)	XP_018223244.1 (SPGP0BE00900)
YBR218C (SPGP0F00850)	XP_018223247.1 (SPGP0BE00870)
YBR220C (SPGP0F00840)	XP_018223248.1 (SPGP0BE00860)
YBR221C (SPGP0F00830)	XP_018223249.1 (SPGP0BE00850)
YBR222C (SPGP0F00820)	XP_018223250.1 (SPGP0BE00840)
YBR225W (SPGP0F00800)	XP_018223252.1 (SPGP0BE00820)
YBR229C (SPGP0F00770)	XP_018223255.1 (SPGP0BE00790)
YBR234C (SPGP0F00720)	XP_018223260.1 (SPGP0BE00730)
YBR235W (SPGP0F00710)	XP_018223261.1 (SPGP0BE00720)
YBR239C (SPGP0F00670)	XP_018223265.1 (SPGP0BE00680)
YBR240C (SPGP0F00660)	XP_018223266.1 (SPGP0BE00670)
YBR241C (SPGP0F00650)	XP_018223268.1 (SPGP0BE00660)
YBR242W (SPGP0F00640)	XP_018223269.1 (SPGP0BE00650)
YBR245C (SPGP0F00610)	XP_018223272.1 (SPGP0BE00620)
YBR248C (SPGP0F00580)	XP_018223275.1 (SPGP0BE00590)
YBR249C (SPGP0F00570)	XP_018223276.1 (SPGP0BE00580)
YBR254C (SPGP0F00520)	XP_018223281.1 (SPGP0BE00530)
YBR255C-A (SPGP0F00500)	XP_018223283.1 (SPGP0BE00510)
YBR255W (SPGP0F00510)	XP_018223282.1 (SPGP0BE00520)
YBR256C (SPGP0F00490)	XP_018223284.1 (SPGP0BE00500)
YBR260C (SPGP0F00450)	XP_018223288.1 (SPGP0BE00460)
YBR263W (SPGP0F00420)	XP_018223291.1 (SPGP0BE00430)
YBR265W (SPGP0F00400)	XP_018223293.1 (SPGP0BE00410)
YBR267W (SPGP0F00390)	XP_018223294.1 (SPGP0BE00400)
YBR274W (SPGP0F00320)	XP_018223301.1 (SPGP0BE00330)
YBR275C (SPGP0F00310)	XP_018223302.1 (SPGP0BE00320)
YBR281C (SPGP0F00260)	XP_018223307.1 (SPGP0BE00270)
YBR282W (SPGP0F00250)	XP_018223308.1 (SPGP0BE00260)
YBR283C (SPGP0F00240)	XP_018223309.1 (SPGP0BE00250)
YBR287W (SPGP0F00200)	XP_018223313.1 (SPGP0BE00210)
YBR288C (SPGP0F00190)	XP_018223314.1 (SPGP0BE00200)
YBR290W (SPGP0F00170)	XP_018223316.1 (SPGP0BE00180)
YBR293W (SPGP0F00150)	XP_018223318.1 (SPGP0BE00160)
YBR294W (SPGP0F00140)	XP_018223319.1 (SPGP0BE00150)
YBR296C (SPGP0F00120)	XP_018223320.1 (SPGP0BE00140)
YCL001W (SPGP0BG00630)	XP_018223377.1 (SPGP0LV00160)
YCL005W (SPGP0BG00600)	XP_018223374.1 (SPGP0LV00130)
YCL008C (SPGP0BG00580)	XP_018223372.1 (SPGP0LV00110)
YCL009C (SPGP0BG00570)	XP_018223371.1 (SPGP0LV00100)
YCL011C (SPGP0BG00550)	XP_018223369.1 (SPGP0UW00100)
YCL014W (SPGP0BG00530)	XP_018223367.1 (SPGP0EL00110)
YCL017C (SPGP0BG00510)	XP_018223365.1 (SPGP0EL00130)
YCL018W (SPGP0BG00500)	XP_018223364.1 (SPGP0KX00100)
YCL025C (SPGP0BG00470)	XP_018223360.1 (SPGP0PS00100)
YCL029C (SPGP0BG00420)	XP_018223356.1 (SPGP0JO00100)
YCL030C (SPGP0BG00410)	XP_018223355.1 (SPGP0JO00110)
YCL031C (SPGP0BG00400)	XP_018223354.1 (SPGP0JO00120)
YCL037C (SPGP0BG00340)	XP_018223349.1 (SPGP0HI00100)
YCL043C (SPGP0BG00300)	XP_018223345.1 (SPGP0UJ00100)
YCL044C (SPGP0BG00290)	XP_018223344.1 (SPGP0UJ00110)
YCL045C (SPGP0BG00280)	XP_018223343.1 (SPGP0UJ00120)
YCL048W (SPGP0BG00260)	XP_018223341.1 (SPGP0UJ00140)
YCL050C (SPGP0BG00230)	XP_018223339.1 (SPGP0UJ00160)
YCL054W (SPGP0BG00200)	XP_018223336.1 (SPGP0UJ00190)
YCL055W (SPGP0BG00190)	XP_018223335.1 (SPGP0UJ00200)
YCL057W (SPGP0BG00170)	XP_018223333.1 (SPGP0UJ00220)
YCL059C (SPGP0BG00140)	XP_018223330.1 (SPGP0UJ00250)
YCR038C (SPGP0BG01020)	XP_018223411.1 (SPGP0JA00160)
YCR002C (SPGP0BG00650)	XP_018223379.1 (SPGP0RZ00100)
YCR003W (SPGP0BG00660)	XP_018223380.1 (SPGP0RZ00110)
YCR004C (SPGP0BG00670)	XP_018223381.1 (SPGP0RZ00120)
YCR011C (SPGP0BG00740)	XP_018223387.1 (SPGP0FN00160)
YCR012W (SPGP0BG00750)	XP_018223388.1 (SPGP0FN00150)
YCR017C (SPGP0BG00790)	XP_018223392.1 (SPGP0FN00110)
YCR019W (SPGP0BG00820)	XP_018223393.1 (SPGP0GY00190)
YCR020C (SPGP0BG00830)	XP_018223394.1 (SPGP0GY00180)
YCR023C (SPGP0BG00870)	XP_018223398.1 (SPGP0GY00140)
YCR024C-A (SPGP0BG00890)	XP_018223400.1 (SPGP0GY00120)
YCR028C (SPGP0BG00920)	XP_018223403.1 (SPGP0HQ00100)
YCR030C (SPGP0BG00940)	XP_018223404.1 (SPGP0SE00100)
YCR033W (SPGP0BG00970)	XP_018223407.1 (SPGP0JA00110)
YCR034W (SPGP0BG00980)	XP_018223408.1 (SPGP0JA00120)
YCR035C (SPGP0BG00990)	XP_018223409.1 (SPGP0JA00130)
YJL198W (SPGP0I03150)	XP_018221146.1 (SPGP0BK03380)
YCR098C (SPGP0NA00110)	XP_018219569.1 (SPGP0CT00100)
YPL282C (SPGP0NW00100)	XP_018222679.1 (SPGP0WB00110)
YDL002C (SPGP0A02300)	XP_018223064.1 (SPGP0BE02760)
YDL005C (SPGP0A02270)	XP_018223061.1 (SPGP0BE02790)
YDL006W (SPGP0A02260)	XP_018223060.1 (SPGP0BE02800)
YDL007W (SPGP0A02250)	XP_018223059.1 (SPGP0BE02810)
YDL010W (SPGP0A02220)	XP_018223056.1 (SPGP0BE02850)
YDL014W (SPGP0A02190)	XP_018223054.1 (SPGP0BE02880)
YDL019C (SPGP0A02150)	XP_018223049.1 (SPGP0BE02930)
YDL022W (SPGP0A02120)	XP_018223046.1 (SPGP0BE02960)
YDL028C (SPGP0A02080)	XP_018223042.1 (SPGP0BE03000)
YDL031W (SPGP0A02050)	XP_018223040.1 (SPGP0BE03030)
YDL036C (SPGP0A02020)	XP_018223038.1 (SPGP0BE03060)
YDL040C (SPGP0A02000)	XP_018223037.1 (SPGP0BE03080)
YDL042C (SPGP0A01990)	XP_018223036.1 (SPGP0BE03090)
YDL044C (SPGP0A01970)	XP_018223034.1 (SPGP0BE03110)
YDL045C (SPGP0A01960)	XP_018223033.1 (SPGP0BE03120)
YDL047W (SPGP0A01930)	XP_018223030.1 (SPGP0BE03150)
YDL048C (SPGP0A01920)	XP_018223029.1 (SPGP0BE03170)
YDL049C (SPGP0A01910)	XP_018223028.1 (SPGP0BE03180)
YDL051W (SPGP0A01900)	XP_018223027.1 (SPGP0BE03190)
YDL055C (SPGP0A01860)	XP_018223023.1 (SPGP0BE03230)
YDL056W (SPGP0A01850)	XP_018223022.1 (SPGP0BE03240)
YDL058W (SPGP0A01830)	XP_018223020.1 (SPGP0BE03260)
YDL061C (SPGP0A01800)	XP_018223017.1 (SPGP0BE03290)
YDL063C (SPGP0A01790)	XP_018223016.1 (SPGP0BE03300)
YDL066W (SPGP0A01760)	XP_018223014.1 (SPGP0BE03330)
YDL067C (SPGP0A01750)	XP_018223013.1 (SPGP0BE03340)
YDL070W (SPGP0A01730)	XP_018223011.1 (SPGP0BE03360)
YDL073W (SPGP0A01710)	XP_018223009.1 (SPGP0BE03380)
YDL074C (SPGP0A01700)	XP_018223008.1 (SPGP0BE03390)
YDL076C (SPGP0A01680)	XP_018223006.1 (SPGP0BE03410)
YDL077C (SPGP0A01670)	XP_018223005.1 (SPGP0BE03420)
YDL078C (SPGP0A01660)	XP_018223004.1 (SPGP0BE03430)
YDL080C (SPGP0A01640)	XP_018223003.1 (SPGP0BE03460)
YDL081C (SPGP0A01630)	XP_018223002.1 (SPGP0BE03470)
YMR142C (SPGP0H01880)	XP_018223001.1 (SPGP0BE03480)
YDL084W (SPGP0A01600)	XP_018223000.1 (SPGP0BE03500)
YDL085W (SPGP0A01590)	XP_018222999.1 (SPGP0BE03510)
YDL087C (SPGP0A01560)	XP_018222996.1 (SPGP0BE03540)
YDL091C (SPGP0A01520)	XP_018222993.1 (SPGP0BE03580)
YDL093W (SPGP0A01500)	XP_018222991.1 (SPGP0BE03600)
YDL095W (SPGP0A01490)	XP_018222990.1 (SPGP0BE03610)
YDL097C (SPGP0A01480)	XP_018222989.1 (SPGP0BE03620)
YDL100C (SPGP0A01450)	XP_018222986.1 (SPGP0BE03650)
YDL103C (SPGP0A01420)	XP_018222983.1 (SPGP0BE03680)
YDL105W (SPGP0A01400)	XP_018222981.1 (SPGP0BE03700)
YDL106C (SPGP0A01390)	XP_018222980.1 (SPGP0BE03710)
YDL108W (SPGP0A01370)	XP_018222978.1 (SPGP0BE03730)
YDL110C (SPGP0A01350)	XP_018222976.1 (SPGP0BE03750)
YDL111C (SPGP0A01340)	XP_018222975.1 (SPGP0BE03760)
YDL114W (SPGP0A01310)	XP_018222972.1 (SPGP0BE03790)
YDL115C (SPGP0A01300)	XP_018222971.1 (SPGP0BE03800)
YDL116W (SPGP0A01290)	XP_018222970.1 (SPGP0BE03810)
YDL119C (SPGP0A01270)	XP_018222968.1 (SPGP0BE03830)
YDL122W (SPGP0A01240)	XP_018222965.1 (SPGP0BE03860)
YDL126C (SPGP0A01200)	XP_018222962.1 (SPGP0BE03890)
YDL128W (SPGP0A01180)	XP_018222960.1 (SPGP0BE03910)
YDL182W (SPGP0A00700)	XP_018222913.1 (SPGP0BE04390)
YDL132W (SPGP0A01140)	XP_018222956.1 (SPGP0BE03960)
YDL133W (SPGP0A01130)	XP_018222955.1 (SPGP0BE03970)
YDL134C (SPGP0A01120)	XP_018222954.1 (SPGP0BE03980)
YDL135C (SPGP0A01110)	XP_018222953.1 (SPGP0BE03990)
YDL192W (SPGP0A00620)	XP_018222905.1 (SPGP0BE04460)
YDL140C (SPGP0A01070)	XP_018222950.1 (SPGP0BE04030)
YDL141W (SPGP0A01060)	XP_018222949.1 (SPGP0BE04040)
YDL143W (SPGP0A01040)	XP_018222947.1 (SPGP0BE04060)
YDL145C (SPGP0A01020)	XP_018222945.1 (SPGP0BE04080)
YDL146W (SPGP0A01010)	XP_018222944.1 (SPGP0BE04090)
YDL147W (SPGP0A01000)	XP_018222943.1 (SPGP0BE04100)
YDL149W (SPGP0A00980)	XP_018222941.1 (SPGP0BE04120)
YDL150W (SPGP0A00970)	XP_018222940.1 (SPGP0BE04130)
YDL155W (SPGP0A00940)	XP_018222937.1 (SPGP0BE04160)
YDL157C (SPGP0A00920)	XP_018222935.1 (SPGP0BE04180)
YDL159W (SPGP0A00910)	XP_018222934.1 (SPGP0BE04190)
YDL160C (SPGP0A00900)	XP_018222933.1 (SPGP0BE04200)
YDL164C (SPGP0A00870)	XP_018222930.1 (SPGP0BE04230)
YDL165W (SPGP0A00860)	XP_018222929.1 (SPGP0BE04240)
YDL166C (SPGP0A00850)	XP_018222928.1 (SPGP0BE04250)
YDL167C (SPGP0A00840)	XP_018222927.1 (SPGP0BE04260)
YDL168W (SPGP0A00830)	XP_018222926.1 (SPGP0BE04270)
YDL171C (SPGP0A00800)	XP_018222923.1 (SPGP0BE04300)
YDL176W (SPGP0A00760)	XP_018222919.1 (SPGP0BE04340)
YDL178W (SPGP0A00740)	XP_018222917.1 (SPGP0BE04360)
YDL179W (SPGP0A00730)	XP_018222916.1 (SPGP0BE04370)
YDL183C (SPGP0A00690)	XP_018222912.1 (SPGP0BE04400)
YDL185W (SPGP0A00680)	XP_018222911.1 (SPGP0BE04410)
YDL189W (SPGP0A00650)	XP_018222908.1 (SPGP0BE04440)
YDL190C (SPGP0A00640)	XP_018222907.1 (SPGP0BE04450)
YDL194W (SPGP0A00600)	XP_018222903.1 (SPGP0BE04480)
YDL195W (SPGP0A00590)	XP_018222902.1 (SPGP0BE04490)
YDL198C (SPGP0A00570)	XP_018222900.1 (SPGP0BE04510)
YDL199C (SPGP0A00560)	XP_018222899.1 (SPGP0BE04520)
YDL201W (SPGP0A00540)	XP_018222897.1 (SPGP0BE04540)
YDL203C (SPGP0A00520)	XP_018222895.1 (SPGP0BE04560)
YDL205C (SPGP0A00500)	XP_018222893.1 (SPGP0BE04580)
YDL207W (SPGP0A00480)	XP_018222891.1 (SPGP0BE04600)
YDL208W (SPGP0A00470)	XP_018222890.1 (SPGP0BE04610)
YDL210W (SPGP0A00450)	XP_018222888.1 (SPGP0BE04630)
YDL212W (SPGP0A00430)	XP_018222886.1 (SPGP0BE04650)
YDL215C (SPGP0A00400)	XP_018222883.1 (SPGP0BE04680)
YDL224C (SPGP0A00320)	XP_018222875.1 (SPGP0BE04760)
YDL225W (SPGP0A00310)	XP_018222874.1 (SPGP0BE04770)
YDL226C (SPGP0A00300)	XP_018222873.1 (SPGP0BE04780)
YDL227C (SPGP0A00290)	XP_018222872.1 (SPGP0BE04790)
YDL229W (SPGP0A00280)	XP_018219681.1 (SPGP0BE04800)
YDL231C (SPGP0A00260)	XP_018222869.1 (SPGP0BE04820)
YDL233W (SPGP0A00240)	XP_018222867.1 (SPGP0BE04840)
YFL058W (SPGP0A00140)	XP_018218753.1 (SPGP0K00130)
YDR001C (SPGP0A02320)	XP_018223066.1 (SPGP0BE02740)
YDR002W (SPGP0A02330)	XP_018223067.1 (SPGP0BE02730)
YDR006C (SPGP0A02370)	XP_018223071.1 (SPGP0BE02690)
YDR007W (SPGP0A02380)	XP_018223072.1 (SPGP0BE02680)
YDR017C (SPGP0A02460)	XP_018223592.1 (SPGP0BI02910)
YDR018C (SPGP0A02470)	XP_018223593.1 (SPGP0BI02900)
YDR021W (SPGP0A02500)	XP_018223596.1 (SPGP0BI02870)
YDR022C (SPGP0A02510)	XP_018223597.1 (SPGP0BI02860)
YDR023W (SPGP0A02520)	XP_018223598.1 (SPGP0BI02850)
YDR026C (SPGP0A02550)	XP_018223600.1 (SPGP0BI02830)
YDR027C (SPGP0A02560)	XP_018223601.1 (SPGP0BI02820)
YDR028C (SPGP0A02570)	XP_018223602.1 (SPGP0BI02810)
YDR031W (SPGP0A02590)	XP_018223604.1 (SPGP0BI02790)
YDR032C (SPGP0A02600)	XP_018223605.1 (SPGP0BI02780)
YDR033W (SPGP0A02610)	XP_018223606.1 (SPGP0BI02770)
YDR035W (SPGP0A02630)	XP_018223608.1 (SPGP0BI02740)
YDR036C (SPGP0A02640)	XP_018223609.1 (SPGP0BI02730)
YDR041W (SPGP0A02670)	XP_018223612.1 (SPGP0BI02700)
YDR044W (SPGP0A02700)	XP_018223615.1 (SPGP0BI02670)
YDR047W (SPGP0A02730)	XP_018223618.1 (SPGP0BI02640)
YDR050C (SPGP0A02750)	XP_018223620.1 (SPGP0BI02620)
YDR051C (SPGP0A02760)	XP_018223621.1 (SPGP0BI02610)
YDR054C (SPGP0A02780)	XP_018223623.1 (SPGP0BI02590)
YDR055W (SPGP0A02790)	XP_018223624.1 (SPGP0BI02580)
YDR057W (SPGP0A02810)	XP_018223626.1 (SPGP0BI02560)
YDR058C (SPGP0A02820)	XP_018223627.1 (SPGP0BI02550)
YDR060W (SPGP0A02840)	XP_018223629.1 (SPGP0BI02530)
YDR061W (SPGP0A02850)	XP_018223630.1 (SPGP0BI02520)
YDR062W (SPGP0A02860)	XP_018223631.1 (SPGP0BI02510)
YDR063W (SPGP0A02870)	XP_018223632.1 (SPGP0BI02500)
YDR067C (SPGP0A02910)	XP_018223636.1 (SPGP0BI02460)
YDR069C (SPGP0A02930)	XP_018223638.1 (SPGP0BI02440)
YDR072C (SPGP0A02960)	XP_018223641.1 (SPGP0BI02410)
YDR074W (SPGP0A02980)	XP_018223643.1 (SPGP0BI02390)
YDR075W (SPGP0A02990)	XP_018223644.1 (SPGP0BI02380)
YDR076W (SPGP0A03000)	XP_018223645.1 (SPGP0BI02370)
YDR077W (SPGP0A03010)	XP_018223646.1 (SPGP0BI02360)
YDR079W (SPGP0A03030)	XP_018223648.1 (SPGP0BI02340)
YDR080W (SPGP0A03050)	XP_018223650.1 (SPGP0BI02320)
YDR082W (SPGP0A03070)	XP_018223652.1 (SPGP0BI02300)
YDR083W (SPGP0A03080)	XP_018223653.1 (SPGP0BI02290)
YDR088C (SPGP0A03130)	XP_018223658.1 (SPGP0BI02240)
YDR089W (SPGP0A03140)	XP_018223659.1 (SPGP0BI02230)
YDR091C (SPGP0A03160)	XP_018223661.1 (SPGP0BI02210)
YDR093W (SPGP0A03180)	XP_018223662.1 (SPGP0BI02190)
YDR096W (SPGP0A03190)	XP_018223663.1 (SPGP0BI02180)
YDR097C (SPGP0A03200)	XP_018223664.1 (SPGP0BI02170)
YDR099W (SPGP0A03220)	XP_018223666.1 (SPGP0BI02150)
YDR101C (SPGP0A03240)	XP_018223668.1 (SPGP0BI02130)
YDR105C (SPGP0A03270)	XP_018223671.1 (SPGP0BI02100)
YDR107C (SPGP0A03290)	XP_018223673.1 (SPGP0BI02080)
YDR108W (SPGP0A03300)	XP_018223674.1 (SPGP0BI02070)
YDR119W (SPGP0A03390)	XP_018223682.1 (SPGP0BI01980)
YDR122W (SPGP0A03430)	XP_018223686.1 (SPGP0BI01940)
YDR123C (SPGP0A03440)	XP_018223687.1 (SPGP0BI01930)
YDR125C (SPGP0A03460)	XP_018223689.1 (SPGP0BI01910)
YDR126W (SPGP0A03470)	XP_018223690.1 (SPGP0BI01900)
YDR127W (SPGP0A03480)	XP_018223691.1 (SPGP0BI01890)
YDR135C (SPGP0A03550)	XP_018223698.1 (SPGP0BI01820)
YDR141C (SPGP0A03600)	XP_018223703.1 (SPGP0BI01770)
YDR142C (SPGP0A03610)	XP_018223704.1 (SPGP0BI01760)
YDR143C (SPGP0A03620)	XP_018223705.1 (SPGP0BI01750)
YDR145W (SPGP0A03640)	XP_018223707.1 (SPGP0BI01730)
YDR148C (SPGP0A03670)	XP_018223710.1 (SPGP0BI01700)
YDR151C (SPGP0A03690)	XP_018223711.1 (SPGP0BI01690)
YDR153C (SPGP0A03710)	XP_018223713.1 (SPGP0BI01670)
YDR155C (SPGP0A03720)	XP_018223714.1 (SPGP0BI01660)
YDR158W (SPGP0A03740)	XP_018223716.1 (SPGP0BI01640)
YDR162C (SPGP0A03780)	XP_018223720.1 (SPGP0BI01600)
YDR163W (SPGP0A03790)	XP_018223721.1 (SPGP0BI01590)
YDR165W (SPGP0A03810)	XP_018223723.1 (SPGP0BI01570)
YDR166C (SPGP0A03820)	XP_018223724.1 (SPGP0BI01560)
YDR168W (SPGP0A03840)	XP_018223726.1 (SPGP0BI01540)
YDR169C (SPGP0A03850)	XP_018223727.1 (SPGP0BI01530)
YDR170C (SPGP0A03860)	XP_018223729.1 (SPGP0BI01520)
YDR172W (SPGP0A03890)	XP_018223731.1 (SPGP0BI01500)
YDR173C (SPGP0A03900)	XP_018223732.1 (SPGP0BI01490)
YDR174W (SPGP0A03910)	XP_018223733.1 (SPGP0BI01480)
YDR175C (SPGP0A03920)	XP_018223734.1 (SPGP0BI01470)
YDR176W (SPGP0A03930)	XP_018223735.1 (SPGP0BI01460)
YDR180W (SPGP0A03980)	XP_018223740.1 (SPGP0BI01410)
YDR185C (SPGP0A04030)	XP_018223745.1 (SPGP0BI01360)
YDR186C (SPGP0A04040)	XP_018223746.1 (SPGP0BI01350)
YDR188W (SPGP0A04050)	XP_018223747.1 (SPGP0BI01340)
YDR189W (SPGP0A04060)	XP_018223748.1 (SPGP0BI01330)
YDR190C (SPGP0A04070)	XP_018223749.1 (SPGP0BI01320)
YDR195W (SPGP0A04110)	XP_018223752.1 (SPGP0BI01280)
YDR198C (SPGP0A04140)	XP_018223755.1 (SPGP0BI01250)
YDR201W (SPGP0A04160)	XP_018223757.1 (SPGP0BI01230)
YDR202C (SPGP0A04170)	XP_018223758.1 (SPGP0BI01220)
YDR204W (SPGP0A04180)	XP_018223759.1 (SPGP0BI01210)
YDR206W (SPGP0A04200)	XP_018223761.1 (SPGP0BI01190)
YDR208W (SPGP0A04220)	XP_018223763.1 (SPGP0BI01170)
YDR212W (SPGP0A04240)	XP_018223765.1 (SPGP0BI01150)
YDR213W (SPGP0A04250)	XP_018223766.1 (SPGP0BI01140)
YDR216W (SPGP0A04270)	XP_018223768.1 (SPGP0BI01120)
YDR221W (SPGP0A04310)	XP_018223771.1 (SPGP0BI01080)
YDR224C (SPGP0A04340)	XP_018223774.1 (SPGP0BI01050)
YDR225W (SPGP0A04350)	XP_018223775.1 (SPGP0BI01040)
YDR226W (SPGP0A04360)	XP_018223776.1 (SPGP0BI01030)
YDR228C (SPGP0A04380)	XP_018223778.1 (SPGP0BI01010)
YDR229W (SPGP0A04390)	XP_018223779.1 (SPGP0BI01000)
YDR231C (SPGP0A04400)	XP_018223780.1 (SPGP0BI00990)
YDR232W (SPGP0A04410)	XP_018223781.1 (SPGP0BI00980)
YDR233C (SPGP0A04420)	XP_018223782.1 (SPGP0BI00970)
YDR235W (SPGP0A04440)	XP_018223785.1 (SPGP0BI00940)
YDR236C (SPGP0A04450)	XP_018223786.1 (SPGP0BI00930)
YDR238C (SPGP0A04470)	XP_018223788.1 (SPGP0BI00910)
YDR240C (SPGP0A04490)	XP_018223790.1 (SPGP0BI00890)
YDR244W (SPGP0A04520)	XP_018223792.1 (SPGP0BI00860)
YDR245W (SPGP0A04530)	XP_018223793.1 (SPGP0BI00850)
YDR248C (SPGP0A04560)	XP_018223796.1 (SPGP0BI00820)
YDR256C (SPGP0A04630)	XP_018223803.1 (SPGP0BI00750)
YDR258C (SPGP0A04650)	XP_018223805.1 (SPGP0BI00730)
YDR262W (SPGP0A04690)	XP_018223809.1 (SPGP0BI00690)
YDR263C (SPGP0A04700)	XP_018223810.1 (SPGP0BI00680)
YDR265W (SPGP0A04720)	XP_018223812.1 (SPGP0BI00660)
YDR266C (SPGP0A04730)	XP_018223813.1 (SPGP0BI00650)
YDR267C (SPGP0A04740)	XP_018223814.1 (SPGP0BI00640)
YDR268W (SPGP0A04750)	XP_018223815.1 (SPGP0BI00630)
YDR270W (SPGP0A04760)	XP_018223816.1 (SPGP0BI00620)
YDR276C (SPGP0A04800)	XP_018223820.1 (SPGP0BI00580)
YDR277C (SPGP0A04810)	XP_018223821.1 (SPGP0BI00570)
YDR280W (SPGP0A04850)	XP_018223823.1 (SPGP0BI00550)
YDR283C (SPGP0A04880)	XP_018223826.1 (SPGP0BI00520)
YDR285W (SPGP0A04900)	XP_018223828.1 (SPGP0BI00500)
YDR287W (SPGP0A04920)	XP_018223830.1 (SPGP0BI00480)
YDR291W (SPGP0A04950)	XP_018223833.1 (SPGP0BI00450)
YDR293C (SPGP0A04970)	XP_018223835.1 (SPGP0BI00430)
YDR294C (SPGP0A04980)	XP_018223836.1 (SPGP0BI00420)
YDR297W (SPGP0A05010)	XP_018223839.1 (SPGP0BI00390)
YDR298C (SPGP0A05020)	XP_018223840.1 (SPGP0BI00380)
YDR299W (SPGP0A05030)	XP_018223841.1 (SPGP0BI00370)
YDR300C (SPGP0A05040)	XP_018223842.1 (SPGP0BI00360)
YDR301W (SPGP0A05050)	XP_018223843.1 (SPGP0BI00350)
YDR303C (SPGP0A05070)	XP_018223845.1 (SPGP0BI00330)
YDR310C (SPGP0A05140)	XP_018223852.1 (SPGP0BI00260)
YDR312W (SPGP0A05160)	XP_018221847.1 (SPGP0D02220)
YDR316W (SPGP0A05200)	XP_018223858.1 (SPGP0BI00200)
YDR321W (SPGP0A05260)	XP_018223864.1 (SPGP0BI00140)
YDR322W (SPGP0A05270)	XP_018223865.1 (SPGP0BI00130)
YDR324C (SPGP0A05300)	XP_018223868.1 (SPGP0BI00100)
YHR094C (SPGP0B01460)	XP_018221877.1 (SPGP0D02530)
YHR010W (SPGP0B00620)	XP_018223993.1 (SPGP0RT00110)
YIL018W (SPGP0BF00480)	XP_018221589.1 (SPGP0P00650)
YGR009C (SPGP0EC00100)	XP_018222231.1 (SPGP0AU00110)
YHL002W (SPGP0B00490)	XP_018219235.1 (SPGP0N00470)
YHL003C (SPGP0B00480)	XP_018219234.1 (SPGP0N00460)
YHL007C (SPGP0B00450)	XP_018219231.1 (SPGP0N00430)
YHL008C (SPGP0B00440)	XP_018219230.1 (SPGP0N00420)
YHL010C (SPGP0B00420)	XP_018219228.1 (SPGP0N00400)
YHL011C (SPGP0B00410)	XP_018219227.1 (SPGP0N00390)
YHL013C (SPGP0B00390)	XP_018219225.1 (SPGP0N00370)
YHL014C (SPGP0B00380)	XP_018219224.1 (SPGP0N00360)
YHL015W (SPGP0B00370)	XP_018219223.1 (SPGP0N00350)
YHL016C (SPGP0B00360)	XP_018219222.1 (SPGP0N00340)
YHL017W (SPGP0B00350)	XP_018219221.1 (SPGP0N00330)
YHL020C (SPGP0B00320)	XP_018219218.1 (SPGP0N00300)
YHL023C (SPGP0B00290)	XP_018219215.1 (SPGP0N00270)
YHL024W (SPGP0B00280)	XP_018219214.1 (SPGP0N00260)
YHL029C (SPGP0B00230)	XP_018219209.1 (SPGP0N00210)
YHL030W (SPGP0B00220)	XP_018219208.1 (SPGP0N00200)
YHL031C (SPGP0B00210)	XP_018219207.1 (SPGP0N00190)
YHL034C (SPGP0B00180)	XP_018219205.1 (SPGP0N00160)
YHR002W (SPGP0B00530)	XP_018219239.1 (SPGP0N00510)
YHR003C (SPGP0B00540)	XP_018219240.1 (SPGP0N00520)
YHR005C (SPGP0B00560)	XP_018219242.1 (SPGP0N00540)
YHR007C (SPGP0B00590)	XP_018219245.1 (SPGP0N00570)
YHR008C (SPGP0B00600)	XP_018219246.1 (SPGP0N00580)
YHR009C (SPGP0B00610)	XP_018219247.1 (SPGP0N00590)
YHR012W (SPGP0B00640)	XP_018219249.1 (SPGP0N00620)
YHR013C (SPGP0B00650)	XP_018219250.1 (SPGP0N00630)
YHR015W (SPGP0B00670)	XP_018221801.1 (SPGP0D01740)
YHR016C (SPGP0B00680)	XP_018221802.1 (SPGP0D01750)
YHR017W (SPGP0B00690)	XP_018221803.1 (SPGP0D01760)
YHR018C (SPGP0B00700)	XP_018221804.1 (SPGP0D01770)
YHR019C (SPGP0B00710)	XP_018221805.1 (SPGP0D01780)
YHR020W (SPGP0B00720)	XP_018221806.1 (SPGP0D01790)
YHR023W (SPGP0B00750)	XP_018221807.1 (SPGP0D01810)
YHR025W (SPGP0B00770)	XP_018221809.1 (SPGP0D01830)
YHR026W (SPGP0B00780)	XP_018221810.1 (SPGP0D01840)
YHR027C (SPGP0B00790)	XP_018221811.1 (SPGP0D01850)
YHR028C (SPGP0B00800)	XP_018221812.1 (SPGP0D01860)
YHR030C (SPGP0B00820)	XP_018221814.1 (SPGP0D01880)
YHR032W (SPGP0B00840)	XP_018221816.1 (SPGP0D01900)
YHR033W (SPGP0B00850)	XP_018221817.1 (SPGP0D01910)
YHR036W (SPGP0B00880)	XP_018221820.1 (SPGP0D01940)
YHR037W (SPGP0B00890)	XP_018221821.1 (SPGP0D01950)
YHR039C (SPGP0B00910)	XP_018221823.1 (SPGP0D01970)
YHR040W (SPGP0B00930)	XP_018221824.1 (SPGP0D01990)
YHR041C (SPGP0B00940)	XP_018221825.1 (SPGP0D02000)
YHR042W (SPGP0B00950)	XP_018221826.1 (SPGP0D02010)
YHR047C (SPGP0B00990)	XP_018221830.1 (SPGP0D02050)
YHR051W (SPGP0B01030)	XP_018221834.1 (SPGP0D02090)
YHR052W (SPGP0B01040)	XP_018221835.1 (SPGP0D02100)
YHR056C (SPGP0B01060)	XP_018221837.1 (SPGP0D02120)
YHR059W (SPGP0B01090)	XP_018221840.1 (SPGP0D02150)
YHR063C (SPGP0B01130)	XP_018221844.1 (SPGP0D02190)
YHR064C (SPGP0B01140)	XP_018221845.1 (SPGP0D02200)
YHR065C (SPGP0B01150)	XP_018221846.1 (SPGP0D02210)
YHR068W (SPGP0B01180)	XP_018221849.1 (SPGP0D02240)
YHR069C (SPGP0B01190)	XP_018221850.1 (SPGP0D02250)
YHR074W (SPGP0B01250)	XP_018221856.1 (SPGP0D02310)
YHR075C (SPGP0B01260)	XP_018221857.1 (SPGP0D02320)
YHR077C (SPGP0B01280)	XP_018221860.1 (SPGP0D02350)
YHR079C (SPGP0B01300)	XP_018221862.1 (SPGP0D02370)
YHR082C (SPGP0B01340)	XP_018221866.1 (SPGP0D02410)
YHR084W (SPGP0B01360)	XP_018221868.1 (SPGP0D02430)
YHR086W (SPGP0B01380)	XP_018221870.1 (SPGP0D02450)
YHR087W (SPGP0B01390)	XP_018221871.1 (SPGP0D02460)
YHR089C (SPGP0B01410)	XP_018221873.1 (SPGP0D02480)
YHR090C (SPGP0B01420)	XP_018221874.1 (SPGP0D02490)
YHR096C (SPGP0B01470)	XP_018221597.1 (SPGP0P00560)
YHR098C (SPGP0B01500)	XP_018221880.1 (SPGP0D02570)
YHR099W (SPGP0B01510)	XP_018221881.1 (SPGP0D02580)
YHR102W (SPGP0B01540)	XP_018221884.1 (SPGP0D02610)
YHR107C (SPGP0B01590)	XP_018221889.1 (SPGP0D02660)
YHR114W (SPGP0B01660)	XP_018221896.1 (SPGP0D02730)
YHR115C (SPGP0B01670)	XP_018221897.1 (SPGP0D02740)
YHR119W (SPGP0B01710)	XP_018221901.1 (SPGP0D02780)
YHR124W (SPGP0B01760)	XP_018221905.1 (SPGP0D02830)
YHR128W (SPGP0B01790)	XP_018221908.1 (SPGP0D02860)
YHR129C (SPGP0B01800)	XP_018221909.1 (SPGP0D02870)
YHR132C (SPGP0B01820)	XP_018221911.1 (SPGP0D02890)
YHR132W-A (SPGP0B01830)	XP_018221912.1 (SPGP0D02900)
YHR142W (SPGP0B01930)	XP_018221920.1 (SPGP0D03000)
YHR147C (SPGP0B01980)	XP_018221925.1 (SPGP0D03050)
YHR148W (SPGP0B01990)	XP_018221926.1 (SPGP0D03060)
YHR149C (SPGP0B02000)	XP_018221927.1 (SPGP0D03070)
YHR151C (SPGP0B02020)	XP_018221929.1 (SPGP0D03090)
YHR154W (SPGP0B02050)	XP_018221932.1 (SPGP0D03120)
YHR155W (SPGP0B02060)	XP_018221933.1 (SPGP0D03130)
YHR164C (SPGP0B02150)	XP_018221942.1 (SPGP0D03220)
YHR165C (SPGP0B02160)	XP_018221944.1 (SPGP0D03240)
YHR166C (SPGP0B02170)	XP_018221945.1 (SPGP0D03250)
YHR169W (SPGP0B02200)	XP_018221948.1 (SPGP0D03280)
YHR170W (SPGP0B02210)	XP_018221949.1 (SPGP0D03290)
YHR174W (SPGP0B02250)	XP_018221952.1 (SPGP0D03330)
YHR178W (SPGP0B02290)	XP_018221955.1 (SPGP0D03370)
YHR179W (SPGP0B02300)	XP_018221956.1 (SPGP0D03380)
YHR181W (SPGP0B02320)	XP_018221957.1 (SPGP0D03390)
YHR183W (SPGP0B02340)	XP_018221959.1 (SPGP0D03410)
YHR185C (SPGP0B02360)	XP_018221961.1 (SPGP0D03430)
YHR186C (SPGP0B02370)	XP_018221962.1 (SPGP0D03440)
YHR188C (SPGP0B02390)	XP_018221964.1 (SPGP0D03460)
YHR190W (SPGP0B02410)	XP_018221966.1 (SPGP0D03480)
YHR193C (SPGP0B02440)	XP_018221969.1 (SPGP0D03510)
YHR194W (SPGP0B02450)	XP_018221970.1 (SPGP0D03520)
YHR197W (SPGP0B02480)	XP_018221973.1 (SPGP0D03550)
YHR199C (SPGP0B02500)	XP_018221975.1 (SPGP0D03570)
YHR200W (SPGP0B02520)	XP_018221977.1 (SPGP0D03590)
YHR210C (SPGP0BO00150)	XP_018221453.1 (SPGP0BK00150)
YIL002C (SPGP0BF00300)	XP_018221605.1 (SPGP0P00480)
YIL002W-A (SPGP0BF00310)	XP_018221604.1 (SPGP0P00490)
YIL003W (SPGP0BF00320)	XP_018221603.1 (SPGP0P00500)
YIL013C (SPGP0BF00420)	XP_018221593.1 (SPGP0P00600)
YIL015W (SPGP0BF00450)	XP_018221592.1 (SPGP0P00620)
YIL019W (SPGP0BF00490)	XP_018221588.1 (SPGP0P00660)
YIL021W (SPGP0BF00510)	XP_018221586.1 (SPGP0P00680)
YIL022W (SPGP0BF00520)	XP_018221585.1 (SPGP0P00690)
YIL027C (SPGP0BF00560)	XP_018221581.1 (SPGP0P00730)
YIL030C (SPGP0BF00570)	XP_018221579.1 (SPGP0P00750)
YIL033C (SPGP0BF00590)	XP_018221577.1 (SPGP0P00770)
YIL034C (SPGP0BF00600)	XP_018221576.1 (SPGP0P00780)
YIL035C (SPGP0BF00610)	XP_018221575.1 (SPGP0P00790)
YIL038C (SPGP0BF00640)	XP_018221572.1 (SPGP0P00820)
YIL039W (SPGP0BF00650)	XP_018221571.1 (SPGP0P00830)
YIL041W (SPGP0BF00670)	XP_018221569.1 (SPGP0P00850)
YIL045W (SPGP0BF00710)	XP_018221565.1 (SPGP0P00890)
YIL046W (SPGP0BF00720)	XP_018221564.1 (SPGP0P00900)
YIL047C (SPGP0BF00730)	XP_018221563.1 (SPGP0P00910)
YIL048W (SPGP0BF00740)	XP_018221562.1 (SPGP0P00920)
YIL049W (SPGP0BF00750)	XP_018221561.1 (SPGP0P00930)
YIL051C (SPGP0BF00770)	XP_018221559.1 (SPGP0P00950)
YIL053W (SPGP0BF00790)	XP_018221558.1 (SPGP0P00970)
YIL055C (SPGP0BF00800)	XP_018221557.1 (SPGP0P00990)
YIL062C (SPGP0BF00840)	XP_018221553.1 (SPGP0P01030)
YIL063C (SPGP0BF00850)	XP_018221552.1 (SPGP0P01040)
YIL066C (SPGP0BF00880)	XP_018221550.1 (SPGP0P01070)
YIL067C (SPGP0BF00890)	XP_018221549.1 (SPGP0P01080)
YIL070C (SPGP0BF00920)	XP_018221546.1 (SPGP0P01110)
YIL072W (SPGP0BF00940)	XP_018221544.1 (SPGP0P01130)
YIL075C (SPGP0BF00980)	XP_018221541.1 (SPGP0P01160)
YIL077C (SPGP0BF01000)	XP_018221538.1 (SPGP0P01190)
YIL078W (SPGP0BF01010)	XP_018221537.1 (SPGP0P01200)
YIL084C (SPGP0BF01040)	XP_018221535.1 (SPGP0P01230)
YIL091C (SPGP0BF01100)	XP_018221529.1 (SPGP0P01290)
YIL093C (SPGP0BF01120)	XP_018221527.1 (SPGP0P01310)
YIL094C (SPGP0BF01130)	XP_018221526.1 (SPGP0P01320)
YIL095W (SPGP0BF01140)	XP_018221525.1 (SPGP0P01330)
YIL097W (SPGP0BF01160)	XP_018221523.1 (SPGP0P01350)
YIL101C (SPGP0BF01190)	XP_018221520.1 (SPGP0P01380)
YIL103W (SPGP0BF01220)	XP_018221518.1 (SPGP0P01400)
YIL104C (SPGP0BF01230)	XP_018221517.1 (SPGP0P01410)
YIL105C (SPGP0BF01240)	XP_018221516.1 (SPGP0P01420)
YIL107C (SPGP0BF01260)	XP_018221514.1 (SPGP0P01440)
YIL108W (SPGP0BF01270)	XP_018221513.1 (SPGP0P01450)
YIL109C (SPGP0BF01280)	XP_018221512.1 (SPGP0P01460)
YIL110W (SPGP0BF01290)	XP_018221511.1 (SPGP0P01470)
YIL115C (SPGP0BF01340)	XP_018221507.1 (SPGP0P01520)
YIL122W (SPGP0BF01410)	XP_018221500.1 (SPGP0P01590)
YIL123W (SPGP0BF01420)	XP_018221499.1 (SPGP0P01600)
YIL124W (SPGP0BF01430)	XP_018221498.1 (SPGP0P01610)
YIL125W (SPGP0BF01440)	XP_018221497.1 (SPGP0P01620)
YIL126W (SPGP0BF01450)	XP_018221496.1 (SPGP0P01630)
YIL129C (SPGP0BF01480)	XP_018221493.1 (SPGP0P01660)
YIL131C (SPGP0BF01500)	XP_018221491.1 (SPGP0P01680)
YIL135C (SPGP0BF01540)	XP_018221487.1 (SPGP0P01720)
YIL137C (SPGP0BF01560)	XP_018221485.1 (SPGP0P01740)
YIL139C (SPGP0BF01580)	XP_018221483.1 (SPGP0P01760)
YIL142W (SPGP0BF01600)	XP_018221481.1 (SPGP0P01780)
YIL143C (SPGP0BF01610)	XP_018221480.1 (SPGP0P01790)
YIL146C (SPGP0BF01640)	XP_018221477.1 (SPGP0P01820)
YIL147C (SPGP0BF01650)	XP_018221476.1 (SPGP0P01830)
YIL148W (SPGP0BF01660)	XP_018221475.1 (SPGP0P01840)
YIL149C (SPGP0BF01670)	XP_018221474.1 (SPGP0P01850)
YIL150C (SPGP0BF01680)	XP_018221473.1 (SPGP0P01860)
YIL151C (SPGP0BF01690)	XP_018221472.1 (SPGP0P01870)
YIL152W (SPGP0BF01700)	XP_018221471.1 (SPGP0P01880)
YIL153W (SPGP0BF01710)	XP_018221470.1 (SPGP0P01890)
YIL154C (SPGP0BF01720)	XP_018221469.1 (SPGP0P01900)
YIL160C (SPGP0BF01790)	XP_018221462.1 (SPGP0P01970)
YIL161W (SPGP0BF01800)	XP_018221461.1 (SPGP0P01980)
YIL162W (SPGP0BF01810)	XP_018221460.1 (SPGP0P01990)
YIR001C (SPGP0BF00280)	XP_018221607.1 (SPGP0P00460)
YIR002C (SPGP0BF00270)	XP_018221608.1 (SPGP0P00450)
YIR006C (SPGP0BF00230)	XP_018221612.1 (SPGP0P00410)
YIR007W (SPGP0BF00220)	XP_018221613.1 (SPGP0P00400)
YIR008C (SPGP0BF00210)	XP_018221614.1 (SPGP0P00390)
YIR010W (SPGP0BF00190)	XP_018221616.1 (SPGP0P00370)
YIR011C (SPGP0BF00180)	XP_018221617.1 (SPGP0P00360)
YIR017C (SPGP0BF00120)	XP_018221623.1 (SPGP0P00300)
YIR018W (SPGP0BF00110)	XP_018221624.1 (SPGP0P00290)
YIR028W (SPGP0CB00180)	XP_018221633.1 (SPGP0P00200)
YIR029W (SPGP0CB00190)	XP_018221634.1 (SPGP0P00190)
YIR033W (SPGP0CB00230)	XP_018221638.1 (SPGP0P00150)
YIR034C (SPGP0CB00240)	XP_018221639.1 (SPGP0P00140)
YJL005W (SPGP0I01490)	XP_018221308.1 (SPGP0BK01690)
YJL008C (SPGP0I01510)	XP_018221306.1 (SPGP0BK01710)
YJL010C (SPGP0I01520)	XP_018221305.1 (SPGP0BK01720)
YJL012C (SPGP0I01540)	XP_018221303.1 (SPGP0BK01740)
YJL014W (SPGP0I01560)	XP_018221301.1 (SPGP0BK01760)
YJL019W (SPGP0I01580)	XP_018221299.1 (SPGP0BK01780)
YJL024C (SPGP0I01610)	XP_018221296.1 (SPGP0BK01810)
YJL026W (SPGP0I01630)	XP_018221294.1 (SPGP0BK01830)
YJL030W (SPGP0I01660)	XP_018221291.1 (SPGP0BK01850)
YJL033W (SPGP0I01680)	XP_018221289.1 (SPGP0BK01870)
YJL034W (SPGP0I01690)	XP_018221288.1 (SPGP0BK01880)
YJL036W (SPGP0I01710)	XP_018221286.1 (SPGP0BK01900)
YJL039C (SPGP0I01740)	XP_018221283.1 (SPGP0BK01940)
YJL041W (SPGP0I01750)	XP_018221282.1 (SPGP0BK01950)
YJL042W (SPGP0I01760)	XP_018221281.1 (SPGP0BK01960)
YJL050W (SPGP0I01840)	XP_018221273.1 (SPGP0BK02040)
YJL051W (SPGP0I01850)	XP_018221272.1 (SPGP0BK02050)
YJL052W (SPGP0I01860)	XP_018221271.1 (SPGP0BK02060)
YJL054W (SPGP0I01880)	XP_018221269.1 (SPGP0BK02080)
YJL058C (SPGP0I01920)	XP_018221265.1 (SPGP0BK02120)
YJL059W (SPGP0I01930)	XP_018221264.1 (SPGP0BK02130)
YJL060W (SPGP0I01940)	XP_018221263.1 (SPGP0BK02140)
YJL062W (SPGP0I01960)	XP_018221261.1 (SPGP0BK02160)
YJL062W-A (SPGP0I01970)	XP_018221260.1 (SPGP0BK02170)
YJL065C (SPGP0I01990)	XP_018221258.1 (SPGP0BK02190)
YJL068C (SPGP0I02010)	XP_018221256.1 (SPGP0BK02210)
YJL070C (SPGP0I02030)	XP_018221254.1 (SPGP0BK02230)
YJL071W (SPGP0I02040)	XP_018221253.1 (SPGP0BK02240)
YJL072C (SPGP0I02050)	XP_018221252.1 (SPGP0BK02250)
YJL080C (SPGP0I02100)	XP_018221246.1 (SPGP0BK02310)
YJL082W (SPGP0I02120)	XP_018221244.1 (SPGP0BK02330)
YJL083W (SPGP0I02130)	XP_018221243.1 (SPGP0BK02340)
YJL085W (SPGP0I02150)	XP_018221242.1 (SPGP0BK02360)
YJL087C (SPGP0I02160)	XP_018221241.1 (SPGP0BK02370)
YJL089W (SPGP0I02180)	XP_018221239.1 (SPGP0BK02390)
YJL090C (SPGP0I02190)	XP_018221238.1 (SPGP0BK02400)
YJL091C (SPGP0I02200)	XP_018221237.1 (SPGP0BK02410)
YJL092W (SPGP0I02210)	XP_018221236.1 (SPGP0BK02420)
YJL095W (SPGP0I02240)	XP_018221233.1 (SPGP0BK02450)
YJL098W (SPGP0I02270)	XP_018221230.1 (SPGP0BK02480)
YJL099W (SPGP0I02280)	XP_018221229.1 (SPGP0BK02490)
YJL101C (SPGP0I02300)	XP_018221227.1 (SPGP0BK02510)
YJL104W (SPGP0I02330)	XP_018221224.1 (SPGP0BK02540)
YJL105W (SPGP0I02340)	XP_018221223.1 (SPGP0BK02550)
YJL106W (SPGP0I02350)	XP_018221222.1 (SPGP0BK02560)
YJL109C (SPGP0I02370)	XP_018221220.1 (SPGP0BK02580)
YJL111W (SPGP0I02390)	XP_018221218.1 (SPGP0BK02600)
YJL117W (SPGP0I02430)	XP_018221213.1 (SPGP0BK02660)
YJL125C (SPGP0I02490)	XP_018221209.1 (SPGP0BK02720)
YJL127C-B (SPGP0I02520)	XP_018221206.1 (SPGP0BK02750)
YJL128C (SPGP0I02530)	XP_018221205.1 (SPGP0BK02760)
YJL129C (SPGP0I02540)	XP_018221204.1 (SPGP0BK02770)
YJL130C (SPGP0I02550)	XP_018221203.1 (SPGP0BK02780)
YJL131C (SPGP0I02560)	XP_018221202.1 (SPGP0BK02790)
YJL133C-A (SPGP0I02590)	XP_018221200.1 (SPGP0BK02820)
YJL133W (SPGP0I02580)	XP_018221201.1 (SPGP0BK02810)
YJL140W (SPGP0I02650)	XP_018221195.1 (SPGP0BK02880)
YJL141C (SPGP0I02660)	XP_018221194.1 (SPGP0BK02890)
YJL145W (SPGP0I02690)	XP_018221191.1 (SPGP0BK02920)
YJL146W (SPGP0I02700)	XP_018221190.1 (SPGP0BK02930)
YJL147C (SPGP0I02710)	XP_018221189.1 (SPGP0BK02940)
YJL148W (SPGP0I02720)	XP_018221188.1 (SPGP0BK02950)
YJL154C (SPGP0I02760)	XP_018221184.1 (SPGP0BK02990)
YJL155C (SPGP0I02770)	XP_018221183.1 (SPGP0BK03000)
YJL158C (SPGP0I02800)	XP_018221180.1 (SPGP0BK03030)
YJL159W (SPGP0I02810)	XP_018220888.1 (SPGP0M00430)
YJL162C (SPGP0I02840)	XP_018221177.1 (SPGP0BK03070)
YJL164C (SPGP0I02860)	XP_018221175.1 (SPGP0BK03090)
YJL165C (SPGP0I02870)	XP_018221174.1 (SPGP0BK03100)
YJL166W (SPGP0I02880)	XP_018221173.1 (SPGP0BK03110)
YJL167W (SPGP0I02890)	XP_018221172.1 (SPGP0BK03120)
YJL168C (SPGP0I02900)	XP_018221171.1 (SPGP0BK03130)
YJL171C (SPGP0I02920)	XP_018221169.1 (SPGP0BK03150)
YJL172W (SPGP0I02930)	XP_018221168.1 (SPGP0BK03160)
YJL176C (SPGP0I02960)	XP_018221165.1 (SPGP0BK03190)
YJL177W (SPGP0I02970)	XP_018221164.1 (SPGP0BK03200)
YJL178C (SPGP0I02980)	XP_018221163.1 (SPGP0BK03210)
YJL179W (SPGP0I02990)	XP_018221162.1 (SPGP0BK03220)
YJL180C (SPGP0I03000)	XP_018221161.1 (SPGP0BK03230)
YJL186W (SPGP0I03050)	XP_018221156.1 (SPGP0BK03280)
YJL189W (SPGP0I03070)	XP_018221154.1 (SPGP0BK03300)
YJL190C (SPGP0I03080)	XP_018221153.1 (SPGP0BK03310)
YJL192C (SPGP0I03100)	XP_018221151.1 (SPGP0BK03330)
YJL193W (SPGP0I03110)	XP_018221150.1 (SPGP0BK03340)
YJL200C (SPGP0I03170)	XP_018221145.1 (SPGP0BK03390)
YJL201W (SPGP0I03180)	XP_018221144.1 (SPGP0BK03400)
YJL204C (SPGP0I03200)	XP_018221142.1 (SPGP0BK03420)
YJL207C (SPGP0I03230)	XP_018221141.1 (SPGP0BK03460)
YJL209W (SPGP0I03250)	XP_018221139.1 (SPGP0BK03480)
YJL212C (SPGP0I03270)	XP_018221137.1 (SPGP0BK03500)
YJR004C (SPGP0I01410)	XP_018221315.1 (SPGP0BK01610)
YJR007W (SPGP0I01370)	XP_018221319.1 (SPGP0BK01570)
YJR008W (SPGP0I01360)	XP_018221320.1 (SPGP0BK01560)
YJR010W (SPGP0I01340)	XP_018221322.1 (SPGP0BK01540)
YJR011C (SPGP0I01320)	XP_018221324.1 (SPGP0BK01520)
YJR016C (SPGP0I01270)	XP_018221328.1 (SPGP0BK01470)
YJR024C (SPGP0I01220)	XP_018221332.1 (SPGP0BK01420)
YJR033C (SPGP0I01170)	XP_018221337.1 (SPGP0BK01370)
YJR036C (SPGP0I01140)	XP_018221340.1 (SPGP0BK01340)
YJR040W (SPGP0I01120)	XP_018221342.1 (SPGP0BK01320)
YJR042W (SPGP0I01100)	XP_018221344.1 (SPGP0BK01300)
YJR045C (SPGP0I01070)	XP_018221347.1 (SPGP0BK01270)
YJR047C (SPGP0I01050)	XP_018221349.1 (SPGP0BK01250)
YJR050W (SPGP0I01020)	XP_018221352.1 (SPGP0BK01220)
YJR052W (SPGP0I01000)	XP_018221354.1 (SPGP0BK01200)
YJR054W (SPGP0I00980)	XP_018221356.1 (SPGP0BK01180)
YJR059W (SPGP0I00930)	XP_018221362.1 (SPGP0BK01120)
YJR061W (SPGP0I00910)	XP_018221364.1 (SPGP0BK01100)
YJR062C (SPGP0I00900)	XP_018221365.1 (SPGP0BK01090)
YJR064W (SPGP0I00880)	XP_018221367.1 (SPGP0BK01070)
YJR065C (SPGP0I00870)	XP_018221368.1 (SPGP0BK01060)
YJR066W (SPGP0I00860)	XP_018221369.1 (SPGP0BK01050)
YJR068W (SPGP0I00840)	XP_018221371.1 (SPGP0BK01030)
YJR069C (SPGP0I00830)	XP_018221372.1 (SPGP0BK01020)
YJR070C (SPGP0I00820)	XP_018221373.1 (SPGP0BK01010)
YJR072C (SPGP0I00810)	XP_018221374.1 (SPGP0BK01000)
YJR075W (SPGP0I00780)	XP_018221376.1 (SPGP0BK00970)
YJR076C (SPGP0I00770)	XP_018221377.1 (SPGP0BK00960)
YJR077C (SPGP0I00760)	XP_018221378.1 (SPGP0BK00950)
YJR080C (SPGP0I00740)	XP_018221380.1 (SPGP0BK00930)
YJR088C (SPGP0I00680)	XP_018221386.1 (SPGP0BK00870)
YJR090C (SPGP0I00660)	XP_018221388.1 (SPGP0BK00850)
YJR091C (SPGP0I00650)	XP_018221389.1 (SPGP0BK00840)
YJR093C (SPGP0I00630)	XP_018221391.1 (SPGP0BK00820)
YJR094W-A (SPGP0I00610)	XP_018221393.1 (SPGP0BK00800)
YJR095W (SPGP0I00600)	XP_018221394.1 (SPGP0BK00790)
YJR104C (SPGP0I00510)	XP_018221403.1 (SPGP0BK00700)
YJR105W (SPGP0I00500)	XP_018221404.1 (SPGP0BK00690)
YJR106W (SPGP0I00490)	XP_018221405.1 (SPGP0BK00680)
YJR107W (SPGP0I00480)	XP_018221406.1 (SPGP0BK00670)
YJR109C (SPGP0I00450)	XP_018221408.1 (SPGP0BK00640)
YJR110W (SPGP0I00440)	XP_018221409.1 (SPGP0BK00630)
YJR111C (SPGP0I00430)	XP_018221410.1 (SPGP0BK00620)
YJR117W (SPGP0I00370)	XP_018221416.1 (SPGP0BK00560)
YJR118C (SPGP0I00360)	XP_018221417.1 (SPGP0BK00550)
YJR119C (SPGP0I00350)	XP_018221418.1 (SPGP0BK00540)
YJR121W (SPGP0I00340)	XP_018221419.1 (SPGP0BK00530)
YJR123W (SPGP0I00320)	XP_018221421.1 (SPGP0BK00510)
YJR124C (SPGP0I00310)	XP_018221422.1 (SPGP0BK00500)
YJR127C (SPGP0I00280)	XP_018221425.1 (SPGP0BK00470)
YJR130C (SPGP0I00260)	XP_018221427.1 (SPGP0BK00450)
YJR132W (SPGP0I00240)	XP_018221429.1 (SPGP0BK00430)
YJR133W (SPGP0I00230)	XP_018221430.1 (SPGP0BK00420)
YJR136C (SPGP0I00190)	XP_018221434.1 (SPGP0BK00380)
YJR137C (SPGP0I00180)	XP_018221435.1 (SPGP0BK00370)
YJR138W (SPGP0I00170)	XP_018221436.1 (SPGP0BK00360)
YJR139C (SPGP0I00160)	XP_018221437.1 (SPGP0BK00350)
YJR143C (SPGP0I00120)	XP_018221441.1 (SPGP0BK00310)
YKL080W (SPGP0G01170)	XP_018220961.1 (SPGP0M01180)
YKL082C (SPGP0G01150)	XP_018220960.1 (SPGP0M01160)
YKL086W (SPGP0G01120)	XP_018220957.1 (SPGP0M01130)
YKL088W (SPGP0G01100)	XP_018220955.1 (SPGP0M01110)
YKL089W (SPGP0G01090)	XP_018220954.1 (SPGP0M01100)
YKL092C (SPGP0G01060)	XP_018220951.1 (SPGP0M01070)
YKL094W (SPGP0G01040)	XP_018220949.1 (SPGP0M01050)
YKL095W (SPGP0G01030)	XP_018220948.1 (SPGP0M01040)
YKL099C (SPGP0G01000)	XP_018220944.1 (SPGP0M01000)
YKL101W (SPGP0G00980)	XP_018220942.1 (SPGP0M00980)
YKL103C (SPGP0G00970)	XP_018220941.1 (SPGP0M00970)
YKL104C (SPGP0G00960)	XP_018220940.1 (SPGP0M00960)
YKL106W (SPGP0G00940)	XP_018220938.1 (SPGP0M00940)
YKL113C (SPGP0G00880)	XP_018220932.1 (SPGP0M00880)
YKL114C (SPGP0G00870)	XP_018220931.1 (SPGP0M00870)
YKL116C (SPGP0G00860)	XP_018220930.1 (SPGP0M00860)
YKL117W (SPGP0G00850)	XP_018220929.1 (SPGP0M00850)
YKL120W (SPGP0G00830)	XP_018220927.1 (SPGP0M00830)
YKL121W (SPGP0G00820)	XP_018220926.1 (SPGP0M00820)
YKL124W (SPGP0G00800)	XP_018220924.1 (SPGP0M00800)
YKL125W (SPGP0G00790)	XP_018220923.1 (SPGP0M00790)
YKL127W (SPGP0G00770)	XP_018220921.1 (SPGP0M00770)
YKL129C (SPGP0G00750)	XP_018220919.1 (SPGP0M00750)
YKL134C (SPGP0G00710)	XP_018220915.1 (SPGP0M00710)
YKL135C (SPGP0G00700)	XP_018220914.1 (SPGP0M00700)
YKL138C (SPGP0G00680)	XP_018220912.1 (SPGP0M00680)
YKL142W (SPGP0G00630)	XP_018220907.1 (SPGP0M00630)
YKL143W (SPGP0G00620)	XP_018220906.1 (SPGP0M00620)
YKL145W (SPGP0G00600)	XP_018220904.1 (SPGP0M00600)
YKL146W (SPGP0G00590)	XP_018220903.1 (SPGP0M00590)
YKL148C (SPGP0G00580)	XP_018220902.1 (SPGP0M00580)
YKL152C (SPGP0G00540)	XP_018220898.1 (SPGP0M00540)
YKL156W (SPGP0G00510)	XP_018220895.1 (SPGP0M00510)
YKL161C (SPGP0G00470)	XP_018220892.1 (SPGP0M00470)
YKL165C (SPGP0G00420)	XP_018220887.1 (SPGP0M00420)
YKL166C (SPGP0G00410)	XP_018220886.1 (SPGP0M00410)
YKL171W (SPGP0G00370)	XP_018220882.1 (SPGP0M00370)
YKL173W (SPGP0G00350)	XP_018220880.1 (SPGP0M00350)
YKL178C (SPGP0G00310)	XP_018220876.1 (SPGP0M00310)
YKL179C (SPGP0G00300)	XP_018220875.1 (SPGP0M00300)
YKL180W (SPGP0G00290)	XP_018220874.1 (SPGP0M00290)
YKL181W (SPGP0G00280)	XP_018220873.1 (SPGP0M00280)
YKL182W (SPGP0G00270)	XP_018220872.1 (SPGP0M00270)
YKL183W (SPGP0G00260)	XP_018220871.1 (SPGP0M00260)
YKL185W (SPGP0G00240)	XP_018220869.1 (SPGP0M00240)
YKL187C (SPGP0G00220)	XP_018220867.1 (SPGP0M00220)
YKL188C (SPGP0G00210)	XP_018220866.1 (SPGP0M00210)
YKL189W (SPGP0G00200)	XP_018220865.1 (SPGP0M00200)
YKL194C (SPGP0G00150)	XP_018220860.1 (SPGP0M00150)
YKL196C (SPGP0G00130)	XP_018220859.1 (SPGP0M00130)
YKL197C (SPGP0G00120)	XP_018220858.1 (SPGP0M00120)
YKL201C (SPGP0G00100)	XP_018220856.1 (SPGP0M00100)
YKL221W (SPGP0L02550)	XP_018221645.1 (SPGP0D00120)
YLL015W (SPGP0RH00100)	XP_018220419.1 (SPGP0PK00140)
YML001W (SPGP0H00540)	XP_018220064.1 (SPGP0C03100)
YML002W (SPGP0H00530)	XP_018220063.1 (SPGP0C03110)
YML004C (SPGP0H00520)	XP_018220062.1 (SPGP0C03120)
YML005W (SPGP0H00510)	XP_018220061.1 (SPGP0C03130)
YML006C (SPGP0H00500)	XP_018220060.1 (SPGP0C03140)
YML007W (SPGP0H00490)	XP_018220059.1 (SPGP0C03150)
YML008C (SPGP0H00480)	XP_018220058.1 (SPGP0C03160)
YML009C (SPGP0H00470)	XP_018220057.1 (SPGP0C03170)
YML010W (SPGP0H00460)	XP_018220056.1 (SPGP0C03180)
YML016C (SPGP0H00400)	XP_018220050.1 (SPGP0C03240)
YML020W (SPGP0H00360)	XP_018220046.1 (SPGP0C03280)
YML021C (SPGP0H00350)	XP_018220045.1 (SPGP0C03290)
YML028W (SPGP0H00280)	XP_018220038.1 (SPGP0C03360)
YML031W (SPGP0H00250)	XP_018220035.1 (SPGP0C03390)
YML032C (SPGP0H00240)	XP_018220034.1 (SPGP0C03400)
YML035C (SPGP0H00220)	XP_018220032.1 (SPGP0C03420)
YML038C (SPGP0H00190)	XP_018220029.1 (SPGP0C03450)
YML041C (SPGP0H00180)	XP_018220028.1 (SPGP0C03460)
YML042W (SPGP0H00170)	XP_018220027.1 (SPGP0C03470)
YML048W (SPGP0H00130)	XP_018220023.1 (SPGP0C03510)
YML051W (SPGP0H00100)	XP_018220020.1 (SPGP0C03540)
YMR001C (SPGP0H00550)	XP_018220065.1 (SPGP0C03090)
YMR002W (SPGP0H00560)	XP_018220066.1 (SPGP0C03080)
YMR004W (SPGP0H00580)	XP_018220068.1 (SPGP0C03060)
YMR006C (SPGP0H00600)	XP_018220070.1 (SPGP0C03040)
YMR008C (SPGP0H00620)	XP_018220071.1 (SPGP0C03030)
YMR010W (SPGP0H00650)	XP_018220073.1 (SPGP0C03010)
YMR012W (SPGP0H00670)	XP_018220074.1 (SPGP0C02990)
YMR013C (SPGP0H00680)	XP_018220075.1 (SPGP0C02980)
YMR014W (SPGP0H00690)	XP_018220076.1 (SPGP0C02970)
YMR015C (SPGP0H00700)	XP_018220077.1 (SPGP0C02960)
YMR019W (SPGP0H00740)	XP_018220081.1 (SPGP0C02920)
YMR020W (SPGP0H00750)	XP_018220082.1 (SPGP0C02910)
YMR021C (SPGP0H00760)	XP_018220083.1 (SPGP0C02900)
YMR024W (SPGP0H00790)	XP_018220086.1 (SPGP0C02870)
YMR027W (SPGP0H00820)	XP_018220089.1 (SPGP0C02840)
YMR030W (SPGP0H00850)	XP_018220092.1 (SPGP0C02810)
YMR032W (SPGP0H00870)	XP_018220094.1 (SPGP0C02790)
YMR033W (SPGP0H00880)	XP_018220095.1 (SPGP0C02780)
YMR034C (SPGP0H00890)	XP_018220096.1 (SPGP0C02770)
YMR040W (SPGP0H00950)	XP_018220102.1 (SPGP0C02710)
YMR042W (SPGP0H00970)	XP_018220104.1 (SPGP0C02690)
YMR047C (SPGP0H01000)	XP_018220107.1 (SPGP0C02660)
YMR049C (SPGP0H01020)	XP_018220109.1 (SPGP0C02640)
YMR053C (SPGP0H01040)	XP_018220113.1 (SPGP0C02580)
YMR054W (SPGP0H01050)	XP_018220114.1 (SPGP0C02570)
YMR056C (SPGP0H01070)	XP_018220116.1 (SPGP0C02550)
YMR058W (SPGP0H01080)	XP_018220117.1 (SPGP0C02540)
YMR061W (SPGP0H01110)	XP_018220120.1 (SPGP0C02510)
YMR063W (SPGP0H01130)	XP_018220122.1 (SPGP0C02490)
YMR065W (SPGP0H01150)	XP_018220124.1 (SPGP0C02470)
YMR068W (SPGP0H01180)	XP_018220127.1 (SPGP0C02440)
YMR071C (SPGP0H01210)	XP_018220130.1 (SPGP0C02410)
YMR075W (SPGP0H01250)	XP_018220134.1 (SPGP0C02370)
YMR076C (SPGP0H01260)	XP_018220135.1 (SPGP0C02360)
YMR078C (SPGP0H01280)	XP_018220137.1 (SPGP0C02340)
YMR079W (SPGP0H01290)	XP_018220138.1 (SPGP0C02330)
YMR080C (SPGP0H01300)	XP_018220139.1 (SPGP0C02320)
YMR083W (SPGP0H01320)	XP_018220141.1 (SPGP0C02300)
YMR085W (SPGP0H01330)	XP_018220142.1 (SPGP0C02290)
YMR086W (SPGP0H01340)	XP_018220143.1 (SPGP0C02280)
YMR088C (SPGP0H01360)	XP_018220145.1 (SPGP0C02260)
YMR089C (SPGP0H01370)	XP_018220146.1 (SPGP0C02250)
YMR093W (SPGP0H01410)	XP_018220150.1 (SPGP0C02210)
YMR096W (SPGP0H01440)	XP_018220153.1 (SPGP0C02180)
YMR098C (SPGP0H01460)	XP_018220155.1 (SPGP0C02160)
YMR099C (SPGP0H01470)	XP_018220156.1 (SPGP0C02150)
YMR100W (SPGP0H01480)	XP_018220157.1 (SPGP0C02140)
YMR101C (SPGP0H01490)	XP_018220158.1 (SPGP0C02130)
YMR102C (SPGP0H01500)	XP_018220159.1 (SPGP0C02120)
YMR105C (SPGP0H01520)	XP_018220161.1 (SPGP0C02100)
YMR109W (SPGP0H01560)	XP_018220165.1 (SPGP0C02060)
YMR111C (SPGP0H01580)	XP_018220167.1 (SPGP0C02040)
YMR113W (SPGP0H01600)	XP_018220169.1 (SPGP0C02020)
YMR114C (SPGP0H01610)	XP_018220170.1 (SPGP0C02010)
YMR120C (SPGP0H01670)	XP_018220175.1 (SPGP0C01950)
YMR124W (SPGP0H01710)	XP_018220179.1 (SPGP0C01910)
YMR125W (SPGP0H01720)	XP_018220180.1 (SPGP0C01900)
YMR127C (SPGP0H01740)	XP_018220182.1 (SPGP0C01880)
YMR128W (SPGP0H01750)	XP_018220183.1 (SPGP0C01870)
YMR131C (SPGP0H01780)	XP_018220186.1 (SPGP0C01840)
YMR136W (SPGP0H01830)	XP_018220190.1 (SPGP0C01790)
YMR139W (SPGP0H01860)	XP_018220193.1 (SPGP0C01760)
YMR144W (SPGP0H01900)	XP_018220195.1 (SPGP0C01720)
YMR145C (SPGP0H01910)	XP_018220196.1 (SPGP0C01710)
YMR146C (SPGP0H01920)	XP_018220197.1 (SPGP0C01700)
YMR153W (SPGP0H01980)	XP_018220203.1 (SPGP0C01640)
YMR161W (SPGP0H02060)	XP_018220210.1 (SPGP0C01560)
YMR162C (SPGP0H02070)	XP_018220211.1 (SPGP0C01550)
YMR165C (SPGP0H02100)	XP_018220213.1 (SPGP0C01520)
YMR166C (SPGP0H02110)	XP_018220214.1 (SPGP0C01510)
YMR167W (SPGP0H02120)	XP_018220215.1 (SPGP0C01500)
YMR171C (SPGP0H02160)	XP_018220219.1 (SPGP0C01460)
YMR177W (SPGP0H02220)	XP_018220224.1 (SPGP0C01400)
YMR181C (SPGP0H02260)	XP_018220228.1 (SPGP0C01360)
YMR185W (SPGP0H02300)	XP_018220232.1 (SPGP0C01320)
YMR186W (SPGP0H02310)	XP_018220233.1 (SPGP0C01310)
YMR187C (SPGP0H02320)	XP_018220234.1 (SPGP0C01300)
YMR189W (SPGP0H02340)	XP_018220236.1 (SPGP0C01280)
YMR190C (SPGP0H02350)	XP_018220237.1 (SPGP0C01270)
YMR192W (SPGP0H02370)	XP_018220239.1 (SPGP0C01250)
YMR194W (SPGP0H02390)	XP_018220241.1 (SPGP0C01230)
YMR196W (SPGP0H02420)	XP_018220244.1 (SPGP0C01200)
YMR197C (SPGP0H02430)	XP_018220245.1 (SPGP0C01190)
YMR199W (SPGP0H02450)	XP_018220247.1 (SPGP0C01170)
YMR202W (SPGP0H02480)	XP_018220250.1 (SPGP0C01140)
YMR203W (SPGP0H02490)	XP_018220251.1 (SPGP0C01130)
YMR204C (SPGP0H02500)	XP_018220252.1 (SPGP0C01120)
YMR205C (SPGP0H02510)	XP_018220253.1 (SPGP0C01110)
YMR207C (SPGP0H02530)	XP_018220255.1 (SPGP0C01090)
YMR208W (SPGP0H02540)	XP_018220256.1 (SPGP0C01080)
YMR212C (SPGP0H02580)	XP_018220260.1 (SPGP0C01040)
YMR217W (SPGP0H02630)	XP_018220265.1 (SPGP0C00990)
YMR221C (SPGP0H02670)	XP_018220269.1 (SPGP0C00950)
YMR224C (SPGP0H02700)	XP_018220272.1 (SPGP0C00920)
YMR226C (SPGP0H02720)	XP_018220274.1 (SPGP0C00900)
YMR228W (SPGP0H02740)	XP_018220276.1 (SPGP0C00880)
YMR229C (SPGP0H02750)	XP_018220277.1 (SPGP0C00870)
YMR231W (SPGP0H02770)	XP_018220279.1 (SPGP0C00850)
YMR232W (SPGP0H02780)	XP_018220280.1 (SPGP0C00840)
YMR234W (SPGP0H02800)	XP_018220282.1 (SPGP0C00820)
YMR235C (SPGP0H02810)	XP_018220283.1 (SPGP0C00810)
YMR237W (SPGP0H02830)	XP_018220285.1 (SPGP0C00790)
YMR238W (SPGP0H02840)	XP_018220286.1 (SPGP0C00780)
YMR241W (SPGP0H02870)	XP_018220289.1 (SPGP0C00750)
YMR243C (SPGP0H02890)	XP_018220291.1 (SPGP0C00730)
YMR246W (SPGP0H02920)	XP_018220294.1 (SPGP0C00700)
YMR250W (SPGP0H02940)	XP_018220296.1 (SPGP0C00680)
YMR253C (SPGP0H02980)	XP_018220300.1 (SPGP0C00640)
YMR256C (SPGP0H03000)	XP_018220302.1 (SPGP0C00620)
YMR257C (SPGP0H03010)	XP_018220303.1 (SPGP0C00610)
YMR260C (SPGP0H03040)	XP_018220306.1 (SPGP0C00580)
YMR261C (SPGP0H03050)	XP_018220307.1 (SPGP0C00570)
YMR264W (SPGP0H03080)	XP_018220310.1 (SPGP0C00540)
YMR265C (SPGP0H03090)	XP_018220311.1 (SPGP0C00530)
YMR269W (SPGP0H03130)	XP_018220315.1 (SPGP0C00490)
YMR275C (SPGP0H03190)	XP_018220322.1 (SPGP0C00410)
YMR278W (SPGP0H03220)	XP_018220325.1 (SPGP0C00380)
YMR280C (SPGP0H03240)	XP_018220327.1 (SPGP0C00360)
YMR285C (SPGP0H03290)	XP_018220332.1 (SPGP0C00310)
YMR287C (SPGP0H03310)	XP_018220334.1 (SPGP0C00290)
YMR288W (SPGP0H03320)	XP_018220335.1 (SPGP0C00280)
YMR290C (SPGP0H03340)	XP_018220337.1 (SPGP0C00260)
YMR291W (SPGP0H03350)	XP_018220338.1 (SPGP0C00250)
YMR295C (SPGP0H03390)	XP_018220342.1 (SPGP0C00210)
YMR297W (SPGP0H03410)	XP_018220344.1 (SPGP0C00190)
YMR298W (SPGP0H03420)	XP_018220345.1 (SPGP0C00180)
YMR300C (SPGP0H03440)	XP_018220347.1 (SPGP0C00160)
YMR301C (SPGP0H03450)	XP_018220348.1 (SPGP0C00150)
YMR302C (SPGP0H03460)	XP_018220349.1 (SPGP0C00140)
YOL086C (SPGP0J00300)	XP_018221708.1 (SPGP0D00760)
YMR304W (SPGP0H03480)	XP_018220351.1 (SPGP0C00120)
YMR305C (SPGP0H03490)	XP_018220352.1 (SPGP0C00110)
YOL115W (SPGP0X00500)	XP_018221680.1 (SPGP0D00480)
YOL002C (SPGP0J01090)	XP_018221783.1 (SPGP0D01550)
YOL004W (SPGP0J01070)	XP_018221781.1 (SPGP0D01530)
YOL009C (SPGP0J01020)	XP_018221776.1 (SPGP0D01480)
YOL010W (SPGP0J01010)	XP_018221775.1 (SPGP0D01470)
YOL011W (SPGP0J01000)	XP_018221774.1 (SPGP0D01460)
YOL012C (SPGP0J00990)	XP_018221773.1 (SPGP0D01450)
YOL013C (SPGP0J00980)	XP_018221772.1 (SPGP0D01440)
YOL018C (SPGP0J00930)	XP_018221767.1 (SPGP0D01390)
YOL021C (SPGP0J00900)	XP_018221764.1 (SPGP0D01360)
YOL022C (SPGP0J00890)	XP_018221763.1 (SPGP0D01350)
YOL023W (SPGP0J00880)	XP_018221762.1 (SPGP0D01340)
YOL027C (SPGP0J00840)	XP_018221758.1 (SPGP0D01300)
YOL030W (SPGP0J00820)	XP_018221756.1 (SPGP0D01280)
YOL032W (SPGP0J00800)	XP_018221754.1 (SPGP0D01260)
YOL034W (SPGP0J00780)	XP_018221752.1 (SPGP0D01240)
YOL036W (SPGP0J00770)	XP_018221751.1 (SPGP0D01230)
YOL039W (SPGP0J00750)	XP_018221749.1 (SPGP0D01210)
YOL040C (SPGP0J00740)	XP_018221748.1 (SPGP0D01200)
YOL042W (SPGP0J00720)	XP_018221746.1 (SPGP0D01180)
YOL045W (SPGP0J00690)	XP_018221743.1 (SPGP0D01150)
YOL051W (SPGP0J00640)	XP_018221741.1 (SPGP0D01110)
YOL052C (SPGP0J00630)	XP_018221740.1 (SPGP0D01100)
YOL055C (SPGP0J00590)	XP_018221736.1 (SPGP0D01060)
YOL058W (SPGP0J00560)	XP_018221734.1 (SPGP0D01030)
YOL059W (SPGP0J00550)	XP_018221733.1 (SPGP0D01020)
YOL060C (SPGP0J00540)	XP_018221732.1 (SPGP0D01010)
YOL061W (SPGP0J00530)	XP_018221731.1 (SPGP0D01000)
YOL062C (SPGP0J00520)	XP_018221730.1 (SPGP0D00990)
YOL064C (SPGP0J00500)	XP_018221728.1 (SPGP0D00970)
YOL065C (SPGP0J00490)	XP_018221727.1 (SPGP0D00960)
YOL068C (SPGP0J00460)	XP_018221724.1 (SPGP0D00930)
YOL069W (SPGP0J00450)	XP_018221723.1 (SPGP0D00920)
YOL072W (SPGP0J00420)	XP_018221720.1 (SPGP0D00890)
YOL075C (SPGP0J00400)	XP_018221718.1 (SPGP0D00870)
YOL076W (SPGP0J00390)	XP_018221717.1 (SPGP0D00860)
YOL078W (SPGP0J00360)	XP_018221714.1 (SPGP0D00830)
YOL081W (SPGP0J00340)	XP_018221712.1 (SPGP0D00810)
YOL090W (SPGP0J00250)	XP_018221703.1 (SPGP0D00710)
YOL091W (SPGP0J00240)	XP_018221702.1 (SPGP0D00700)
YOL094C (SPGP0J00210)	XP_018221699.1 (SPGP0D00670)
YOL095C (SPGP0J00200)	XP_018221698.1 (SPGP0D00660)
YOL096C (SPGP0J00190)	XP_018221697.1 (SPGP0D00650)
YOL097C (SPGP0J00180)	XP_018221696.1 (SPGP0D00640)
YOL098C (SPGP0J00170)	XP_018221695.1 (SPGP0D00630)
YOL101C (SPGP0J00150)	XP_018221693.1 (SPGP0D00610)
YOL102C (SPGP0J00140)	XP_018221692.1 (SPGP0D00600)
YOL110W (SPGP0X00550)	XP_018221685.1 (SPGP0D00530)
YOL119C (SPGP0X00470)	XP_018221677.1 (SPGP0D00450)
YOL122C (SPGP0X00440)	XP_018221675.1 (SPGP0D00420)
YOL123W (SPGP0X00430)	XP_018221674.1 (SPGP0D00410)
YOL124C (SPGP0X00420)	XP_018221673.1 (SPGP0D00400)
YOL126C (SPGP0X00400)	XP_018221671.1 (SPGP0D00380)
YOL127W (SPGP0X00390)	XP_018221670.1 (SPGP0D00370)
YOL128C (SPGP0X00380)	XP_018221669.1 (SPGP0D00360)
YOL129W (SPGP0X00370)	XP_018221668.1 (SPGP0D00350)
YOL132W (SPGP0X00340)	XP_018221665.1 (SPGP0D00320)
YOL136C (SPGP0X00310)	XP_018221662.1 (SPGP0D00290)
YOL139C (SPGP0X00280)	XP_018221659.1 (SPGP0D00260)
YOL142W (SPGP0X00250)	XP_018221656.1 (SPGP0D00230)
YOL143C (SPGP0X00240)	XP_018221655.1 (SPGP0D00220)
YOL144W (SPGP0X00230)	XP_018221654.1 (SPGP0D00210)
YOL145C (SPGP0X00220)	XP_018221653.1 (SPGP0D00200)
YOL147C (SPGP0X00200)	XP_018221651.1 (SPGP0D00180)
YOL148C (SPGP0X00190)	XP_018221650.1 (SPGP0D00170)
YOL149W (SPGP0X00180)	XP_018221649.1 (SPGP0D00160)
YOL155C (SPGP0X00130)	XP_018223460.1 (SPGP0BE00100)
YOL158C (SPGP0I03370)	XP_018222854.1 (SPGP0BF01880)
YOR001W (SPGP0J01110)	XP_018221785.1 (SPGP0D01570)
YOR002W (SPGP0J01120)	XP_018221786.1 (SPGP0D01580)
YOR003W (SPGP0J01130)	XP_018221787.1 (SPGP0D01590)
YOR005C (SPGP0J01150)	XP_018221789.1 (SPGP0D01610)
YOR007C (SPGP0J01170)	XP_018221791.1 (SPGP0D01630)
YOR009W (SPGP0J01190)	XP_018221793.1 (SPGP0D01650)
YOR010C (SPGP0J01200)	XP_018221794.1 (SPGP0D01660)
YOR014W (SPGP0J01230)	XP_018221797.1 (SPGP0D01700)
YOR016C (SPGP0J01240)	XP_018221798.1 (SPGP0D01710)
YOR017W (SPGP0J01250)	XP_018221799.1 (SPGP0D01720)
YOR018W (SPGP0J01260)	XP_018221800.1 (SPGP0D01730)
YOR020C (SPGP0J01280)	XP_018219253.1 (SPGP0N00660)
YOR033C (SPGP0J01400)	XP_018219265.1 (SPGP0N00780)
YOR037W (SPGP0J01440)	XP_018219269.1 (SPGP0N00820)
YOR038C (SPGP0J01450)	XP_018219270.1 (SPGP0N00830)
YOR039W (SPGP0J01460)	XP_018219271.1 (SPGP0N00840)
YOR043W (SPGP0J01490)	XP_018219274.1 (SPGP0N00870)
YOR046C (SPGP0J01520)	XP_018219277.1 (SPGP0N00900)
YOR047C (SPGP0J01530)	XP_018219278.1 (SPGP0N00910)
YOR048C (SPGP0J01540)	XP_018219279.1 (SPGP0N00920)
YOR051C (SPGP0J01560)	XP_018219281.1 (SPGP0N00940)
YOR052C (SPGP0J01570)	XP_018219282.1 (SPGP0N00950)
YOR057W (SPGP0J01600)	XP_018219285.1 (SPGP0N00980)
YOR058C (SPGP0J01610)	XP_018219286.1 (SPGP0N00990)
YOR060C (SPGP0J01630)	XP_018219288.1 (SPGP0N01010)
YOR063W (SPGP0J01660)	XP_018219292.1 (SPGP0N01050)
YOR065W (SPGP0J01680)	XP_018219294.1 (SPGP0N01070)
YOR066W (SPGP0J01690)	XP_018219295.1 (SPGP0N01080)
YOR067C (SPGP0J01700)	XP_018219296.1 (SPGP0N01090)
YOR069W (SPGP0J01710)	XP_018219297.1 (SPGP0N01100)
YOR070C (SPGP0J01720)	XP_018219298.1 (SPGP0N01110)
YOR075W (SPGP0J01760)	XP_018219301.1 (SPGP0N01140)
YOR086C (SPGP0J01860)	XP_018219309.1 (SPGP0N01240)
YOR087W (SPGP0J01870)	XP_018219310.1 (SPGP0N01250)
YOR090C (SPGP0J01890)	XP_018219312.1 (SPGP0N01270)
YOR092W (SPGP0J01910)	XP_018219314.1 (SPGP0N01290)
YOR109W (SPGP0L00100)	XP_018219329.1 (SPGP0K02620)
YOR112W (SPGP0L00130)	XP_018219332.1 (SPGP0K02590)
YOR113W (SPGP0L00140)	XP_018219333.1 (SPGP0K02580)
YOR116C (SPGP0L00170)	XP_018219336.1 (SPGP0K02550)
YOR117W (SPGP0L00180)	XP_018219337.1 (SPGP0K02540)
YOR124C (SPGP0L00240)	XP_018219343.1 (SPGP0K02480)
YOR125C (SPGP0L00250)	XP_018219344.1 (SPGP0K02470)
YOR127W (SPGP0L00270)	XP_018219346.1 (SPGP0K02450)
YOR130C (SPGP0L00300)	XP_018219349.1 (SPGP0K02420)
YOR132W (SPGP0L00320)	XP_018219351.1 (SPGP0K02400)
YOR141C (SPGP0L00390)	XP_018219358.1 (SPGP0K02330)
YOR142W (SPGP0L00400)	XP_018219359.1 (SPGP0K02320)
YOR145C (SPGP0L00430)	XP_018219362.1 (SPGP0K02290)
YOR147W (SPGP0L00440)	XP_018219363.1 (SPGP0K02280)
YOR149C (SPGP0L00460)	XP_018219365.1 (SPGP0K02260)
YOR150W (SPGP0L00470)	XP_018219366.1 (SPGP0K02250)
YOR151C (SPGP0L00480)	XP_018219367.1 (SPGP0K02240)
YOR153W (SPGP0L00500)	XP_018219369.1 (SPGP0K02220)
YOR160W (SPGP0L00570)	XP_018219376.1 (SPGP0K02150)
YOR162C (SPGP0L00590)	XP_018219379.1 (SPGP0K02120)
YOR164C (SPGP0L00610)	XP_018219381.1 (SPGP0K02100)
YOR165W (SPGP0L00620)	XP_018219382.1 (SPGP0K02090)
YOR167C (SPGP0L00640)	XP_018219384.1 (SPGP0K02070)
YOR168W (SPGP0L00650)	XP_018219385.1 (SPGP0K02060)
YOR171C (SPGP0L00660)	XP_018219386.1 (SPGP0K02050)
YOR173W (SPGP0L00680)	XP_018219388.1 (SPGP0K02030)
YOR175C (SPGP0L00700)	XP_018219390.1 (SPGP0K02010)
YOR178C (SPGP0L00730)	XP_018219393.1 (SPGP0K01980)
YOR180C (SPGP0L00750)	XP_018219395.1 (SPGP0K01960)
YOR181W (SPGP0L00760)	XP_018219396.1 (SPGP0K01950)
YOR184W (SPGP0L00780)	XP_018219397.1 (SPGP0K01930)
YOR185C (SPGP0L00790)	XP_018219398.1 (SPGP0K01920)
YOR187W (SPGP0L00810)	XP_018219400.1 (SPGP0K01900)
YOR190W (SPGP0L00840)	XP_018219402.1 (SPGP0K01870)
YOR191W (SPGP0L00850)	XP_018219403.1 (SPGP0K01860)
YOR194C (SPGP0L00880)	XP_018219405.1 (SPGP0K01840)
YOR198C (SPGP0L00920)	XP_018219409.1 (SPGP0K01800)
YOR204W (SPGP0L00950)	XP_018219412.1 (SPGP0K01770)
YOR207C (SPGP0L00980)	XP_018219415.1 (SPGP0K01740)
YOR209C (SPGP0L01000)	XP_018219417.1 (SPGP0K01720)
YOR211C (SPGP0L01020)	XP_018219419.1 (SPGP0K01700)
YOR212W (SPGP0L01030)	XP_018219420.1 (SPGP0K01690)
YOR215C (SPGP0L01060)	XP_018219423.1 (SPGP0K01660)
YOR217W (SPGP0L01080)	XP_018219425.1 (SPGP0K01640)
YOR220W (SPGP0L01100)	XP_018219426.1 (SPGP0K01620)
YOR221C (SPGP0L01110)	XP_018219427.1 (SPGP0K01610)
YOR222W (SPGP0L01120)	XP_018219428.1 (SPGP0K01600)
YOR223W (SPGP0L01130)	XP_018219429.1 (SPGP0K01590)
YOR226C (SPGP0L01150)	XP_018219431.1 (SPGP0K01570)
YOR227W (SPGP0L01160)	XP_018219432.1 (SPGP0K01560)
YOR228C (SPGP0L01170)	XP_018219433.1 (SPGP0K01550)
YOR231W (SPGP0L01200)	XP_018219436.1 (SPGP0K01520)
YOR236W (SPGP0L01240)	XP_018219440.1 (SPGP0K01480)
YOR241W (SPGP0L01290)	XP_018219443.1 (SPGP0K01440)
YOR244W (SPGP0L01320)	XP_018219446.1 (SPGP0K01410)
YOR254C (SPGP0L01410)	XP_018219455.1 (SPGP0K01320)
YOR255W (SPGP0L01420)	XP_018219456.1 (SPGP0K01310)
YOR257W (SPGP0L01440)	XP_018219458.1 (SPGP0K01290)
YOR259C (SPGP0L01460)	XP_018219460.1 (SPGP0K01270)
YOR260W (SPGP0L01470)	XP_018219461.1 (SPGP0K01260)
YOR261C (SPGP0L01480)	XP_018219462.1 (SPGP0K01250)
YOR262W (SPGP0L01490)	XP_018219463.1 (SPGP0K01240)
YOR264W (SPGP0L01500)	XP_018219464.1 (SPGP0K01230)
YOR267C (SPGP0L01530)	XP_018219467.1 (SPGP0K01200)
YOR270C (SPGP0L01550)	XP_018219470.1 (SPGP0K01170)
YOR271C (SPGP0L01560)	XP_018219471.1 (SPGP0K01160)
YOR272W (SPGP0L01570)	XP_018219472.1 (SPGP0K01150)
YOR273C (SPGP0L01580)	XP_018219473.1 (SPGP0K01140)
YOR276W (SPGP0L01610)	XP_018219476.1 (SPGP0K01110)
YOR281C (SPGP0L01650)	XP_018219480.1 (SPGP0K01070)
YOR283W (SPGP0L01660)	XP_018219481.1 (SPGP0K01060)
YOR290C (SPGP0L01730)	XP_018219488.1 (SPGP0K00990)
YOR293W (SPGP0L01760)	XP_018219491.1 (SPGP0K00960)
YOR294W (SPGP0L01770)	XP_018219492.1 (SPGP0K00950)
YOR296W (SPGP0L01790)	XP_018219494.1 (SPGP0K00930)
YOR304W (SPGP0L01870)	XP_018219501.1 (SPGP0K00850)
YOR306C (SPGP0L01900)	XP_018219504.1 (SPGP0K00820)
YOR307C (SPGP0L01910)	XP_018219505.1 (SPGP0K00810)
YOR310C (SPGP0L01930)	XP_018219507.1 (SPGP0K00790)
YOR311C (SPGP0L01940)	XP_018219508.1 (SPGP0K00780)
YOR317W (SPGP0L01980)	XP_018219513.1 (SPGP0K00730)
YOR321W (SPGP0L02010)	XP_018219516.1 (SPGP0K00700)
YOR322C (SPGP0L02020)	XP_018219517.1 (SPGP0K00690)
YOR326W (SPGP0L02050)	XP_018219520.1 (SPGP0K00660)
YOR327C (SPGP0L02060)	XP_018219521.1 (SPGP0K00650)
YOR328W (SPGP0L02070)	XP_018219522.1 (SPGP0K00640)
YOR330C (SPGP0L02090)	XP_018219524.1 (SPGP0K00620)
YOR337W (SPGP0L02140)	XP_018219527.1 (SPGP0K00570)
YOR338W (SPGP0L02150)	XP_018219528.1 (SPGP0K00560)
YOR340C (SPGP0L02170)	XP_018219530.1 (SPGP0K00540)
YOR341W (SPGP0L02180)	XP_018219531.1 (SPGP0K00530)
YOR342C (SPGP0L02190)	XP_018219532.1 (SPGP0K00520)
YOR344C (SPGP0L02210)	XP_018219533.1 (SPGP0K00510)
YOR346W (SPGP0L02220)	XP_018219535.1 (SPGP0K00490)
YOR347C (SPGP0L02230)	XP_018219536.1 (SPGP0K00480)
YOR348C (SPGP0L02240)	XP_018219537.1 (SPGP0K00470)
YOR349W (SPGP0L02260)	XP_018219539.1 (SPGP0K00460)
YOR353C (SPGP0L02300)	XP_018219543.1 (SPGP0K00420)
YOR355W (SPGP0L02320)	XP_018219545.1 (SPGP0K00400)
YOR356W (SPGP0L02330)	XP_018219546.1 (SPGP0K00390)
YOR357C (SPGP0L02340)	XP_018219547.1 (SPGP0K00380)
YOR359W (SPGP0L02360)	XP_018219549.1 (SPGP0K00360)
YOR360C (SPGP0L02370)	XP_018219550.1 (SPGP0K00350)
YOR361C (SPGP0L02380)	XP_018219551.1 (SPGP0K00340)
YOR367W (SPGP0L02420)	XP_018219556.1 (SPGP0K00290)
YOR369C (SPGP0L02440)	XP_018219558.1 (SPGP0K00270)
YOR374W (SPGP0L02490)	XP_018219563.1 (SPGP0K00220)
YOR375C (SPGP0L02500)	XP_018219564.1 (SPGP0K00210)
YOR380W (SPGP0L02530)	XP_018219567.1 (SPGP0K00180)
YOR381W (SPGP0L02540)	XP_018219568.1 (SPGP0K00170)
YPL006W (SPGP0HT00280)	XP_018219019.1 (SPGP0QU00100)

## Sheet: CBS1513 strain
S. cerevisiae-like allele	S. eubayanus-like allele
YAL003W (SPGP0DE00660)	XP_018224104.1 (SPGP0H00310)
YAL007C (SPGP0DE00640)	XP_018224102.1 (SPGP0H00330)
YAL011W (SPGP0DE00600)	XP_018224098.1 (SPGP0H00370)
YAL012W (SPGP0DE00590)	XP_018224097.1 (SPGP0H00380)
YAL014C (SPGP0DE00570)	XP_018224096.1 (SPGP0H00400)
YAL016W (SPGP0DE00550)	XP_018224094.1 (SPGP0H00420)
YAL019W (SPGP0DE00520)	XP_018224091.1 (SPGP0H00450)
YAL020C (SPGP0DE00510)	XP_018224090.1 (SPGP0H00460)
YAL021C (SPGP0DE00500)	XP_018224089.1 (SPGP0H00470)
YAL023C (SPGP0DE00480)	XP_018224087.1 (SPGP0H00490)
YAL024C (SPGP0DE00470)	XP_018224086.1 (SPGP0H00500)
YAL026C (SPGP0DE00450)	XP_018224084.1 (SPGP0H00520)
YAL029C (SPGP0DE00420)	XP_018224081.1 (SPGP0H00550)
YAL031C (SPGP0DE00400)	XP_018224080.1 (SPGP0H00570)
YAL033W (SPGP0DE00380)	XP_018224078.1 (SPGP0H00590)
YAL034C (SPGP0DE00370)	XP_018224077.1 (SPGP0H00600)
YAL035W (SPGP0DE00350)	XP_018224075.1 (SPGP0H00620)
YAL036C (SPGP0DE00340)	XP_018224074.1 (SPGP0H00630)
YAL038W (SPGP0DE00320)	XP_018224072.1 (SPGP0H00650)
YAL040C (SPGP0DE00300)	XP_018224070.1 (SPGP0H00670)
YAL041W (SPGP0DE00290)	XP_018224069.1 (SPGP0H00680)
YAL042W (SPGP0DE00280)	XP_018224068.1 (SPGP0H00690)
YAL043C (SPGP0DE00270)	XP_018224067.1 (SPGP0H00700)
YAL046C (SPGP0DE00240)	XP_018224064.1 (SPGP0H00730)
YAL048C (SPGP0DE00220)	XP_018224062.1 (SPGP0H00750)
YAL051W (SPGP0DE00200)	XP_018224060.1 (SPGP0H00770)
YAL056W (SPGP0DE00160)	XP_018224056.1 (SPGP0H00810)
YAL059W (SPGP0DE00140)	XP_018224054.1 (SPGP0H00830)
YAL061W (SPGP0DE00120)	XP_018224052.1 (SPGP0H00850)
YAL062W (SPGP0DE00110)	XP_018224051.1 (SPGP0H00860)
YAL067C (SPGP0EA00100)	XP_018221447.1 (SPGP0R03380)
YAR002C-A (SPGP0DE00710)	XP_018224108.1 (SPGP0H00270)
YAR003W (SPGP0DE00720)	XP_018224109.1 (SPGP0H00260)
YAR007C (SPGP0DE00730)	XP_018224110.1 (SPGP0H00250)
YAR008W (SPGP0DE00740)	XP_018224111.1 (SPGP0H00240)
YAR014C (SPGP0DE00750)	XP_018224115.1 (SPGP0H00200)
YAR015W (SPGP0DE00760)	XP_018224116.1 (SPGP0H00190)
YAR042W (SPGP0DE00880)	XP_018224122.1 (SPGP0H00110)
YBL004W (SPGP0DC01050)	XP_018223556.1 (SPGP0DN01090)
YBL007C (SPGP0DC01020)	XP_018223553.1 (SPGP0DN01060)
YBL009W (SPGP0DC01000)	XP_018223551.1 (SPGP0DN01040)
YBL010C (SPGP0DC00990)	XP_018223550.1 (SPGP0DN01030)
YBL013W (SPGP0DC00970)	XP_018223548.1 (SPGP0DN01010)
YBL015W (SPGP0DC00950)	XP_018223546.1 (SPGP0DN00990)
YBL019W (SPGP0DC00910)	XP_018219838.1 (SPGP0Z00450)
YBL020W (SPGP0DC00900)	XP_018223542.1 (SPGP0DN00960)
YBL022C (SPGP0DC00880)	XP_018223540.1 (SPGP0DN00940)
YBL023C (SPGP0DC00870)	XP_018223539.1 (SPGP0DN00930)
YBL024W (SPGP0DC00860)	XP_018223538.1 (SPGP0DN00920)
YBL025W (SPGP0DC00850)	XP_018223537.1 (SPGP0DN00910)
YBL026W (SPGP0DC00840)	XP_018223536.1 (SPGP0DN00900)
YBL027W (SPGP0DC00820)	XP_018223534.1 (SPGP0DN00880)
YBL029W (SPGP0DC00800)	XP_018223532.1 (SPGP0DN00860)
YBL030C (SPGP0DC00780)	XP_018223530.1 (SPGP0DN00840)
YBL031W (SPGP0DC00770)	XP_018223529.1 (SPGP0DN00830)
YBL035C (SPGP0DC00730)	XP_018223525.1 (SPGP0DN00790)
YBL037W (SPGP0DC00710)	XP_018223523.1 (SPGP0DN00770)
YBL038W (SPGP0DC00700)	XP_018223522.1 (SPGP0DN00760)
YBL039C (SPGP0DC00690)	XP_018223521.1 (SPGP0DN00750)
YBL041W (SPGP0DC00660)	XP_018223518.1 (SPGP0DN00720)
YBL042C (SPGP0DC00650)	XP_018223517.1 (SPGP0DN00710)
YBL045C (SPGP0DC00630)	XP_018223514.1 (SPGP0DN00680)
YBL047C (SPGP0DC00610)	XP_018223512.1 (SPGP0DN00660)
YBL051C (SPGP0DC00580)	XP_018223509.1 (SPGP0DN00630)
YBL052C (SPGP0DC00570)	XP_018223508.1 (SPGP0DN00620)
YBL056W (SPGP0DC00540)	XP_018223506.1 (SPGP0DN00590)
YBL061C (SPGP0DC00480)	XP_018223501.1 (SPGP0DN00530)
YBL063W (SPGP0DC00470)	XP_018223500.1 (SPGP0DN00520)
YBL064C (SPGP0DC00460)	XP_018223499.1 (SPGP0DN00510)
YBL066C (SPGP0DC00450)	XP_018223498.1 (SPGP0DN00500)
YBL068W (SPGP0DC00430)	XP_018223496.1 (SPGP0DN00480)
YBL072C (SPGP0DC00400)	XP_018223493.1 (SPGP0DN00450)
YBL076C (SPGP0DC00370)	XP_018223491.1 (SPGP0DN00420)
YBL078C (SPGP0DC00360)	XP_018223490.1 (SPGP0DN00410)
YBL079W (SPGP0DC00350)	XP_018223489.1 (SPGP0DN00400)
YBL080C (SPGP0DC00340)	XP_018223488.1 (SPGP0DN00390)
YBL085W (SPGP0DC00300)	XP_018223484.1 (SPGP0DN00340)
YER117W (SPGP0I02020)	XP_018222784.1 (SPGP0E01960)
YBL088C (SPGP0DC00270)	XP_018223481.1 (SPGP0DN00310)
YBL091C (SPGP0DC00240)	XP_018223478.1 (SPGP0DN00280)
YBL092W (SPGP0DC00220)	XP_018223476.1 (SPGP0DN00260)
YBL093C (SPGP0DC00210)	XP_018223475.1 (SPGP0DN00250)
YBL097W (SPGP0DC00190)	XP_018223473.1 (SPGP0DN00230)
YBL099W (SPGP0DC00170)	XP_018223471.1 (SPGP0DN00210)
YBL104C (SPGP0DC00130)	XP_018223467.1 (SPGP0DN00170)
YBL105C (SPGP0DC00120)	XP_018223466.1 (SPGP0DN00160)
YBL106C (SPGP0DC00110)	XP_018223465.1 (SPGP0DN00150)
YBR001C (SPGP0DC01090)	XP_018223560.1 (SPGP0DN01130)
YBR003W (SPGP0DC01110)	XP_018223562.1 (SPGP0DN01150)
YBR006W (SPGP0DC01140)	XP_018223565.1 (SPGP0DN01180)
YBR010W (SPGP0DC01180)	XP_018223568.1 (SPGP0DN01210)
YBR011C (SPGP0DC01190)	XP_018223569.1 (SPGP0DN01220)
YBR017C (SPGP0DC01240)	XP_018223573.1 (SPGP0DN01260)
YBR021W (SPGP0DC01280)	XP_018223577.1 (SPGP0DN01300)
YBR023C (SPGP0DC01300)	XP_018223579.1 (SPGP0DN01320)
YBR025C (SPGP0DC01320)	XP_018223581.1 (SPGP0DN01340)
YBR029C (SPGP0DC01350)	XP_018223584.1 (SPGP0DN01370)
YBR030W (SPGP0DC01360)	XP_018223585.1 (SPGP0DN01380)
YBR031W (SPGP0DC01370)	XP_018223586.1 (SPGP0DN01390)
YBR036C (SPGP0DC01410)	XP_018223077.1 (SPGP0W02600)
YBR037C (SPGP0DC01420)	XP_018223078.1 (SPGP0W02590)
YBR038W (SPGP0DC01430)	XP_018223079.1 (SPGP0W02580)
YBR039W (SPGP0DC01440)	XP_018223080.1 (SPGP0W02570)
YBR041W (SPGP0DC01460)	XP_018223082.1 (SPGP0W02550)
YBR042C (SPGP0DC01470)	XP_018223083.1 (SPGP0W02540)
YBR043C (SPGP0DC01480)	XP_018223084.1 (SPGP0W02530)
YBR046C (SPGP0DC01510)	XP_018223087.1 (SPGP0W02500)
YBR047W (SPGP0DC01520)	XP_018223088.1 (SPGP0W02490)
YBR049C (SPGP0DC01540)	XP_018223090.1 (SPGP0W02470)
YBR050C (SPGP0DC01550)	XP_018223091.1 (SPGP0W02460)
YBR054W (SPGP0DC01580)	XP_018223094.1 (SPGP0W02430)
YBR055C (SPGP0DC01590)	XP_018223095.1 (SPGP0W02420)
YBR056W (SPGP0DC01600)	XP_018223096.1 (SPGP0W02410)
YBR058C (SPGP0DC01620)	XP_018223098.1 (SPGP0W02390)
YBR059C (SPGP0DC01640)	XP_018223100.1 (SPGP0W02370)
YBR067C (SPGP0DC01710)	XP_018223107.1 (SPGP0W02300)
YBR068C (SPGP0DC01720)	XP_018223108.1 (SPGP0W02290)
YBR069C (SPGP0DC01730)	XP_018223109.1 (SPGP0W02280)
YBR072W (SPGP0DC01760)	XP_018223112.1 (SPGP0W02250)
YBR074W (SPGP0DC01780)	XP_018223114.1 (SPGP0W02230)
YBR078W (SPGP0DC01810)	XP_018223117.1 (SPGP0W02200)
YBR079C (SPGP0DC01820)	XP_018223118.1 (SPGP0W02190)
YBR080C (SPGP0DC01830)	XP_018223119.1 (SPGP0W02180)
YBR081C (SPGP0DC01840)	XP_018223120.1 (SPGP0W02170)
YBR083W (SPGP0DC01860)	XP_018223122.1 (SPGP0W02150)
YBR084W (SPGP0DC01870)	XP_018223123.1 (SPGP0W02140)
YBR088C (SPGP0DC01920)	XP_018223129.1 (SPGP0W02080)
YBR094W (SPGP0DC01960)	XP_018223132.1 (SPGP0W02030)
YBR095C (SPGP0DC01970)	XP_018223133.1 (SPGP0W02020)
YBR097W (SPGP0DC01990)	XP_018223135.1 (SPGP0W02000)
YBR102C (SPGP0DC02020)	XP_018223138.1 (SPGP0W01970)
YBR104W (SPGP0DC02040)	XP_018223140.1 (SPGP0W01950)
YBR106W (SPGP0DC02060)	XP_018223143.1 (SPGP0W01930)
YBR111C (SPGP0DC02110)	XP_018223148.1 (SPGP0W01880)
YBR112C (SPGP0DC02130)	XP_018223149.1 (SPGP0W01860)
YBR114W (SPGP0DC02140)	XP_018223151.1 (SPGP0W01840)
YBR115C (SPGP0DC02150)	XP_018223152.1 (SPGP0W01830)
YBR121C (SPGP0DC02200)	XP_018223157.1 (SPGP0W01780)
YBR123C (SPGP0DC02220)	XP_018223159.1 (SPGP0W01760)
YBR125C (SPGP0DC02230)	XP_018223160.1 (SPGP0W01750)
YBR126C (SPGP0DC02240)	XP_018223161.1 (SPGP0W01740)
YBR128C (SPGP0DC02250)	XP_018223163.1 (SPGP0W01720)
YBR130C (SPGP0DC02270)	XP_018223165.1 (SPGP0W01700)
YBR132C (SPGP0DC02290)	XP_018223167.1 (SPGP0W01680)
YBR136W (SPGP0DC02320)	XP_018223170.1 (SPGP0W01650)
YBR139W (SPGP0DC02350)	XP_018223173.1 (SPGP0W01620)
YBR140C (SPGP0DC02360)	XP_018223174.1 (SPGP0W01610)
YBR143C (SPGP0DC02390)	XP_018223177.1 (SPGP0W01580)
YBR146W (SPGP0DC02410)	XP_018223179.1 (SPGP0W01560)
YBR147W (SPGP0DC02420)	XP_018223180.1 (SPGP0W01550)
YBR149W (SPGP0DC02440)	XP_018223182.1 (SPGP0W01530)
YBR154C (SPGP0DC02490)	XP_018223187.1 (SPGP0W01480)
YBR155W (SPGP0DC02500)	XP_018223188.1 (SPGP0W01470)
YBR158W (SPGP0DC02530)	XP_018223190.1 (SPGP0W01440)
YBR159W (SPGP0DC02540)	XP_018223191.1 (SPGP0W01430)
YBR160W (SPGP0DC02550)	XP_018223192.1 (SPGP0W01420)
YBR163W (SPGP0DC02590)	XP_018223196.1 (SPGP0W01380)
YBR164C (SPGP0DC02600)	XP_018223197.1 (SPGP0W01370)
YBR166C (SPGP0DC02620)	XP_018223199.1 (SPGP0W01350)
YBR169C (SPGP0DC02650)	XP_018223202.1 (SPGP0W01320)
YBR170C (SPGP0DC02660)	XP_018223203.1 (SPGP0W01310)
YBR171W (SPGP0DC02670)	XP_018223204.1 (SPGP0W01300)
YBR172C (SPGP0DC02680)	XP_018223205.1 (SPGP0W01290)
YBR179C (SPGP0DC02730)	XP_018223210.1 (SPGP0W01240)
YBR183W (SPGP0DC02770)	XP_018223214.1 (SPGP0W01200)
YBR187W (SPGP0DC02810)	XP_018223218.1 (SPGP0W01160)
YBR189W (SPGP0DC02830)	XP_018218952.1 (SPGP0U00370)
YBR191W (SPGP0DC02840)	XP_018223221.1 (SPGP0W01130)
YBR192W (SPGP0DC02850)	XP_018223222.1 (SPGP0W01120)
YBR195C (SPGP0DC02880)	XP_018223225.1 (SPGP0W01090)
YBR196C (SPGP0DC02890)	XP_018223226.1 (SPGP0W01080)
YBR198C (SPGP0DC02910)	XP_018223228.1 (SPGP0W01060)
YBR200W (SPGP0DC02930)	XP_018223230.1 (SPGP0W01040)
YBR202W (SPGP0DC02960)	XP_018223233.1 (SPGP0W01010)
YBR204C (SPGP0DC02980)	XP_018223235.1 (SPGP0W00990)
YBR205W (SPGP0DC02990)	XP_018223236.1 (SPGP0W00980)
YBR207W (SPGP0DC03000)	XP_018223237.1 (SPGP0W00970)
YBR208C (SPGP0DC03010)	XP_018223238.1 (SPGP0W00960)
YBR212W (SPGP0DC03040)	XP_018223241.1 (SPGP0W00930)
YBR214W (SPGP0DC03060)	XP_018223243.1 (SPGP0W00910)
YBR215W (SPGP0DC03070)	XP_018223244.1 (SPGP0W00900)
YBR218C (SPGP0DC03100)	XP_018223247.1 (SPGP0W00870)
YBR220C (SPGP0DC03110)	XP_018223248.1 (SPGP0W00860)
YBR221C (SPGP0DC03120)	XP_018223249.1 (SPGP0W00850)
YBR222C (SPGP0DC03130)	XP_018223250.1 (SPGP0W00840)
YBR225W (SPGP0DC03150)	XP_018223252.1 (SPGP0W00820)
YBR229C (SPGP0DC03180)	XP_018223255.1 (SPGP0W00790)
YBR234C (SPGP0DC03230)	XP_018223260.1 (SPGP0W00730)
YBR235W (SPGP0DC03240)	XP_018223261.1 (SPGP0W00720)
YBR238C (SPGP0DC03270)	XP_018223264.1 (SPGP0W00690)
YBR239C (SPGP0DC03280)	XP_018223265.1 (SPGP0W00680)
YBR240C (SPGP0DC03290)	XP_018223266.1 (SPGP0W00670)
YBR241C (SPGP0DC03300)	XP_018223268.1 (SPGP0W00660)
YBR242W (SPGP0DC03310)	XP_018223269.1 (SPGP0W00650)
YBR245C (SPGP0DC03340)	XP_018223272.1 (SPGP0W00620)
YBR248C (SPGP0DC03370)	XP_018223275.1 (SPGP0W00590)
YBR249C (SPGP0DC03380)	XP_018223276.1 (SPGP0W00580)
YBR254C (SPGP0DC03430)	XP_018223281.1 (SPGP0W00530)
YBR255C-A (SPGP0DC03450)	XP_018223283.1 (SPGP0W00510)
YBR255W (SPGP0DC03440)	XP_018223282.1 (SPGP0W00520)
YBR256C (SPGP0DC03460)	XP_018223284.1 (SPGP0W00500)
YBR260C (SPGP0DC03500)	XP_018223288.1 (SPGP0W00460)
YBR263W (SPGP0DC03530)	XP_018223291.1 (SPGP0W00430)
YBR265W (SPGP0DC03550)	XP_018223293.1 (SPGP0W00410)
YBR267W (SPGP0DC03560)	XP_018223294.1 (SPGP0W00400)
YBR274W (SPGP0DC03630)	XP_018223301.1 (SPGP0W00330)
YBR275C (SPGP0DC03640)	XP_018223302.1 (SPGP0W00320)
YBR281C (SPGP0DC03690)	XP_018223307.1 (SPGP0W00270)
YBR282W (SPGP0DC03700)	XP_018223308.1 (SPGP0W00260)
YBR283C (SPGP0DC03710)	XP_018223309.1 (SPGP0W00250)
YBR287W (SPGP0DC03750)	XP_018223313.1 (SPGP0W00210)
YBR288C (SPGP0DC03760)	XP_018223314.1 (SPGP0W00200)
YBR298C (SPGP0DI00100)	XP_018219939.1 (SPGP0Q00100)
YCL001W (SPGP0AE00620)	XP_018223377.1 (SPGP0AA00650)
YCL005W (SPGP0AE00590)	XP_018223374.1 (SPGP0AA00620)
YCL008C (SPGP0AE00570)	XP_018223372.1 (SPGP0AA00600)
YCL009C (SPGP0AE00560)	XP_018223371.1 (SPGP0AA00590)
YCL010C (SPGP0AE00550)	XP_018223370.1 (SPGP0AA00580)
YCL011C (SPGP0AE00540)	XP_018223369.1 (SPGP0AA00570)
YCL014W (SPGP0AE00520)	XP_018223367.1 (SPGP0AA00550)
YCL017C (SPGP0AE00500)	XP_018223365.1 (SPGP0AA00530)
YCL018W (SPGP0AE00490)	XP_018223364.1 (SPGP0AA00520)
YCL025C (SPGP0AE00460)	XP_018223360.1 (SPGP0AA00480)
YCL029C (SPGP0AE00410)	XP_018223356.1 (SPGP0AA00440)
YCL030C (SPGP0AE00400)	XP_018223355.1 (SPGP0AA00430)
YCL031C (SPGP0AE00390)	XP_018223354.1 (SPGP0AA00420)
YCL037C (SPGP0AE00330)	XP_018223349.1 (SPGP0AA00360)
YCL039W (SPGP0AE00310)	XP_018223347.1 (SPGP0AA00340)
YCL040W (SPGP0AE00300)	XP_018223346.1 (SPGP0AA00330)
YCL043C (SPGP0AE00290)	XP_018223345.1 (SPGP0AA00320)
YCL044C (SPGP0AE00280)	XP_018223344.1 (SPGP0AA00310)
YCL045C (SPGP0AE00270)	XP_018223343.1 (SPGP0AA00300)
YCL048W (SPGP0AE00250)	XP_018223341.1 (SPGP0AA00280)
YCL050C (SPGP0AE00220)	XP_018223339.1 (SPGP0AA00260)
YCL054W (SPGP0AE00190)	XP_018223336.1 (SPGP0AA00230)
YCL055W (SPGP0AE00180)	XP_018223335.1 (SPGP0AA00220)
YCL057W (SPGP0AE00160)	XP_018223333.1 (SPGP0AA00200)
YCL059C (SPGP0AE00130)	XP_018223330.1 (SPGP0AA00170)
YCR038C (SPGP0AE01010)	XP_018223411.1 (SPGP0AA01040)
YCR002C (SPGP0AE00640)	XP_018223379.1 (SPGP0AA00670)
YCR003W (SPGP0AE00650)	XP_018223380.1 (SPGP0AA00680)
YCR004C (SPGP0AE00660)	XP_018223381.1 (SPGP0AA00690)
YCR008W (SPGP0AE00700)	XP_018223384.1 (SPGP0AA00740)
YCR011C (SPGP0AE00730)	XP_018223387.1 (SPGP0AA00770)
YCR012W (SPGP0AE00740)	XP_018223388.1 (SPGP0AA00780)
YCR017C (SPGP0AE00780)	XP_018223392.1 (SPGP0AA00820)
YCR019W (SPGP0AE00810)	XP_018223393.1 (SPGP0AA00840)
YCR020C (SPGP0AE00820)	XP_018223394.1 (SPGP0AA00850)
YCR023C (SPGP0AE00860)	XP_018223398.1 (SPGP0AA00890)
YCR024C-A (SPGP0AE00880)	XP_018223400.1 (SPGP0AA00910)
YCR028C (SPGP0AE00910)	XP_018223403.1 (SPGP0AA00940)
YCR030C (SPGP0AE00930)	XP_018223404.1 (SPGP0AA00960)
YCR033W (SPGP0AE00960)	XP_018223407.1 (SPGP0AA00990)
YCR034W (SPGP0AE00970)	XP_018223408.1 (SPGP0AA01000)
YCR035C (SPGP0AE00980)	XP_018223409.1 (SPGP0AA01010)
YJL198W (SPGP0G03210)	XP_018221146.1 (SPGP0R00230)
YCR098C (SPGP0DW00100)	XP_018219569.1 (SPGP0Z03170)
YCR102C (SPGP0DW00120)	XP_018219747.1 (SPGP0Z01380)
YDL002C (SPGP0C02250)	XP_018223064.1 (SPGP0W02750)
YDL005C (SPGP0C02220)	XP_018223061.1 (SPGP0W02780)
YDL006W (SPGP0C02210)	XP_018223060.1 (SPGP0W02790)
YDL007W (SPGP0C02200)	XP_018223059.1 (SPGP0W02800)
YDL010W (SPGP0C02170)	XP_018223056.1 (SPGP0W02840)
YDL014W (SPGP0C02140)	XP_018223054.1 (SPGP0CW00100)
YDL019C (SPGP0C02100)	XP_018223049.1 (SPGP0W02910)
YDL022W (SPGP0C02070)	XP_018223046.1 (SPGP0W02940)
YDL028C (SPGP0C02030)	XP_018223042.1 (SPGP0W02980)
YDL031W (SPGP0C02000)	XP_018223040.1 (SPGP0W03010)
YDL036C (SPGP0C01970)	XP_018223038.1 (SPGP0W03040)
YDL040C (SPGP0C01950)	XP_018223037.1 (SPGP0W03060)
YDL042C (SPGP0C01940)	XP_018223036.1 (SPGP0W03070)
YDL044C (SPGP0C01920)	XP_018223034.1 (SPGP0W03090)
YDL045C (SPGP0C01910)	XP_018223033.1 (SPGP0W03100)
YDL047W (SPGP0C01880)	XP_018223030.1 (SPGP0W03130)
YDL048C (SPGP0C01870)	XP_018223029.1 (SPGP0W03140)
YDL049C (SPGP0C01860)	XP_018223028.1 (SPGP0W03150)
YDL051W (SPGP0C01850)	XP_018223027.1 (SPGP0W03160)
YDL055C (SPGP0C01810)	XP_018223023.1 (SPGP0W03200)
YDL056W (SPGP0C01800)	XP_018223022.1 (SPGP0W03210)
YDL058W (SPGP0C01780)	XP_018223020.1 (SPGP0W03230)
YDL061C (SPGP0C01750)	XP_018223017.1 (SPGP0W03260)
YDL063C (SPGP0C01740)	XP_018223016.1 (SPGP0W03270)
YDL066W (SPGP0C01710)	XP_018223014.1 (SPGP0W03300)
YDL067C (SPGP0C01700)	XP_018223013.1 (SPGP0W03310)
YDL070W (SPGP0C01680)	XP_018223011.1 (SPGP0W03330)
YDL073W (SPGP0C01660)	XP_018223009.1 (SPGP0W03350)
YDL074C (SPGP0C01650)	XP_018223008.1 (SPGP0W03360)
YDL076C (SPGP0C01630)	XP_018223006.1 (SPGP0W03380)
YDL077C (SPGP0C01620)	XP_018223005.1 (SPGP0W03390)
YDL078C (SPGP0C01610)	XP_018223004.1 (SPGP0W03400)
YDL080C (SPGP0C01590)	XP_018223003.1 (SPGP0W03430)
YDL081C (SPGP0C01580)	XP_018223002.1 (SPGP0W03440)
YMR142C (SPGP0DB01530)	XP_018223001.1 (SPGP0W03450)
YDL084W (SPGP0C01550)	XP_018223000.1 (SPGP0W03470)
YDL085W (SPGP0C01540)	XP_018222999.1 (SPGP0W03480)
YDL087C (SPGP0C01510)	XP_018222996.1 (SPGP0W03510)
YDL091C (SPGP0C01470)	XP_018222993.1 (SPGP0W03550)
YDL093W (SPGP0C01450)	XP_018222991.1 (SPGP0W03570)
YDL095W (SPGP0C01440)	XP_018222990.1 (SPGP0W03580)
YDL097C (SPGP0C01430)	XP_018222989.1 (SPGP0W03590)
YDL100C (SPGP0C01400)	XP_018222986.1 (SPGP0W03620)
YDL103C (SPGP0C01370)	XP_018222983.1 (SPGP0W03650)
YDL105W (SPGP0C01350)	XP_018222981.1 (SPGP0W03670)
YDL106C (SPGP0C01340)	XP_018222980.1 (SPGP0W03680)
YDL108W (SPGP0C01320)	XP_018222978.1 (SPGP0W03700)
YDL110C (SPGP0C01300)	XP_018222976.1 (SPGP0W03720)
YDL111C (SPGP0C01290)	XP_018222975.1 (SPGP0W03730)
YDL114W (SPGP0C01260)	XP_018222972.1 (SPGP0W03760)
YDL115C (SPGP0C01250)	XP_018222971.1 (SPGP0W03770)
YDL116W (SPGP0C01240)	XP_018222970.1 (SPGP0W03780)
YDL119C (SPGP0C01220)	XP_018222968.1 (SPGP0W03800)
YDL122W (SPGP0C01190)	XP_018222965.1 (SPGP0W03830)
YDL126C (SPGP0C01150)	XP_018222962.1 (SPGP0W03860)
YDL128W (SPGP0C01130)	XP_018222960.1 (SPGP0W03880)
YDL182W (SPGP0C00650)	XP_018222913.1 (SPGP0W04360)
YDL132W (SPGP0C01090)	XP_018222956.1 (SPGP0W03930)
YDL133W (SPGP0C01080)	XP_018222955.1 (SPGP0W03940)
YDL134C (SPGP0C01070)	XP_018222954.1 (SPGP0W03950)
YDL135C (SPGP0C01060)	XP_018222953.1 (SPGP0W03960)
YDL192W (SPGP0C00570)	XP_018222905.1 (SPGP0W04430)
YDL140C (SPGP0C01020)	XP_018222950.1 (SPGP0W04000)
YDL141W (SPGP0C01010)	XP_018222949.1 (SPGP0W04010)
YDL143W (SPGP0C00990)	XP_018222947.1 (SPGP0W04030)
YDL145C (SPGP0C00970)	XP_018222945.1 (SPGP0W04050)
YDL146W (SPGP0C00960)	XP_018222944.1 (SPGP0W04060)
YDL147W (SPGP0C00950)	XP_018222943.1 (SPGP0W04070)
YDL149W (SPGP0C00930)	XP_018222941.1 (SPGP0W04090)
YDL150W (SPGP0C00920)	XP_018222940.1 (SPGP0W04100)
YDL155W (SPGP0C00890)	XP_018222937.1 (SPGP0W04130)
YDL157C (SPGP0C00870)	XP_018222935.1 (SPGP0W04150)
YDL159W (SPGP0C00860)	XP_018222934.1 (SPGP0W04160)
YDL160C (SPGP0C00850)	XP_018222933.1 (SPGP0W04170)
YDL164C (SPGP0C00820)	XP_018222930.1 (SPGP0W04200)
YDL165W (SPGP0C00810)	XP_018222929.1 (SPGP0W04210)
YDL166C (SPGP0C00800)	XP_018222928.1 (SPGP0W04220)
YDL167C (SPGP0C00790)	XP_018222927.1 (SPGP0W04230)
YDL168W (SPGP0C00780)	XP_018222926.1 (SPGP0W04240)
YDL171C (SPGP0C00750)	XP_018222923.1 (SPGP0W04270)
YDL176W (SPGP0C00710)	XP_018222919.1 (SPGP0W04310)
YDL178W (SPGP0C00690)	XP_018222917.1 (SPGP0W04330)
YDL179W (SPGP0C00680)	XP_018222916.1 (SPGP0W04340)
YDL183C (SPGP0C00640)	XP_018222912.1 (SPGP0W04370)
YDL185W (SPGP0C00630)	XP_018222911.1 (SPGP0W04380)
YDL189W (SPGP0C00600)	XP_018222908.1 (SPGP0W04410)
YDL190C (SPGP0C00590)	XP_018222907.1 (SPGP0W04420)
YDL194W (SPGP0C00550)	XP_018222903.1 (SPGP0W04450)
YDL195W (SPGP0C00540)	XP_018222902.1 (SPGP0W04460)
YDL198C (SPGP0C00520)	XP_018222900.1 (SPGP0W04480)
YDL199C (SPGP0C00510)	XP_018222899.1 (SPGP0W04490)
YDL201W (SPGP0C00490)	XP_018222897.1 (SPGP0W04510)
YDL203C (SPGP0C00470)	XP_018222895.1 (SPGP0W04530)
YDL205C (SPGP0C00450)	XP_018222893.1 (SPGP0W04550)
YDL207W (SPGP0C00430)	XP_018222891.1 (SPGP0W04570)
YDL208W (SPGP0C00420)	XP_018222890.1 (SPGP0W04580)
YDL210W (SPGP0C00400)	XP_018222888.1 (SPGP0W04600)
YDL212W (SPGP0C00380)	XP_018222886.1 (SPGP0W04620)
YDL215C (SPGP0C00350)	XP_018222883.1 (SPGP0W04650)
YDL224C (SPGP0C00270)	XP_018222875.1 (SPGP0W04730)
YDL225W (SPGP0C00260)	XP_018222874.1 (SPGP0W04740)
YDL226C (SPGP0C00250)	XP_018222873.1 (SPGP0W04750)
YDL227C (SPGP0C00240)	XP_018222872.1 (SPGP0W04760)
YDL229W (SPGP0C00230)	XP_018219681.1 (SPGP0Z02040)
YDL231C (SPGP0C00210)	XP_018222869.1 (SPGP0W04790)
YDL233W (SPGP0C00190)	XP_018222867.1 (SPGP0W04810)
YDL240W (SPGP0C00120)	XP_018222860.1 (SPGP0W04880)
YFL058W (SPGP0DZ02350)	XP_018218753.1 (SPGP0DN00130)
YDR001C (SPGP0C02270)	XP_018223066.1 (SPGP0W02730)
YDR002W (SPGP0C02280)	XP_018223067.1 (SPGP0W02720)
YDR006C (SPGP0C02320)	XP_018223071.1 (SPGP0W02680)
YDR007W (SPGP0C02330)	XP_018223072.1 (SPGP0W02670)
YDR017C (SPGP0C02410)	XP_018223592.1 (SPGP0DN01450)
YDR018C (SPGP0C02420)	XP_018223593.1 (SPGP0DN01460)
YDR021W (SPGP0C02450)	XP_018223596.1 (SPGP0DN01490)
YDR022C (SPGP0C02460)	XP_018223597.1 (SPGP0DN01500)
YDR023W (SPGP0C02470)	XP_018223598.1 (SPGP0DN01510)
YDR025W (SPGP0C02490)	XP_018223599.1 (SPGP0DN01520)
YDR026C (SPGP0C02500)	XP_018223600.1 (SPGP0DN01530)
YDR027C (SPGP0C02510)	XP_018223601.1 (SPGP0DN01540)
YDR028C (SPGP0C02520)	XP_018223602.1 (SPGP0DN01550)
YDR031W (SPGP0C02540)	XP_018223604.1 (SPGP0DN01570)
YDR032C (SPGP0C02550)	XP_018223605.1 (SPGP0DN01580)
YDR033W (SPGP0C02560)	XP_018223606.1 (SPGP0DN01590)
YDR035W (SPGP0C02580)	XP_018223608.1 (SPGP0DN01620)
YDR036C (SPGP0C02590)	XP_018223609.1 (SPGP0DN01630)
YDR037W (SPGP0C02600)	XP_018223102.1 (SPGP0W02350)
YDR041W (SPGP0C02620)	XP_018223612.1 (SPGP0DN01660)
YDR044W (SPGP0C02650)	XP_018223615.1 (SPGP0DN01690)
YDR047W (SPGP0C02680)	XP_018223618.1 (SPGP0DN01720)
YDR050C (SPGP0C02700)	XP_018223620.1 (SPGP0DN01740)
YDR051C (SPGP0C02710)	XP_018223621.1 (SPGP0DN01750)
YDR054C (SPGP0C02730)	XP_018223623.1 (SPGP0DN01770)
YDR055W (SPGP0C02740)	XP_018223624.1 (SPGP0DN01780)
YDR057W (SPGP0C02760)	XP_018223626.1 (SPGP0DN01800)
YDR058C (SPGP0C02770)	XP_018223627.1 (SPGP0DN01810)
YDR060W (SPGP0C02790)	XP_018223629.1 (SPGP0DN01820)
YDR061W (SPGP0C02800)	XP_018223630.1 (SPGP0DN01830)
YDR062W (SPGP0C02810)	XP_018223631.1 (SPGP0DN01840)
YDR063W (SPGP0C02820)	XP_018223632.1 (SPGP0DN01850)
YDR064W (SPGP0C02830)	XP_018223633.1 (SPGP0DN01860)
YDR067C (SPGP0C02860)	XP_018223636.1 (SPGP0DN01890)
YDR069C (SPGP0C02880)	XP_018223638.1 (SPGP0DN01910)
YDR072C (SPGP0C02910)	XP_018223641.1 (SPGP0DN01940)
YDR074W (SPGP0C02930)	XP_018223643.1 (SPGP0DN01960)
YDR075W (SPGP0C02940)	XP_018223644.1 (SPGP0DN01970)
YDR076W (SPGP0C02950)	XP_018223645.1 (SPGP0DN01980)
YDR077W (SPGP0C02960)	XP_018223646.1 (SPGP0DN01990)
YDR079W (SPGP0C02980)	XP_018223648.1 (SPGP0DN02010)
YDR080W (SPGP0C03000)	XP_018223650.1 (SPGP0DN02030)
YDR082W (SPGP0C03020)	XP_018223652.1 (SPGP0DN02050)
YDR083W (SPGP0C03030)	XP_018223653.1 (SPGP0DN02060)
YDR088C (SPGP0C03080)	XP_018223658.1 (SPGP0DN02110)
YDR089W (SPGP0C03090)	XP_018223659.1 (SPGP0DN02120)
YDR091C (SPGP0C03110)	XP_018223661.1 (SPGP0DN02140)
YDR093W (SPGP0C03130)	XP_018223662.1 (SPGP0DN02160)
YDR096W (SPGP0C03140)	XP_018223663.1 (SPGP0DN02170)
YDR097C (SPGP0C03150)	XP_018223664.1 (SPGP0DN02180)
YDR099W (SPGP0C03170)	XP_018223666.1 (SPGP0DN02200)
YDR101C (SPGP0C03190)	XP_018223668.1 (SPGP0DN02220)
YDR105C (SPGP0C03220)	XP_018223671.1 (SPGP0DN02250)
YDR107C (SPGP0C03240)	XP_018223673.1 (SPGP0DN02270)
YDR108W (SPGP0C03250)	XP_018223674.1 (SPGP0DN02280)
YDR110W (SPGP0C03270)	XP_018223675.1 (SPGP0DN02300)
YDR119W (SPGP0C03340)	XP_018223682.1 (SPGP0DN02370)
YDR122W (SPGP0C03380)	XP_018223686.1 (SPGP0DN02410)
YDR123C (SPGP0C03390)	XP_018223687.1 (SPGP0DN02420)
YDR125C (SPGP0C03410)	XP_018223689.1 (SPGP0DN02440)
YDR126W (SPGP0C03420)	XP_018223690.1 (SPGP0DN02450)
YDR127W (SPGP0C03430)	XP_018223691.1 (SPGP0DN02460)
YDR129C (SPGP0C03450)	XP_018223693.1 (SPGP0DN02480)
YDR135C (SPGP0C03500)	XP_018223698.1 (SPGP0DN02530)
YDR141C (SPGP0C03550)	XP_018223703.1 (SPGP0DN02580)
YDR142C (SPGP0C03560)	XP_018223704.1 (SPGP0DN02590)
YDR143C (SPGP0C03570)	XP_018223705.1 (SPGP0DN02600)
YDR145W (SPGP0C03590)	XP_018223707.1 (SPGP0DN02620)
YDR148C (SPGP0C03620)	XP_018223710.1 (SPGP0DN02650)
YDR151C (SPGP0C03640)	XP_018223711.1 (SPGP0DN02670)
YDR153C (SPGP0C03660)	XP_018223713.1 (SPGP0DN02690)
YDR155C (SPGP0C03670)	XP_018223714.1 (SPGP0DN02700)
YDR158W (SPGP0C03690)	XP_018223716.1 (SPGP0DN02720)
YDR162C (SPGP0C03730)	XP_018223720.1 (SPGP0DN02760)
YDR163W (SPGP0C03740)	XP_018223721.1 (SPGP0DN02770)
YDR165W (SPGP0C03760)	XP_018223723.1 (SPGP0DN02790)
YDR166C (SPGP0C03770)	XP_018223724.1 (SPGP0DN02800)
YDR168W (SPGP0C03790)	XP_018223726.1 (SPGP0DN02820)
YDR169C (SPGP0C03800)	XP_018223727.1 (SPGP0DN02830)
YDR170C (SPGP0C03810)	XP_018223729.1 (SPGP0DN02840)
YDR172W (SPGP0C03840)	XP_018223731.1 (SPGP0DN02860)
YDR173C (SPGP0C03850)	XP_018223732.1 (SPGP0DN02870)
YDR174W (SPGP0C03860)	XP_018223733.1 (SPGP0DN02880)
YDR175C (SPGP0C03870)	XP_018223734.1 (SPGP0DN02890)
YDR176W (SPGP0C03880)	XP_018223735.1 (SPGP0DN02900)
YDR180W (SPGP0C03930)	XP_018223740.1 (SPGP0DN02950)
YDR185C (SPGP0C03980)	XP_018223745.1 (SPGP0DN03000)
YDR186C (SPGP0C03990)	XP_018223746.1 (SPGP0DN03010)
YDR188W (SPGP0C04000)	XP_018223747.1 (SPGP0DN03020)
YDR189W (SPGP0C04010)	XP_018223748.1 (SPGP0DN03030)
YDR190C (SPGP0C04020)	XP_018223749.1 (SPGP0DN03040)
YDR195W (SPGP0C04060)	XP_018223752.1 (SPGP0DN03080)
YDR198C (SPGP0C04090)	XP_018223755.1 (SPGP0DN03110)
YDR201W (SPGP0C04110)	XP_018223757.1 (SPGP0DN03130)
YDR202C (SPGP0C04120)	XP_018223758.1 (SPGP0DN03140)
YDR204W (SPGP0C04130)	XP_018223759.1 (SPGP0DN03150)
YDR206W (SPGP0C04150)	XP_018223761.1 (SPGP0DN03170)
YDR208W (SPGP0C04170)	XP_018223763.1 (SPGP0DN03190)
YDR212W (SPGP0C04190)	XP_018223765.1 (SPGP0DN03210)
YDR213W (SPGP0C04200)	XP_018223766.1 (SPGP0DN03220)
YDR216W (SPGP0C04220)	XP_018223768.1 (SPGP0DN03240)
YDR221W (SPGP0C04260)	XP_018223771.1 (SPGP0DN03280)
YDR224C (SPGP0C04290)	XP_018223774.1 (SPGP0DN03310)
YDR225W (SPGP0C04300)	XP_018223775.1 (SPGP0DN03320)
YDR226W (SPGP0C04310)	XP_018223776.1 (SPGP0DN03330)
YDR228C (SPGP0C04330)	XP_018223778.1 (SPGP0DN03350)
YDR229W (SPGP0C04340)	XP_018223779.1 (SPGP0DN03360)
YDR231C (SPGP0C04350)	XP_018223780.1 (SPGP0DN03370)
YDR232W (SPGP0C04360)	XP_018223781.1 (SPGP0DN03380)
YDR233C (SPGP0C04370)	XP_018223782.1 (SPGP0DN03390)
YDR235W (SPGP0C04390)	XP_018223785.1 (SPGP0DN03420)
YDR236C (SPGP0C04400)	XP_018223786.1 (SPGP0DN03430)
YDR238C (SPGP0C04420)	XP_018223788.1 (SPGP0DN03450)
YDR240C (SPGP0C04440)	XP_018223790.1 (SPGP0DN03470)
YDR244W (SPGP0C04470)	XP_018223792.1 (SPGP0DN03500)
YDR245W (SPGP0C04480)	XP_018223793.1 (SPGP0DN03510)
YDR248C (SPGP0C04510)	XP_018223796.1 (SPGP0DN03540)
YDR256C (SPGP0C04580)	XP_018223803.1 (SPGP0DN03610)
YDR258C (SPGP0C04600)	XP_018223805.1 (SPGP0DN03630)
YDR262W (SPGP0C04640)	XP_018223809.1 (SPGP0DN03670)
YDR263C (SPGP0C04650)	XP_018223810.1 (SPGP0DN03680)
YDR265W (SPGP0C04670)	XP_018223812.1 (SPGP0DN03700)
YDR266C (SPGP0C04680)	XP_018223813.1 (SPGP0DN03710)
YDR267C (SPGP0C04690)	XP_018223814.1 (SPGP0DN03720)
YDR268W (SPGP0C04700)	XP_018223815.1 (SPGP0DN03730)
YDR270W (SPGP0C04710)	XP_018223816.1 (SPGP0DN03740)
YDR276C (SPGP0C04750)	XP_018223820.1 (SPGP0DN03780)
YDR277C (SPGP0C04760)	XP_018223821.1 (SPGP0DN03790)
YDR280W (SPGP0C04780)	XP_018223823.1 (SPGP0DN03810)
YDR283C (SPGP0C04810)	XP_018223826.1 (SPGP0DN03840)
YDR285W (SPGP0C04830)	XP_018223828.1 (SPGP0DN03860)
YDR287W (SPGP0C04850)	XP_018223830.1 (SPGP0DN03880)
YDR291W (SPGP0C04880)	XP_018223833.1 (SPGP0DN03910)
YDR293C (SPGP0C04900)	XP_018223835.1 (SPGP0DN03930)
YDR294C (SPGP0C04910)	XP_018223836.1 (SPGP0DN03940)
YDR297W (SPGP0C04940)	XP_018223839.1 (SPGP0DN03970)
YDR298C (SPGP0C04950)	XP_018223840.1 (SPGP0DN03980)
YDR299W (SPGP0C04960)	XP_018223841.1 (SPGP0DN03990)
YDR300C (SPGP0C04970)	XP_018223842.1 (SPGP0DN04000)
YDR301W (SPGP0C04980)	XP_018223843.1 (SPGP0DN04010)
YDR303C (SPGP0C05000)	XP_018223845.1 (SPGP0DN04030)
YDR310C (SPGP0C05070)	XP_018223852.1 (SPGP0DN04100)
YDR312W (SPGP0C05090)	XP_018221847.1 (SPGP0P01100)
YDR316W (SPGP0C05130)	XP_018223858.1 (SPGP0DN04160)
YDR321W (SPGP0C05190)	XP_018223864.1 (SPGP0DN04220)
YDR322W (SPGP0C05200)	XP_018223865.1 (SPGP0DN04230)
YDR324C (SPGP0C05230)	XP_018223868.1 (SPGP0DN04260)
YHR094C (SPGP0V01450)	XP_018221877.1 (SPGP0P00790)
YHR010W (SPGP0V00630)	XP_018223993.1 (SPGP0Y01240)
YEL002C (SPGP0I00780)	XP_018222662.1 (SPGP0E00720)
YEL006W (SPGP0I00740)	XP_018222658.1 (SPGP0E00680)
YEL007W (SPGP0I00730)	XP_018222657.1 (SPGP0E00670)
YEL009C (SPGP0I00720)	XP_018222655.1 (SPGP0E00650)
YEL011W (SPGP0I00710)	XP_018222642.1 (SPGP0E00520)
YEL012W (SPGP0I00700)	XP_018222643.1 (SPGP0E00530)
YEL013W (SPGP0I00690)	XP_018222644.1 (SPGP0E00540)
YEL015W (SPGP0I00680)	XP_018222645.1 (SPGP0E00550)
YEL016C (SPGP0I00670)	XP_018222646.1 (SPGP0E00560)
YEL020W-A (SPGP0I00610)	XP_018222652.1 (SPGP0E00620)
YEL021W (SPGP0I00600)	XP_018222653.1 (SPGP0E00630)
YEL022W (SPGP0I00590)	XP_018222641.1 (SPGP0E00510)
YEL023C (SPGP0I00580)	XP_018222640.1 (SPGP0E00500)
YEL024W (SPGP0I00570)	XP_018222639.1 (SPGP0E00490)
YEL026W (SPGP0I00550)	XP_018222637.1 (SPGP0E00470)
YEL027W (SPGP0I00540)	XP_018222636.1 (SPGP0E00460)
YEL030W (SPGP0I00510)	XP_018222634.1 (SPGP0E00440)
YEL031W (SPGP0I00500)	XP_018222633.1 (SPGP0E00430)
YEL032W (SPGP0I00490)	XP_018222632.1 (SPGP0E00420)
YEL034W (SPGP0I00480)	XP_018222631.1 (SPGP0E00410)
YEL036C (SPGP0I00460)	XP_018222630.1 (SPGP0E00400)
YEL037C (SPGP0I00450)	XP_018222629.1 (SPGP0E00390)
YEL039C (SPGP0I00430)	XP_018222627.1 (SPGP0E00370)
YEL043W (SPGP0I00390)	XP_018222623.1 (SPGP0E00330)
YEL046C (SPGP0I00360)	XP_018222621.1 (SPGP0E00310)
YEL051W (SPGP0I00310)	XP_018222616.1 (SPGP0E00260)
YEL052W (SPGP0I00300)	XP_018222615.1 (SPGP0E00250)
YEL053C (SPGP0I00290)	XP_018222614.1 (SPGP0E00240)
YEL054C (SPGP0I00280)	XP_018222613.1 (SPGP0E00230)
YEL056W (SPGP0I00260)	XP_018222611.1 (SPGP0E00210)
YEL058W (SPGP0I00240)	XP_018222609.1 (SPGP0E00190)
YEL060C (SPGP0I00220)	XP_018222607.1 (SPGP0E00170)
YEL061C (SPGP0I00210)	XP_018222606.1 (SPGP0E00160)
YEL064C (SPGP0I00180)	XP_018222603.1 (SPGP0E00130)
YEL071W (SPGP0I00120)	XP_018218750.1 (SPGP0DZ02380)
YER003C (SPGP0I00820)	XP_018222665.1 (SPGP0E00760)
YER005W (SPGP0I00840)	XP_018222667.1 (SPGP0E00780)
YER007C-A (SPGP0I00870)	XP_018222669.1 (SPGP0E00810)
YER008C (SPGP0I00880)	XP_018222671.1 (SPGP0E00830)
YER011W (SPGP0I00910)	XP_018222674.1 (SPGP0E00860)
YER013W (SPGP0I00930)	XP_018222676.1 (SPGP0E00880)
YER014W (SPGP0I00940)	XP_018222677.1 (SPGP0E00890)
YER017C (SPGP0I00980)	XP_018222681.1 (SPGP0E00920)
YER018C (SPGP0I00990)	XP_018222682.1 (SPGP0E00930)
YER019W (SPGP0I01000)	XP_018222683.1 (SPGP0E00940)
YER020W (SPGP0I01010)	XP_018222685.1 (SPGP0E00950)
YER021W (SPGP0I01020)	XP_018222686.1 (SPGP0E00960)
YER024W (SPGP0I01050)	XP_018222689.1 (SPGP0E00990)
YER025W (SPGP0I01060)	XP_018222690.1 (SPGP0E01000)
YER027C (SPGP0I01080)	XP_018222692.1 (SPGP0E01020)
YER031C (SPGP0I01120)	XP_018222696.1 (SPGP0E01060)
YER036C (SPGP0I01170)	XP_018222701.1 (SPGP0E01110)
YER037W (SPGP0I01180)	XP_018222702.1 (SPGP0E01120)
YER039C (SPGP0I01200)	XP_018222704.1 (SPGP0E01140)
YER040W (SPGP0I01210)	XP_018222705.1 (SPGP0E01150)
YER042W (SPGP0I01230)	XP_018222707.1 (SPGP0E01170)
YER043C (SPGP0I01240)	XP_018222708.1 (SPGP0E01180)
YER044C (SPGP0I01250)	XP_018222709.1 (SPGP0E01190)
YER048C (SPGP0I01300)	XP_018222714.1 (SPGP0E01240)
YER049W (SPGP0I01320)	XP_018222716.1 (SPGP0E01260)
YER052C (SPGP0I01350)	XP_018222719.1 (SPGP0E01290)
YER053C-A (SPGP0I01370)	XP_018222721.1 (SPGP0E01310)
YER056C (SPGP0I01400)	XP_018222724.1 (SPGP0E01340)
YER059W (SPGP0I01440)	XP_018222727.1 (SPGP0E01380)
YER061C (SPGP0I01460)	XP_018222730.1 (SPGP0E01410)
YER064C (SPGP0I01490)	XP_018222733.1 (SPGP0E01440)
YER065C (SPGP0I01500)	XP_018222734.1 (SPGP0E01450)
YER069W (SPGP0I01540)	XP_018222737.1 (SPGP0E01490)
YER070W (SPGP0I01550)	XP_018222738.1 (SPGP0E01500)
YER071C (SPGP0I01560)	XP_018222739.1 (SPGP0E01510)
YER072W (SPGP0I01570)	XP_018222740.1 (SPGP0E01520)
YER073W (SPGP0I01580)	XP_018222741.1 (SPGP0E01530)
YER074W (SPGP0I01590)	XP_018222742.1 (SPGP0E01540)
YER075C (SPGP0I01610)	XP_018222744.1 (SPGP0E01560)
YER077C (SPGP0I01630)	XP_018222745.1 (SPGP0E01570)
YER078C (SPGP0I01640)	XP_018222746.1 (SPGP0E01580)
YER079W (SPGP0I01650)	XP_018222747.1 (SPGP0E01590)
YER080W (SPGP0I01660)	XP_018222748.1 (SPGP0E01600)
YER081W (SPGP0I01670)	XP_018222749.1 (SPGP0E01610)
YER082C (SPGP0I01680)	XP_018222750.1 (SPGP0E01620)
YER083C (SPGP0I01690)	XP_018222751.1 (SPGP0E01630)
YER086W (SPGP0I01710)	XP_018222753.1 (SPGP0E01650)
YER087W (SPGP0I01720)	XP_018222754.1 (SPGP0E01660)
YER090W (SPGP0I01760)	XP_018222759.1 (SPGP0E01700)
YER093C (SPGP0I01790)	XP_018222762.1 (SPGP0E01730)
YER094C (SPGP0I01810)	XP_018222763.1 (SPGP0E01750)
YER095W (SPGP0I01820)	XP_018222764.1 (SPGP0E01760)
YER098W (SPGP0I01840)	XP_018222766.1 (SPGP0E01780)
YER103W (SPGP0I01890)	XP_018222771.1 (SPGP0E01830)
YER105C (SPGP0I01910)	XP_018222773.1 (SPGP0E01850)
YER107C (SPGP0I01930)	XP_018222775.1 (SPGP0E01870)
YER109C (SPGP0I01940)	XP_018222776.1 (SPGP0E01880)
YER110C (SPGP0I01950)	XP_018222777.1 (SPGP0E01890)
YER111C (SPGP0I01960)	XP_018222778.1 (SPGP0E01900)
YER114C (SPGP0I01990)	XP_018222781.1 (SPGP0E01930)
YER118C (SPGP0I02030)	XP_018222785.1 (SPGP0E01970)
YER120W (SPGP0I02050)	XP_018222787.1 (SPGP0E01990)
YER122C (SPGP0I02060)	XP_018222788.1 (SPGP0E02000)
YER123W (SPGP0I02070)	XP_018222789.1 (SPGP0E02010)
YER125W (SPGP0I02090)	XP_018222791.1 (SPGP0E02030)
YER126C (SPGP0I02100)	XP_018222792.1 (SPGP0E02040)
YER127W (SPGP0I02110)	XP_018222793.1 (SPGP0E02050)
YER129W (SPGP0I02130)	XP_018222795.1 (SPGP0E02070)
YER131W (SPGP0I02150)	XP_018222797.1 (SPGP0E02090)
YER132C (SPGP0I02160)	XP_018222798.1 (SPGP0E02100)
YER136W (SPGP0I02180)	XP_018222801.1 (SPGP0E02130)
YER139C (SPGP0I02200)	XP_018222805.1 (SPGP0E02170)
YER141W (SPGP0I02220)	XP_018222807.1 (SPGP0E02190)
YER142C (SPGP0I02230)	XP_018222808.1 (SPGP0E02200)
YER147C (SPGP0I02280)	XP_018222813.1 (SPGP0E02250)
YER148W (SPGP0I02290)	XP_018222814.1 (SPGP0E02260)
YER151C (SPGP0I02320)	XP_018222817.1 (SPGP0E02290)
YER152C (SPGP0I02330)	XP_018222818.1 (SPGP0E02300)
YER154W (SPGP0I02350)	XP_018222820.1 (SPGP0E02320)
YER155C (SPGP0I02360)	XP_018222821.1 (SPGP0E02330)
YER158C (SPGP0I02390)	XP_018222824.1 (SPGP0E02360)
YER164W (SPGP0I02440)	XP_018222828.1 (SPGP0E02410)
YER165W (SPGP0I02450)	XP_018222829.1 (SPGP0E02420)
YER166W (SPGP0I02460)	XP_018222830.1 (SPGP0E02430)
YER167W (SPGP0I02470)	XP_018222831.1 (SPGP0E02440)
YER169W (SPGP0I02490)	XP_018222833.1 (SPGP0E02460)
YER171W (SPGP0I02510)	XP_018222835.1 (SPGP0E02480)
YER172C (SPGP0I02520)	XP_018222836.1 (SPGP0E02490)
YER173W (SPGP0I02530)	XP_018222837.1 (SPGP0E02500)
YER175C (SPGP0I02550)	XP_018222838.1 (SPGP0E02520)
YER177W (SPGP0I02570)	XP_018222840.1 (SPGP0E02540)
YER178W (SPGP0I02580)	XP_018222841.1 (SPGP0E02550)
YER183C (SPGP0I02630)	XP_018222846.1 (SPGP0E02600)
YIL018W (SPGP0DD01480)	XP_018221589.1 (SPGP0B01460)
YGL001C (SPGP0F02670)	XP_018222223.1 (SPGP0Q02780)
YGL003C (SPGP0F02690)	XP_018222221.1 (SPGP0Q02800)
YGL005C (SPGP0F02710)	XP_018222219.1 (SPGP0Q02820)
YGL006W (SPGP0F02720)	XP_018222218.1 (SPGP0Q02830)
YGL008C (SPGP0F02730)	XP_018222216.1 (SPGP0Q02850)
YGL009C (SPGP0F02740)	XP_018222215.1 (SPGP0Q02860)
YGL013C (SPGP0F02780)	XP_018222211.1 (SPGP0Q02900)
YGL014W (SPGP0F02790)	XP_018222210.1 (SPGP0Q02910)
YGL016W (SPGP0F02810)	XP_018222208.1 (SPGP0Q02930)
YGL022W (SPGP0F02870)	XP_018222202.1 (SPGP0Q02990)
YGL023C (SPGP0F02880)	XP_018222201.1 (SPGP0Q03000)
YGL025C (SPGP0F02890)	XP_018222200.1 (SPGP0Q03010)
YGL026C (SPGP0F02900)	XP_018222199.1 (SPGP0Q03020)
YGL027C (SPGP0F02910)	XP_018222198.1 (SPGP0Q03030)
YGL028C (SPGP0F02920)	XP_018222197.1 (SPGP0Q03040)
YGL030W (SPGP0F02940)	XP_018222195.1 (SPGP0Q03060)
YGL031C (SPGP0F02950)	XP_018222194.1 (SPGP0Q03070)
YGL036W (SPGP0F02990)	XP_018222190.1 (SPGP0Q03120)
YGL038C (SPGP0F03010)	XP_018222188.1 (SPGP0Q03140)
YGL040C (SPGP0F03030)	XP_018222186.1 (SPGP0Q03160)
YGL043W (SPGP0F03050)	XP_018222184.1 (SPGP0Q03180)
YGL044C (SPGP0F03060)	XP_018222183.1 (SPGP0Q03190)
YGL048C (SPGP0F03090)	XP_018222180.1 (SPGP0Q03220)
YGL049C (SPGP0F03100)	XP_018222179.1 (SPGP0Q03230)
YGL055W (SPGP0F03140)	XP_018222176.1 (SPGP0Q03260)
YGL056C (SPGP0F03150)	XP_018222175.1 (SPGP0Q03270)
YGL058W (SPGP0F03170)	XP_018222173.1 (SPGP0Q03290)
YGL062W (SPGP0F03210)	XP_018222170.1 (SPGP0Q03330)
YGL065C (SPGP0F03240)	XP_018222167.1 (SPGP0Q03360)
YGL066W (SPGP0F03250)	XP_018222166.1 (SPGP0Q03370)
YGL070C (SPGP0F03280)	XP_018222163.1 (SPGP0Q03400)
YGL071W (SPGP0F03290)	XP_018222162.1 (SPGP0Q03410)
YGL073W (SPGP0F03300)	XP_018222161.1 (SPGP0Q03420)
YGL077C (SPGP0F03330)	XP_018222159.1 (SPGP0Q03450)
YGL078C (SPGP0F03340)	XP_018222158.1 (SPGP0Q03460)
YGL079W (SPGP0F03350)	XP_018222157.1 (SPGP0Q03470)
YGL084C (SPGP0F03400)	XP_018222152.1 (SPGP0Q03520)
YGL093W (SPGP0F03480)	XP_018222145.1 (SPGP0Q03600)
YGL094C (SPGP0F03490)	XP_018222144.1 (SPGP0Q03610)
YGL097W (SPGP0F03520)	XP_018222141.1 (SPGP0Q03640)
YGL098W (SPGP0F03530)	XP_018222139.1 (SPGP0Q03660)
YGL099W (SPGP0F03540)	XP_018222138.1 (SPGP0Q03670)
YGL100W (SPGP0F03550)	XP_018222137.1 (SPGP0Q03680)
YGL103W (SPGP0F03570)	XP_018222135.1 (SPGP0Q03700)
YGL104C (SPGP0F03580)	XP_018222134.1 (SPGP0Q03710)
YGL105W (SPGP0F03590)	XP_018222133.1 (SPGP0Q03720)
YGL107C (SPGP0F03610)	XP_018222131.1 (SPGP0Q03740)
YGL112C (SPGP0F03650)	XP_018222127.1 (SPGP0Q03780)
YGL114W (SPGP0F03670)	XP_018222125.1 (SPGP0Q03800)
YGL115W (SPGP0F03680)	XP_018222124.1 (SPGP0Q03810)
YGL116W (SPGP0F03690)	XP_018222123.1 (SPGP0Q03820)
YGL120C (SPGP0F03720)	XP_018222120.1 (SPGP0Q03850)
YGL122C (SPGP0F03740)	XP_018222118.1 (SPGP0Q03870)
YGL123W (SPGP0F03750)	XP_018222117.1 (SPGP0Q03880)
YGL125W (SPGP0F03770)	XP_018222115.1 (SPGP0Q03900)
YGL128C (SPGP0F03800)	XP_018222112.1 (SPGP0Q03930)
YGL129C (SPGP0F03810)	XP_018222111.1 (SPGP0Q03940)
YGL131C (SPGP0F03830)	XP_018222109.1 (SPGP0Q03960)
YGL135W (SPGP0F03860)	XP_018222106.1 (SPGP0Q03990)
YGL136C (SPGP0F03870)	XP_018222105.1 (SPGP0Q04000)
YGL137W (SPGP0F03880)	XP_018222104.1 (SPGP0Q04010)
YGL139W (SPGP0F03900)	XP_018222102.1 (SPGP0Q04030)
YGL140C (SPGP0F03910)	XP_018222101.1 (SPGP0Q04040)
YGL141W (SPGP0F03920)	XP_018222100.1 (SPGP0Q04050)
YGL142C (SPGP0F03930)	XP_018222099.1 (SPGP0Q04060)
YGL144C (SPGP0F03950)	XP_018222097.1 (SPGP0Q04080)
YGL147C (SPGP0F03980)	XP_018222094.1 (SPGP0Q04110)
YGL150C (SPGP0F04000)	XP_018222092.1 (SPGP0Q04130)
YGL156W (SPGP0F04050)	XP_018222087.1 (SPGP0Q04180)
YGL158W (SPGP0F04070)	XP_018222085.1 (SPGP0Q04200)
YGL167C (SPGP0F04150)	XP_018222076.1 (SPGP0Q04300)
YGL170C (SPGP0F04170)	XP_018222074.1 (SPGP0Q04320)
YGL171W (SPGP0F04180)	XP_018222073.1 (SPGP0Q04330)
YGL172W (SPGP0F04190)	XP_018222072.1 (SPGP0Q04340)
YGL173C (SPGP0Q04350)	XP_018222071.1 (SPGP0F04200)
YGL176C (SPGP0Q04380)	XP_018222068.1 (SPGP0F04230)
YGL178W (SPGP0Q04390)	XP_018222067.1 (SPGP0F04240)
YGL179C (SPGP0Q04400)	XP_018222066.1 (SPGP0F04250)
YGL180W (SPGP0Q04410)	XP_018222065.1 (SPGP0F04260)
YGL189C (SPGP0Q04480)	XP_018222058.1 (SPGP0F04330)
YGL190C (SPGP0Q04490)	XP_018222057.1 (SPGP0F04340)
YGL192W (SPGP0Q04510)	XP_018222055.1 (SPGP0F04360)
YGL194C-A (SPGP0Q04530)	XP_018222053.1 (SPGP0F04380)
YGL195W (SPGP0Q04540)	XP_018222052.1 (SPGP0F04390)
YGL196W (SPGP0Q04550)	XP_018222051.1 (SPGP0F04400)
YGL198W (SPGP0Q04570)	XP_018222049.1 (SPGP0F04420)
YGL200C (SPGP0Q04580)	XP_018222048.1 (SPGP0F04430)
YGL201C (SPGP0Q04590)	XP_018222047.1 (SPGP0F04440)
YGL206C (SPGP0Q04630)	XP_018222043.1 (SPGP0F04480)
YGL207W (SPGP0Q04640)	XP_018222042.1 (SPGP0F04490)
YGL211W (SPGP0Q04680)	XP_018222038.1 (SPGP0F04530)
YGL212W (SPGP0Q04690)	XP_018222037.1 (SPGP0F04540)
YGL213C (SPGP0Q04700)	XP_018222036.1 (SPGP0F04550)
YGL221C (SPGP0Q04750)	XP_018222032.1 (SPGP0F04600)
YGL222C (SPGP0Q04760)	XP_018222031.1 (SPGP0F04610)
YGL225W (SPGP0Q04790)	XP_018222028.1 (SPGP0F04640)
YGL227W (SPGP0Q04820)	XP_018222024.1 (SPGP0F04690)
YGL229C (SPGP0Q04840)	XP_018222022.1 (SPGP0F04710)
YGL234W (SPGP0Q04890)	XP_018222018.1 (SPGP0F04760)
YGL236C (SPGP0Q04900)	XP_018222017.1 (SPGP0F04770)
YGL237C (SPGP0Q04910)	XP_018222016.1 (SPGP0F04780)
YGL238W (SPGP0Q04920)	XP_018222015.1 (SPGP0F04790)
YGL245W (SPGP0Q04980)	XP_018222009.1 (SPGP0F04850)
YGL246C (SPGP0Q04990)	XP_018222008.1 (SPGP0F04860)
YGL251C (SPGP0Q05040)	XP_018222003.1 (SPGP0F04910)
YGL253W (SPGP0Q05060)	XP_018222002.1 (SPGP0F04930)
YGL256W (SPGP0Q05090)	XP_018222847.1 (SPGP0E02610)
YGR002C (SPGP0F02650)	XP_018222224.1 (SPGP0Q02760)
YGR003W (SPGP0F02640)	XP_018222225.1 (SPGP0Q02750)
YGR004W (SPGP0F02630)	XP_018222226.1 (SPGP0Q02740)
YGR009C (SPGP0F02580)	XP_018222231.1 (SPGP0Q02690)
YGR013W (SPGP0F02550)	XP_018222234.1 (SPGP0Q02660)
YGR017W (SPGP0F02510)	XP_018222238.1 (SPGP0Q02620)
YGR019W (SPGP0F02500)	XP_018222239.1 (SPGP0Q02610)
YGR020C (SPGP0F02490)	XP_018222240.1 (SPGP0Q02600)
YGR021W (SPGP0F02480)	XP_018222241.1 (SPGP0Q02590)
YGR026W (SPGP0F02450)	XP_018222244.1 (SPGP0Q02560)
YGR027C (SPGP0F02440)	XP_018222245.1 (SPGP0Q02550)
YGR028W (SPGP0F02430)	XP_018222246.1 (SPGP0Q02540)
YGR031W (SPGP0F02400)	XP_018222248.1 (SPGP0Q02510)
YGR032W (SPGP0F02390)	XP_018222249.1 (SPGP0Q02500)
YGR033C (SPGP0F02380)	XP_018222250.1 (SPGP0Q02490)
YGR034W (SPGP0F02370)	XP_018222251.1 (SPGP0Q02480)
YGR036C (SPGP0F02350)	XP_018222253.1 (SPGP0Q02460)
YGR043C (SPGP0F02290)	XP_018222259.1 (SPGP0Q02400)
YGR046W (SPGP0F02270)	XP_018222261.1 (SPGP0Q02380)
YGR047C (SPGP0F02260)	XP_018222262.1 (SPGP0Q02370)
YGR049W (SPGP0F02240)	XP_018222264.1 (SPGP0Q02350)
YGR054W (SPGP0F02210)	XP_018222267.1 (SPGP0Q02320)
YGR055W (SPGP0F02200)	XP_018222268.1 (SPGP0Q02310)
YGR056W (SPGP0F02190)	XP_018222269.1 (SPGP0Q02300)
YGR058W (SPGP0F02170)	XP_018222271.1 (SPGP0Q02280)
YGR060W (SPGP0F02150)	XP_018222273.1 (SPGP0Q02260)
YGR061C (SPGP0F02140)	XP_018222274.1 (SPGP0Q02250)
YGR067C (SPGP0F02090)	XP_018222279.1 (SPGP0Q02190)
YGR068C (SPGP0F02080)	XP_018222280.1 (SPGP0Q02180)
YGR072W (SPGP0F02050)	XP_018222283.1 (SPGP0Q02150)
YGR075C (SPGP0F02030)	XP_018222285.1 (SPGP0Q02130)
YGR079W (SPGP0F02000)	XP_018222289.1 (SPGP0Q02090)
YGR080W (SPGP0F01990)	XP_018222290.1 (SPGP0Q02080)
YGR082W (SPGP0F01970)	XP_018222292.1 (SPGP0Q02060)
YGR084C (SPGP0F01950)	XP_018222294.1 (SPGP0Q02040)
YGR085C (SPGP0F01940)	XP_018222295.1 (SPGP0Q02030)
YGR088W (SPGP0F01910)	XP_018222299.1 (SPGP0Q01990)
YGR090W (SPGP0F01890)	XP_018222301.1 (SPGP0Q01970)
YGR092W (SPGP0F01870)	XP_018222303.1 (SPGP0Q01950)
YGR094W (SPGP0F01850)	XP_018222305.1 (SPGP0Q01930)
YGR097W (SPGP0F01820)	XP_018222308.1 (SPGP0Q01900)
YGR098C (SPGP0F01810)	XP_018222309.1 (SPGP0Q01890)
YGR100W (SPGP0F01790)	XP_018222311.1 (SPGP0Q01870)
YGR103W (SPGP0F01760)	XP_018222314.1 (SPGP0Q01840)
YGR105W (SPGP0F01740)	XP_018222316.1 (SPGP0Q01820)
YGR108W (SPGP0F01720)	XP_018222318.1 (SPGP0Q01800)
YGR109C (SPGP0F01710)	XP_018222319.1 (SPGP0Q01790)
YGR111W (SPGP0F01690)	XP_018222321.1 (SPGP0Q01770)
YGR112W (SPGP0F01680)	XP_018222322.1 (SPGP0Q01760)
YGR116W (SPGP0F01660)	XP_018222324.1 (SPGP0Q01740)
YGR119C (SPGP0F01630)	XP_018222327.1 (SPGP0Q01710)
YGR120C (SPGP0F01620)	XP_018222328.1 (SPGP0Q01700)
YGR123C (SPGP0F01590)	XP_018222331.1 (SPGP0Q01670)
YGR124W (SPGP0F01580)	XP_018222332.1 (SPGP0Q01660)
YGR125W (SPGP0F01570)	XP_018222333.1 (SPGP0Q01650)
YGR133W (SPGP0F01490)	XP_018222341.1 (SPGP0Q01570)
YGR134W (SPGP0F01480)	XP_018222342.1 (SPGP0Q01560)
YGR135W (SPGP0F01470)	XP_018222343.1 (SPGP0Q01550)
YGR138C (SPGP0F01450)	XP_018222345.1 (SPGP0Q01530)
YGR140W (SPGP0F01440)	XP_018222347.1 (SPGP0Q01510)
YGR142W (SPGP0F01420)	XP_018222349.1 (SPGP0Q01490)
YGR143W (SPGP0F01410)	XP_018222350.1 (SPGP0Q01480)
YGR144W (SPGP0F01400)	XP_018222351.1 (SPGP0Q01470)
YGR145W (SPGP0F01390)	XP_018222352.1 (SPGP0Q01460)
YGR146C (SPGP0F01380)	XP_018222353.1 (SPGP0Q01450)
YGR152C (SPGP0F01330)	XP_018222359.1 (SPGP0Q01400)
YGR155W (SPGP0F01300)	XP_018222361.1 (SPGP0Q01380)
YGR156W (SPGP0F01290)	XP_018222362.1 (SPGP0Q01370)
YGR157W (SPGP0F01280)	XP_018222363.1 (SPGP0Q01360)
YGR159C (SPGP0F01260)	XP_018222365.1 (SPGP0Q01340)
YGR162W (SPGP0F01240)	XP_018222368.1 (SPGP0Q01320)
YGR163W (SPGP0F01230)	XP_018222369.1 (SPGP0Q01310)
YGR165W (SPGP0F01220)	XP_018222370.1 (SPGP0Q01300)
YGR170W (SPGP0F01160)	XP_018222376.1 (SPGP0Q01240)
YGR171C (SPGP0F01150)	XP_018222377.1 (SPGP0Q01230)
YGR172C (SPGP0F01140)	XP_018222378.1 (SPGP0Q01220)
YGR173W (SPGP0F01130)	XP_018222379.1 (SPGP0Q01210)
YGR174C (SPGP0F01120)	XP_018222380.1 (SPGP0Q01200)
YGR175C (SPGP0F01110)	XP_018222381.1 (SPGP0Q01190)
YGR177C (SPGP0F01100)	XP_018222382.1 (SPGP0Q01180)
YGR178C (SPGP0F01090)	XP_018222383.1 (SPGP0Q01170)
YGR180C (SPGP0F01070)	XP_018222385.1 (SPGP0Q01150)
YGR184C (SPGP0F01040)	XP_018222389.1 (SPGP0Q01120)
YGR185C (SPGP0F01030)	XP_018222390.1 (SPGP0Q01110)
YGR186W (SPGP0F01020)	XP_018222391.1 (SPGP0Q01100)
YGR188C (SPGP0F01000)	XP_018222393.1 (SPGP0Q01080)
YGR191W (SPGP0F00980)	XP_018222395.1 (SPGP0Q01060)
YJR009C (SPGP0G01410)	XP_018222396.1 (SPGP0Q01050)
YGR195W (SPGP0F00940)	XP_018222399.1 (SPGP0Q01020)
YGR197C (SPGP0F00920)	XP_018222401.1 (SPGP0Q01000)
YGR198W (SPGP0F00910)	XP_018222402.1 (SPGP0Q00990)
YGR200C (SPGP0F00890)	XP_018222404.1 (SPGP0Q00970)
YGR202C (SPGP0F00870)	XP_018222406.1 (SPGP0Q00950)
YGR204W (SPGP0F00850)	XP_018222408.1 (SPGP0Q00930)
YGR205W (SPGP0F00840)	XP_018222409.1 (SPGP0Q00920)
YGR208W (SPGP0F00810)	XP_018222412.1 (SPGP0Q00890)
YGR209C (SPGP0F00800)	XP_018222413.1 (SPGP0Q00880)
YGR210C (SPGP0F00790)	XP_018222414.1 (SPGP0Q00870)
YGR214W (SPGP0F00750)	XP_018222418.1 (SPGP0Q00830)
YGR217W (SPGP0F00720)	XP_018222421.1 (SPGP0Q00800)
YGR218W (SPGP0F00710)	XP_018222422.1 (SPGP0Q00790)
YGR229C (SPGP0F00630)	XP_018222428.1 (SPGP0Q00720)
YGR231C (SPGP0F00610)	XP_018222431.1 (SPGP0Q00700)
YGR232W (SPGP0F00600)	XP_018222432.1 (SPGP0Q00690)
YGR233C (SPGP0F00590)	XP_018222433.1 (SPGP0Q00680)
YGR240C (SPGP0F00520)	XP_018222440.1 (SPGP0Q00610)
YGR245C (SPGP0F00480)	XP_018222444.1 (SPGP0Q00570)
YGR246C (SPGP0F00470)	XP_018222445.1 (SPGP0Q00560)
YGR252W (SPGP0F00410)	XP_018222452.1 (SPGP0Q00490)
YGR253C (SPGP0F00400)	XP_018222453.1 (SPGP0Q00480)
YGR254W (SPGP0F00390)	XP_018222454.1 (SPGP0Q00470)
YGR256W (SPGP0F00370)	XP_018222456.1 (SPGP0Q00450)
YGR258C (SPGP0F00350)	XP_018222458.1 (SPGP0Q00430)
YGR260W (SPGP0F00340)	XP_018222459.1 (SPGP0Q00420)
YGR261C (SPGP0F00330)	XP_018222460.1 (SPGP0Q00410)
YGR263C (SPGP0F00310)	XP_018222462.1 (SPGP0Q00390)
YGR264C (SPGP0F00300)	XP_018222463.1 (SPGP0Q00380)
YGR267C (SPGP0F00280)	XP_018222465.1 (SPGP0Q00360)
YGR270W (SPGP0F00260)	XP_018222467.1 (SPGP0Q00340)
YGR271C-A (SPGP0F00240)	XP_018222469.1 (SPGP0Q00320)
YGR271W (SPGP0F00250)	XP_018222468.1 (SPGP0Q00330)
YGR274C (SPGP0F00220)	XP_018222471.1 (SPGP0Q00300)
YGR276C (SPGP0F00200)	XP_018222473.1 (SPGP0Q00280)
YGR279C (SPGP0F00170)	XP_018222475.1 (SPGP0Q00250)
YGR281W (SPGP0F00150)	XP_018222477.1 (SPGP0Q00230)
YGR282C (SPGP0F00140)	XP_018222478.1 (SPGP0Q00220)
YGR284C (SPGP0F00120)	XP_018222480.1 (SPGP0Q00200)
YGR285C (SPGP0F00110)	XP_018222481.1 (SPGP0Q00190)
YHL002W (SPGP0V00500)	XP_018219235.1 (SPGP0L01290)
YHL003C (SPGP0V00490)	XP_018219234.1 (SPGP0L01300)
YHL007C (SPGP0V00460)	XP_018219231.1 (SPGP0L01330)
YHL008C (SPGP0V00450)	XP_018219230.1 (SPGP0L01340)
YHL010C (SPGP0V00430)	XP_018219228.1 (SPGP0L01360)
YHL011C (SPGP0V00420)	XP_018219227.1 (SPGP0L01370)
YHL013C (SPGP0V00400)	XP_018219225.1 (SPGP0L01390)
YHL014C (SPGP0V00390)	XP_018219224.1 (SPGP0L01400)
YHL015W (SPGP0V00380)	XP_018219223.1 (SPGP0L01410)
YHL016C (SPGP0V00370)	XP_018219222.1 (SPGP0L01420)
YHL017W (SPGP0V00360)	XP_018219221.1 (SPGP0L01430)
YHL020C (SPGP0V00330)	XP_018219218.1 (SPGP0L01460)
YHL023C (SPGP0V00300)	XP_018219215.1 (SPGP0L01490)
YHL024W (SPGP0V00290)	XP_018219214.1 (SPGP0L01500)
YHL029C (SPGP0V00240)	XP_018219209.1 (SPGP0L01550)
YHL030W (SPGP0V00230)	XP_018219208.1 (SPGP0L01560)
YHL031C (SPGP0V00220)	XP_018219207.1 (SPGP0L01570)
YHL034C (SPGP0V00190)	XP_018219205.1 (SPGP0L01600)
YHR002W (SPGP0V00540)	XP_018219239.1 (SPGP0L01250)
YHR003C (SPGP0V00550)	XP_018219240.1 (SPGP0L01240)
YHR005C (SPGP0V00570)	XP_018219242.1 (SPGP0L01220)
YHR007C (SPGP0V00600)	XP_018219245.1 (SPGP0L01190)
YHR008C (SPGP0V00610)	XP_018219246.1 (SPGP0L01180)
YHR009C (SPGP0V00620)	XP_018219247.1 (SPGP0L01170)
YHR012W (SPGP0V00650)	XP_018219249.1 (SPGP0L01140)
YHR013C (SPGP0V00660)	XP_018219250.1 (SPGP0L01130)
YHR017W (SPGP0V00690)	XP_018221803.1 (SPGP0P01560)
YHR018C (SPGP0V00700)	XP_018221804.1 (SPGP0P01550)
YHR019C (SPGP0V00710)	XP_018221805.1 (SPGP0P01540)
YHR020W (SPGP0V00720)	XP_018221806.1 (SPGP0P01530)
YHR023W (SPGP0V00750)	XP_018221807.1 (SPGP0P01510)
YHR025W (SPGP0V00770)	XP_018221809.1 (SPGP0P01490)
YHR026W (SPGP0V00780)	XP_018221810.1 (SPGP0P01480)
YHR027C (SPGP0V00790)	XP_018221811.1 (SPGP0P01470)
YHR028C (SPGP0V00800)	XP_018221812.1 (SPGP0P01460)
YHR030C (SPGP0V00820)	XP_018221814.1 (SPGP0P01440)
YHR032W (SPGP0V00840)	XP_018221816.1 (SPGP0P01420)
YHR033W (SPGP0V00850)	XP_018221817.1 (SPGP0P01410)
YHR036W (SPGP0V00880)	XP_018221820.1 (SPGP0P01380)
YHR037W (SPGP0V00890)	XP_018221821.1 (SPGP0P01370)
YHR039C (SPGP0V00910)	XP_018221823.1 (SPGP0P01350)
YHR040W (SPGP0V00930)	XP_018221824.1 (SPGP0P01330)
YHR041C (SPGP0V00940)	XP_018221825.1 (SPGP0P01320)
YHR042W (SPGP0V00950)	XP_018221826.1 (SPGP0P01310)
YHR047C (SPGP0V00990)	XP_018221830.1 (SPGP0P01270)
YHR051W (SPGP0V01030)	XP_018221834.1 (SPGP0P01230)
YHR052W (SPGP0V01040)	XP_018221835.1 (SPGP0P01220)
YHR056C (SPGP0V01060)	XP_018221837.1 (SPGP0P01200)
YHR059W (SPGP0V01090)	XP_018221840.1 (SPGP0P01170)
YHR063C (SPGP0V01130)	XP_018221844.1 (SPGP0P01130)
YHR064C (SPGP0V01140)	XP_018221845.1 (SPGP0P01120)
YHR065C (SPGP0V01150)	XP_018221846.1 (SPGP0P01110)
YHR068W (SPGP0V01180)	XP_018221849.1 (SPGP0P01080)
YHR069C (SPGP0V01190)	XP_018221850.1 (SPGP0P01070)
YHR074W (SPGP0V01240)	XP_018221856.1 (SPGP0P01010)
YHR075C (SPGP0V01250)	XP_018221857.1 (SPGP0P01000)
YHR077C (SPGP0V01270)	XP_018221860.1 (SPGP0P00970)
YHR079C (SPGP0V01290)	XP_018221862.1 (SPGP0P00950)
YHR082C (SPGP0V01330)	XP_018221866.1 (SPGP0P00910)
YHR084W (SPGP0V01350)	XP_018221868.1 (SPGP0P00890)
YHR086W (SPGP0V01370)	XP_018221870.1 (SPGP0P00870)
YHR087W (SPGP0V01380)	XP_018221871.1 (SPGP0P00860)
YHR089C (SPGP0V01400)	XP_018221873.1 (SPGP0P00840)
YHR090C (SPGP0V01410)	XP_018221874.1 (SPGP0P00830)
YHR096C (SPGP0V01460)	XP_018221597.1 (SPGP0AH00790)
YHR098C (SPGP0V01490)	XP_018221880.1 (SPGP0P00760)
YHR099W (SPGP0V01500)	XP_018221881.1 (SPGP0P00750)
YHR102W (SPGP0V01530)	XP_018221884.1 (SPGP0P00720)
YHR107C (SPGP0V01580)	XP_018221889.1 (SPGP0P00670)
YHR114W (SPGP0V01650)	XP_018221896.1 (SPGP0P00600)
YHR115C (SPGP0V01660)	XP_018221897.1 (SPGP0P00590)
YHR119W (SPGP0V01700)	XP_018221901.1 (SPGP0P00550)
YHR124W (SPGP0V01750)	XP_018221905.1 (SPGP0P00500)
YHR128W (SPGP0V01780)	XP_018221908.1 (SPGP0P00470)
YHR129C (SPGP0V01790)	XP_018221909.1 (SPGP0P00460)
YHR132C (SPGP0V01810)	XP_018221911.1 (SPGP0P00440)
YHR132W-A (SPGP0V01820)	XP_018221912.1 (SPGP0P00430)
YNL162W (SPGP0M01610)	XP_018219721.1 (SPGP0Z01640)
YHR142W (SPGP0V01920)	XP_018221920.1 (SPGP0P00340)
YHR147C (SPGP0V01970)	XP_018221925.1 (SPGP0P00290)
YHR148W (SPGP0V01980)	XP_018221926.1 (SPGP0P00280)
YHR149C (SPGP0V01990)	XP_018221927.1 (SPGP0P00270)
YHR151C (SPGP0V02010)	XP_018221929.1 (SPGP0P00250)
YHR154W (SPGP0V02040)	XP_018221932.1 (SPGP0P00220)
YHR155W (SPGP0V02050)	XP_018221933.1 (SPGP0P00210)
YHR164C (SPGP0V02140)	XP_018221942.1 (SPGP0P00120)
YHR165C (SPGP0V02150)	XP_018221944.1 (SPGP0P00100)
YHR174W (SPGP0AI00490)	XP_018221952.1 (SPGP0AF00100)
YHR178W (SPGP0AI00450)	XP_018221955.1 (SPGP0AF00140)
YHR179W (SPGP0AI00440)	XP_018221956.1 (SPGP0AF00150)
YHR181W (SPGP0AI00420)	XP_018221957.1 (SPGP0AF00160)
YHR183W (SPGP0AI00400)	XP_018221959.1 (SPGP0AF00180)
YHR185C (SPGP0AI00380)	XP_018221961.1 (SPGP0AF00200)
YHR186C (SPGP0AI00370)	XP_018221962.1 (SPGP0AF00210)
YHR188C (SPGP0AI00350)	XP_018221964.1 (SPGP0AF00230)
YHR190W (SPGP0AI00330)	XP_018221966.1 (SPGP0AF00250)
YHR193C (SPGP0AI00300)	XP_018221969.1 (SPGP0AF00280)
YHR194W (SPGP0AI00290)	XP_018221970.1 (SPGP0AF00290)
YHR197W (SPGP0AI00260)	XP_018221973.1 (SPGP0AF00320)
YHR199C (SPGP0AI00240)	XP_018221975.1 (SPGP0AF00340)
YHR200W (SPGP0AI00220)	XP_018221977.1 (SPGP0AF00360)
YHR205W (SPGP0AI00170)	XP_018221983.1 (SPGP0AF00420)
YHR206W (SPGP0AI00160)	XP_018221984.1 (SPGP0AF00430)
YHR208W (SPGP0AI00140)	XP_018221986.1 (SPGP0AF00450)
YHR210C (SPGP0AI00120)	XP_018221453.1 (SPGP0R03460)
YIL002C (SPGP0DD01660)	XP_018221605.1 (SPGP0B01630)
YIL002W-A (SPGP0DD01650)	XP_018221604.1 (SPGP0B01620)
YIL003W (SPGP0DD01640)	XP_018221603.1 (SPGP0B01610)
YIL013C (SPGP0DD01540)	XP_018221593.1 (SPGP0B01510)
YIL015W (SPGP0DD01510)	XP_018221592.1 (SPGP0B01490)
YIL019W (SPGP0DD01470)	XP_018221588.1 (SPGP0B01450)
YIL021W (SPGP0DD01450)	XP_018221586.1 (SPGP0B01430)
YIL022W (SPGP0DD01440)	XP_018221585.1 (SPGP0B01420)
YIL027C (SPGP0DD01400)	XP_018221581.1 (SPGP0B01380)
YIL030C (SPGP0DD01390)	XP_018221579.1 (SPGP0B01360)
YIL033C (SPGP0DD01370)	XP_018221577.1 (SPGP0B01340)
YIL034C (SPGP0DD01360)	XP_018221576.1 (SPGP0B01330)
YIL035C (SPGP0DD01350)	XP_018221575.1 (SPGP0B01320)
YIL038C (SPGP0DD01320)	XP_018221572.1 (SPGP0B01290)
YIL039W (SPGP0DD01310)	XP_018221571.1 (SPGP0B01280)
YIL041W (SPGP0DD01290)	XP_018221569.1 (SPGP0B01260)
YIL045W (SPGP0DD01250)	XP_018221565.1 (SPGP0B01220)
YIL046W (SPGP0DD01240)	XP_018221564.1 (SPGP0B01210)
YIL047C (SPGP0DD01230)	XP_018221563.1 (SPGP0B01200)
YIL048W (SPGP0DD01220)	XP_018221562.1 (SPGP0B01190)
YIL049W (SPGP0DD01210)	XP_018221561.1 (SPGP0B01180)
YIL051C (SPGP0DD01190)	XP_018221559.1 (SPGP0B01160)
YIL053W (SPGP0DD01170)	XP_018221558.1 (SPGP0B01140)
YIL055C (SPGP0DD01160)	XP_018221557.1 (SPGP0B01120)
YIL062C (SPGP0DD01120)	XP_018221553.1 (SPGP0B01080)
YIL063C (SPGP0DD01110)	XP_018221552.1 (SPGP0B01070)
YIL066C (SPGP0DD01080)	XP_018221550.1 (SPGP0B01040)
YIL067C (SPGP0DD01070)	XP_018221549.1 (SPGP0B01030)
YIL070C (SPGP0DD01040)	XP_018221546.1 (SPGP0B01000)
YIL072W (SPGP0DD01020)	XP_018221544.1 (SPGP0B00980)
YIL075C (SPGP0DD00990)	XP_018221541.1 (SPGP0B00950)
YIL077C (SPGP0DD00970)	XP_018221538.1 (SPGP0B00920)
YIL078W (SPGP0DD00960)	XP_018221537.1 (SPGP0B00910)
YIL084C (SPGP0DD00930)	XP_018221535.1 (SPGP0B00880)
YIL091C (SPGP0DD00870)	XP_018221529.1 (SPGP0B00820)
YIL093C (SPGP0DD00850)	XP_018221527.1 (SPGP0B00800)
YIL094C (SPGP0DD00840)	XP_018221526.1 (SPGP0B00790)
YIL095W (SPGP0DD00830)	XP_018221525.1 (SPGP0B00780)
YIL097W (SPGP0DD00810)	XP_018221523.1 (SPGP0B00760)
YIL101C (SPGP0DD00780)	XP_018221520.1 (SPGP0B00730)
YIL103W (SPGP0DD00750)	XP_018221518.1 (SPGP0B00710)
YIL104C (SPGP0DD00740)	XP_018221517.1 (SPGP0B00700)
YIL105C (SPGP0DD00730)	XP_018221516.1 (SPGP0B00690)
YIL107C (SPGP0DD00710)	XP_018221514.1 (SPGP0B00670)
YIL108W (SPGP0DD00700)	XP_018221513.1 (SPGP0B00660)
YIL109C (SPGP0DD00690)	XP_018221512.1 (SPGP0B00650)
YIL110W (SPGP0DD00680)	XP_018221511.1 (SPGP0B00640)
YIL115C (SPGP0DD00630)	XP_018221507.1 (SPGP0B00590)
YIL122W (SPGP0DD00560)	XP_018221500.1 (SPGP0B00520)
YIL123W (SPGP0DD00550)	XP_018221499.1 (SPGP0B00510)
YIL124W (SPGP0DD00540)	XP_018221498.1 (SPGP0B00500)
YIL125W (SPGP0DD00530)	XP_018221497.1 (SPGP0B00490)
YIL126W (SPGP0DD00520)	XP_018221496.1 (SPGP0B00480)
YIL129C (SPGP0DD00490)	XP_018221493.1 (SPGP0B00450)
YIL131C (SPGP0DD00470)	XP_018221491.1 (SPGP0B00430)
YIL135C (SPGP0DD00430)	XP_018221487.1 (SPGP0B00390)
YIL137C (SPGP0DD00410)	XP_018221485.1 (SPGP0B00370)
YIL139C (SPGP0DD00390)	XP_018221483.1 (SPGP0B00350)
YIL142W (SPGP0DD00370)	XP_018221481.1 (SPGP0B00330)
YIL143C (SPGP0DD00360)	XP_018221480.1 (SPGP0B00320)
YIL146C (SPGP0DD00330)	XP_018221477.1 (SPGP0B00290)
YIL147C (SPGP0DD00320)	XP_018221476.1 (SPGP0B00280)
YIL149C (SPGP0DD00300)	XP_018221474.1 (SPGP0B00260)
YIL150C (SPGP0DD00290)	XP_018221473.1 (SPGP0B00250)
YIL151C (SPGP0DD00280)	XP_018221472.1 (SPGP0B00240)
YIL152W (SPGP0DD00270)	XP_018221471.1 (SPGP0B00230)
YIL153W (SPGP0DD00260)	XP_018221470.1 (SPGP0B00220)
YIL154C (SPGP0DD00250)	XP_018221469.1 (SPGP0B00210)
YIL160C (SPGP0DD00180)	XP_018221462.1 (SPGP0B00140)
YIL161W (SPGP0DD00170)	XP_018221461.1 (SPGP0B00130)
YIL162W (SPGP0DD00160)	XP_018221460.1 (SPGP0B00120)
YIL169C (SPGP0DD00120)	XP_018221133.1 (SPGP0R00100)
YIR001C (SPGP0DD01680)	XP_018221607.1 (SPGP0B01650)
YIR002C (SPGP0DD01690)	XP_018221608.1 (SPGP0B01660)
YIR006C (SPGP0DD01730)	XP_018221612.1 (SPGP0B01700)
YIR007W (SPGP0DD01740)	XP_018221613.1 (SPGP0B01710)
YIR008C (SPGP0DD01750)	XP_018221614.1 (SPGP0B01720)
YIR010W (SPGP0DD01770)	XP_018221616.1 (SPGP0B01740)
YIR011C (SPGP0DD01780)	XP_018221617.1 (SPGP0B01750)
YIR017C (SPGP0DD01840)	XP_018221623.1 (SPGP0B01810)
YIR018W (SPGP0DD01850)	XP_018221624.1 (SPGP0B01820)
YIR028W (SPGP0DD01940)	XP_018221633.1 (SPGP0B01910)
YIR029W (SPGP0DD01950)	XP_018221634.1 (SPGP0B01920)
YIR033W (SPGP0DD01990)	XP_018221638.1 (SPGP0B01960)
YIR034C (SPGP0DD02000)	XP_018221639.1 (SPGP0B01970)
YJL005W (SPGP0G01550)	XP_018221308.1 (SPGP0R01920)
YJL008C (SPGP0G01570)	XP_018221306.1 (SPGP0R01900)
YJL010C (SPGP0G01580)	XP_018221305.1 (SPGP0R01890)
YJL012C (SPGP0G01600)	XP_018221303.1 (SPGP0R01870)
YJL014W (SPGP0G01620)	XP_018221301.1 (SPGP0R01850)
YJL019W (SPGP0G01640)	XP_018221299.1 (SPGP0R01830)
YJL024C (SPGP0G01670)	XP_018221296.1 (SPGP0R01790)
YJL026W (SPGP0G01690)	XP_018221294.1 (SPGP0R01770)
YJL030W (SPGP0G01720)	XP_018221291.1 (SPGP0R01750)
YJL033W (SPGP0G01740)	XP_018221289.1 (SPGP0R01730)
YJL034W (SPGP0G01750)	XP_018221288.1 (SPGP0R01720)
YJL036W (SPGP0G01770)	XP_018221286.1 (SPGP0R01700)
YJL039C (SPGP0G01800)	XP_018221283.1 (SPGP0R01660)
YJL042W (SPGP0G01820)	XP_018221281.1 (SPGP0R01640)
YJL051W (SPGP0G01910)	XP_018221272.1 (SPGP0R01550)
YJL052W (SPGP0G01920)	XP_018221271.1 (SPGP0R01540)
YJL054W (SPGP0G01940)	XP_018221269.1 (SPGP0R01520)
YJL058C (SPGP0G01980)	XP_018221265.1 (SPGP0R01480)
YJL059W (SPGP0G01990)	XP_018221264.1 (SPGP0R01470)
YJL060W (SPGP0G02000)	XP_018221263.1 (SPGP0R01460)
YJL062W (SPGP0G02020)	XP_018221261.1 (SPGP0R01440)
YJL062W-A (SPGP0G02030)	XP_018221260.1 (SPGP0R01430)
YJL065C (SPGP0G02050)	XP_018221258.1 (SPGP0R01410)
YJL068C (SPGP0G02070)	XP_018221256.1 (SPGP0R01390)
YJL070C (SPGP0G02090)	XP_018221254.1 (SPGP0R01370)
YJL071W (SPGP0G02100)	XP_018221253.1 (SPGP0R01360)
YJL072C (SPGP0G02110)	XP_018221252.1 (SPGP0R01350)
YJL080C (SPGP0G02160)	XP_018221246.1 (SPGP0R01290)
YJL082W (SPGP0G02180)	XP_018221244.1 (SPGP0R01270)
YJL083W (SPGP0G02190)	XP_018221243.1 (SPGP0R01260)
YJL085W (SPGP0G02210)	XP_018221242.1 (SPGP0R01240)
YJL087C (SPGP0G02220)	XP_018221241.1 (SPGP0R01230)
YJL089W (SPGP0G02240)	XP_018221239.1 (SPGP0R01210)
YJL090C (SPGP0G02250)	XP_018221238.1 (SPGP0R01200)
YJL091C (SPGP0G02260)	XP_018221237.1 (SPGP0R01190)
YJL092W (SPGP0G02270)	XP_018221236.1 (SPGP0R01180)
YJL095W (SPGP0G02300)	XP_018221233.1 (SPGP0R01150)
YJL098W (SPGP0G02330)	XP_018221230.1 (SPGP0R01120)
YJL099W (SPGP0G02340)	XP_018221229.1 (SPGP0R01110)
YJL101C (SPGP0G02360)	XP_018221227.1 (SPGP0R01090)
YJL104W (SPGP0G02390)	XP_018221224.1 (SPGP0R01060)
YJL105W (SPGP0G02400)	XP_018221223.1 (SPGP0R01050)
YJL106W (SPGP0G02410)	XP_018221222.1 (SPGP0R01040)
YJL109C (SPGP0G02430)	XP_018221220.1 (SPGP0R01020)
YJL111W (SPGP0G02450)	XP_018221218.1 (SPGP0R01000)
YJL112W (SPGP0G02460)	XP_018221217.1 (SPGP0R00990)
YJL117W (SPGP0G02490)	XP_018221213.1 (SPGP0R00950)
YJL125C (SPGP0G02550)	XP_018221209.1 (SPGP0R00890)
YJL127C-B (SPGP0G02580)	XP_018221206.1 (SPGP0R00860)
YJL128C (SPGP0G02590)	XP_018221205.1 (SPGP0R00850)
YJL129C (SPGP0G02600)	XP_018221204.1 (SPGP0R00840)
YJL130C (SPGP0G02610)	XP_018221203.1 (SPGP0R00830)
YJL131C (SPGP0G02620)	XP_018221202.1 (SPGP0R00820)
YJL133C-A (SPGP0G02650)	XP_018221200.1 (SPGP0R00790)
YJL133W (SPGP0G02640)	XP_018221201.1 (SPGP0R00800)
YJL140W (SPGP0G02710)	XP_018221195.1 (SPGP0R00730)
YJL141C (SPGP0G02720)	XP_018221194.1 (SPGP0R00720)
YJL145W (SPGP0G02750)	XP_018221191.1 (SPGP0R00690)
YJL146W (SPGP0G02760)	XP_018221190.1 (SPGP0R00680)
YJL147C (SPGP0G02770)	XP_018221189.1 (SPGP0R00670)
YJL148W (SPGP0G02780)	XP_018221188.1 (SPGP0R00660)
YJL154C (SPGP0G02820)	XP_018221184.1 (SPGP0R00620)
YJL155C (SPGP0G02830)	XP_018221183.1 (SPGP0R00610)
YJL158C (SPGP0G02860)	XP_018221180.1 (SPGP0R00580)
YJL159W (SPGP0G02870)	XP_018220888.1 (SPGP0CZ00620)
YJL162C (SPGP0G02900)	XP_018221177.1 (SPGP0R00540)
YJL164C (SPGP0G02920)	XP_018221175.1 (SPGP0R00520)
YJL165C (SPGP0G02930)	XP_018221174.1 (SPGP0R00510)
YJL166W (SPGP0G02940)	XP_018221173.1 (SPGP0R00500)
YJL167W (SPGP0G02950)	XP_018221172.1 (SPGP0R00490)
YJL168C (SPGP0G02960)	XP_018221171.1 (SPGP0R00480)
YJL171C (SPGP0G02980)	XP_018221169.1 (SPGP0R00460)
YJL172W (SPGP0G02990)	XP_018221168.1 (SPGP0R00450)
YJL176C (SPGP0G03020)	XP_018221165.1 (SPGP0R00420)
YJL177W (SPGP0G03030)	XP_018221164.1 (SPGP0R00410)
YJL178C (SPGP0G03040)	XP_018221163.1 (SPGP0R00400)
YJL179W (SPGP0G03050)	XP_018221162.1 (SPGP0R00390)
YJL180C (SPGP0G03060)	XP_018221161.1 (SPGP0R00380)
YJL186W (SPGP0G03110)	XP_018221156.1 (SPGP0R00330)
YJL190C (SPGP0G03140)	XP_018221153.1 (SPGP0R00300)
YJL192C (SPGP0G03160)	XP_018221151.1 (SPGP0R00280)
YJL193W (SPGP0G03170)	XP_018221150.1 (SPGP0R00270)
YJL200C (SPGP0G03230)	XP_018221145.1 (SPGP0R00220)
YJL201W (SPGP0G03240)	XP_018221144.1 (SPGP0R00210)
YJL204C (SPGP0G03260)	XP_018221142.1 (SPGP0R00190)
YJL207C (SPGP0G03290)	XP_018221141.1 (SPGP0R00160)
YJL209W (SPGP0G03310)	XP_018221139.1 (SPGP0R00140)
YJL212C (SPGP0G03330)	XP_018221137.1 (SPGP0R00120)
YJR004C (SPGP0G01470)	XP_018221315.1 (SPGP0R02000)
YJR007W (SPGP0G01430)	XP_018221319.1 (SPGP0R02040)
YJR008W (SPGP0G01420)	XP_018221320.1 (SPGP0R02050)
YJR010W (SPGP0G01400)	XP_018221322.1 (SPGP0R02070)
YJR011C (SPGP0G01380)	XP_018221324.1 (SPGP0R02090)
YJR016C (SPGP0G01330)	XP_018221328.1 (SPGP0R02140)
YJR024C (SPGP0G01280)	XP_018221332.1 (SPGP0R02190)
YJR033C (SPGP0G01230)	XP_018221337.1 (SPGP0R02240)
YJR036C (SPGP0G01200)	XP_018221340.1 (SPGP0R02270)
YJR040W (SPGP0G01180)	XP_018221342.1 (SPGP0R02290)
YJR042W (SPGP0G01160)	XP_018221344.1 (SPGP0R02310)
YJR045C (SPGP0G01130)	XP_018221347.1 (SPGP0R02340)
YJR046W (SPGP0G01120)	XP_018221348.1 (SPGP0R02350)
YJR047C (SPGP0G01110)	XP_018221349.1 (SPGP0R02360)
YJR050W (SPGP0G01080)	XP_018221352.1 (SPGP0R02390)
YJR052W (SPGP0G01060)	XP_018221354.1 (SPGP0R02410)
YJR054W (SPGP0G01040)	XP_018221356.1 (SPGP0R02430)
YJR059W (SPGP0G00990)	XP_018221362.1 (SPGP0R02490)
YJR061W (SPGP0G00970)	XP_018221364.1 (SPGP0R02510)
YJR062C (SPGP0G00960)	XP_018221365.1 (SPGP0R02520)
YJR064W (SPGP0G00940)	XP_018221367.1 (SPGP0R02540)
YJR065C (SPGP0G00930)	XP_018221368.1 (SPGP0R02550)
YJR066W (SPGP0G00920)	XP_018221369.1 (SPGP0R02560)
YJR068W (SPGP0G00900)	XP_018221371.1 (SPGP0R02580)
YJR069C (SPGP0G00890)	XP_018221372.1 (SPGP0R02590)
YJR070C (SPGP0G00880)	XP_018221373.1 (SPGP0R02600)
YJR072C (SPGP0G00870)	XP_018221374.1 (SPGP0R02610)
YJR075W (SPGP0G00840)	XP_018221376.1 (SPGP0R02640)
YJR076C (SPGP0G00830)	XP_018221377.1 (SPGP0R02650)
YJR077C (SPGP0G00820)	XP_018221378.1 (SPGP0R02660)
YJR080C (SPGP0G00800)	XP_018221380.1 (SPGP0R02680)
YJR088C (SPGP0G00740)	XP_018221386.1 (SPGP0R02740)
YJR090C (SPGP0G00720)	XP_018221388.1 (SPGP0R02760)
YJR091C (SPGP0G00710)	XP_018221389.1 (SPGP0R02770)
YJR093C (SPGP0G00690)	XP_018221391.1 (SPGP0R02790)
YJR094W-A (SPGP0G00670)	XP_018221393.1 (SPGP0R02810)
YJR095W (SPGP0G00660)	XP_018221394.1 (SPGP0R02820)
YJR104C (SPGP0G00570)	XP_018221403.1 (SPGP0R02920)
YJR105W (SPGP0G00560)	XP_018221404.1 (SPGP0R02930)
YJR106W (SPGP0G00550)	XP_018221405.1 (SPGP0R02940)
YJR107W (SPGP0G00540)	XP_018221406.1 (SPGP0R02950)
YJR109C (SPGP0G00510)	XP_018221408.1 (SPGP0R02980)
YJR110W (SPGP0G00500)	XP_018221409.1 (SPGP0R02990)
YJR111C (SPGP0G00490)	XP_018221410.1 (SPGP0R03000)
YJR117W (SPGP0G00430)	XP_018221416.1 (SPGP0R03060)
YJR118C (SPGP0G00420)	XP_018221417.1 (SPGP0R03070)
YJR119C (SPGP0G00410)	XP_018221418.1 (SPGP0R03080)
YJR121W (SPGP0G00400)	XP_018221419.1 (SPGP0R03090)
YJR123W (SPGP0G00380)	XP_018221421.1 (SPGP0R03110)
YJR124C (SPGP0G00370)	XP_018221422.1 (SPGP0R03120)
YJR127C (SPGP0G00340)	XP_018221425.1 (SPGP0R03150)
YJR130C (SPGP0G00320)	XP_018221427.1 (SPGP0R03170)
YJR132W (SPGP0G00300)	XP_018221429.1 (SPGP0R03190)
YJR133W (SPGP0G00290)	XP_018221430.1 (SPGP0R03200)
YJR136C (SPGP0G00250)	XP_018221434.1 (SPGP0R03240)
YJR137C (SPGP0G00240)	XP_018221435.1 (SPGP0R03250)
YJR138W (SPGP0G00230)	XP_018221436.1 (SPGP0R03260)
YJR139C (SPGP0G00220)	XP_018221437.1 (SPGP0R03270)
YJR143C (SPGP0G00180)	XP_018221441.1 (SPGP0R03310)
YML073C (SPGP0DB03540)	XP_018219998.1 (SPGP0S03580)
YML001W (SPGP0DB02870)	XP_018220064.1 (SPGP0S02900)
YML002W (SPGP0DB02880)	XP_018220063.1 (SPGP0S02910)
YML004C (SPGP0DB02890)	XP_018220062.1 (SPGP0S02920)
YML005W (SPGP0DB02900)	XP_018220061.1 (SPGP0S02930)
YML006C (SPGP0DB02910)	XP_018220060.1 (SPGP0S02940)
YML007W (SPGP0DB02920)	XP_018220059.1 (SPGP0S02950)
YML008C (SPGP0DB02930)	XP_018220058.1 (SPGP0S02960)
YML009C (SPGP0DB02940)	XP_018220057.1 (SPGP0S02970)
YML010W (SPGP0DB02950)	XP_018220056.1 (SPGP0S02980)
YML016C (SPGP0DB03010)	XP_018220050.1 (SPGP0S03040)
YML017W (SPGP0DB03020)	XP_018220049.1 (SPGP0S03050)
YML020W (SPGP0DB03050)	XP_018220046.1 (SPGP0S03080)
YML021C (SPGP0DB03060)	XP_018220045.1 (SPGP0S03090)
YML028W (SPGP0DB03130)	XP_018220038.1 (SPGP0S03160)
YML031W (SPGP0DB03160)	XP_018220035.1 (SPGP0S03190)
YML032C (SPGP0DB03170)	XP_018220034.1 (SPGP0S03200)
YML034W (SPGP0DB03180)	XP_018220033.1 (SPGP0S03210)
YML035C (SPGP0DB03190)	XP_018220032.1 (SPGP0S03230)
YML038C (SPGP0DB03220)	XP_018220029.1 (SPGP0S03260)
YML041C (SPGP0DB03230)	XP_018220028.1 (SPGP0S03270)
YML042W (SPGP0DB03240)	XP_018220027.1 (SPGP0S03280)
YML048W (SPGP0DB03280)	XP_018220023.1 (SPGP0S03320)
YML051W (SPGP0DB03310)	XP_018220020.1 (SPGP0S03350)
YML052W (SPGP0DB03320)	XP_018220019.1 (SPGP0S03360)
YML053C (SPGP0DB03330)	XP_018220018.1 (SPGP0S03370)
YML057W (SPGP0DB03370)	XP_018220015.1 (SPGP0S03410)
YML058W-A (SPGP0DB03390)	XP_018220013.1 (SPGP0S03430)
YML059C (SPGP0DB03400)	XP_018220012.1 (SPGP0S03440)
YML061C (SPGP0DB03420)	XP_018220010.1 (SPGP0S03460)
YML063W (SPGP0DB03440)	XP_018220008.1 (SPGP0S03480)
YML064C (SPGP0DB03450)	XP_018220007.1 (SPGP0S03490)
YML071C (SPGP0DB03520)	XP_018220000.1 (SPGP0S03560)
YML072C (SPGP0DB03530)	XP_018219999.1 (SPGP0S03570)
YMR001C (SPGP0DB02860)	XP_018220065.1 (SPGP0S02890)
YMR002W (SPGP0DB02850)	XP_018220066.1 (SPGP0S02880)
YMR004W (SPGP0DB02830)	XP_018220068.1 (SPGP0S02860)
YMR006C (SPGP0DB02810)	XP_018220070.1 (SPGP0S02840)
YMR008C (SPGP0DB02790)	XP_018220071.1 (SPGP0S02830)
YMR010W (SPGP0DB02760)	XP_018220073.1 (SPGP0S02810)
YMR012W (SPGP0DB02740)	XP_018220074.1 (SPGP0S02790)
YMR013C (SPGP0DB02730)	XP_018220075.1 (SPGP0S02780)
YMR014W (SPGP0DB02720)	XP_018220076.1 (SPGP0S02770)
YMR015C (SPGP0DB02710)	XP_018220077.1 (SPGP0S02760)
YMR019W (SPGP0DB02670)	XP_018220081.1 (SPGP0S02720)
YMR020W (SPGP0DB02660)	XP_018220082.1 (SPGP0S02710)
YMR021C (SPGP0DB02650)	XP_018220083.1 (SPGP0S02700)
YMR024W (SPGP0DB02620)	XP_018220086.1 (SPGP0S02670)
YMR027W (SPGP0DB02590)	XP_018220089.1 (SPGP0S02640)
YMR030W (SPGP0DB02560)	XP_018220092.1 (SPGP0S02610)
YMR032W (SPGP0DB02540)	XP_018220094.1 (SPGP0S02590)
YMR033W (SPGP0DB02530)	XP_018220095.1 (SPGP0S02580)
YMR034C (SPGP0DB02520)	XP_018220096.1 (SPGP0S02570)
YMR040W (SPGP0DB02460)	XP_018220102.1 (SPGP0S02510)
YMR042W (SPGP0DB02440)	XP_018220104.1 (SPGP0S02490)
YMR047C (SPGP0DB02410)	XP_018220107.1 (SPGP0S02460)
YMR049C (SPGP0DB02390)	XP_018220109.1 (SPGP0S02440)
YMR053C (SPGP0DB02370)	XP_018220113.1 (SPGP0S02390)
YMR054W (SPGP0DB02360)	XP_018220114.1 (SPGP0S02380)
YMR056C (SPGP0DB02340)	XP_018220116.1 (SPGP0S02360)
YMR058W (SPGP0DB02330)	XP_018220117.1 (SPGP0S02350)
YMR061W (SPGP0DB02300)	XP_018220120.1 (SPGP0S02320)
YMR063W (SPGP0DB02280)	XP_018220122.1 (SPGP0S02300)
YMR065W (SPGP0DB02260)	XP_018220124.1 (SPGP0S02280)
YMR068W (SPGP0DB02230)	XP_018220127.1 (SPGP0S02250)
YMR071C (SPGP0DB02200)	XP_018220130.1 (SPGP0S02220)
YMR075W (SPGP0DB02160)	XP_018220134.1 (SPGP0S02180)
YMR076C (SPGP0DB02150)	XP_018220135.1 (SPGP0S02170)
YMR078C (SPGP0DB02130)	XP_018220137.1 (SPGP0S02150)
YMR079W (SPGP0DB02120)	XP_018220138.1 (SPGP0S02140)
YMR080C (SPGP0DB02110)	XP_018220139.1 (SPGP0S02130)
YMR083W (SPGP0DB02090)	XP_018220141.1 (SPGP0S02110)
YMR085W (SPGP0DB02080)	XP_018220142.1 (SPGP0S02100)
YMR086W (SPGP0DB02070)	XP_018220143.1 (SPGP0S02090)
YMR088C (SPGP0DB02050)	XP_018220145.1 (SPGP0S02070)
YMR089C (SPGP0DB02040)	XP_018220146.1 (SPGP0S02060)
YMR093W (SPGP0DB02000)	XP_018220150.1 (SPGP0S02020)
YMR096W (SPGP0DB01970)	XP_018220153.1 (SPGP0S01990)
YMR098C (SPGP0DB01950)	XP_018220155.1 (SPGP0S01970)
YMR099C (SPGP0DB01940)	XP_018220156.1 (SPGP0S01960)
YMR100W (SPGP0DB01930)	XP_018220157.1 (SPGP0S01950)
YMR101C (SPGP0DB01920)	XP_018220158.1 (SPGP0S01940)
YMR102C (SPGP0DB01910)	XP_018220159.1 (SPGP0S01930)
YMR105C (SPGP0DB01890)	XP_018220161.1 (SPGP0S01910)
YMR109W (SPGP0DB01850)	XP_018220165.1 (SPGP0S01870)
YMR111C (SPGP0DB01830)	XP_018220167.1 (SPGP0S01850)
YMR113W (SPGP0DB01810)	XP_018220169.1 (SPGP0S01830)
YMR114C (SPGP0DB01800)	XP_018220170.1 (SPGP0S01820)
YMR116C (SPGP0DB01780)	XP_018220171.1 (SPGP0S01800)
YMR120C (SPGP0DB01740)	XP_018220175.1 (SPGP0S01760)
YMR124W (SPGP0DB01700)	XP_018220179.1 (SPGP0S01720)
YMR125W (SPGP0DB01690)	XP_018220180.1 (SPGP0S01710)
YMR127C (SPGP0DB01670)	XP_018220182.1 (SPGP0S01690)
YMR128W (SPGP0DB01660)	XP_018220183.1 (SPGP0S01680)
YMR129W (SPGP0DB01650)	XP_018220184.1 (SPGP0S01670)
YMR131C (SPGP0DB01630)	XP_018220186.1 (SPGP0S01650)
YMR136W (SPGP0DB01580)	XP_018220190.1 (SPGP0S01600)
YMR139W (SPGP0DB01550)	XP_018220193.1 (SPGP0S01570)
YMR144W (SPGP0DB01510)	XP_018220195.1 (SPGP0S01530)
YMR145C (SPGP0DB01500)	XP_018220196.1 (SPGP0S01520)
YMR146C (SPGP0DB01490)	XP_018220197.1 (SPGP0S01510)
YMR153W (SPGP0DB01430)	XP_018220203.1 (SPGP0S01450)
YMR161W (SPGP0DB01350)	XP_018220210.1 (SPGP0S01370)
YMR162C (SPGP0DB01340)	XP_018220211.1 (SPGP0S01360)
YMR165C (SPGP0DB01310)	XP_018220213.1 (SPGP0S01330)
YMR166C (SPGP0DB01300)	XP_018220214.1 (SPGP0S01320)
YMR167W (SPGP0DB01290)	XP_018220215.1 (SPGP0S01310)
YMR171C (SPGP0DB01250)	XP_018220219.1 (SPGP0S01270)
YMR177W (SPGP0DB01190)	XP_018220224.1 (SPGP0S01210)
YMR181C (SPGP0DB01150)	XP_018220228.1 (SPGP0S01170)
YMR185W (SPGP0DB01120)	XP_018220232.1 (SPGP0S01130)
YMR186W (SPGP0DB01110)	XP_018220233.1 (SPGP0S01120)
YMR187C (SPGP0DB01100)	XP_018220234.1 (SPGP0S01110)
YMR189W (SPGP0DB01080)	XP_018220236.1 (SPGP0S01090)
YMR190C (SPGP0DB01070)	XP_018220237.1 (SPGP0S01080)
YMR192W (SPGP0DB01050)	XP_018220239.1 (SPGP0S01060)
YMR194W (SPGP0DB01030)	XP_018220241.1 (SPGP0S01040)
YMR196W (SPGP0DB01000)	XP_018220244.1 (SPGP0S01010)
YMR197C (SPGP0DB00990)	XP_018220245.1 (SPGP0S01000)
YMR199W (SPGP0DB00970)	XP_018220247.1 (SPGP0S00980)
YMR202W (SPGP0DB00930)	XP_018220250.1 (SPGP0S00950)
YMR203W (SPGP0DB00920)	XP_018220251.1 (SPGP0S00940)
YMR204C (SPGP0DB00910)	XP_018220252.1 (SPGP0S00930)
YMR205C (SPGP0DB00900)	XP_018220253.1 (SPGP0S00920)
YMR207C (SPGP0DB00880)	XP_018220255.1 (SPGP0S00900)
YMR208W (SPGP0DB00870)	XP_018220256.1 (SPGP0S00890)
YMR212C (SPGP0DB00830)	XP_018220260.1 (SPGP0S00850)
YMR217W (SPGP0DB00780)	XP_018220265.1 (SPGP0S00800)
YMR221C (SPGP0DB00740)	XP_018220269.1 (SPGP0S00760)
YMR224C (SPGP0DB00710)	XP_018220272.1 (SPGP0S00730)
YMR226C (SPGP0DB00690)	XP_018220274.1 (SPGP0S00710)
YMR228W (SPGP0DB00670)	XP_018220276.1 (SPGP0S00690)
YMR229C (SPGP0DB00660)	XP_018220277.1 (SPGP0S00680)
YMR231W (SPGP0DB00640)	XP_018220279.1 (SPGP0S00660)
YMR232W (SPGP0DB00630)	XP_018220280.1 (SPGP0S00650)
YMR234W (SPGP0DB00610)	XP_018220282.1 (SPGP0S00630)
YMR235C (SPGP0DB00600)	XP_018220283.1 (SPGP0S00620)
YMR237W (SPGP0DB00580)	XP_018220285.1 (SPGP0S00600)
YMR238W (SPGP0DB00570)	XP_018220286.1 (SPGP0S00590)
YMR241W (SPGP0DB00540)	XP_018220289.1 (SPGP0S00560)
YMR243C (SPGP0DB00520)	XP_018220291.1 (SPGP0S00540)
YMR246W (SPGP0DB00490)	XP_018220294.1 (SPGP0S00510)
YMR250W (SPGP0DB00470)	XP_018220296.1 (SPGP0S00490)
YMR253C (SPGP0DB00430)	XP_018220300.1 (SPGP0S00450)
YMR256C (SPGP0DB00410)	XP_018220302.1 (SPGP0S00430)
YMR257C (SPGP0DB00400)	XP_018220303.1 (SPGP0S00420)
YMR260C (SPGP0DB00370)	XP_018220306.1 (SPGP0S00390)
YMR261C (SPGP0DB00360)	XP_018220307.1 (SPGP0S00380)
YMR264W (SPGP0DB00330)	XP_018220310.1 (SPGP0S00350)
YMR265C (SPGP0DB00320)	XP_018220311.1 (SPGP0S00340)
YMR269W (SPGP0DB00280)	XP_018220315.1 (SPGP0S00300)
YMR275C (SPGP0DB00220)	XP_018220322.1 (SPGP0S00220)
YMR278W (SPGP0DB00190)	XP_018220325.1 (SPGP0S00190)
YMR280C (SPGP0DB00170)	XP_018220327.1 (SPGP0S00170)
YMR285C (SPGP0DB00120)	XP_018220332.1 (SPGP0S00120)
YMR287C (SPGP0DB00100)	XP_018220334.1 (SPGP0S00100)
YOL086C (SPGP0K00840)	XP_018221708.1 (SPGP0P02550)
YNL002C (SPGP0M03080)	XP_018219871.1 (SPGP0Z00120)
YNL003C (SPGP0M03070)	XP_018219870.1 (SPGP0Z00130)
YNL004W (SPGP0M03060)	XP_018219869.1 (SPGP0Z00140)
YNL007C (SPGP0M03030)	XP_018219866.1 (SPGP0Z00170)
YNL009W (SPGP0M03010)	XP_018219864.1 (SPGP0Z00190)
YNL010W (SPGP0M03000)	XP_018219863.1 (SPGP0Z00200)
YNL011C (SPGP0M02990)	XP_018219862.1 (SPGP0Z00210)
YNL014W (SPGP0M02970)	XP_018219861.1 (SPGP0Z00230)
YNL016W (SPGP0M02950)	XP_018219859.1 (SPGP0Z00250)
YNL020C (SPGP0M02800)	XP_018219856.1 (SPGP0Z00400)
YNL022C (SPGP0M02820)	XP_018219854.1 (SPGP0Z00380)
YNL023C (SPGP0M02830)	XP_018219853.1 (SPGP0Z00370)
YNL024C (SPGP0M02840)	XP_018219852.1 (SPGP0Z00360)
YNL027W (SPGP0M02880)	XP_018219848.1 (SPGP0Z00320)
YNL030W (SPGP0M02900)	XP_018223567.1 (SPGP0DN01200)
YNL031C (SPGP0M02910)	XP_018219845.1 (SPGP0Z00290)
YNL032W (SPGP0M02920)	XP_018219844.1 (SPGP0Z00280)
YNL041C (SPGP0M02710)	XP_018219831.1 (SPGP0Z00520)
YNL044W (SPGP0M02690)	XP_018219829.1 (SPGP0Z00550)
YNL048W (SPGP0M02650)	XP_018219825.1 (SPGP0Z00590)
YNL049C (SPGP0M02640)	XP_018219824.1 (SPGP0Z00600)
YNL054W (SPGP0M02590)	XP_018219819.1 (SPGP0Z00650)
YNL055C (SPGP0M02580)	XP_018219818.1 (SPGP0Z00660)
YNL059C (SPGP0M02550)	XP_018219815.1 (SPGP0Z00690)
YNL061W (SPGP0M02540)	XP_018219814.1 (SPGP0Z00700)
YNL062C (SPGP0M02530)	XP_018219813.1 (SPGP0Z00710)
YNL064C (SPGP0M02510)	XP_018219811.1 (SPGP0Z00730)
YNL067W (SPGP0M02480)	XP_018219808.1 (SPGP0Z00760)
YNL070W (SPGP0M02450)	XP_018219805.1 (SPGP0Z00790)
YNL071W (SPGP0M02440)	XP_018219804.1 (SPGP0Z00800)
YNL075W (SPGP0M02400)	XP_018219800.1 (SPGP0Z00840)
YNL076W (SPGP0M02390)	XP_018219799.1 (SPGP0Z00850)
YNL077W (SPGP0M02380)	XP_018219798.1 (SPGP0Z00860)
YNL079C (SPGP0M02360)	XP_018219796.1 (SPGP0Z00880)
YNL080C (SPGP0M02350)	XP_018219795.1 (SPGP0Z00890)
YNL082W (SPGP0M02330)	XP_018219793.1 (SPGP0Z00910)
YNL083W (SPGP0M02320)	XP_018219792.1 (SPGP0Z00920)
YNL084C (SPGP0M02310)	XP_018219791.1 (SPGP0Z00930)
YNL085W (SPGP0M02300)	XP_018219790.1 (SPGP0Z00940)
YNL088W (SPGP0M02270)	XP_018219787.1 (SPGP0Z00970)
YNL091W (SPGP0M02250)	XP_018219785.1 (SPGP0Z00990)
YNL092W (SPGP0M02240)	XP_018219784.1 (SPGP0Z01000)
YNL094W (SPGP0M02220)	XP_018219782.1 (SPGP0Z01020)
YNL097C (SPGP0M02190)	XP_018219779.1 (SPGP0Z01050)
YNL098C (SPGP0M02180)	XP_018219778.1 (SPGP0Z01060)
YNL101W (SPGP0M02150)	XP_018219775.1 (SPGP0Z01090)
YNL102W (SPGP0M02140)	XP_018219774.1 (SPGP0Z01100)
YNL104C (SPGP0M02120)	XP_018219772.1 (SPGP0Z01120)
YNL106C (SPGP0M02110)	XP_018219771.1 (SPGP0Z01130)
YNL110C (SPGP0M02080)	XP_018219768.1 (SPGP0Z01160)
YNL111C (SPGP0M02070)	XP_018219767.1 (SPGP0Z01170)
YNL116W (SPGP0M02030)	XP_018219764.1 (SPGP0Z01210)
YNL117W (SPGP0M02020)	XP_018219763.1 (SPGP0Z01220)
YNL118C (SPGP0M02010)	XP_018219762.1 (SPGP0Z01230)
YNL122C (SPGP0M01980)	XP_018219759.1 (SPGP0Z01260)
YNL123W (SPGP0M01970)	XP_018219758.1 (SPGP0Z01270)
YNL124W (SPGP0M01960)	XP_018219757.1 (SPGP0Z01280)
YNL126W (SPGP0M01940)	XP_018219755.1 (SPGP0Z01300)
YNL127W (SPGP0M01930)	XP_018219754.1 (SPGP0Z01310)
YNL128W (SPGP0M01920)	XP_018219753.1 (SPGP0Z01320)
YNL131W (SPGP0M01890)	XP_018219750.1 (SPGP0Z01350)
YNL132W (SPGP0M01880)	XP_018219749.1 (SPGP0Z01360)
YNL135C (SPGP0M01850)	XP_018219746.1 (SPGP0Z01390)
YNL136W (SPGP0M01840)	XP_018219745.1 (SPGP0Z01400)
YNL137C (SPGP0M01830)	XP_018219744.1 (SPGP0Z01410)
YNL138W (SPGP0M01820)	XP_018219743.1 (SPGP0Z01420)
YNL154C (SPGP0M01690)	XP_018219729.1 (SPGP0Z01560)
YNL157W (SPGP0M01660)	XP_018219726.1 (SPGP0Z01590)
YNL160W (SPGP0M01630)	XP_018219723.1 (SPGP0Z01620)
YNL163C (SPGP0M01590)	XP_018219719.1 (SPGP0Z01660)
YNL164C (SPGP0M01580)	XP_018219718.1 (SPGP0Z01670)
YNL166C (SPGP0M01560)	XP_018219716.1 (SPGP0Z01690)
YNL169C (SPGP0M01530)	XP_018219713.1 (SPGP0Z01720)
YNL172W (SPGP0M01520)	XP_018219712.1 (SPGP0Z01730)
YNL175C (SPGP0M01500)	XP_018219710.1 (SPGP0Z01750)
YNL178W (SPGP0M01470)	XP_018219707.1 (SPGP0Z01780)
YNL180C (SPGP0M01460)	XP_018219706.1 (SPGP0Z01790)
YNL182C (SPGP0M01440)	XP_018219704.1 (SPGP0Z01810)
YNL183C (SPGP0M01430)	XP_018219703.1 (SPGP0Z01820)
YNL185C (SPGP0M01420)	XP_018219702.1 (SPGP0Z01830)
YNL186W (SPGP0M01410)	XP_018219701.1 (SPGP0Z01840)
YNL189W (SPGP0M01380)	XP_018219698.1 (SPGP0Z01870)
YNL190W (SPGP0M01370)	XP_018219697.1 (SPGP0Z01880)
YNL191W (SPGP0M01360)	XP_018219696.1 (SPGP0Z01890)
YNL192W (SPGP0M01350)	XP_018219695.1 (SPGP0Z01900)
YNL201C (SPGP0M01270)	XP_018219687.1 (SPGP0Z01980)
YNL202W (SPGP0M01260)	XP_018219686.1 (SPGP0Z01990)
YNL206C (SPGP0M01240)	XP_018219684.1 (SPGP0Z02010)
YNL207W (SPGP0M01230)	XP_018219683.1 (SPGP0Z02020)
YNL212W (SPGP0M01180)	XP_018219678.1 (SPGP0Z02070)
YNL216W (SPGP0M01140)	XP_018219674.1 (SPGP0Z02110)
YNL218W (SPGP0M01120)	XP_018219672.1 (SPGP0Z02130)
YNL220W (SPGP0M01100)	XP_018219670.1 (SPGP0Z02150)
YNL222W (SPGP0M01080)	XP_018219668.1 (SPGP0Z02170)
YNL223W (SPGP0M01070)	XP_018219667.1 (SPGP0Z02180)
YNL224C (SPGP0M01060)	XP_018219666.1 (SPGP0Z02190)
YNL225C (SPGP0M01050)	XP_018219665.1 (SPGP0Z02200)
YNL227C (SPGP0M01040)	XP_018219664.1 (SPGP0Z02210)
YNL230C (SPGP0M01020)	XP_018219662.1 (SPGP0Z02230)
YNL232W (SPGP0M01000)	XP_018219660.1 (SPGP0Z02250)
YNL233W (SPGP0M00990)	XP_018219659.1 (SPGP0Z02260)
YNL236W (SPGP0M00970)	XP_018219657.1 (SPGP0Z02280)
YNL241C (SPGP0M00920)	XP_018219652.1 (SPGP0Z02330)
YNL242W (SPGP0M00910)	XP_018219651.1 (SPGP0Z02340)
YNL244C (SPGP0M00890)	XP_018219649.1 (SPGP0Z02360)
YNL247W (SPGP0M00860)	XP_018219646.1 (SPGP0Z02390)
YNL248C (SPGP0M00850)	XP_018219645.1 (SPGP0Z02400)
YNL249C (SPGP0M00840)	XP_018219644.1 (SPGP0Z02410)
YNL250W (SPGP0M00830)	XP_018219643.1 (SPGP0Z02420)
YNL251C (SPGP0M00820)	XP_018219642.1 (SPGP0Z02430)
YNL254C (SPGP0M00790)	XP_018219639.1 (SPGP0Z02460)
YNL255C (SPGP0M00780)	XP_018219638.1 (SPGP0Z02470)
YNL256W (SPGP0M00770)	XP_018219637.1 (SPGP0Z02480)
YNL262W (SPGP0M00710)	XP_018219631.1 (SPGP0Z02540)
YNL265C (SPGP0M00680)	XP_018219628.1 (SPGP0Z02570)
YNL267W (SPGP0M00670)	XP_018219627.1 (SPGP0Z02580)
YNL271C (SPGP0M00640)	XP_018219624.1 (SPGP0Z02610)
YNL272C (SPGP0M00630)	XP_018219623.1 (SPGP0Z02620)
YNL274C (SPGP0M00610)	XP_018219621.1 (SPGP0Z02640)
YNL280C (SPGP0M00560)	XP_018219616.1 (SPGP0Z02690)
YNL283C (SPGP0M00530)	XP_018219613.1 (SPGP0Z02720)
YNL284C (SPGP0M00520)	XP_018219612.1 (SPGP0Z02730)
YNL287W (SPGP0M00500)	XP_018219609.1 (SPGP0Z02750)
YNL288W (SPGP0M00490)	XP_018219608.1 (SPGP0Z02760)
YNL289W (SPGP0M00480)	XP_018219607.1 (SPGP0Z02770)
YNL292W (SPGP0M00450)	XP_018219604.1 (SPGP0Z02800)
YNL293W (SPGP0M00440)	XP_018219603.1 (SPGP0Z02810)
YNL295W (SPGP0M00420)	XP_018219601.1 (SPGP0Z02830)
YNL297C (SPGP0M00410)	XP_018219600.1 (SPGP0Z02840)
YNL298W (SPGP0M00400)	XP_018219599.1 (SPGP0Z02850)
YOL115W (SPGP0K00540)	XP_018221680.1 (SPGP0P02830)
YNL304W (SPGP0M00350)	XP_018219595.1 (SPGP0Z02900)
YNL307C (SPGP0M00320)	XP_018219592.1 (SPGP0Z02930)
YNL309W (SPGP0M00300)	XP_018219590.1 (SPGP0Z02950)
YNL313C (SPGP0M00260)	XP_018219586.1 (SPGP0Z02990)
YNL317W (SPGP0M00220)	XP_018219582.1 (SPGP0Z03030)
YNL320W (SPGP0M00200)	XP_018219580.1 (SPGP0Z03050)
YNL321W (SPGP0M00190)	XP_018219579.1 (SPGP0Z03060)
YNL322C (SPGP0M00180)	XP_018219578.1 (SPGP0Z03070)
YNL323W (SPGP0M00170)	XP_018219577.1 (SPGP0Z03080)
YNL325C (SPGP0M00160)	XP_018219576.1 (SPGP0Z03090)
YNL328C (SPGP0M00130)	XP_018219573.1 (SPGP0Z03120)
YNL330C (SPGP0M00110)	XP_018219571.1 (SPGP0Z03140)
YNR001C (SPGP0M03100)	XP_018219873.1 (SPGP0Z00100)
YNR004W (SPGP0M03130)	XP_018219876.1 (SPGP0DV00120)
YNR011C (SPGP0M03190)	XP_018219882.1 (SPGP0DV00180)
YNR012W (SPGP0M03200)	XP_018219883.1 (SPGP0DV00190)
YNR013C (SPGP0M03210)	XP_018219884.1 (SPGP0DV00200)
YNR016C (SPGP0M03240)	XP_018219887.1 (SPGP0DV00230)
YNR017W (SPGP0M03250)	XP_018219888.1 (SPGP0DV00240)
YNR019W (SPGP0M03270)	XP_018219890.1 (SPGP0DV00260)
YNR026C (SPGP0M03330)	XP_018219895.1 (SPGP0DV00320)
YNR029C (SPGP0M03360)	XP_018219897.1 (SPGP0DV00350)
YNR030W (SPGP0M03370)	XP_018219898.1 (SPGP0DV00360)
YNR031C (SPGP0M03380)	XP_018219899.1 (SPGP0DV00370)
YNR034W (SPGP0M03420)	XP_018219903.1 (SPGP0DV00410)
YNR035C (SPGP0M03440)	XP_018219905.1 (SPGP0DV00430)
YNR041C (SPGP0M03500)	XP_018219911.1 (SPGP0DV00490)
YNR047W (SPGP0M03550)	XP_018219916.1 (SPGP0DV00540)
YNR050C (SPGP0M03580)	XP_018219919.1 (SPGP0DV00570)
YNR052C (SPGP0M03600)	XP_018219921.1 (SPGP0DV00590)
YNR054C (SPGP0M03620)	XP_018219922.1 (SPGP0DV00610)
YNR055C (SPGP0M03630)	XP_018219925.1 (SPGP0DV00640)
YNR056C (SPGP0M03640)	XP_018219926.1 (SPGP0DV00650)
YNR065C (SPGP0M03730)	XP_018223543.1 (SPGP0DN00970)
YNR067C (SPGP0M03740)	XP_018219934.1 (SPGP0AG00150)
YOL002C (SPGP0K01630)	XP_018221783.1 (SPGP0P01770)
YOL004W (SPGP0K01610)	XP_018221781.1 (SPGP0P01790)
YOL009C (SPGP0K01560)	XP_018221776.1 (SPGP0P01840)
YOL010W (SPGP0K01550)	XP_018221775.1 (SPGP0P01850)
YOL011W (SPGP0K01540)	XP_018221774.1 (SPGP0P01860)
YOL012C (SPGP0K01530)	XP_018221773.1 (SPGP0P01870)
YOL013C (SPGP0K01520)	XP_018221772.1 (SPGP0P01880)
YOL018C (SPGP0K01470)	XP_018221767.1 (SPGP0P01930)
YOL021C (SPGP0K01440)	XP_018221764.1 (SPGP0P01960)
YOL022C (SPGP0K01430)	XP_018221763.1 (SPGP0P01970)
YOL023W (SPGP0K01420)	XP_018221762.1 (SPGP0P01980)
YOL027C (SPGP0K01380)	XP_018221758.1 (SPGP0P02020)
YOL030W (SPGP0K01360)	XP_018221756.1 (SPGP0P02040)
YOL032W (SPGP0K01340)	XP_018221754.1 (SPGP0P02060)
YOL034W (SPGP0K01320)	XP_018221752.1 (SPGP0P02080)
YOL036W (SPGP0K01310)	XP_018221751.1 (SPGP0P02090)
YOL039W (SPGP0K01290)	XP_018221749.1 (SPGP0P02110)
YOL040C (SPGP0K01280)	XP_018221748.1 (SPGP0P02120)
YOL042W (SPGP0K01260)	XP_018221746.1 (SPGP0P02140)
YOL045W (SPGP0K01230)	XP_018221743.1 (SPGP0P02170)
YOL051W (SPGP0K01180)	XP_018221741.1 (SPGP0P02210)
YOL052C (SPGP0K01170)	XP_018221740.1 (SPGP0P02220)
YOL055C (SPGP0K01130)	XP_018221736.1 (SPGP0P02260)
YOL058W (SPGP0K01100)	XP_018221734.1 (SPGP0P02290)
YOL059W (SPGP0K01090)	XP_018221733.1 (SPGP0P02300)
YOL060C (SPGP0K01080)	XP_018221732.1 (SPGP0P02310)
YOL061W (SPGP0K01070)	XP_018221731.1 (SPGP0P02320)
YOL062C (SPGP0K01060)	XP_018221730.1 (SPGP0P02330)
YOL064C (SPGP0K01040)	XP_018221728.1 (SPGP0P02350)
YOL065C (SPGP0K01030)	XP_018221727.1 (SPGP0P02360)
YOL068C (SPGP0K01000)	XP_018221724.1 (SPGP0P02390)
YOL069W (SPGP0K00990)	XP_018221723.1 (SPGP0P02400)
YOL072W (SPGP0K00960)	XP_018221720.1 (SPGP0P02430)
YOL075C (SPGP0K00940)	XP_018221718.1 (SPGP0P02450)
YOL076W (SPGP0K00930)	XP_018221717.1 (SPGP0P02460)
YOL078W (SPGP0K00900)	XP_018221714.1 (SPGP0P02490)
YOL081W (SPGP0K00880)	XP_018221712.1 (SPGP0P02510)
YOL090W (SPGP0K00790)	XP_018221703.1 (SPGP0P02600)
YOL091W (SPGP0K00780)	XP_018221702.1 (SPGP0P02610)
YOL094C (SPGP0K00750)	XP_018221699.1 (SPGP0P02640)
YOL095C (SPGP0K00740)	XP_018221698.1 (SPGP0P02650)
YOL096C (SPGP0K00730)	XP_018221697.1 (SPGP0P02660)
YOL097C (SPGP0K00720)	XP_018221696.1 (SPGP0P02670)
YOL098C (SPGP0K00710)	XP_018221695.1 (SPGP0P02680)
YOL101C (SPGP0K00690)	XP_018221693.1 (SPGP0P02700)
YOL102C (SPGP0K00680)	XP_018221692.1 (SPGP0P02710)
YOL110W (SPGP0K00590)	XP_018221685.1 (SPGP0P02780)
YOL119C (SPGP0K00510)	XP_018221677.1 (SPGP0P02860)
YOL122C (SPGP0K00480)	XP_018221675.1 (SPGP0P02890)
YOL123W (SPGP0K00470)	XP_018221674.1 (SPGP0P02900)
YOL124C (SPGP0K00460)	XP_018221673.1 (SPGP0P02910)
YOL126C (SPGP0K00440)	XP_018221671.1 (SPGP0P02930)
YOL127W (SPGP0K00430)	XP_018221670.1 (SPGP0P02940)
YOL128C (SPGP0K00420)	XP_018221669.1 (SPGP0P02950)
YOL129W (SPGP0K00410)	XP_018221668.1 (SPGP0P02960)
YOL132W (SPGP0K00380)	XP_018221665.1 (SPGP0P02990)
YOL136C (SPGP0K00350)	XP_018221662.1 (SPGP0P03020)
YOL139C (SPGP0K00320)	XP_018221659.1 (SPGP0P03050)
YOL142W (SPGP0K00290)	XP_018221656.1 (SPGP0P03080)
YOL143C (SPGP0K00280)	XP_018221655.1 (SPGP0P03090)
YOL144W (SPGP0K00270)	XP_018221654.1 (SPGP0P03100)
YOL145C (SPGP0K00260)	XP_018221653.1 (SPGP0P03110)
YOL147C (SPGP0K00240)	XP_018221651.1 (SPGP0P03130)
YOL148C (SPGP0K00230)	XP_018221650.1 (SPGP0P03140)
YOL149W (SPGP0K00220)	XP_018221649.1 (SPGP0P03150)
YOL159C-A (SPGP0K00110)	XP_018220841.1 (SPGP0EE00230)
YOR001W (SPGP0K01650)	XP_018221785.1 (SPGP0P01750)
YOR002W (SPGP0K01660)	XP_018221786.1 (SPGP0P01740)
YOR003W (SPGP0K01670)	XP_018221787.1 (SPGP0P01730)
YOR005C (SPGP0K01690)	XP_018221789.1 (SPGP0P01710)
YOR007C (SPGP0K01710)	XP_018221791.1 (SPGP0P01690)
YOR009W (SPGP0K01730)	XP_018221793.1 (SPGP0P01670)
YOR010C (SPGP0K01740)	XP_018221794.1 (SPGP0P01660)
YOR011W (SPGP0K01750)	XP_018221795.1 (SPGP0P01650)
YOR014W (SPGP0K01770)	XP_018221797.1 (SPGP0P01620)
YOR016C (SPGP0K01780)	XP_018221798.1 (SPGP0P01610)
YOR017W (SPGP0K01790)	XP_018221799.1 (SPGP0P01600)
YOR018W (SPGP0K01800)	XP_018221800.1 (SPGP0P01590)
YOR020C (SPGP0K01820)	XP_018219253.1 (SPGP0L01100)
YOR028C (SPGP0K01900)	XP_018219261.1 (SPGP0L01020)
YOR033C (SPGP0K01940)	XP_018219265.1 (SPGP0L00980)
YOR037W (SPGP0K01980)	XP_018219269.1 (SPGP0L00940)
YOR038C (SPGP0K01990)	XP_018219270.1 (SPGP0L00930)
YOR039W (SPGP0K02000)	XP_018219271.1 (SPGP0L00920)
YOR043W (SPGP0K02030)	XP_018219274.1 (SPGP0L00890)
YOR046C (SPGP0K02060)	XP_018219277.1 (SPGP0L00860)
YOR047C (SPGP0K02070)	XP_018219278.1 (SPGP0L00850)
YOR048C (SPGP0K02080)	XP_018219279.1 (SPGP0L00840)
YOR051C (SPGP0K02100)	XP_018219281.1 (SPGP0L00820)
YOR052C (SPGP0K02110)	XP_018219282.1 (SPGP0L00810)
YOR057W (SPGP0K02140)	XP_018219285.1 (SPGP0L00780)
YOR058C (SPGP0K02150)	XP_018219286.1 (SPGP0L00770)
YOR060C (SPGP0K02170)	XP_018219288.1 (SPGP0L00750)
YOR063W (SPGP0K02200)	XP_018219292.1 (SPGP0L00710)
YOR065W (SPGP0K02220)	XP_018219294.1 (SPGP0L00690)
YOR066W (SPGP0K02230)	XP_018219295.1 (SPGP0L00680)
YOR067C (SPGP0K02240)	XP_018219296.1 (SPGP0L00670)
YOR069W (SPGP0K02250)	XP_018219297.1 (SPGP0L00660)
YOR070C (SPGP0K02260)	XP_018219298.1 (SPGP0L00650)
YOR075W (SPGP0K02300)	XP_018219301.1 (SPGP0L00620)
YOR086C (SPGP0K02400)	XP_018219309.1 (SPGP0L00520)
YOR087W (SPGP0K02410)	XP_018219310.1 (SPGP0L00510)
YOR090C (SPGP0K02430)	XP_018219312.1 (SPGP0L00490)
YOR092W (SPGP0K02450)	XP_018219314.1 (SPGP0L00470)
YOR093C (SPGP0K02460)	XP_018219315.1 (SPGP0L00460)
YOR095C (SPGP0K02480)	XP_018219317.1 (SPGP0L00440)
YOR096W (SPGP0K02490)	XP_018219318.1 (SPGP0L00430)
YOR099W (SPGP0K02520)	XP_018219321.1 (SPGP0L00400)
YOR103C (SPGP0K02550)	XP_018219324.1 (SPGP0L00370)
YOR107W (SPGP0K02580)	XP_018219327.1 (SPGP0L00340)
YOR108W (SPGP0K02590)	XP_018219328.1 (SPGP0L00330)
YOR109W (SPGP0K02600)	XP_018219329.1 (SPGP0L00320)
YOR112W (SPGP0K02630)	XP_018219332.1 (SPGP0L00290)
YOR113W (SPGP0K02640)	XP_018219333.1 (SPGP0L00280)
YOR116C (SPGP0K02670)	XP_018219336.1 (SPGP0L00250)
YOR117W (SPGP0K02680)	XP_018219337.1 (SPGP0L00240)
YOR124C (SPGP0K02740)	XP_018219343.1 (SPGP0L00180)
YOR125C (SPGP0K02750)	XP_018219344.1 (SPGP0L00170)
YOR127W (SPGP0K02770)	XP_018219346.1 (SPGP0L00150)
YOR130C (SPGP0K02800)	XP_018219349.1 (SPGP0L00120)
YOR132W (SPGP0K02820)	XP_018219351.1 (SPGP0L00100)
YPL002C (SPGP0D00770)	XP_018219023.1 (SPGP0X00790)
YPL004C (SPGP0D00790)	XP_018219021.1 (SPGP0X00810)
YPL006W (SPGP0D00810)	XP_018219019.1 (SPGP0X00830)
YPL009C (SPGP0D00840)	XP_018219016.1 (SPGP0X00860)
YPL012W (SPGP0D00870)	XP_018219013.1 (SPGP0X00890)
YPL015C (SPGP0D00900)	XP_018219010.1 (SPGP0X00920)
YPL016W (SPGP0D00910)	XP_018219009.1 (SPGP0X00940)
YPL019C (SPGP0D00940)	XP_018219006.1 (SPGP0X00970)
YPL022W (SPGP0D00970)	XP_018219003.1 (SPGP0X01000)
YPL023C (SPGP0D00980)	XP_018219002.1 (SPGP0X01010)
YPL024W (SPGP0D00990)	XP_018219001.1 (SPGP0X01020)
YPL026C (SPGP0D01000)	XP_018219000.1 (SPGP0X01030)
YPL028W (SPGP0D01020)	XP_018218998.1 (SPGP0X01050)
YPL029W (SPGP0D01030)	XP_018218997.1 (SPGP0X01060)
YPR001W (SPGP0D00750)	XP_018219025.1 (SPGP0X00770)
YPR003C (SPGP0D00730)	XP_018219027.1 (SPGP0X00750)
YPR008W (SPGP0D00680)	XP_018219032.1 (SPGP0X00700)
YPR009W (SPGP0D00670)	XP_018219033.1 (SPGP0X00690)
YPR010C (SPGP0D00660)	XP_018219034.1 (SPGP0X00680)
YPR015C (SPGP0D00620)	XP_018219038.1 (SPGP0X00640)
YPR016C (SPGP0D00610)	XP_018219039.1 (SPGP0X00630)
YPR019W (SPGP0D00580)	XP_018219042.1 (SPGP0X00600)
YPR021C (SPGP0D00560)	XP_018219044.1 (SPGP0X00580)
YPR022C (SPGP0D00550)	XP_018219045.1 (SPGP0X00570)
YPR024W (SPGP0D00530)	XP_018219047.1 (SPGP0X00550)
YPR026W (SPGP0D00510)	XP_018219049.1 (SPGP0X00530)
YPR029C (SPGP0D00480)	XP_018219052.1 (SPGP0X00490)
YPR031W (SPGP0D00460)	XP_018219054.1 (SPGP0X00470)
YPR032W (SPGP0D00450)	XP_018219055.1 (SPGP0X00460)
YPR035W (SPGP0D00420)	XP_018219058.1 (SPGP0X00430)
YPR036W (SPGP0D00410)	XP_018219059.1 (SPGP0X00420)
YPR041W (SPGP0D00370)	XP_018219063.1 (SPGP0X00380)
YPR042C (SPGP0D00360)	XP_018219064.1 (SPGP0X00370)
YPR046W (SPGP0D00330)	XP_018219067.1 (SPGP0X00340)
YPR047W (SPGP0D00320)	XP_018219068.1 (SPGP0X00330)
YPR052C (SPGP0D00280)	XP_018219072.1 (SPGP0X00290)
YPR054W (SPGP0D00270)	XP_018219073.1 (SPGP0X00280)
YPR055W (SPGP0D00260)	XP_018219074.1 (SPGP0X00270)
YPR056W (SPGP0D00250)	XP_018219075.1 (SPGP0X00260)
YPR058W (SPGP0D00230)	XP_018219077.1 (SPGP0X00240)
YPR061C (SPGP0D00210)	XP_018219079.1 (SPGP0X00220)
YPR062W (SPGP0D00200)	XP_018219080.1 (SPGP0X00210)
YPR066W (SPGP0D00170)	XP_018219083.1 (SPGP0X00170)
YPR069C (SPGP0D00140)	XP_018219086.1 (SPGP0X00140)
YPR070W (SPGP0D00130)	XP_018219087.1 (SPGP0X00130)
YPR072W (SPGP0D00110)	XP_018219088.1 (SPGP0X00110)

## Sheet: CBS1538 strain
S. cerevisiae-like allele	S. eubayanus-like allele
YAL003W (SPGP0CR00570)	XP_018224104.1 (SPGP0S00570)
YAL007C (SPGP0CR00550)	XP_018224102.1 (SPGP0S00550)
YAL011W (SPGP0CR00510)	XP_018224098.1 (SPGP0S00510)
YAL012W (SPGP0CR00500)	XP_018224097.1 (SPGP0S00500)
YAL014C (SPGP0CR00480)	XP_018224096.1 (SPGP0S00480)
YAL016W (SPGP0CR00460)	XP_018224094.1 (SPGP0S00460)
YAL019W (SPGP0CR00430)	XP_018224091.1 (SPGP0S00430)
YAL020C (SPGP0CR00420)	XP_018224090.1 (SPGP0S00420)
YAL021C (SPGP0CR00410)	XP_018224089.1 (SPGP0S00410)
YAL022C (SPGP0CR00400)	XP_018224088.1 (SPGP0S00400)
YAL023C (SPGP0CR00390)	XP_018224087.1 (SPGP0S00390)
YAL024C (SPGP0CR00380)	XP_018224086.1 (SPGP0S00380)
YAL026C (SPGP0CR00360)	XP_018224084.1 (SPGP0S00360)
YAL029C (SPGP0CR00330)	XP_018224081.1 (SPGP0S00330)
YAL031C (SPGP0CR00310)	XP_018224080.1 (SPGP0S00310)
YAL033W (SPGP0CR00290)	XP_018224078.1 (SPGP0S00290)
YAL034C (SPGP0CR00280)	XP_018224077.1 (SPGP0S00280)
YAL035W (SPGP0CR00260)	XP_018224075.1 (SPGP0S00260)
YAL036C (SPGP0CR00250)	XP_018224074.1 (SPGP0S00250)
YAL038W (SPGP0CR00230)	XP_018224072.1 (SPGP0S00230)
YAL040C (SPGP0CR00210)	XP_018224070.1 (SPGP0S00210)
YAL041W (SPGP0CR00200)	XP_018224069.1 (SPGP0S00200)
YAL042W (SPGP0CR00190)	XP_018224068.1 (SPGP0S00190)
YAL043C (SPGP0CR00180)	XP_018224067.1 (SPGP0S00180)
YAL046C (SPGP0CR00150)	XP_018224064.1 (SPGP0S00150)
YAL048C (SPGP0CR00130)	XP_018224062.1 (SPGP0S00130)
YAL051W (SPGP0CR00110)	XP_018224060.1 (SPGP0S00110)
YAL067C (SPGP0EG00100)	XP_018221447.1 (SPGP0F02880)
YAR002C-A (SPGP0CR00620)	XP_018224108.1 (SPGP0S00610)
YAR003W (SPGP0CR00630)	XP_018224109.1 (SPGP0S00620)
YAR007C (SPGP0CR00640)	XP_018224110.1 (SPGP0S00630)
YAR008W (SPGP0CR00650)	XP_018224111.1 (SPGP0S00640)
YAR014C (SPGP0CR00660)	XP_018224115.1 (SPGP0S00680)
YAR015W (SPGP0CR00670)	XP_018224116.1 (SPGP0S00690)
YAR042W (SPGP0CR00790)	XP_018224122.1 (SPGP0S00780)
YBR118W (SPGP0CM01720)	XP_018219094.1 (SPGP0AT00750)
YJL198W (SPGP0AI00100)	XP_018221146.1 (SPGP0M00100)
YPL282C (SPGP0AY00100)	XP_018222679.1 (SPGP0DA00740)
YMR142C (SPGP0Y01820)	XP_018223001.1 (SPGP0U00760)
YHR010W (SPGP0CW03160)	XP_018223993.1 (SPGP0AN00870)
YEL002C (SPGP0B00910)	XP_018222662.1 (SPGP0DA00930)
YEL006W (SPGP0B00950)	XP_018222658.1 (SPGP0DA00970)
YEL007W (SPGP0B00960)	XP_018222657.1 (SPGP0DA00980)
YEL009C (SPGP0B00970)	XP_018222655.1 (SPGP0DA01000)
YEL011W (SPGP0B00980)	XP_018222642.1 (SPGP0DA01130)
YEL012W (SPGP0B00990)	XP_018222643.1 (SPGP0DA01120)
YEL013W (SPGP0B01000)	XP_018222644.1 (SPGP0DA01110)
YEL015W (SPGP0B01010)	XP_018222645.1 (SPGP0DA01100)
YEL016C (SPGP0B01020)	XP_018222646.1 (SPGP0DA01090)
YEL020W-A (SPGP0B01080)	XP_018222652.1 (SPGP0DA01030)
YEL021W (SPGP0B01090)	XP_018222653.1 (SPGP0DA01020)
YEL022W (SPGP0B01100)	XP_018222641.1 (SPGP0DA01140)
YEL023C (SPGP0B01110)	XP_018222640.1 (SPGP0DA01150)
YEL024W (SPGP0B01120)	XP_018222639.1 (SPGP0DA01160)
YEL026W (SPGP0B01140)	XP_018222637.1 (SPGP0DA01180)
YEL027W (SPGP0B01150)	XP_018222636.1 (SPGP0DA01190)
YEL030W (SPGP0B01180)	XP_018222634.1 (SPGP0DA01210)
YEL031W (SPGP0B01190)	XP_018222633.1 (SPGP0DA01220)
YEL032W (SPGP0B01200)	XP_018222632.1 (SPGP0DA01230)
YEL034W (SPGP0B01210)	XP_018222631.1 (SPGP0DA01240)
YEL036C (SPGP0B01230)	XP_018222630.1 (SPGP0DA01250)
YEL037C (SPGP0B01240)	XP_018222629.1 (SPGP0DA01260)
YEL039C (SPGP0B01260)	XP_018222627.1 (SPGP0DA01280)
YEL043W (SPGP0B01300)	XP_018222623.1 (SPGP0DA01320)
YEL046C (SPGP0B01330)	XP_018222621.1 (SPGP0DA01340)
YEL051W (SPGP0B01390)	XP_018222616.1 (SPGP0DA01390)
YEL052W (SPGP0B01400)	XP_018222615.1 (SPGP0DA01400)
YEL053C (SPGP0B01410)	XP_018222614.1 (SPGP0DA01410)
YEL054C (SPGP0B01420)	XP_018222613.1 (SPGP0DA01420)
YEL056W (SPGP0B01440)	XP_018222611.1 (SPGP0DA01440)
YEL058W (SPGP0B01460)	XP_018222609.1 (SPGP0DA01460)
YEL060C (SPGP0B01480)	XP_018222607.1 (SPGP0DA01480)
YEL061C (SPGP0B01490)	XP_018222606.1 (SPGP0DA01490)
YEL064C (SPGP0B01520)	XP_018222603.1 (SPGP0DA01520)
YEL071W (SPGP0B01580)	XP_018218750.1 (SPGP0EX00110)
YEL073C (SPGP0B01600)	XP_018223429.1 (SPGP0AH00220)
YER003C (SPGP0B00870)	XP_018222665.1 (SPGP0DA00890)
YER005W (SPGP0B00850)	XP_018222667.1 (SPGP0DA00870)
YER008C (SPGP0B00810)	XP_018222671.1 (SPGP0DA00820)
YER011W (SPGP0B00780)	XP_018222674.1 (SPGP0DA00790)
YER013W (SPGP0B00760)	XP_018222676.1 (SPGP0DA00770)
YER014W (SPGP0B00750)	XP_018222677.1 (SPGP0DA00760)
YER017C (SPGP0B00710)	XP_018222681.1 (SPGP0DA00720)
YER018C (SPGP0B00700)	XP_018222682.1 (SPGP0DA00710)
YER019W (SPGP0B00690)	XP_018222683.1 (SPGP0DA00700)
YER020W (SPGP0B00680)	XP_018222685.1 (SPGP0DA00690)
YER021W (SPGP0B00670)	XP_018222686.1 (SPGP0DA00680)
YER024W (SPGP0B00640)	XP_018222689.1 (SPGP0DA00650)
YER025W (SPGP0B00630)	XP_018222690.1 (SPGP0DA00640)
YER027C (SPGP0B00610)	XP_018222692.1 (SPGP0DA00620)
YER031C (SPGP0B00570)	XP_018222696.1 (SPGP0DA00580)
YER036C (SPGP0B00520)	XP_018222701.1 (SPGP0DA00530)
YER037W (SPGP0B00510)	XP_018222702.1 (SPGP0DA00520)
YER039C (SPGP0B00490)	XP_018222704.1 (SPGP0DA00500)
YER040W (SPGP0B00480)	XP_018222705.1 (SPGP0DA00490)
YER042W (SPGP0B00460)	XP_018222707.1 (SPGP0DA00470)
YER043C (SPGP0B00450)	XP_018222708.1 (SPGP0DA00460)
YER044C (SPGP0B00440)	XP_018222709.1 (SPGP0DA00450)
YER048C (SPGP0B00390)	XP_018222714.1 (SPGP0DA00400)
YER049W (SPGP0B00370)	XP_018222716.1 (SPGP0DA00380)
YER052C (SPGP0B00340)	XP_018222719.1 (SPGP0DA00350)
YER053C-A (SPGP0B00320)	XP_018222721.1 (SPGP0DA00330)
YER056C (SPGP0B00290)	XP_018222724.1 (SPGP0DA00300)
YER059W (SPGP0B00250)	XP_018222727.1 (SPGP0DA00260)
YER061C (SPGP0B00230)	XP_018222730.1 (SPGP0DA00230)
YER064C (SPGP0B00200)	XP_018222733.1 (SPGP0DA00200)
YER065C (SPGP0B00190)	XP_018222734.1 (SPGP0DA00190)
YER069W (SPGP0B00150)	XP_018222737.1 (SPGP0DA00150)
YER070W (SPGP0B00140)	XP_018222738.1 (SPGP0DA00140)
YER071C (SPGP0B00130)	XP_018222739.1 (SPGP0DA00130)
YER072W (SPGP0B00120)	XP_018222740.1 (SPGP0DA00120)
YER073W (SPGP0B00110)	XP_018222741.1 (SPGP0DA00110)
YER074W (SPGP0B00100)	XP_018222742.1 (SPGP0DA00100)
YIL018W (SPGP0C01470)	XP_018221589.1 (SPGP0X01450)
YNL162W (SPGP0I01670)	XP_018219721.1 (SPGP0J02280)
YIL002C (SPGP0C01650)	XP_018221605.1 (SPGP0X01620)
YIL002W-A (SPGP0C01640)	XP_018221604.1 (SPGP0X01610)
YIL003W (SPGP0C01630)	XP_018221603.1 (SPGP0X01600)
YIL013C (SPGP0C01530)	XP_018221593.1 (SPGP0X01500)
YIL015W (SPGP0C01500)	XP_018221592.1 (SPGP0X01480)
YIL019W (SPGP0C01460)	XP_018221588.1 (SPGP0X01440)
YIL021W (SPGP0C01440)	XP_018221586.1 (SPGP0X01420)
YIL022W (SPGP0C01430)	XP_018221585.1 (SPGP0X01410)
YIL027C (SPGP0C01390)	XP_018221581.1 (SPGP0X01370)
YIL030C (SPGP0C01380)	XP_018221579.1 (SPGP0X01350)
YIL033C (SPGP0C01360)	XP_018221577.1 (SPGP0X01330)
YIL034C (SPGP0C01350)	XP_018221576.1 (SPGP0X01320)
YIL035C (SPGP0C01340)	XP_018221575.1 (SPGP0X01310)
YIL038C (SPGP0C01310)	XP_018221572.1 (SPGP0X01280)
YIL039W (SPGP0C01300)	XP_018221571.1 (SPGP0X01270)
YIL041W (SPGP0C01280)	XP_018221569.1 (SPGP0X01250)
YIL045W (SPGP0C01240)	XP_018221565.1 (SPGP0X01210)
YIL046W (SPGP0C01230)	XP_018221564.1 (SPGP0X01200)
YIL047C (SPGP0C01220)	XP_018221563.1 (SPGP0X01190)
YIL048W (SPGP0C01210)	XP_018221562.1 (SPGP0X01180)
YIL049W (SPGP0C01200)	XP_018221561.1 (SPGP0X01170)
YIL051C (SPGP0C01180)	XP_018221559.1 (SPGP0X01150)
YIL053W (SPGP0C01160)	XP_018221558.1 (SPGP0X01130)
YIL055C (SPGP0C01150)	XP_018221557.1 (SPGP0X01110)
YIL062C (SPGP0C01110)	XP_018221553.1 (SPGP0X01070)
YIL063C (SPGP0C01100)	XP_018221552.1 (SPGP0X01060)
YIL066C (SPGP0C01070)	XP_018221550.1 (SPGP0X01030)
YIL067C (SPGP0C01060)	XP_018221549.1 (SPGP0X01020)
YIL070C (SPGP0C01030)	XP_018221546.1 (SPGP0X00990)
YIL072W (SPGP0C01010)	XP_018221544.1 (SPGP0X00970)
YIL075C (SPGP0C00980)	XP_018221541.1 (SPGP0X00940)
YIL077C (SPGP0C00960)	XP_018221538.1 (SPGP0X00910)
YIL078W (SPGP0C00950)	XP_018221537.1 (SPGP0X00900)
YIL084C (SPGP0C00920)	XP_018221535.1 (SPGP0X00870)
YIL091C (SPGP0C00860)	XP_018221529.1 (SPGP0X00810)
YIL093C (SPGP0C00840)	XP_018221527.1 (SPGP0X00790)
YIL094C (SPGP0C00830)	XP_018221526.1 (SPGP0X00780)
YIL095W (SPGP0C00820)	XP_018221525.1 (SPGP0X00770)
YIL097W (SPGP0C00800)	XP_018221523.1 (SPGP0X00750)
YIL101C (SPGP0C00770)	XP_018221520.1 (SPGP0X00720)
YIL103W (SPGP0C00740)	XP_018221518.1 (SPGP0X00700)
YIL104C (SPGP0C00730)	XP_018221517.1 (SPGP0X00690)
YIL105C (SPGP0C00720)	XP_018221516.1 (SPGP0X00680)
YIL107C (SPGP0C00700)	XP_018221514.1 (SPGP0X00660)
YIL108W (SPGP0C00690)	XP_018221513.1 (SPGP0X00650)
YIL109C (SPGP0C00680)	XP_018221512.1 (SPGP0X00640)
YIL110W (SPGP0C00670)	XP_018221511.1 (SPGP0X00630)
YIL115C (SPGP0C00620)	XP_018221507.1 (SPGP0X00580)
YIL122W (SPGP0C00550)	XP_018221500.1 (SPGP0X00510)
YIL123W (SPGP0C00540)	XP_018221499.1 (SPGP0X00500)
YIL124W (SPGP0C00530)	XP_018221498.1 (SPGP0X00490)
YIL125W (SPGP0C00520)	XP_018221497.1 (SPGP0X00480)
YIL126W (SPGP0C00510)	XP_018221496.1 (SPGP0X00470)
YIL129C (SPGP0C00480)	XP_018221493.1 (SPGP0X00440)
YIL131C (SPGP0C00460)	XP_018221491.1 (SPGP0X00420)
YIL135C (SPGP0C00420)	XP_018221487.1 (SPGP0X00380)
YIL137C (SPGP0C00400)	XP_018221485.1 (SPGP0X00360)
YIL139C (SPGP0C00380)	XP_018221483.1 (SPGP0X00340)
YIL142W (SPGP0C00360)	XP_018221481.1 (SPGP0X00320)
YIL143C (SPGP0C00350)	XP_018221480.1 (SPGP0X00310)
YIL146C (SPGP0C00320)	XP_018221477.1 (SPGP0X00280)
YIL147C (SPGP0C00310)	XP_018221476.1 (SPGP0X00270)
YIL149C (SPGP0C00290)	XP_018221474.1 (SPGP0X00250)
YIL150C (SPGP0C00280)	XP_018221473.1 (SPGP0X00240)
YIL151C (SPGP0C00270)	XP_018221472.1 (SPGP0X00230)
YIL160C (SPGP0C00210)	XP_018221462.1 (SPGP0X00130)
YIL161W (SPGP0C00200)	XP_018221461.1 (SPGP0X00120)
YIL162W (SPGP0C00190)	XP_018221460.1 (SPGP0X00110)
YIR001C (SPGP0C01670)	XP_018221607.1 (SPGP0X01640)
YIR002C (SPGP0C01680)	XP_018221608.1 (SPGP0X01650)
YIR006C (SPGP0C01720)	XP_018221612.1 (SPGP0X01690)
YIR007W (SPGP0C01730)	XP_018221613.1 (SPGP0X01700)
YIR008C (SPGP0C01740)	XP_018221614.1 (SPGP0X01710)
YIR010W (SPGP0C01760)	XP_018221616.1 (SPGP0X01730)
YIR011C (SPGP0C01770)	XP_018221617.1 (SPGP0X01740)
YIR017C (SPGP0C01830)	XP_018221623.1 (SPGP0X01800)
YIR018W (SPGP0C01840)	XP_018221624.1 (SPGP0X01810)
YIR028W (SPGP0C01930)	XP_018221633.1 (SPGP0X01900)
YIR029W (SPGP0C01940)	XP_018221634.1 (SPGP0X01910)
YIR033W (SPGP0C01980)	XP_018221638.1 (SPGP0X01950)
YIR034C (SPGP0C01990)	XP_018221639.1 (SPGP0X01960)
YJL005W (SPGP0A01550)	XP_018221308.1 (SPGP0F01440)
YJL008C (SPGP0A01570)	XP_018221306.1 (SPGP0F01420)
YJL010C (SPGP0A01580)	XP_018221305.1 (SPGP0F01410)
YJL012C (SPGP0A01600)	XP_018221303.1 (SPGP0F01390)
YJL014W (SPGP0A01620)	XP_018221301.1 (SPGP0F01370)
YJL019W (SPGP0A01640)	XP_018221299.1 (SPGP0F01350)
YJL024C (SPGP0A01680)	XP_018221296.1 (SPGP0F01320)
YJL026W (SPGP0A01700)	XP_018221294.1 (SPGP0F01300)
YJL030W (SPGP0A01730)	XP_018221291.1 (SPGP0F01280)
YJL033W (SPGP0A01750)	XP_018221289.1 (SPGP0F01260)
YJL034W (SPGP0A01760)	XP_018221288.1 (SPGP0F01250)
YJL036W (SPGP0A01780)	XP_018221286.1 (SPGP0F01230)
YJL039C (SPGP0A01810)	XP_018221283.1 (SPGP0F01190)
YJL041W (SPGP0A01820)	XP_018221282.1 (SPGP0F01180)
YJL042W (SPGP0A01830)	XP_018221281.1 (SPGP0F01170)
YJL050W (SPGP0A01910)	XP_018221273.1 (SPGP0F01090)
YJL051W (SPGP0A01920)	XP_018221272.1 (SPGP0F01080)
YJL052W (SPGP0A01930)	XP_018221271.1 (SPGP0F01070)
YJL054W (SPGP0A01950)	XP_018221269.1 (SPGP0F01050)
YJL058C (SPGP0A01990)	XP_018221265.1 (SPGP0F01010)
YJL059W (SPGP0A02000)	XP_018221264.1 (SPGP0F01000)
YJL060W (SPGP0A02010)	XP_018221263.1 (SPGP0F00990)
YJL062W (SPGP0A02030)	XP_018221261.1 (SPGP0F00970)
YJL062W-A (SPGP0A02040)	XP_018221260.1 (SPGP0F00960)
YJL065C (SPGP0A02060)	XP_018221258.1 (SPGP0F00940)
YJL068C (SPGP0A02080)	XP_018221256.1 (SPGP0F00920)
YJL070C (SPGP0A02100)	XP_018221254.1 (SPGP0F00900)
YJL071W (SPGP0A02110)	XP_018221253.1 (SPGP0F00890)
YJL072C (SPGP0A02120)	XP_018221252.1 (SPGP0F00880)
YJL079C (SPGP0A02170)	XP_018221247.1 (SPGP0F00830)
YJL080C (SPGP0A02180)	XP_018221246.1 (SPGP0F00820)
YJL082W (SPGP0A02200)	XP_018221244.1 (SPGP0F00800)
YJL083W (SPGP0A02210)	XP_018221243.1 (SPGP0F00790)
YJL085W (SPGP0A02230)	XP_018221242.1 (SPGP0F00770)
YJL087C (SPGP0A02240)	XP_018221241.1 (SPGP0F00760)
YJL089W (SPGP0A02260)	XP_018221239.1 (SPGP0F00740)
YJL090C (SPGP0A02270)	XP_018221238.1 (SPGP0F00730)
YJL091C (SPGP0A02280)	XP_018221237.1 (SPGP0F00720)
YJL092W (SPGP0A02290)	XP_018221236.1 (SPGP0F00710)
YJL095W (SPGP0A02320)	XP_018221233.1 (SPGP0F00680)
YJL098W (SPGP0A02350)	XP_018221230.1 (SPGP0F00650)
YJL099W (SPGP0A02360)	XP_018221229.1 (SPGP0F00640)
YJL101C (SPGP0A02380)	XP_018221227.1 (SPGP0F00620)
YJL104W (SPGP0A02410)	XP_018221224.1 (SPGP0F00590)
YJL105W (SPGP0A02420)	XP_018221223.1 (SPGP0F00580)
YJL109C (SPGP0A02450)	XP_018221220.1 (SPGP0F00550)
YJL111W (SPGP0A02470)	XP_018221218.1 (SPGP0F00530)
YJL112W (SPGP0A02480)	XP_018221217.1 (SPGP0F00520)
YJL117W (SPGP0A02510)	XP_018221213.1 (SPGP0F00480)
YJL125C (SPGP0A02570)	XP_018221209.1 (SPGP0F00420)
YJL127C-B (SPGP0A02600)	XP_018221206.1 (SPGP0F00390)
YJL128C (SPGP0A02610)	XP_018221205.1 (SPGP0F00380)
YJL129C (SPGP0A02620)	XP_018221204.1 (SPGP0F00370)
YJL130C (SPGP0A02630)	XP_018221203.1 (SPGP0F00360)
YJL131C (SPGP0A02640)	XP_018221202.1 (SPGP0F00350)
YJL133C-A (SPGP0A02670)	XP_018221200.1 (SPGP0F00320)
YJL133W (SPGP0A02660)	XP_018221201.1 (SPGP0F00330)
YKR057W (SPGP0E01330)	XP_018221088.1 (SPGP0H00570)
YKR059W (SPGP0E01350)	XP_018221090.1 (SPGP0H00550)
YJL159W (SPGP0F00100)	XP_018220888.1 (SPGP0CN00840)
YJL200C (SPGP0AI00120)	XP_018221145.1 (SPGP0M00110)
YJL201W (SPGP0AI00130)	XP_018221144.1 (SPGP0M00120)
YJL204C (SPGP0AI00150)	XP_018221142.1 (SPGP0M00140)
YJL207C (SPGP0AI00180)	XP_018221141.1 (SPGP0M00170)
YJL209W (SPGP0AI00200)	XP_018221139.1 (SPGP0M00190)
YJL212C (SPGP0AI00220)	XP_018221137.1 (SPGP0M00210)
YJR004C (SPGP0A01460)	XP_018221315.1 (SPGP0F01520)
YJR007W (SPGP0A01420)	XP_018221319.1 (SPGP0F01560)
YJR008W (SPGP0A01410)	XP_018221320.1 (SPGP0F01570)
YJR010W (SPGP0A01390)	XP_018221322.1 (SPGP0F01590)
YJR011C (SPGP0A01370)	XP_018221324.1 (SPGP0F01610)
YJR016C (SPGP0A01320)	XP_018221328.1 (SPGP0F01660)
YJR024C (SPGP0A01270)	XP_018221332.1 (SPGP0F01700)
YJR033C (SPGP0A01220)	XP_018221337.1 (SPGP0F01750)
YJR036C (SPGP0A01190)	XP_018221340.1 (SPGP0F01780)
YJR040W (SPGP0A01170)	XP_018221342.1 (SPGP0F01800)
YJR042W (SPGP0A01150)	XP_018221344.1 (SPGP0F01820)
YJR045C (SPGP0A01120)	XP_018221347.1 (SPGP0F01850)
YJR046W (SPGP0A01110)	XP_018221348.1 (SPGP0F01860)
YJR047C (SPGP0A01100)	XP_018221349.1 (SPGP0F01870)
YJR050W (SPGP0A01070)	XP_018221352.1 (SPGP0F01900)
YJR052W (SPGP0A01050)	XP_018221354.1 (SPGP0F01920)
YJR054W (SPGP0A01030)	XP_018221356.1 (SPGP0F01940)
YJR059W (SPGP0A00980)	XP_018221362.1 (SPGP0F02000)
YJR061W (SPGP0A00960)	XP_018221364.1 (SPGP0F02020)
YJR062C (SPGP0A00950)	XP_018221365.1 (SPGP0F02030)
YJR064W (SPGP0A00930)	XP_018221367.1 (SPGP0F02050)
YJR065C (SPGP0A00920)	XP_018221368.1 (SPGP0F02060)
YJR066W (SPGP0A00910)	XP_018221369.1 (SPGP0F02070)
YJR068W (SPGP0A00890)	XP_018221371.1 (SPGP0F02090)
YJR069C (SPGP0A00880)	XP_018221372.1 (SPGP0F02100)
YJR070C (SPGP0A00870)	XP_018221373.1 (SPGP0F02110)
YJR072C (SPGP0A00860)	XP_018221374.1 (SPGP0F02120)
YJR075W (SPGP0A00830)	XP_018221376.1 (SPGP0F02150)
YJR076C (SPGP0A00820)	XP_018221377.1 (SPGP0F02160)
YJR077C (SPGP0A00810)	XP_018221378.1 (SPGP0F02170)
YJR080C (SPGP0A00790)	XP_018221380.1 (SPGP0F02190)
YJR088C (SPGP0A00730)	XP_018221386.1 (SPGP0F02250)
YJR090C (SPGP0A00710)	XP_018221388.1 (SPGP0F02270)
YJR091C (SPGP0A00700)	XP_018221389.1 (SPGP0F02280)
YJR093C (SPGP0A00680)	XP_018221391.1 (SPGP0F02300)
YJR094W-A (SPGP0A00660)	XP_018221393.1 (SPGP0F02320)
YJR095W (SPGP0A00650)	XP_018221394.1 (SPGP0F02330)
YJR104C (SPGP0A00560)	XP_018221403.1 (SPGP0F02420)
YJR105W (SPGP0A00550)	XP_018221404.1 (SPGP0F02430)
YJR106W (SPGP0A00540)	XP_018221405.1 (SPGP0F02440)
YJR107W (SPGP0A00530)	XP_018221406.1 (SPGP0F02450)
YJR109C (SPGP0A00500)	XP_018221408.1 (SPGP0F02480)
YJR110W (SPGP0A00490)	XP_018221409.1 (SPGP0F02490)
YJR111C (SPGP0A00480)	XP_018221410.1 (SPGP0F02500)
YJR117W (SPGP0A00420)	XP_018221416.1 (SPGP0F02560)
YJR118C (SPGP0A00410)	XP_018221417.1 (SPGP0F02570)
YJR119C (SPGP0A00400)	XP_018221418.1 (SPGP0F02580)
YJR121W (SPGP0A00390)	XP_018221419.1 (SPGP0F02590)
YJR123W (SPGP0A00370)	XP_018221421.1 (SPGP0F02610)
YJR124C (SPGP0A00360)	XP_018221422.1 (SPGP0F02620)
YJR127C (SPGP0A00330)	XP_018221425.1 (SPGP0F02650)
YJR130C (SPGP0A00310)	XP_018221427.1 (SPGP0F02670)
YJR132W (SPGP0A00290)	XP_018221429.1 (SPGP0F02690)
YJR133W (SPGP0A00280)	XP_018221430.1 (SPGP0F02700)
YJR136C (SPGP0A00240)	XP_018221434.1 (SPGP0F02740)
YJR137C (SPGP0A00230)	XP_018221435.1 (SPGP0F02750)
YJR138W (SPGP0A00220)	XP_018221436.1 (SPGP0F02760)
YJR139C (SPGP0A00210)	XP_018221437.1 (SPGP0F02770)
YJR143C (SPGP0A00170)	XP_018221441.1 (SPGP0F02810)
YKL001C (SPGP0E00810)	XP_018221036.1 (SPGP0H01090)
YKL002W (SPGP0E00800)	XP_018221035.1 (SPGP0H01100)
YKL004W (SPGP0E00780)	XP_018221033.1 (SPGP0H01130)
YKL006C-A (SPGP0E00750)	XP_018221030.1 (SPGP0H01160)
YKL009W (SPGP0E00720)	XP_018221027.1 (SPGP0H01200)
YKL010C (SPGP0E00710)	XP_018221026.1 (SPGP0H01210)
YKL012W (SPGP0E00690)	XP_018221024.1 (SPGP0H01230)
YKL014C (SPGP0E00670)	XP_018221022.1 (SPGP0H01250)
YKL015W (SPGP0E00660)	XP_018221021.1 (SPGP0H01260)
YKL016C (SPGP0E00650)	XP_018221020.1 (SPGP0H01270)
YKL018C-A (SPGP0E00620)	XP_018221017.1 (SPGP0H01300)
YKL018W (SPGP0E00630)	XP_018221018.1 (SPGP0H01290)
YKL021C (SPGP0E00590)	XP_018221014.1 (SPGP0H01330)
YKL022C (SPGP0E00580)	XP_018221013.1 (SPGP0H01340)
YKL024C (SPGP0E00550)	XP_018221010.1 (SPGP0H01370)
YKL025C (SPGP0E00540)	XP_018221009.1 (SPGP0H01380)
YKL027W (SPGP0E00520)	XP_018221007.1 (SPGP0H01410)
YKL028W (SPGP0E00510)	XP_018221006.1 (SPGP0H01420)
YKL032C (SPGP0E00490)	XP_018221004.1 (SPGP0H01440)
YKL033W (SPGP0E00470)	XP_018221003.1 (SPGP0H01450)
YKL034W (SPGP0E00450)	XP_018221001.1 (SPGP0H01480)
YKL035W (SPGP0E00440)	XP_018221000.1 (SPGP0H01490)
YKL039W (SPGP0E00420)	XP_018220998.1 (SPGP0H01510)
YKL040C (SPGP0E00410)	XP_018220997.1 (SPGP0H01520)
YKL042W (SPGP0E00390)	XP_018220995.1 (SPGP0H01540)
YKL046C (SPGP0E00360)	XP_018220992.1 (SPGP0H01570)
YKL047W (SPGP0E00350)	XP_018220991.1 (SPGP0H01580)
YKL054C (SPGP0E00280)	XP_018220985.1 (SPGP0H01650)
YKL056C (SPGP0E00260)	XP_018220983.1 (SPGP0H01670)
YKL057C (SPGP0E00250)	XP_018220982.1 (SPGP0H01680)
YKL058W (SPGP0E00240)	XP_018220981.1 (SPGP0H01690)
YKL060C (SPGP0E00220)	XP_018220979.1 (SPGP0H01710)
YKL062W (SPGP0E00200)	XP_018220977.1 (SPGP0H01730)
YKL082C (SPGP0T01150)	XP_018220960.1 (SPGP0CN00110)
YKL086W (SPGP0T01120)	XP_018220957.1 (SPGP0CN00140)
YKL088W (SPGP0T01100)	XP_018220955.1 (SPGP0CN00160)
YKL089W (SPGP0T01090)	XP_018220954.1 (SPGP0CN00170)
YKL092C (SPGP0T01060)	XP_018220951.1 (SPGP0CN00200)
YKL094W (SPGP0T01040)	XP_018220949.1 (SPGP0CN00220)
YKL095W (SPGP0T01030)	XP_018220948.1 (SPGP0CN00230)
YKL099C (SPGP0T01000)	XP_018220944.1 (SPGP0CN00270)
YKL101W (SPGP0T00980)	XP_018220942.1 (SPGP0CN00290)
YKL103C (SPGP0T00970)	XP_018220941.1 (SPGP0CN00300)
YKL104C (SPGP0T00960)	XP_018220940.1 (SPGP0CN00310)
YKL106W (SPGP0T00940)	XP_018220938.1 (SPGP0CN00330)
YKL112W (SPGP0T00890)	XP_018220933.1 (SPGP0CN00380)
YKL113C (SPGP0T00880)	XP_018220932.1 (SPGP0CN00390)
YKL114C (SPGP0T00870)	XP_018220931.1 (SPGP0CN00400)
YKL116C (SPGP0T00860)	XP_018220930.1 (SPGP0CN00410)
YKL117W (SPGP0T00850)	XP_018220929.1 (SPGP0CN00420)
YKL120W (SPGP0T00830)	XP_018220927.1 (SPGP0CN00440)
YKL121W (SPGP0T00820)	XP_018220926.1 (SPGP0CN00450)
YKL124W (SPGP0T00800)	XP_018220924.1 (SPGP0CN00470)
YKL125W (SPGP0T00790)	XP_018220923.1 (SPGP0CN00480)
YKL127W (SPGP0T00770)	XP_018220921.1 (SPGP0CN00500)
YKL129C (SPGP0T00750)	XP_018220919.1 (SPGP0CN00520)
YKL134C (SPGP0T00710)	XP_018220915.1 (SPGP0CN00560)
YKL135C (SPGP0T00700)	XP_018220914.1 (SPGP0CN00570)
YKL138C (SPGP0T00680)	XP_018220912.1 (SPGP0CN00590)
YKL142W (SPGP0T00630)	XP_018220907.1 (SPGP0CN00640)
YKL143W (SPGP0T00620)	XP_018220906.1 (SPGP0CN00650)
YKL145W (SPGP0T00600)	XP_018220904.1 (SPGP0CN00670)
YKL146W (SPGP0T00590)	XP_018220903.1 (SPGP0CN00680)
YKL148C (SPGP0T00580)	XP_018220902.1 (SPGP0CN00690)
YKL152C (SPGP0T00540)	XP_018220898.1 (SPGP0CN00730)
YKL156W (SPGP0T00510)	XP_018220895.1 (SPGP0CN00760)
YKL161C (SPGP0T00470)	XP_018220892.1 (SPGP0CN00800)
YKL165C (SPGP0T00420)	XP_018220887.1 (SPGP0CN00850)
YKL166C (SPGP0T00410)	XP_018220886.1 (SPGP0CN00860)
YKL171W (SPGP0T00370)	XP_018220882.1 (SPGP0CN00900)
YKL173W (SPGP0T00350)	XP_018220880.1 (SPGP0CN00920)
YKL178C (SPGP0T00310)	XP_018220876.1 (SPGP0CN00960)
YKL179C (SPGP0T00300)	XP_018220875.1 (SPGP0CN00970)
YKL180W (SPGP0T00290)	XP_018220874.1 (SPGP0CN00980)
YKL181W (SPGP0T00280)	XP_018220873.1 (SPGP0CN00990)
YKL182W (SPGP0T00270)	XP_018220872.1 (SPGP0CN01000)
YKL183W (SPGP0T00260)	XP_018220871.1 (SPGP0CN01010)
YKL185W (SPGP0T00240)	XP_018220869.1 (SPGP0CN01030)
YKL187C (SPGP0T00220)	XP_018220867.1 (SPGP0CN01050)
YKL188C (SPGP0T00210)	XP_018220866.1 (SPGP0CN01060)
YKL189W (SPGP0T00200)	XP_018220865.1 (SPGP0CN01070)
YKL194C (SPGP0T00150)	XP_018220860.1 (SPGP0CN01120)
YKL196C (SPGP0T00130)	XP_018220859.1 (SPGP0CN01140)
YKL197C (SPGP0T00120)	XP_018220858.1 (SPGP0CN01150)
YKL201C (SPGP0T00100)	XP_018220856.1 (SPGP0CN01170)
YKR001C (SPGP0E00820)	XP_018221037.1 (SPGP0H01080)
YKR002W (SPGP0E00830)	XP_018221038.1 (SPGP0H01070)
YKR004C (SPGP0E00850)	XP_018221040.1 (SPGP0H01050)
YKR008W (SPGP0E00890)	XP_018221044.1 (SPGP0H01010)
YKR010C (SPGP0E00910)	XP_018221046.1 (SPGP0H00990)
YKR014C (SPGP0E00940)	XP_018221049.1 (SPGP0H00960)
YKR015C (SPGP0E00950)	XP_018221050.1 (SPGP0H00950)
YKR016W (SPGP0E00960)	XP_018221051.1 (SPGP0H00940)
YKR018C (SPGP0E00980)	XP_018221053.1 (SPGP0H00920)
YKR019C (SPGP0E00990)	XP_018221054.1 (SPGP0H00910)
YKR023W (SPGP0E01030)	XP_018221058.1 (SPGP0H00870)
YKR024C (SPGP0E01040)	XP_018221059.1 (SPGP0H00860)
YKR026C (SPGP0E01060)	XP_018221061.1 (SPGP0H00840)
YKR028W (SPGP0E01080)	XP_018221063.1 (SPGP0H00820)
YKR029C (SPGP0E01090)	XP_018221064.1 (SPGP0H00810)
YKR031C (SPGP0E01110)	XP_018221066.1 (SPGP0H00790)
YKR034W (SPGP0E01120)	XP_018221067.1 (SPGP0H00780)
YKR035W-A (SPGP0E01130)	XP_018221068.1 (SPGP0H00770)
YKR037C (SPGP0E01150)	XP_018221070.1 (SPGP0H00750)
YKR039W (SPGP0E01170)	XP_018221072.1 (SPGP0H00730)
YKR043C (SPGP0E01200)	XP_018221075.1 (SPGP0H00700)
YKR046C (SPGP0E01230)	XP_018221078.1 (SPGP0H00670)
YKR050W (SPGP0E01260)	XP_018221081.1 (SPGP0H00640)
YKR052C (SPGP0E01280)	XP_018221083.1 (SPGP0H00620)
YKR053C (SPGP0E01290)	XP_018221084.1 (SPGP0H00610)
YKR060W (SPGP0E01360)	XP_018221091.1 (SPGP0H00540)
YKR061W (SPGP0E01370)	XP_018221092.1 (SPGP0H00530)
YKR062W (SPGP0E01380)	XP_018221093.1 (SPGP0H00520)
YKR067W (SPGP0E01430)	XP_018221097.1 (SPGP0H00470)
YKR069W (SPGP0E01450)	XP_018221099.1 (SPGP0H00450)
YKR070W (SPGP0E01460)	XP_018221100.1 (SPGP0H00440)
YKR080W (SPGP0E01550)	XP_018221109.1 (SPGP0H00350)
YKR081C (SPGP0E01560)	XP_018221110.1 (SPGP0H00340)
YKR082W (SPGP0E01570)	XP_018221111.1 (SPGP0H00330)
YKR086W (SPGP0E01610)	XP_018221115.1 (SPGP0H00290)
YKR093W (SPGP0E01680)	XP_018221122.1 (SPGP0H00220)
YKR095W (SPGP0E01700)	XP_018221123.1 (SPGP0H00200)
YKR097W (SPGP0E01730)	XP_018221126.1 (SPGP0H00170)
YKR099W (SPGP0E01750)	XP_018221128.1 (SPGP0H00150)
YKR100C (SPGP0E01760)	XP_018221129.1 (SPGP0H00140)
YNL002C (SPGP0DC00240)	XP_018219871.1 (SPGP0J00790)
YNL003C (SPGP0DC00230)	XP_018219870.1 (SPGP0J00800)
YNL004W (SPGP0DC00220)	XP_018219869.1 (SPGP0J00810)
YNL007C (SPGP0DC00190)	XP_018219866.1 (SPGP0J00840)
YNL009W (SPGP0DC00170)	XP_018219864.1 (SPGP0J00860)
YNL010W (SPGP0DC00160)	XP_018219863.1 (SPGP0J00870)
YNL011C (SPGP0DC00150)	XP_018219862.1 (SPGP0J00880)
YNL014W (SPGP0DC00130)	XP_018219861.1 (SPGP0J00900)
YNL016W (SPGP0DC00110)	XP_018219859.1 (SPGP0J00920)
YNL020C (SPGP0DD00100)	XP_018219856.1 (SPGP0J01070)
YNL022C (SPGP0DD00120)	XP_018219854.1 (SPGP0J01050)
YNL023C (SPGP0DD00130)	XP_018219853.1 (SPGP0J01040)
YNL024C (SPGP0DD00140)	XP_018219852.1 (SPGP0J01030)
YNL027W (SPGP0DD00180)	XP_018219848.1 (SPGP0J00990)
YNL030W (SPGP0DD00200)	XP_018223567.1 (SPGP0CP02740)
YNL031C (SPGP0DD00210)	XP_018219845.1 (SPGP0J00960)
YNL032W (SPGP0DD00220)	XP_018219844.1 (SPGP0J00950)
YNL041C (SPGP0I02770)	XP_018219831.1 (SPGP0J01160)
YNL044W (SPGP0I02750)	XP_018219829.1 (SPGP0J01190)
YNL048W (SPGP0I02710)	XP_018219825.1 (SPGP0J01230)
YNL049C (SPGP0I02700)	XP_018219824.1 (SPGP0J01240)
YNL054W (SPGP0I02650)	XP_018219819.1 (SPGP0J01290)
YNL055C (SPGP0I02640)	XP_018219818.1 (SPGP0J01300)
YNL059C (SPGP0I02610)	XP_018219815.1 (SPGP0J01330)
YNL061W (SPGP0I02600)	XP_018219814.1 (SPGP0J01340)
YNL062C (SPGP0I02590)	XP_018219813.1 (SPGP0J01350)
YNL064C (SPGP0I02570)	XP_018219811.1 (SPGP0J01370)
YNL067W (SPGP0I02540)	XP_018219808.1 (SPGP0J01400)
YNL070W (SPGP0I02510)	XP_018219805.1 (SPGP0J01430)
YNL071W (SPGP0I02500)	XP_018219804.1 (SPGP0J01440)
YNL075W (SPGP0I02460)	XP_018219800.1 (SPGP0J01480)
YNL076W (SPGP0I02450)	XP_018219799.1 (SPGP0J01490)
YNL077W (SPGP0I02440)	XP_018219798.1 (SPGP0J01500)
YNL079C (SPGP0I02420)	XP_018219796.1 (SPGP0J01520)
YNL080C (SPGP0I02410)	XP_018219795.1 (SPGP0J01530)
YNL082W (SPGP0I02390)	XP_018219793.1 (SPGP0J01550)
YNL083W (SPGP0I02380)	XP_018219792.1 (SPGP0J01560)
YNL084C (SPGP0I02370)	XP_018219791.1 (SPGP0J01570)
YNL085W (SPGP0I02360)	XP_018219790.1 (SPGP0J01580)
YNL088W (SPGP0I02330)	XP_018219787.1 (SPGP0J01610)
YNL091W (SPGP0I02310)	XP_018219785.1 (SPGP0J01630)
YNL092W (SPGP0I02300)	XP_018219784.1 (SPGP0J01640)
YNL094W (SPGP0I02280)	XP_018219782.1 (SPGP0J01660)
YNL097C (SPGP0I02250)	XP_018219779.1 (SPGP0J01690)
YNL098C (SPGP0I02240)	XP_018219778.1 (SPGP0J01700)
YNL101W (SPGP0I02210)	XP_018219775.1 (SPGP0J01730)
YNL102W (SPGP0I02200)	XP_018219774.1 (SPGP0J01740)
YNL104C (SPGP0I02180)	XP_018219772.1 (SPGP0J01760)
YNL106C (SPGP0I02170)	XP_018219771.1 (SPGP0J01770)
YNL110C (SPGP0I02140)	XP_018219768.1 (SPGP0J01800)
YNL111C (SPGP0I02130)	XP_018219767.1 (SPGP0J01810)
YNL116W (SPGP0I02100)	XP_018219764.1 (SPGP0J01850)
YNL117W (SPGP0I02090)	XP_018219763.1 (SPGP0J01860)
YNL118C (SPGP0I02080)	XP_018219762.1 (SPGP0J01870)
YNL122C (SPGP0I02050)	XP_018219759.1 (SPGP0J01900)
YNL123W (SPGP0I02040)	XP_018219758.1 (SPGP0J01910)
YNL124W (SPGP0I02030)	XP_018219757.1 (SPGP0J01920)
YNL126W (SPGP0I02010)	XP_018219755.1 (SPGP0J01940)
YNL127W (SPGP0I02000)	XP_018219754.1 (SPGP0J01950)
YNL128W (SPGP0I01990)	XP_018219753.1 (SPGP0J01960)
YNL131W (SPGP0I01960)	XP_018219750.1 (SPGP0J01990)
YNL132W (SPGP0I01950)	XP_018219749.1 (SPGP0J02000)
YNL135C (SPGP0I01920)	XP_018219746.1 (SPGP0J02030)
YNL136W (SPGP0I01910)	XP_018219745.1 (SPGP0J02040)
YNL137C (SPGP0I01900)	XP_018219744.1 (SPGP0J02050)
YNL138W (SPGP0I01890)	XP_018219743.1 (SPGP0J02060)
YNL154C (SPGP0I01750)	XP_018219729.1 (SPGP0J02200)
YNL157W (SPGP0I01720)	XP_018219726.1 (SPGP0J02230)
YNL160W (SPGP0I01690)	XP_018219723.1 (SPGP0J02260)
YNL163C (SPGP0I01650)	XP_018219719.1 (SPGP0J02300)
YNL164C (SPGP0I01640)	XP_018219718.1 (SPGP0J02310)
YNL166C (SPGP0I01620)	XP_018219716.1 (SPGP0J02330)
YNL169C (SPGP0I01590)	XP_018219713.1 (SPGP0J02360)
YNL172W (SPGP0I01580)	XP_018219712.1 (SPGP0J02370)
YNL175C (SPGP0I01560)	XP_018219710.1 (SPGP0J02390)
YNL178W (SPGP0I01530)	XP_018219707.1 (SPGP0J02420)
YNL180C (SPGP0I01520)	XP_018219706.1 (SPGP0J02430)
YNL182C (SPGP0I01500)	XP_018219704.1 (SPGP0J02450)
YNL183C (SPGP0I01490)	XP_018219703.1 (SPGP0J02460)
YNL185C (SPGP0I01480)	XP_018219702.1 (SPGP0J02470)
YNL186W (SPGP0I01470)	XP_018219701.1 (SPGP0J02480)
YNL189W (SPGP0I01440)	XP_018219698.1 (SPGP0J02510)
YNL190W (SPGP0I01430)	XP_018219697.1 (SPGP0J02520)
YNL191W (SPGP0I01420)	XP_018219696.1 (SPGP0J02530)
YNL192W (SPGP0I01410)	XP_018219695.1 (SPGP0J02540)
YNL201C (SPGP0I01330)	XP_018219687.1 (SPGP0J02620)
YNL202W (SPGP0I01320)	XP_018219686.1 (SPGP0J02630)
YNL206C (SPGP0I01300)	XP_018219684.1 (SPGP0J02650)
YNL207W (SPGP0I01290)	XP_018219683.1 (SPGP0J02660)
YNL212W (SPGP0I01240)	XP_018219678.1 (SPGP0J02710)
YNL216W (SPGP0I01200)	XP_018219674.1 (SPGP0J02750)
YNL218W (SPGP0I01180)	XP_018219672.1 (SPGP0J02770)
YNL220W (SPGP0I01160)	XP_018219670.1 (SPGP0J02790)
YNL222W (SPGP0I01140)	XP_018219668.1 (SPGP0J02810)
YNL223W (SPGP0I01130)	XP_018219667.1 (SPGP0J02820)
YNL224C (SPGP0I01120)	XP_018219666.1 (SPGP0J02830)
YNL225C (SPGP0I01110)	XP_018219665.1 (SPGP0J02840)
YNL227C (SPGP0I01100)	XP_018219664.1 (SPGP0J02850)
YNL230C (SPGP0I01080)	XP_018219662.1 (SPGP0J02870)
YNL232W (SPGP0I01060)	XP_018219660.1 (SPGP0J02890)
YNL233W (SPGP0I01050)	XP_018219659.1 (SPGP0J02900)
YNL236W (SPGP0I01030)	XP_018219657.1 (SPGP0J02920)
YNL241C (SPGP0I00980)	XP_018219652.1 (SPGP0J02970)
YNL242W (SPGP0I00970)	XP_018219651.1 (SPGP0J02980)
YNL244C (SPGP0I00950)	XP_018219649.1 (SPGP0J03000)
YNL247W (SPGP0I00920)	XP_018219646.1 (SPGP0J03030)
YNL248C (SPGP0I00910)	XP_018219645.1 (SPGP0J03040)
YNL249C (SPGP0I00900)	XP_018219644.1 (SPGP0J03050)
YNL250W (SPGP0I00890)	XP_018219643.1 (SPGP0J03060)
YNL251C (SPGP0I00880)	XP_018219642.1 (SPGP0J03070)
YNL254C (SPGP0I00850)	XP_018219639.1 (SPGP0J03100)
YNL255C (SPGP0I00840)	XP_018219638.1 (SPGP0J03110)
YNL256W (SPGP0I00830)	XP_018219637.1 (SPGP0J03120)
YNL262W (SPGP0I00770)	XP_018219631.1 (SPGP0J03180)
YNL265C (SPGP0I00740)	XP_018219628.1 (SPGP0J03210)
YNL267W (SPGP0I00730)	XP_018219627.1 (SPGP0J03220)
YNL271C (SPGP0I00700)	XP_018219624.1 (SPGP0J03250)
YNL272C (SPGP0I00680)	XP_018219623.1 (SPGP0J03260)
YNL274C (SPGP0I00660)	XP_018219621.1 (SPGP0J03280)
YNL280C (SPGP0I00610)	XP_018219616.1 (SPGP0J03330)
YNL283C (SPGP0I00580)	XP_018219613.1 (SPGP0J03360)
YNL284C (SPGP0I00570)	XP_018219612.1 (SPGP0J03370)
YNL287W (SPGP0I00550)	XP_018219609.1 (SPGP0J03390)
YNL288W (SPGP0I00540)	XP_018219608.1 (SPGP0J03400)
YNL289W (SPGP0I00530)	XP_018219607.1 (SPGP0J03410)
YNL292W (SPGP0I00500)	XP_018219604.1 (SPGP0J03440)
YNL293W (SPGP0I00490)	XP_018219603.1 (SPGP0J03450)
YNL295W (SPGP0I00470)	XP_018219601.1 (SPGP0J03470)
YNL298W (SPGP0I00450)	XP_018219599.1 (SPGP0J03490)
YNL304W (SPGP0I00400)	XP_018219595.1 (SPGP0J03540)
YNL307C (SPGP0I00370)	XP_018219592.1 (SPGP0J03570)
YNL309W (SPGP0I00350)	XP_018219590.1 (SPGP0J03590)
YNL313C (SPGP0I00310)	XP_018219586.1 (SPGP0J03630)
YNL317W (SPGP0I00270)	XP_018219582.1 (SPGP0J03670)
YNL320W (SPGP0I00250)	XP_018219580.1 (SPGP0J03690)
YNL321W (SPGP0I00240)	XP_018219579.1 (SPGP0J03700)
YNL322C (SPGP0I00230)	XP_018219578.1 (SPGP0J03710)
YNL323W (SPGP0I00220)	XP_018219577.1 (SPGP0J03720)
YNL325C (SPGP0I00210)	XP_018219576.1 (SPGP0J03730)
YNL328C (SPGP0I00180)	XP_018219573.1 (SPGP0J03760)
YNL330C (SPGP0I00160)	XP_018219571.1 (SPGP0J03780)
YNR001C (SPGP0DC00260)	XP_018219873.1 (SPGP0J00770)
YNR004W (SPGP0D00780)	XP_018219876.1 (SPGP0J00740)
YNR011C (SPGP0D00720)	XP_018219882.1 (SPGP0J00680)
YNR012W (SPGP0D00710)	XP_018219883.1 (SPGP0J00670)
YNR013C (SPGP0D00700)	XP_018219884.1 (SPGP0J00660)
YNR016C (SPGP0D00670)	XP_018219887.1 (SPGP0J00630)
YNR017W (SPGP0D00660)	XP_018219888.1 (SPGP0J00620)
YNR019W (SPGP0D00640)	XP_018219890.1 (SPGP0J00600)
YNR026C (SPGP0D00580)	XP_018219895.1 (SPGP0J00540)
YNR029C (SPGP0D00550)	XP_018219897.1 (SPGP0J00510)
YNR030W (SPGP0D00540)	XP_018219898.1 (SPGP0J00500)
YNR031C (SPGP0D00530)	XP_018219899.1 (SPGP0J00490)
YNR034W (SPGP0D00490)	XP_018219903.1 (SPGP0J00450)
YNR035C (SPGP0D00470)	XP_018219905.1 (SPGP0J00430)
YNR041C (SPGP0D00410)	XP_018219911.1 (SPGP0J00370)
YNR047W (SPGP0D00360)	XP_018219916.1 (SPGP0J00320)
YNR050C (SPGP0D00330)	XP_018219919.1 (SPGP0J00290)
YNR052C (SPGP0D00310)	XP_018219921.1 (SPGP0J00270)
YNR054C (SPGP0D00290)	XP_018219922.1 (SPGP0J00250)
YNR055C (SPGP0D00280)	XP_018219925.1 (SPGP0J00220)
YNR056C (SPGP0D00270)	XP_018219926.1 (SPGP0J00210)
YNR065C (SPGP0D00180)	XP_018223543.1 (SPGP0CP02970)
YNR067C (SPGP0D00160)	XP_018219934.1 (SPGP0J00120)
YOL158C (SPGP0AI00300)	XP_018222854.1 (SPGP0C00120)
YPL274W (SPGP0JM00100)	XP_018218771.1 (SPGP0L02660)

## Sheet: WS3470 strain
S. cerevisiae-like allele	S. eubayanus-like allele
YLL024C (SPGP0U00430)	XP_018220412.1 (SPGP0C00430)
YAL007C (SPGP0AJ00330)	XP_018224102.1 (SPGP0AI00630)
YAL011W (SPGP0AJ00370)	XP_018224098.1 (SPGP0AI00590)
YAL012W (SPGP0AJ00380)	XP_018224097.1 (SPGP0AI00580)
YAL014C (SPGP0AJ00400)	XP_018224096.1 (SPGP0AI00560)
YAL016W (SPGP0AJ00420)	XP_018224094.1 (SPGP0AI00540)
YAL019W (SPGP0AJ00450)	XP_018224091.1 (SPGP0AI00510)
YAL020C (SPGP0AJ00460)	XP_018224090.1 (SPGP0AI00500)
YAL021C (SPGP0AJ00470)	XP_018224089.1 (SPGP0AI00490)
YAL022C (SPGP0AJ00480)	XP_018224088.1 (SPGP0AI00480)
YAL023C (SPGP0AJ00490)	XP_018224087.1 (SPGP0AI00470)
YAL024C (SPGP0AJ00500)	XP_018224086.1 (SPGP0AI00460)
YAL026C (SPGP0AJ00520)	XP_018224084.1 (SPGP0AI00440)
YAL029C (SPGP0AJ00540)	XP_018224081.1 (SPGP0AI00410)
YAL031C (SPGP0AJ00560)	XP_018224080.1 (SPGP0AI00390)
YAL033W (SPGP0AJ00580)	XP_018224078.1 (SPGP0AI00370)
YAL034C (SPGP0AJ00590)	XP_018224077.1 (SPGP0AI00360)
YAL035W (SPGP0AJ00610)	XP_018224075.1 (SPGP0AI00340)
YAL036C (SPGP0AJ00620)	XP_018224074.1 (SPGP0AI00330)
YAL038W (SPGP0AJ00640)	XP_018224072.1 (SPGP0AI00310)
YAL040C (SPGP0AJ00660)	XP_018224070.1 (SPGP0AI00290)
YAL041W (SPGP0AJ00670)	XP_018224069.1 (SPGP0AI00280)
YAL042W (SPGP0AJ00680)	XP_018224068.1 (SPGP0AI00270)
YAL043C (SPGP0AJ00690)	XP_018224067.1 (SPGP0AI00260)
YAL046C (SPGP0AJ00720)	XP_018224064.1 (SPGP0AI00230)
YAL048C (SPGP0AJ00740)	XP_018224062.1 (SPGP0AI00210)
YAL051W (SPGP0AJ00760)	XP_018224060.1 (SPGP0AI00190)
YAL056W (SPGP0AJ00800)	XP_018224056.1 (SPGP0AI00150)
YAL059W (SPGP0AJ00820)	XP_018224054.1 (SPGP0AI00130)
YAL061W (SPGP0DA00100)	XP_018224052.1 (SPGP0AI00110)
YAR002C-A (SPGP0AJ00280)	XP_018224108.1 (SPGP0AI00690)
YAR003W (SPGP0AJ00270)	XP_018224109.1 (SPGP0AI00700)
YAR007C (SPGP0AJ00260)	XP_018224110.1 (SPGP0AI00710)
YAR008W (SPGP0AJ00250)	XP_018224111.1 (SPGP0AI00720)
YAR014C (SPGP0AJ00240)	XP_018224115.1 (SPGP0AI00750)
YAR015W (SPGP0AJ00230)	XP_018224116.1 (SPGP0AI00760)
YAR042W (SPGP0AJ00120)	XP_018224122.1 (SPGP0AI00850)
YLR432W (SPGP0AO00360)	XP_018220815.1 (SPGP0C04540)
YBL004W (SPGP0J02910)	XP_018223556.1 (SPGP0B01090)
YBL007C (SPGP0J02940)	XP_018223553.1 (SPGP0B01060)
YBL009W (SPGP0J02960)	XP_018223551.1 (SPGP0B01040)
YBL010C (SPGP0J02970)	XP_018223550.1 (SPGP0B01030)
YBL013W (SPGP0J02990)	XP_018223548.1 (SPGP0B01010)
YBL015W (SPGP0J03010)	XP_018223546.1 (SPGP0B00990)
YBL019W (SPGP0J03050)	XP_018219838.1 (SPGP0S00120)
YBL020W (SPGP0J03060)	XP_018223542.1 (SPGP0B00960)
YBL022C (SPGP0J03080)	XP_018223540.1 (SPGP0B00940)
YBL023C (SPGP0J03090)	XP_018223539.1 (SPGP0B00930)
YBL024W (SPGP0J03100)	XP_018223538.1 (SPGP0B00920)
YBL025W (SPGP0J03110)	XP_018223537.1 (SPGP0B00910)
YBL029W (SPGP0J03150)	XP_018223532.1 (SPGP0B00860)
YBL030C (SPGP0J03170)	XP_018223530.1 (SPGP0B00840)
YBL031W (SPGP0J03180)	XP_018223529.1 (SPGP0B00830)
YBL035C (SPGP0J03220)	XP_018223525.1 (SPGP0B00790)
YBL037W (SPGP0J03240)	XP_018223523.1 (SPGP0B00770)
YBL038W (SPGP0J03250)	XP_018223522.1 (SPGP0B00760)
YBL039C (SPGP0J03260)	XP_018223521.1 (SPGP0B00750)
YBL041W (SPGP0J03290)	XP_018223518.1 (SPGP0B00720)
YBL042C (SPGP0J03300)	XP_018223517.1 (SPGP0B00710)
YBL045C (SPGP0J03320)	XP_018223514.1 (SPGP0B00680)
YBL047C (SPGP0J03340)	XP_018223512.1 (SPGP0B00660)
YBL051C (SPGP0J03370)	XP_018223509.1 (SPGP0B00630)
YBL052C (SPGP0J03380)	XP_018223508.1 (SPGP0B00620)
YBL056W (SPGP0J03410)	XP_018223506.1 (SPGP0B00590)
YBL061C (SPGP0J03470)	XP_018223501.1 (SPGP0B00530)
YBL063W (SPGP0J03480)	XP_018223500.1 (SPGP0B00520)
YBL064C (SPGP0J03490)	XP_018223499.1 (SPGP0B00510)
YBL066C (SPGP0J03500)	XP_018223498.1 (SPGP0B00500)
YBL068W (SPGP0J03520)	XP_018223496.1 (SPGP0B00480)
YBL072C (SPGP0J03550)	XP_018223493.1 (SPGP0B00450)
YBL076C (SPGP0J03580)	XP_018223491.1 (SPGP0B00420)
YBL078C (SPGP0J03590)	XP_018223490.1 (SPGP0B00410)
YBL079W (SPGP0J03600)	XP_018223489.1 (SPGP0B00400)
YBL080C (SPGP0J03610)	XP_018223488.1 (SPGP0B00390)
YBL085W (SPGP0J03650)	XP_018223484.1 (SPGP0B00340)
YER117W (SPGP0V02020)	XP_018222784.1 (SPGP0Q00780)
YBL088C (SPGP0J03680)	XP_018223481.1 (SPGP0B00310)
YBL091C (SPGP0J03710)	XP_018223478.1 (SPGP0B00280)
YBL092W (SPGP0J03730)	XP_018223476.1 (SPGP0B00260)
YBL093C (SPGP0J03740)	XP_018223475.1 (SPGP0B00250)
YBL097W (SPGP0J03760)	XP_018223473.1 (SPGP0B00230)
YBL099W (SPGP0J03780)	XP_018223471.1 (SPGP0B00210)
YBL104C (SPGP0J03820)	XP_018223467.1 (SPGP0B00170)
YBL105C (SPGP0J03830)	XP_018223466.1 (SPGP0B00160)
YBL106C (SPGP0J03840)	XP_018223465.1 (SPGP0B00150)
YBR001C (SPGP0J02870)	XP_018223560.1 (SPGP0B01130)
YBR003W (SPGP0J02850)	XP_018223562.1 (SPGP0B01150)
YBR006W (SPGP0J02820)	XP_018223565.1 (SPGP0B01180)
YBR010W (SPGP0J02790)	XP_018223568.1 (SPGP0B01210)
YBR011C (SPGP0J02780)	XP_018223569.1 (SPGP0B01220)
YBR017C (SPGP0J02730)	XP_018223573.1 (SPGP0B01260)
YBR021W (SPGP0J02690)	XP_018223577.1 (SPGP0B01300)
YBR023C (SPGP0J02670)	XP_018223579.1 (SPGP0B01320)
YBR025C (SPGP0J02650)	XP_018223581.1 (SPGP0B01340)
YBR029C (SPGP0J02620)	XP_018223584.1 (SPGP0B01370)
YBR030W (SPGP0J02610)	XP_018223585.1 (SPGP0B01380)
YBR036C (SPGP0J02560)	XP_018223077.1 (SPGP0I02600)
YBR037C (SPGP0J02550)	XP_018223078.1 (SPGP0I02590)
YBR038W (SPGP0J02540)	XP_018223079.1 (SPGP0I02580)
YBR039W (SPGP0J02530)	XP_018223080.1 (SPGP0I02570)
YBR041W (SPGP0J02510)	XP_018223082.1 (SPGP0I02550)
YBR042C (SPGP0J02500)	XP_018223083.1 (SPGP0I02540)
YBR043C (SPGP0J02490)	XP_018223084.1 (SPGP0I02530)
YBR046C (SPGP0J02460)	XP_018223087.1 (SPGP0I02500)
YBR047W (SPGP0J02450)	XP_018223088.1 (SPGP0I02490)
YBR049C (SPGP0J02430)	XP_018223090.1 (SPGP0I02470)
YBR050C (SPGP0J02420)	XP_018223091.1 (SPGP0I02460)
YBR054W (SPGP0J02390)	XP_018223094.1 (SPGP0I02430)
YBR055C (SPGP0J02380)	XP_018223095.1 (SPGP0I02420)
YBR056W (SPGP0J02370)	XP_018223096.1 (SPGP0I02410)
YBR058C (SPGP0J02350)	XP_018223098.1 (SPGP0I02390)
YBR059C (SPGP0J02330)	XP_018223100.1 (SPGP0I02370)
YBR067C (SPGP0J02260)	XP_018223107.1 (SPGP0I02300)
YBR068C (SPGP0J02250)	XP_018223108.1 (SPGP0I02290)
YBR069C (SPGP0J02240)	XP_018223109.1 (SPGP0I02280)
YBR072W (SPGP0J02210)	XP_018223112.1 (SPGP0I02250)
YBR074W (SPGP0J02190)	XP_018223114.1 (SPGP0I02230)
YBR078W (SPGP0J02160)	XP_018223117.1 (SPGP0I02200)
YBR079C (SPGP0J02150)	XP_018223118.1 (SPGP0I02190)
YBR080C (SPGP0J02140)	XP_018223119.1 (SPGP0I02180)
YBR081C (SPGP0J02130)	XP_018223120.1 (SPGP0I02170)
YBR083W (SPGP0J02110)	XP_018223122.1 (SPGP0I02150)
YBR084W (SPGP0J02100)	XP_018223123.1 (SPGP0I02140)
YBR088C (SPGP0J02040)	XP_018223129.1 (SPGP0I02070)
YBR094W (SPGP0J02000)	XP_018223132.1 (SPGP0I02020)
YBR095C (SPGP0J01990)	XP_018223133.1 (SPGP0I02010)
YBR097W (SPGP0J01970)	XP_018223135.1 (SPGP0I01990)
YBR102C (SPGP0J01940)	XP_018223138.1 (SPGP0I01960)
YBR104W (SPGP0J01920)	XP_018223140.1 (SPGP0I01940)
YBR106W (SPGP0J01900)	XP_018223143.1 (SPGP0I01920)
YBR111C (SPGP0J01850)	XP_018223148.1 (SPGP0I01870)
YBR112C (SPGP0J01830)	XP_018223149.1 (SPGP0I01850)
YBR114W (SPGP0J01820)	XP_018223151.1 (SPGP0I01840)
YBR115C (SPGP0J01810)	XP_018223152.1 (SPGP0I01830)
YPR074C (SPGP0AC00620)	XP_018219090.1 (SPGP0L00830)
YBR121C (SPGP0J01760)	XP_018223157.1 (SPGP0I01780)
YBR125C (SPGP0J01730)	XP_018223160.1 (SPGP0I01750)
YBR126C (SPGP0J01720)	XP_018223161.1 (SPGP0I01740)
YBR127C (SPGP0J01710)	XP_018223162.1 (SPGP0I01730)
YBR128C (SPGP0J01700)	XP_018223163.1 (SPGP0I01720)
YBR130C (SPGP0J01680)	XP_018223165.1 (SPGP0I01700)
YBR132C (SPGP0J01660)	XP_018223167.1 (SPGP0I01680)
YBR136W (SPGP0J01630)	XP_018223170.1 (SPGP0I01650)
YBR139W (SPGP0J01600)	XP_018223173.1 (SPGP0I01620)
YBR140C (SPGP0J01590)	XP_018223174.1 (SPGP0I01610)
YBR143C (SPGP0J01560)	XP_018223177.1 (SPGP0I01580)
YBR146W (SPGP0J01540)	XP_018223179.1 (SPGP0I01560)
YBR147W (SPGP0J01530)	XP_018223180.1 (SPGP0I01550)
YBR149W (SPGP0J01510)	XP_018223182.1 (SPGP0I01530)
YBR154C (SPGP0J01460)	XP_018223187.1 (SPGP0I01480)
YBR155W (SPGP0J01450)	XP_018223188.1 (SPGP0I01470)
YBR158W (SPGP0J01420)	XP_018223190.1 (SPGP0I01440)
YBR159W (SPGP0J01410)	XP_018223191.1 (SPGP0I01430)
YBR160W (SPGP0J01400)	XP_018223192.1 (SPGP0I01420)
YBR163W (SPGP0J01360)	XP_018223196.1 (SPGP0I01380)
YBR164C (SPGP0J01350)	XP_018223197.1 (SPGP0I01370)
YBR166C (SPGP0J01330)	XP_018223199.1 (SPGP0I01350)
YBR169C (SPGP0J01300)	XP_018223202.1 (SPGP0I01320)
YBR170C (SPGP0J01290)	XP_018223203.1 (SPGP0I01310)
YBR171W (SPGP0J01280)	XP_018223204.1 (SPGP0I01300)
YBR172C (SPGP0J01270)	XP_018223205.1 (SPGP0I01290)
YBR179C (SPGP0J01220)	XP_018223210.1 (SPGP0I01240)
YBR181C (SPGP0J01200)	XP_018218943.1 (SPGP0L02350)
YBR183W (SPGP0J01180)	XP_018223214.1 (SPGP0I01200)
YBR187W (SPGP0J01140)	XP_018223218.1 (SPGP0I01160)
YBR191W (SPGP0J01100)	XP_018223221.1 (SPGP0I01130)
YBR192W (SPGP0J01090)	XP_018223222.1 (SPGP0I01120)
YBR195C (SPGP0J01060)	XP_018223225.1 (SPGP0I01090)
YBR196C (SPGP0J01050)	XP_018223226.1 (SPGP0I01080)
YBR198C (SPGP0J01030)	XP_018223228.1 (SPGP0I01060)
YBR200W (SPGP0J01010)	XP_018223230.1 (SPGP0I01040)
YBR202W (SPGP0J00980)	XP_018223233.1 (SPGP0I01010)
YBR204C (SPGP0J00960)	XP_018223235.1 (SPGP0I00990)
YBR205W (SPGP0J00950)	XP_018223236.1 (SPGP0I00980)
YBR207W (SPGP0J00940)	XP_018223237.1 (SPGP0I00970)
YBR208C (SPGP0J00930)	XP_018223238.1 (SPGP0I00960)
YBR212W (SPGP0J00900)	XP_018223241.1 (SPGP0I00930)
YBR214W (SPGP0J00880)	XP_018223243.1 (SPGP0I00910)
YBR215W (SPGP0J00870)	XP_018223244.1 (SPGP0I00900)
YBR218C (SPGP0J00840)	XP_018223247.1 (SPGP0I00870)
YBR220C (SPGP0J00830)	XP_018223248.1 (SPGP0I00860)
YBR221C (SPGP0J00820)	XP_018223249.1 (SPGP0I00850)
YBR222C (SPGP0J00810)	XP_018223250.1 (SPGP0I00840)
YBR225W (SPGP0J00790)	XP_018223252.1 (SPGP0I00820)
YBR229C (SPGP0J00760)	XP_018223255.1 (SPGP0I00790)
YBR234C (SPGP0J00710)	XP_018223260.1 (SPGP0I00730)
YBR235W (SPGP0J00700)	XP_018223261.1 (SPGP0I00720)
YBR238C (SPGP0J00670)	XP_018223264.1 (SPGP0I00690)
YBR239C (SPGP0J00660)	XP_018223265.1 (SPGP0I00680)
YBR240C (SPGP0J00650)	XP_018223266.1 (SPGP0I00670)
YBR241C (SPGP0J00640)	XP_018223268.1 (SPGP0I00660)
YBR242W (SPGP0J00630)	XP_018223269.1 (SPGP0I00650)
YBR245C (SPGP0J00600)	XP_018223272.1 (SPGP0I00620)
YBR248C (SPGP0J00570)	XP_018223275.1 (SPGP0I00590)
YBR249C (SPGP0J00560)	XP_018223276.1 (SPGP0I00580)
YBR254C (SPGP0J00510)	XP_018223281.1 (SPGP0I00530)
YBR255C-A (SPGP0J00490)	XP_018223283.1 (SPGP0I00510)
YBR255W (SPGP0J00500)	XP_018223282.1 (SPGP0I00520)
YBR256C (SPGP0J00480)	XP_018223284.1 (SPGP0I00500)
YBR260C (SPGP0J00440)	XP_018223288.1 (SPGP0I00460)
YBR263W (SPGP0J00410)	XP_018223291.1 (SPGP0I00430)
YBR265W (SPGP0J00390)	XP_018223293.1 (SPGP0I00410)
YBR267W (SPGP0J00380)	XP_018223294.1 (SPGP0I00400)
YBR274W (SPGP0J00310)	XP_018223301.1 (SPGP0I00330)
YBR275C (SPGP0J00300)	XP_018223302.1 (SPGP0I00320)
YBR281C (SPGP0J00250)	XP_018223307.1 (SPGP0I00270)
YBR282W (SPGP0J00240)	XP_018223308.1 (SPGP0I00260)
YBR283C (SPGP0J00230)	XP_018223309.1 (SPGP0I00250)
YBR287W (SPGP0J00190)	XP_018223313.1 (SPGP0I00210)
YBR288C (SPGP0J00180)	XP_018223314.1 (SPGP0I00200)
YBR290W (SPGP0J00160)	XP_018223316.1 (SPGP0I00180)
YBR293W (SPGP0J00140)	XP_018223318.1 (SPGP0I00160)
YBR294W (SPGP0J00130)	XP_018223319.1 (SPGP0I00150)
YBR296C (SPGP0J00110)	XP_018223320.1 (SPGP0I00140)
YCL001W (SPGP0AH00620)	XP_018223377.1 (SPGP0AG00630)
YCL005W (SPGP0AH00590)	XP_018223374.1 (SPGP0AG00600)
YCL008C (SPGP0AH00570)	XP_018223372.1 (SPGP0AG00580)
YCL009C (SPGP0AH00560)	XP_018223371.1 (SPGP0AG00570)
YCL010C (SPGP0AH00550)	XP_018223370.1 (SPGP0AG00560)
YCL011C (SPGP0AH00540)	XP_018223369.1 (SPGP0AG00550)
YCL014W (SPGP0AH00520)	XP_018223367.1 (SPGP0AG00530)
YCL017C (SPGP0AH00500)	XP_018223365.1 (SPGP0AG00510)
YCL018W (SPGP0AH00490)	XP_018223364.1 (SPGP0AG00500)
YCL025C (SPGP0AH00460)	XP_018223360.1 (SPGP0AG00460)
YCL029C (SPGP0AH00410)	XP_018223356.1 (SPGP0AG00420)
YCL030C (SPGP0AH00400)	XP_018223355.1 (SPGP0AG00410)
YCL031C (SPGP0AH00390)	XP_018223354.1 (SPGP0AG00400)
YCL037C (SPGP0AH00330)	XP_018223349.1 (SPGP0AG00340)
YCL039W (SPGP0AH00310)	XP_018223347.1 (SPGP0AG00320)
YCL040W (SPGP0AH00300)	XP_018223346.1 (SPGP0AG00310)
YCL043C (SPGP0AH00290)	XP_018223345.1 (SPGP0AG00300)
YCL044C (SPGP0AH00280)	XP_018223344.1 (SPGP0AG00290)
YCL045C (SPGP0AH00270)	XP_018223343.1 (SPGP0AG00280)
YCL048W (SPGP0AH00250)	XP_018223341.1 (SPGP0AG00260)
YCL050C (SPGP0AH00220)	XP_018223339.1 (SPGP0AG00240)
YCL054W (SPGP0AH00190)	XP_018223336.1 (SPGP0AG00210)
YCL055W (SPGP0AH00180)	XP_018223335.1 (SPGP0AG00200)
YCL057W (SPGP0AH00160)	XP_018223333.1 (SPGP0AG00180)
YCL059C (SPGP0AH00130)	XP_018223330.1 (SPGP0AG00150)
YCR038C (SPGP0AH01000)	XP_018223411.1 (SPGP0AG01020)
YCR002C (SPGP0CF00100)	XP_018223379.1 (SPGP0AG00650)
YCR003W (SPGP0AH00650)	XP_018223380.1 (SPGP0AG00660)
YCR004C (SPGP0AH00660)	XP_018223381.1 (SPGP0AG00670)
YCR008W (SPGP0AH00690)	XP_018223384.1 (SPGP0AG00720)
YCR011C (SPGP0AH00720)	XP_018223387.1 (SPGP0AG00750)
YCR012W (SPGP0AH00730)	XP_018223388.1 (SPGP0AG00760)
YCR017C (SPGP0AH00770)	XP_018223392.1 (SPGP0AG00800)
YCR019W (SPGP0AH00800)	XP_018223393.1 (SPGP0AG00820)
YCR020C (SPGP0AH00810)	XP_018223394.1 (SPGP0AG00830)
YCR023C (SPGP0AH00850)	XP_018223398.1 (SPGP0AG00870)
YCR024C-A (SPGP0AH00870)	XP_018223400.1 (SPGP0AG00890)
YCR028C (SPGP0AH00900)	XP_018223403.1 (SPGP0AG00920)
YCR030C (SPGP0AH00920)	XP_018223404.1 (SPGP0AG00940)
YCR033W (SPGP0AH00950)	XP_018223407.1 (SPGP0AG00970)
YCR034W (SPGP0AH00960)	XP_018223408.1 (SPGP0AG00980)
YCR035C (SPGP0AH00970)	XP_018223409.1 (SPGP0AG00990)
YJL198W (SPGP0N03160)	XP_018221146.1 (SPGP0M00210)
YPL282C (SPGP0AS00110)	XP_018222679.1 (SPGP0Q01840)
YDL002C (SPGP0A05030)	XP_018223064.1 (SPGP0I02740)
YDL005C (SPGP0A05060)	XP_018223061.1 (SPGP0I02770)
YDL006W (SPGP0A05070)	XP_018223060.1 (SPGP0I02780)
YDL007W (SPGP0A05080)	XP_018223059.1 (SPGP0I02790)
YDL010W (SPGP0A05110)	XP_018223056.1 (SPGP0I02830)
YDL014W (SPGP0A05140)	XP_018223054.1 (SPGP0I02860)
YDL019C (SPGP0A05160)	XP_018223049.1 (SPGP0I02910)
YDL022W (SPGP0A05190)	XP_018223046.1 (SPGP0I02940)
YDL028C (SPGP0A05230)	XP_018223042.1 (SPGP0I02980)
YDL031W (SPGP0A05260)	XP_018223040.1 (SPGP0I03010)
YDL036C (SPGP0A05290)	XP_018223038.1 (SPGP0I03040)
YDL040C (SPGP0A05300)	XP_018223037.1 (SPGP0I03060)
YDL042C (SPGP0A05310)	XP_018223036.1 (SPGP0I03070)
YDL044C (SPGP0A05330)	XP_018223034.1 (SPGP0I03090)
YDL045C (SPGP0A05340)	XP_018223033.1 (SPGP0I03100)
YDL047W (SPGP0A05370)	XP_018223030.1 (SPGP0I03130)
YDL048C (SPGP0A05380)	XP_018223029.1 (SPGP0I03150)
YDL049C (SPGP0A05390)	XP_018223028.1 (SPGP0I03160)
YDL051W (SPGP0A05400)	XP_018223027.1 (SPGP0I03170)
YDL055C (SPGP0A05440)	XP_018223023.1 (SPGP0I03210)
YDL056W (SPGP0A05450)	XP_018223022.1 (SPGP0I03220)
YDL058W (SPGP0A05470)	XP_018223020.1 (SPGP0I03240)
YDL061C (SPGP0A05500)	XP_018223017.1 (SPGP0I03270)
YDL063C (SPGP0A05510)	XP_018223016.1 (SPGP0I03280)
YDL066W (SPGP0A05540)	XP_018223014.1 (SPGP0I03310)
YDL067C (SPGP0A05550)	XP_018223013.1 (SPGP0I03320)
YDL070W (SPGP0A05570)	XP_018223011.1 (SPGP0I03340)
YDL073W (SPGP0A05590)	XP_018223009.1 (SPGP0I03360)
YDL074C (SPGP0A05600)	XP_018223008.1 (SPGP0I03370)
YDL076C (SPGP0A05620)	XP_018223006.1 (SPGP0I03390)
YDL077C (SPGP0A05630)	XP_018223005.1 (SPGP0I03400)
YDL078C (SPGP0A05640)	XP_018223004.1 (SPGP0I03410)
YDL080C (SPGP0A05650)	XP_018223003.1 (SPGP0I03440)
YMR142C (SPGP0G01670)	XP_018223001.1 (SPGP0I03460)
YDL084W (SPGP0A05690)	XP_018223000.1 (SPGP0I03480)
YDL085W (SPGP0A05700)	XP_018222999.1 (SPGP0I03490)
YDL087C (SPGP0A05730)	XP_018222996.1 (SPGP0I03520)
YDL091C (SPGP0A05770)	XP_018222993.1 (SPGP0I03560)
YDL093W (SPGP0A05790)	XP_018222991.1 (SPGP0I03580)
YDL097C (SPGP0A05810)	XP_018222989.1 (SPGP0I03590)
YDL100C (SPGP0A05840)	XP_018222986.1 (SPGP0I03620)
YDL103C (SPGP0A05870)	XP_018222983.1 (SPGP0I03650)
YDL105W (SPGP0A05890)	XP_018222981.1 (SPGP0I03670)
YDL106C (SPGP0A05900)	XP_018222980.1 (SPGP0I03680)
YDL108W (SPGP0A05920)	XP_018222978.1 (SPGP0I03700)
YDL110C (SPGP0A05940)	XP_018222976.1 (SPGP0I03720)
YDL111C (SPGP0A05950)	XP_018222975.1 (SPGP0I03730)
YDL114W (SPGP0A05980)	XP_018222972.1 (SPGP0I03760)
YDL115C (SPGP0A05990)	XP_018222971.1 (SPGP0I03770)
YDL116W (SPGP0A06000)	XP_018222970.1 (SPGP0I03780)
YDL119C (SPGP0A06020)	XP_018222968.1 (SPGP0I03800)
YDL122W (SPGP0A06050)	XP_018222965.1 (SPGP0I03830)
YDL126C (SPGP0A06080)	XP_018222962.1 (SPGP0I03860)
YDL128W (SPGP0A06100)	XP_018222960.1 (SPGP0I03880)
YDL182W (SPGP0A06580)	XP_018222913.1 (SPGP0I03920)
YDL132W (SPGP0A06150)	XP_018222956.1 (SPGP0I03930)
YDL133W (SPGP0A06160)	XP_018222955.1 (SPGP0I03940)
YDL134C (SPGP0A06170)	XP_018222954.1 (SPGP0I03950)
YDL135C (SPGP0A06180)	XP_018222953.1 (SPGP0I03960)
YDL140C (SPGP0A06220)	XP_018222950.1 (SPGP0I04010)
YDL229W (SPGP0A06990)	XP_018219681.1 (SPGP0S01710)
YDL243C (SPGP0A07120)	XP_018219570.1 (SPGP0AR00110)
YDR001C (SPGP0A05010)	XP_018223066.1 (SPGP0I02720)
YDR002W (SPGP0A05000)	XP_018223067.1 (SPGP0I02710)
YDR007W (SPGP0A04950)	XP_018223072.1 (SPGP0I02660)
YDR017C (SPGP0A04880)	XP_018223592.1 (SPGP0B01450)
YDR018C (SPGP0A04870)	XP_018223593.1 (SPGP0B01460)
YDR021W (SPGP0A04840)	XP_018223596.1 (SPGP0B01490)
YDR022C (SPGP0A04830)	XP_018223597.1 (SPGP0B01500)
YDR023W (SPGP0A04820)	XP_018223598.1 (SPGP0B01510)
YDR026C (SPGP0A04790)	XP_018223600.1 (SPGP0B01530)
YDR027C (SPGP0A04780)	XP_018223601.1 (SPGP0B01540)
YDR028C (SPGP0A04770)	XP_018223602.1 (SPGP0B01550)
YDR031W (SPGP0A04750)	XP_018223604.1 (SPGP0B01570)
YDR032C (SPGP0A04740)	XP_018223605.1 (SPGP0B01580)
YDR033W (SPGP0A04730)	XP_018223606.1 (SPGP0B01590)
YDR035W (SPGP0A04710)	XP_018223608.1 (SPGP0B01620)
YDR036C (SPGP0A04700)	XP_018223609.1 (SPGP0B01630)
YDR037W (SPGP0A04690)	XP_018223102.1 (SPGP0I02350)
YDR041W (SPGP0A04670)	XP_018223612.1 (SPGP0B01660)
YDR044W (SPGP0A04640)	XP_018223615.1 (SPGP0B01690)
YDR047W (SPGP0A04610)	XP_018223618.1 (SPGP0B01720)
YDR050C (SPGP0A04590)	XP_018223620.1 (SPGP0B01740)
YDR051C (SPGP0A04580)	XP_018223621.1 (SPGP0B01750)
YDR054C (SPGP0A04560)	XP_018223623.1 (SPGP0B01770)
YDR055W (SPGP0A04550)	XP_018223624.1 (SPGP0B01780)
YDR057W (SPGP0A04530)	XP_018223626.1 (SPGP0B01800)
YDR058C (SPGP0A04520)	XP_018223627.1 (SPGP0B01810)
YDR059C (SPGP0A04510)	XP_018223628.1 (SPGP0B01820)
YDR060W (SPGP0A04490)	XP_018223629.1 (SPGP0B01830)
YDR061W (SPGP0A04480)	XP_018223630.1 (SPGP0B01840)
YDR062W (SPGP0A04470)	XP_018223631.1 (SPGP0B01850)
YDR063W (SPGP0A04460)	XP_018223632.1 (SPGP0B01860)
YDR064W (SPGP0A04450)	XP_018223633.1 (SPGP0B01870)
YDR067C (SPGP0A04420)	XP_018223636.1 (SPGP0B01900)
YDR069C (SPGP0A04400)	XP_018223638.1 (SPGP0B01920)
YDR072C (SPGP0A04370)	XP_018223641.1 (SPGP0B01950)
YDR074W (SPGP0A04350)	XP_018223643.1 (SPGP0B01970)
YDR075W (SPGP0A04340)	XP_018223644.1 (SPGP0B01980)
YDR076W (SPGP0A04330)	XP_018223645.1 (SPGP0B01990)
YDR077W (SPGP0A04320)	XP_018223646.1 (SPGP0B02000)
YDR079W (SPGP0A04300)	XP_018223648.1 (SPGP0B02020)
YDR080W (SPGP0A04280)	XP_018223650.1 (SPGP0B02040)
YDR082W (SPGP0A04260)	XP_018223652.1 (SPGP0B02060)
YDR083W (SPGP0A04250)	XP_018223653.1 (SPGP0B02070)
YDR088C (SPGP0A04200)	XP_018223658.1 (SPGP0B02120)
YDR089W (SPGP0A04190)	XP_018223659.1 (SPGP0B02130)
YDR091C (SPGP0A04170)	XP_018223661.1 (SPGP0B02150)
YDR093W (SPGP0A04150)	XP_018223662.1 (SPGP0B02170)
YDR096W (SPGP0A04140)	XP_018223663.1 (SPGP0B02180)
YDR097C (SPGP0A04130)	XP_018223664.1 (SPGP0B02190)
YDR099W (SPGP0A04110)	XP_018223666.1 (SPGP0B02210)
YDR101C (SPGP0A04090)	XP_018223668.1 (SPGP0B02230)
YDR105C (SPGP0A04060)	XP_018223671.1 (SPGP0B02260)
YDR107C (SPGP0A04040)	XP_018223673.1 (SPGP0B02280)
YDR108W (SPGP0A04030)	XP_018223674.1 (SPGP0B02290)
YDR110W (SPGP0A04010)	XP_018223675.1 (SPGP0B02310)
YDR119W (SPGP0A03940)	XP_018223682.1 (SPGP0B02380)
YDR122W (SPGP0A03900)	XP_018223686.1 (SPGP0B02420)
YDR123C (SPGP0A03890)	XP_018223687.1 (SPGP0B02430)
YDR126W (SPGP0A03860)	XP_018223690.1 (SPGP0B02460)
YDR127W (SPGP0A03850)	XP_018223691.1 (SPGP0B02470)
YDR129C (SPGP0A03830)	XP_018223693.1 (SPGP0B02490)
YDR135C (SPGP0A03780)	XP_018223698.1 (SPGP0B02540)
YDR141C (SPGP0A03730)	XP_018223703.1 (SPGP0B02590)
YDR142C (SPGP0A03720)	XP_018223704.1 (SPGP0B02600)
YDR143C (SPGP0A03710)	XP_018223705.1 (SPGP0B02610)
YDR145W (SPGP0A03690)	XP_018223707.1 (SPGP0B02630)
YDR148C (SPGP0A03660)	XP_018223710.1 (SPGP0B02660)
YDR151C (SPGP0A03640)	XP_018223711.1 (SPGP0B02680)
YDR153C (SPGP0A03620)	XP_018223713.1 (SPGP0B02700)
YDR155C (SPGP0A03610)	XP_018223714.1 (SPGP0B02710)
YDR158W (SPGP0A03590)	XP_018223716.1 (SPGP0B02730)
YDR162C (SPGP0A03550)	XP_018223720.1 (SPGP0B02770)
YDR163W (SPGP0A03540)	XP_018223721.1 (SPGP0B02780)
YDR165W (SPGP0A03520)	XP_018223723.1 (SPGP0B02800)
YDR166C (SPGP0A03510)	XP_018223724.1 (SPGP0B02810)
YDR168W (SPGP0A03490)	XP_018223726.1 (SPGP0B02830)
YDR169C (SPGP0A03480)	XP_018223727.1 (SPGP0B02840)
YDR170C (SPGP0A03470)	XP_018223729.1 (SPGP0B02850)
YDR172W (SPGP0A03440)	XP_018223731.1 (SPGP0B02870)
YDR173C (SPGP0A03430)	XP_018223732.1 (SPGP0B02880)
YDR174W (SPGP0A03420)	XP_018223733.1 (SPGP0B02890)
YDR175C (SPGP0A03410)	XP_018223734.1 (SPGP0B02900)
YDR176W (SPGP0A03400)	XP_018223735.1 (SPGP0B02910)
YDR180W (SPGP0A03350)	XP_018223740.1 (SPGP0B02960)
YDR185C (SPGP0A03300)	XP_018223745.1 (SPGP0B03010)
YDR186C (SPGP0A03290)	XP_018223746.1 (SPGP0B03020)
YDR188W (SPGP0A03280)	XP_018223747.1 (SPGP0B03030)
YDR189W (SPGP0A03270)	XP_018223748.1 (SPGP0B03040)
YDR190C (SPGP0A03260)	XP_018223749.1 (SPGP0B03050)
YDR195W (SPGP0A03220)	XP_018223752.1 (SPGP0B03090)
YDR198C (SPGP0A03190)	XP_018223755.1 (SPGP0B03120)
YDR201W (SPGP0A03170)	XP_018223757.1 (SPGP0B03140)
YDR202C (SPGP0A03160)	XP_018223758.1 (SPGP0B03150)
YDR204W (SPGP0A03150)	XP_018223759.1 (SPGP0B03160)
YDR206W (SPGP0A03130)	XP_018223761.1 (SPGP0B03180)
YDR208W (SPGP0A03110)	XP_018223763.1 (SPGP0B03200)
YDR212W (SPGP0A03090)	XP_018223765.1 (SPGP0B03220)
YDR213W (SPGP0A03080)	XP_018223766.1 (SPGP0B03230)
YDR216W (SPGP0A03060)	XP_018223768.1 (SPGP0B03250)
YDR221W (SPGP0A03020)	XP_018223771.1 (SPGP0B03290)
YDR224C (SPGP0A02990)	XP_018223774.1 (SPGP0B03320)
YDR225W (SPGP0A02980)	XP_018223775.1 (SPGP0B03330)
YDR226W (SPGP0A02970)	XP_018223776.1 (SPGP0B03340)
YDR228C (SPGP0A02950)	XP_018223778.1 (SPGP0B03360)
YDR229W (SPGP0A02940)	XP_018223779.1 (SPGP0B03370)
YDR231C (SPGP0A02930)	XP_018223780.1 (SPGP0B03380)
YDR232W (SPGP0A02920)	XP_018223781.1 (SPGP0B03390)
YDR233C (SPGP0A02910)	XP_018223782.1 (SPGP0B03400)
YDR235W (SPGP0A02890)	XP_018223785.1 (SPGP0B03430)
YDR236C (SPGP0A02880)	XP_018223786.1 (SPGP0B03440)
YDR238C (SPGP0A02860)	XP_018223788.1 (SPGP0B03460)
YDR240C (SPGP0A02840)	XP_018223790.1 (SPGP0B03480)
YDR244W (SPGP0A02810)	XP_018223792.1 (SPGP0B03510)
YDR245W (SPGP0A02800)	XP_018223793.1 (SPGP0B03520)
YDR248C (SPGP0A02770)	XP_018223796.1 (SPGP0B03550)
YDR256C (SPGP0A02700)	XP_018223803.1 (SPGP0B03620)
YDR258C (SPGP0A02680)	XP_018223805.1 (SPGP0B03640)
YDR262W (SPGP0A02640)	XP_018223809.1 (SPGP0B03680)
YDR263C (SPGP0A02630)	XP_018223810.1 (SPGP0B03690)
YDR265W (SPGP0A02610)	XP_018223812.1 (SPGP0B03710)
YDR266C (SPGP0A02600)	XP_018223813.1 (SPGP0B03720)
YDR268W (SPGP0A02590)	XP_018223815.1 (SPGP0B03740)
YDR270W (SPGP0A02580)	XP_018223816.1 (SPGP0B03750)
YDR276C (SPGP0A02540)	XP_018223820.1 (SPGP0B03790)
YDR277C (SPGP0A02530)	XP_018223821.1 (SPGP0B03800)
YDR280W (SPGP0A02510)	XP_018223823.1 (SPGP0B03820)
YDR283C (SPGP0A02480)	XP_018223826.1 (SPGP0B03850)
YDR285W (SPGP0A02460)	XP_018223828.1 (SPGP0B03870)
YDR287W (SPGP0A02440)	XP_018223830.1 (SPGP0B03890)
YDR291W (SPGP0A02410)	XP_018223833.1 (SPGP0B03920)
YDR293C (SPGP0A02390)	XP_018223835.1 (SPGP0B03940)
YDR294C (SPGP0A02380)	XP_018223836.1 (SPGP0B03950)
YDR297W (SPGP0A02350)	XP_018223839.1 (SPGP0B03980)
YDR298C (SPGP0A02340)	XP_018223840.1 (SPGP0B03990)
YDR299W (SPGP0A02330)	XP_018223841.1 (SPGP0B04000)
YDR300C (SPGP0A02320)	XP_018223842.1 (SPGP0B04010)
YDR301W (SPGP0A02310)	XP_018223843.1 (SPGP0B04020)
YDR303C (SPGP0A02290)	XP_018223845.1 (SPGP0B04040)
YDR310C (SPGP0A02220)	XP_018223852.1 (SPGP0B04110)
YDR312W (SPGP0A02200)	XP_018221847.1 (SPGP0O02230)
YDR316W (SPGP0A02160)	XP_018223858.1 (SPGP0B04170)
YDR321W (SPGP0A02100)	XP_018223864.1 (SPGP0B04230)
YDR322W (SPGP0A02090)	XP_018223865.1 (SPGP0B04240)
YDR324C (SPGP0A02060)	XP_018223868.1 (SPGP0B04270)
YDR325W (SPGP0A02050)	XP_018223869.1 (SPGP0B04280)
YDR326C (SPGP0A02040)	XP_018223870.1 (SPGP0B04290)
YDR329C (SPGP0A02020)	XP_018223872.1 (SPGP0B04310)
YDR334W (SPGP0A01970)	XP_018223877.1 (SPGP0B04360)
YDR335W (SPGP0A01960)	XP_018223878.1 (SPGP0B04370)
YDR337W (SPGP0A01940)	XP_018223880.1 (SPGP0B04390)
YDR338C (SPGP0A01930)	XP_018223881.1 (SPGP0B04400)
YDR341C (SPGP0A01910)	XP_018223883.1 (SPGP0B04420)
YHR094C (SPGP0X01440)	XP_018221877.1 (SPGP0O02540)
YDR346C (SPGP0A01890)	XP_018223885.1 (SPGP0B04450)
YDR350C (SPGP0A01850)	XP_018223889.1 (SPGP0B04490)
YDR354W (SPGP0A01810)	XP_018223893.1 (SPGP0B04530)
YDR356W (SPGP0A01800)	XP_018223894.1 (SPGP0B04540)
YDR358W (SPGP0A01780)	XP_018223896.1 (SPGP0B04560)
YDR361C (SPGP0A01760)	XP_018223898.1 (SPGP0B04580)
YDR362C (SPGP0A01750)	XP_018223899.1 (SPGP0B04590)
YDR363W-A (SPGP0A01730)	XP_018223901.1 (SPGP0B04610)
YDR364C (SPGP0A01720)	XP_018223902.1 (SPGP0B04620)
YDR365C (SPGP0A01710)	XP_018223903.1 (SPGP0B04630)
YDR372C (SPGP0A01650)	XP_018223908.1 (SPGP0B04690)
YDR375C (SPGP0A01610)	XP_018223912.1 (SPGP0B04730)
YDR382W (SPGP0A01520)	XP_018223918.1 (SPGP0B04820)
YDR384C (SPGP0A01500)	XP_018223920.1 (SPGP0B04840)
YOR133W (SPGP0A01490)	XP_018223921.1 (SPGP0B04850)
YDR386W (SPGP0A01480)	XP_018223922.1 (SPGP0B04860)
YDR388W (SPGP0A01460)	XP_018223924.1 (SPGP0B04890)
YDR389W (SPGP0A01450)	XP_018223925.1 (SPGP0B04900)
YDR393W (SPGP0A01410)	XP_018223929.1 (SPGP0B04940)
YDR394W (SPGP0A01400)	XP_018223930.1 (SPGP0B04950)
YDR395W (SPGP0A01390)	XP_018223931.1 (SPGP0B04960)
YDR397C (SPGP0A01380)	XP_018223932.1 (SPGP0B04970)
YDR399W (SPGP0A01360)	XP_018223934.1 (SPGP0B04990)
YDR404C (SPGP0A01320)	XP_018223938.1 (SPGP0B05030)
YDR407C (SPGP0A01290)	XP_018223941.1 (SPGP0B05070)
YDR412W (SPGP0A01240)	XP_018223945.1 (SPGP0B05120)
YDR416W (SPGP0A01210)	XP_018223948.1 (SPGP0B05150)
YDR418W (SPGP0A01200)	XP_018223949.1 (SPGP0B05160)
YDR419W (SPGP0A01190)	XP_018223950.1 (SPGP0B05170)
YDR421W (SPGP0A01170)	XP_018223952.1 (SPGP0B05190)
YDR429C (SPGP0A01100)	XP_018223957.1 (SPGP0B05250)
YDR432W (SPGP0A01080)	XP_018223959.1 (SPGP0B05270)
YDR434W (SPGP0A01070)	XP_018223960.1 (SPGP0B05280)
YDR437W (SPGP0A01040)	XP_018223963.1 (SPGP0B05310)
YDR438W (SPGP0A01030)	XP_018223964.1 (SPGP0B05320)
YDR443C (SPGP0A00990)	XP_018223968.1 (SPGP0B05360)
YDR444W (SPGP0A00980)	XP_018223969.1 (SPGP0B05380)
YDR448W (SPGP0A00950)	XP_018223972.1 (SPGP0B05410)
YDR449C (SPGP0A00940)	XP_018223973.1 (SPGP0B05420)
YDR456W (SPGP0A00880)	XP_018223979.1 (SPGP0B05480)
YDR457W (SPGP0A00870)	XP_018223980.1 (SPGP0B05490)
YDR460W (SPGP0A00840)	XP_018223983.1 (SPGP0B05520)
YDR465C (SPGP0A00780)	XP_018223988.1 (SPGP0B05580)
YDR466W (SPGP0A00770)	XP_018223989.1 (SPGP0B05590)
YDR468C (SPGP0A00760)	XP_018223990.1 (SPGP0B05600)
YHR010W (SPGP0X00610)	XP_018223993.1 (SPGP0B05630)
YDR472W (SPGP0A00720)	XP_018223994.1 (SPGP0B05640)
YDR477W (SPGP0A00680)	XP_018223998.1 (SPGP0B05680)
YDR481C (SPGP0A00640)	XP_018224002.1 (SPGP0B05720)
YDR484W (SPGP0A00610)	XP_018224005.1 (SPGP0B05750)
YDR485C (SPGP0A00600)	XP_018224006.1 (SPGP0B05760)
YDR490C (SPGP0A00550)	XP_018224011.1 (SPGP0B05810)
YDR495C (SPGP0A00510)	XP_018224015.1 (SPGP0B05850)
YDR497C (SPGP0A00490)	XP_018224017.1 (SPGP0B05870)
YDR499W (SPGP0A00470)	XP_018224019.1 (SPGP0B05890)
YDR502C (SPGP0A00440)	XP_018224022.1 (SPGP0B05920)
YDR505C (SPGP0A00420)	XP_018224024.1 (SPGP0B05940)
YDR507C (SPGP0A00400)	XP_018224026.1 (SPGP0B05960)
YDR508C (SPGP0A00390)	XP_018224027.1 (SPGP0B05970)
YDR516C (SPGP0A00320)	XP_018224034.1 (SPGP0B06040)
YDR522C (SPGP0A00270)	XP_018224037.1 (SPGP0B06090)
YDR524C (SPGP0A00250)	XP_018224039.1 (SPGP0B06110)
YDR528W (SPGP0A00220)	XP_018224043.1 (SPGP0B06150)
YDR533C (SPGP0A00170)	XP_018219199.1 (SPGP0H00100)
YEL002C (SPGP0V00780)	XP_018222662.1 (SPGP0Q02030)
YEL006W (SPGP0V00740)	XP_018222658.1 (SPGP0Q02070)
YEL007W (SPGP0V00730)	XP_018222657.1 (SPGP0Q02080)
YEL009C (SPGP0V00720)	XP_018222655.1 (SPGP0Q02100)
YEL011W (SPGP0V00710)	XP_018222642.1 (SPGP0Q02230)
YEL012W (SPGP0V00700)	XP_018222643.1 (SPGP0Q02220)
YEL013W (SPGP0V00690)	XP_018222644.1 (SPGP0Q02210)
YEL015W (SPGP0V00680)	XP_018222645.1 (SPGP0Q02200)
YEL016C (SPGP0V00670)	XP_018222646.1 (SPGP0Q02190)
YEL020W-A (SPGP0V00610)	XP_018222652.1 (SPGP0Q02130)
YEL021W (SPGP0V00600)	XP_018222653.1 (SPGP0Q02120)
YEL022W (SPGP0V00590)	XP_018222641.1 (SPGP0Q02240)
YEL023C (SPGP0V00580)	XP_018222640.1 (SPGP0Q02250)
YEL024W (SPGP0V00570)	XP_018222639.1 (SPGP0Q02260)
YEL026W (SPGP0V00550)	XP_018222637.1 (SPGP0Q02280)
YEL027W (SPGP0V00540)	XP_018222636.1 (SPGP0Q02290)
YEL030W (SPGP0V00510)	XP_018222634.1 (SPGP0Q02310)
YEL031W (SPGP0V00500)	XP_018222633.1 (SPGP0Q02320)
YEL032W (SPGP0V00490)	XP_018222632.1 (SPGP0Q02330)
YEL034W (SPGP0V00470)	XP_018222631.1 (SPGP0Q02340)
YEL036C (SPGP0V00450)	XP_018222630.1 (SPGP0Q02350)
YEL037C (SPGP0V00440)	XP_018222629.1 (SPGP0Q02360)
YEL039C (SPGP0V00420)	XP_018222627.1 (SPGP0Q02380)
YEL043W (SPGP0V00380)	XP_018222623.1 (SPGP0Q02420)
YEL046C (SPGP0V00360)	XP_018222621.1 (SPGP0Q02440)
YEL051W (SPGP0V00310)	XP_018222616.1 (SPGP0Q02490)
YEL052W (SPGP0V00300)	XP_018222615.1 (SPGP0Q02500)
YEL053C (SPGP0V00290)	XP_018222614.1 (SPGP0Q02510)
YEL054C (SPGP0V00280)	XP_018222613.1 (SPGP0Q02520)
YEL056W (SPGP0V00260)	XP_018222611.1 (SPGP0Q02540)
YEL058W (SPGP0V00240)	XP_018222609.1 (SPGP0Q02560)
YEL060C (SPGP0V00220)	XP_018222607.1 (SPGP0Q02580)
YEL061C (SPGP0V00210)	XP_018222606.1 (SPGP0Q02590)
YEL064C (SPGP0V00180)	XP_018222603.1 (SPGP0Q02620)
YEL071W (SPGP0V00120)	XP_018218750.1 (SPGP0H03960)
YER003C (SPGP0V00820)	XP_018222665.1 (SPGP0Q01990)
YER005W (SPGP0V00840)	XP_018222667.1 (SPGP0Q01970)
YER008C (SPGP0V00880)	XP_018222671.1 (SPGP0Q01920)
YER011W (SPGP0V00910)	XP_018222674.1 (SPGP0Q01890)
YER013W (SPGP0V00930)	XP_018222676.1 (SPGP0Q01870)
YER014W (SPGP0V00940)	XP_018222677.1 (SPGP0Q01860)
YER017C (SPGP0V00980)	XP_018222681.1 (SPGP0Q01820)
YER019W (SPGP0V01000)	XP_018222683.1 (SPGP0Q01800)
YER020W (SPGP0V01010)	XP_018222685.1 (SPGP0Q01790)
YER021W (SPGP0V01020)	XP_018222686.1 (SPGP0Q01780)
YER024W (SPGP0V01050)	XP_018222689.1 (SPGP0Q01750)
YER025W (SPGP0V01060)	XP_018222690.1 (SPGP0Q01740)
YER027C (SPGP0V01080)	XP_018222692.1 (SPGP0Q01720)
YER031C (SPGP0V01120)	XP_018222696.1 (SPGP0Q01680)
YER036C (SPGP0V01170)	XP_018222701.1 (SPGP0Q01630)
YER037W (SPGP0V01180)	XP_018222702.1 (SPGP0Q01620)
YER039C (SPGP0V01200)	XP_018222704.1 (SPGP0Q01600)
YER040W (SPGP0V01210)	XP_018222705.1 (SPGP0Q01590)
YER042W (SPGP0V01230)	XP_018222707.1 (SPGP0Q01570)
YER043C (SPGP0V01240)	XP_018222708.1 (SPGP0Q01560)
YER044C (SPGP0V01250)	XP_018222709.1 (SPGP0Q01550)
YER048C (SPGP0V01300)	XP_018222714.1 (SPGP0Q01500)
YER049W (SPGP0V01320)	XP_018222716.1 (SPGP0Q01480)
YER052C (SPGP0V01350)	XP_018222719.1 (SPGP0Q01450)
YER053C-A (SPGP0V01370)	XP_018222721.1 (SPGP0Q01430)
YER056C (SPGP0V01400)	XP_018222724.1 (SPGP0Q01400)
YER059W (SPGP0V01440)	XP_018222727.1 (SPGP0Q01360)
YER061C (SPGP0V01460)	XP_018222730.1 (SPGP0Q01330)
YER064C (SPGP0V01490)	XP_018222733.1 (SPGP0Q01300)
YER065C (SPGP0V01500)	XP_018222734.1 (SPGP0Q01290)
YER069W (SPGP0V01540)	XP_018222737.1 (SPGP0Q01250)
YER070W (SPGP0V01550)	XP_018222738.1 (SPGP0Q01240)
YER071C (SPGP0V01560)	XP_018222739.1 (SPGP0Q01230)
YER072W (SPGP0V01570)	XP_018222740.1 (SPGP0Q01220)
YER073W (SPGP0V01580)	XP_018222741.1 (SPGP0Q01210)
YER074W (SPGP0V01590)	XP_018222742.1 (SPGP0Q01200)
YER075C (SPGP0V01610)	XP_018222744.1 (SPGP0Q01180)
YER077C (SPGP0V01630)	XP_018222745.1 (SPGP0Q01170)
YER078C (SPGP0V01640)	XP_018222746.1 (SPGP0Q01160)
YER079W (SPGP0V01650)	XP_018222747.1 (SPGP0Q01150)
YER080W (SPGP0V01660)	XP_018222748.1 (SPGP0Q01140)
YER081W (SPGP0V01670)	XP_018222749.1 (SPGP0Q01130)
YER082C (SPGP0V01680)	XP_018222750.1 (SPGP0Q01120)
YER083C (SPGP0V01690)	XP_018222751.1 (SPGP0Q01110)
YER086W (SPGP0V01710)	XP_018222753.1 (SPGP0Q01090)
YER087W (SPGP0V01720)	XP_018222754.1 (SPGP0Q01080)
YER090W (SPGP0V01760)	XP_018222759.1 (SPGP0Q01040)
YER091C (SPGP0V01770)	XP_018222760.1 (SPGP0Q01030)
YER094C (SPGP0V01810)	XP_018222763.1 (SPGP0Q00990)
YER095W (SPGP0V01820)	XP_018222764.1 (SPGP0Q00980)
YER098W (SPGP0V01840)	XP_018222766.1 (SPGP0Q00960)
YER103W (SPGP0V01890)	XP_018222771.1 (SPGP0Q00910)
YER105C (SPGP0V01910)	XP_018222773.1 (SPGP0Q00890)
YER107C (SPGP0V01930)	XP_018222775.1 (SPGP0Q00870)
YER109C (SPGP0V01940)	XP_018222776.1 (SPGP0Q00860)
YER110C (SPGP0V01950)	XP_018222777.1 (SPGP0Q00850)
YER111C (SPGP0V01960)	XP_018222778.1 (SPGP0Q00840)
YER114C (SPGP0V01990)	XP_018222781.1 (SPGP0Q00810)
YER118C (SPGP0V02030)	XP_018222785.1 (SPGP0Q00770)
YER120W (SPGP0V02050)	XP_018222787.1 (SPGP0Q00750)
YER122C (SPGP0V02060)	XP_018222788.1 (SPGP0Q00740)
YER123W (SPGP0V02070)	XP_018222789.1 (SPGP0Q00730)
YER125W (SPGP0V02090)	XP_018222791.1 (SPGP0Q00710)
YER126C (SPGP0V02100)	XP_018222792.1 (SPGP0Q00700)
YER127W (SPGP0V02110)	XP_018222793.1 (SPGP0Q00690)
YER129W (SPGP0V02130)	XP_018222795.1 (SPGP0Q00670)
YER131W (SPGP0V02150)	XP_018222797.1 (SPGP0Q00650)
YER132C (SPGP0V02160)	XP_018222798.1 (SPGP0Q00640)
YER136W (SPGP0V02180)	XP_018222801.1 (SPGP0Q00600)
YER139C (SPGP0AM00100)	XP_018222805.1 (SPGP0Q00560)
YER141W (SPGP0AM00120)	XP_018222807.1 (SPGP0Q00540)
YER142C (SPGP0AM00130)	XP_018222808.1 (SPGP0Q00530)
YER147C (SPGP0AM00180)	XP_018222813.1 (SPGP0Q00480)
YER148W (SPGP0AM00190)	XP_018222814.1 (SPGP0Q00470)
YER151C (SPGP0AM00220)	XP_018222817.1 (SPGP0Q00440)
YER152C (SPGP0AM00230)	XP_018222818.1 (SPGP0Q00430)
YER154W (SPGP0AM00250)	XP_018222820.1 (SPGP0Q00410)
YER155C (SPGP0AM00260)	XP_018222821.1 (SPGP0Q00400)
YER158C (SPGP0AM00290)	XP_018222824.1 (SPGP0Q00370)
YER164W (SPGP0AM00340)	XP_018222828.1 (SPGP0Q00320)
YER165W (SPGP0AM00350)	XP_018222829.1 (SPGP0Q00310)
YER166W (SPGP0AM00360)	XP_018222830.1 (SPGP0Q00300)
YER167W (SPGP0AM00370)	XP_018222831.1 (SPGP0Q00290)
YER169W (SPGP0AM00390)	XP_018222833.1 (SPGP0Q00270)
YER171W (SPGP0AM00410)	XP_018222835.1 (SPGP0Q00240)
YER172C (SPGP0AM00420)	XP_018222836.1 (SPGP0Q00230)
YER173W (SPGP0AM00430)	XP_018222837.1 (SPGP0Q00220)
YER175C (SPGP0AM00450)	XP_018222838.1 (SPGP0Q00200)
YER177W (SPGP0AM00470)	XP_018222840.1 (SPGP0Q00180)
YER178W (SPGP0AM00480)	XP_018222841.1 (SPGP0Q00170)
YER183C (SPGP0AM00530)	XP_018222846.1 (SPGP0Q00120)
YFL002C (SPGP0AE00670)	XP_018222534.1 (SPGP0AF00710)
YFL003C (SPGP0AE00680)	XP_018222533.1 (SPGP0AF00720)
YFL004W (SPGP0AE00690)	XP_018222532.1 (SPGP0AF00730)
YFL007W (SPGP0AE00700)	XP_018222530.1 (SPGP0AF00750)
YFL008W (SPGP0AE00710)	XP_018222529.1 (SPGP0AF00760)
YFL010C (SPGP0AE00730)	XP_018222527.1 (SPGP0AF00780)
YFL013C (SPGP0AE00760)	XP_018222524.1 (SPGP0AF00810)
YFL016C (SPGP0AE00780)	XP_018222522.1 (SPGP0AF00830)
YFL018C (SPGP0AE00810)	XP_018222519.1 (SPGP0AF00860)
YFL021W (SPGP0AE00830)	XP_018222517.1 (SPGP0AF00890)
YFL022C (SPGP0AE00840)	XP_018222516.1 (SPGP0AF00900)
YFL024C (SPGP0AE00870)	XP_018222514.1 (SPGP0AF00920)
YFL025C (SPGP0AE00880)	XP_018222513.1 (SPGP0AF00930)
YFL030W (SPGP0AE00930)	XP_018222509.1 (SPGP0AF00980)
YFL031W (SPGP0AE00940)	XP_018222508.1 (SPGP0AF00990)
YFL033C (SPGP0AE00950)	XP_018222507.1 (SPGP0AF01000)
YFL034C-B (SPGP0AE00980)	XP_018222505.1 (SPGP0AF01030)
YFL034W (SPGP0AE00960)	XP_018222506.1 (SPGP0AF01010)
YFL036W (SPGP0AE00990)	XP_018222504.1 (SPGP0AF01040)
YFL037W (SPGP0AE01000)	XP_018222503.1 (SPGP0AF01050)
YFL039C (SPGP0AE01020)	XP_018222501.1 (SPGP0AF01070)
YFL041W (SPGP0AE01040)	XP_018222499.1 (SPGP0AF01090)
YFL044C (SPGP0AE01060)	XP_018222497.1 (SPGP0AF01110)
YFL045C (SPGP0AE01070)	XP_018222496.1 (SPGP0AF01120)
YFL047W (SPGP0AE01090)	XP_018222494.1 (SPGP0AF01140)
YFL049W (SPGP0AE01110)	XP_018222492.1 (SPGP0AF01160)
YFL050C (SPGP0AE01120)	XP_018221667.1 (SPGP0O00340)
YFR002W (SPGP0AE00640)	XP_018222537.1 (SPGP0AF00680)
YFR004W (SPGP0AE00620)	XP_018222539.1 (SPGP0AF00660)
YFR006W (SPGP0AE00600)	XP_018222541.1 (SPGP0AF00640)
YFR009W (SPGP0AE00570)	XP_018222552.1 (SPGP0AF00530)
YFR010W (SPGP0AE00560)	XP_018222551.1 (SPGP0AF00540)
YFR013W (SPGP0AE00520)	XP_018222548.1 (SPGP0AF00570)
YFR015C (SPGP0AE00500)	XP_018222546.1 (SPGP0AF00590)
YFR019W (SPGP0AE00460)	XP_018222555.1 (SPGP0AF00500)
YFR023W (SPGP0AE00420)	XP_018222558.1 (SPGP0AF00470)
YFR024C-A (SPGP0AE00410)	XP_018222559.1 (SPGP0AF00460)
YFR027W (SPGP0BX00110)	XP_018222561.1 (SPGP0AF00430)
YFR028C (SPGP0BX00120)	XP_018222562.1 (SPGP0AF00420)
YFR029W (SPGP0AE00390)	XP_018222563.1 (SPGP0AF00410)
YFR031C (SPGP0AE00370)	XP_018222565.1 (SPGP0AF00390)
YFR032C (SPGP0AE00350)	XP_018222567.1 (SPGP0AF00370)
YFR032C-A (SPGP0AE00340)	XP_018222568.1 (SPGP0AF00360)
YFR033C (SPGP0AE00330)	XP_018222569.1 (SPGP0AF00350)
YFR036W (SPGP0AE00300)	XP_018222572.1 (SPGP0AF00300)
YFR037C (SPGP0AE00290)	XP_018222573.1 (SPGP0AF00290)
YFR040W (SPGP0AE00260)	XP_018222576.1 (SPGP0AF00260)
YFR048W (SPGP0AE00180)	XP_018222584.1 (SPGP0AF00180)
YFR050C (SPGP0AE00160)	XP_018222586.1 (SPGP0AF00160)
YFR051C (SPGP0AE00150)	XP_018222587.1 (SPGP0AF00150)
YFR053C (SPGP0AE00130)	XP_018222589.1 (SPGP0AF00130)
YGL001C (SPGP0R01010)	XP_018222223.1 (SPGP0E02730)
YGL003C (SPGP0R01030)	XP_018222221.1 (SPGP0E02750)
YGL005C (SPGP0R01050)	XP_018222219.1 (SPGP0E02770)
YGL006W (SPGP0R01060)	XP_018222218.1 (SPGP0E02780)
YGL008C (SPGP0R01070)	XP_018222216.1 (SPGP0E02790)
YGL009C (SPGP0R01080)	XP_018222215.1 (SPGP0E02800)
YGL013C (SPGP0R01120)	XP_018222211.1 (SPGP0E02840)
YGL014W (SPGP0R01130)	XP_018222210.1 (SPGP0E02850)
YGL016W (SPGP0R01150)	XP_018222208.1 (SPGP0E02870)
YGL022W (SPGP0R01210)	XP_018222202.1 (SPGP0E02930)
YGL023C (SPGP0R01220)	XP_018222201.1 (SPGP0E02940)
YGL025C (SPGP0R01230)	XP_018222200.1 (SPGP0E02950)
YGL026C (SPGP0R01240)	XP_018222199.1 (SPGP0E02960)
YGL027C (SPGP0R01250)	XP_018222198.1 (SPGP0E02970)
YGL028C (SPGP0R01260)	XP_018222197.1 (SPGP0E02980)
YGL030W (SPGP0R01280)	XP_018222195.1 (SPGP0E03000)
YGL031C (SPGP0R01290)	XP_018222194.1 (SPGP0E03010)
YGL036W (SPGP0R01330)	XP_018222190.1 (SPGP0E03060)
YGL038C (SPGP0R01350)	XP_018222188.1 (SPGP0E03080)
YGL040C (SPGP0R01370)	XP_018222186.1 (SPGP0E03100)
YGL043W (SPGP0R01390)	XP_018222184.1 (SPGP0E03120)
YGL044C (SPGP0R01400)	XP_018222183.1 (SPGP0E03130)
YGL048C (SPGP0R01430)	XP_018222180.1 (SPGP0E03160)
YGL049C (SPGP0R01440)	XP_018222179.1 (SPGP0E03170)
YGL055W (SPGP0R01480)	XP_018222176.1 (SPGP0E03200)
YGL056C (SPGP0R01490)	XP_018222175.1 (SPGP0E03210)
YGL058W (SPGP0R01510)	XP_018222173.1 (SPGP0E03230)
YGL062W (SPGP0R01550)	XP_018222170.1 (SPGP0E03270)
YGL065C (SPGP0R01580)	XP_018222167.1 (SPGP0E03300)
YGL066W (SPGP0R01590)	XP_018222166.1 (SPGP0E03310)
YGL070C (SPGP0R01620)	XP_018222163.1 (SPGP0E03340)
YGL071W (SPGP0R01630)	XP_018222162.1 (SPGP0E03350)
YGL073W (SPGP0R01640)	XP_018222161.1 (SPGP0E03360)
YGL077C (SPGP0R01670)	XP_018222159.1 (SPGP0E03390)
YGL078C (SPGP0R01680)	XP_018222158.1 (SPGP0E03400)
YGL079W (SPGP0R01690)	XP_018222157.1 (SPGP0E03410)
YGL084C (SPGP0R01740)	XP_018222152.1 (SPGP0E03460)
YGL093W (SPGP0R01820)	XP_018222145.1 (SPGP0E03540)
YGL094C (SPGP0R01830)	XP_018222144.1 (SPGP0E03550)
YGL097W (SPGP0R01860)	XP_018222141.1 (SPGP0E03580)
YGL098W (SPGP0R01870)	XP_018222139.1 (SPGP0E03600)
YGL099W (SPGP0R01880)	XP_018222138.1 (SPGP0E03610)
YGL100W (SPGP0R01890)	XP_018222137.1 (SPGP0E03620)
YGL103W (SPGP0R01910)	XP_018222135.1 (SPGP0E03640)
YGL104C (SPGP0R01920)	XP_018222134.1 (SPGP0E03650)
YGL105W (SPGP0R01930)	XP_018222133.1 (SPGP0E03660)
YGL107C (SPGP0R01950)	XP_018222131.1 (SPGP0E03680)
YGL112C (SPGP0R01990)	XP_018222127.1 (SPGP0E03720)
YGL114W (SPGP0R02010)	XP_018222125.1 (SPGP0E03740)
YGL115W (SPGP0R02020)	XP_018222124.1 (SPGP0E03750)
YGL116W (SPGP0R02030)	XP_018222123.1 (SPGP0E03760)
YGL120C (SPGP0R02060)	XP_018222120.1 (SPGP0E03790)
YGL122C (SPGP0R02080)	XP_018222118.1 (SPGP0E03810)
YGL123W (SPGP0R02090)	XP_018222117.1 (SPGP0E03820)
YGL125W (SPGP0R02110)	XP_018222115.1 (SPGP0E03840)
YGL128C (SPGP0R02140)	XP_018222112.1 (SPGP0E03870)
YGL129C (SPGP0R02150)	XP_018222111.1 (SPGP0E03880)
YGL131C (SPGP0R02170)	XP_018222109.1 (SPGP0E03900)
YGL136C (SPGP0R02210)	XP_018222105.1 (SPGP0E03940)
YGL137W (SPGP0R02220)	XP_018222104.1 (SPGP0E03950)
YGL139W (SPGP0R02240)	XP_018222102.1 (SPGP0E03970)
YGL140C (SPGP0R02250)	XP_018222101.1 (SPGP0E03980)
YGL141W (SPGP0R02260)	XP_018222100.1 (SPGP0E03990)
YGL142C (SPGP0R02270)	XP_018222099.1 (SPGP0E04000)
YGL144C (SPGP0R02290)	XP_018222097.1 (SPGP0E04020)
YGL147C (SPGP0R02320)	XP_018222094.1 (SPGP0E04050)
YGL150C (SPGP0R02340)	XP_018222092.1 (SPGP0E04070)
YGL156W (SPGP0R02390)	XP_018222087.1 (SPGP0E04120)
YGL158W (SPGP0R02410)	XP_018222085.1 (SPGP0E04140)
YGL167C (SPGP0R02490)	XP_018222076.1 (SPGP0E04230)
YGL170C (SPGP0R02510)	XP_018222074.1 (SPGP0E04250)
YGL171W (SPGP0R02520)	XP_018222073.1 (SPGP0E04260)
YGL172W (SPGP0R02530)	XP_018222072.1 (SPGP0E04270)
YGL256W (SPGP0AK00140)	XP_018222847.1 (SPGP0Q00110)
YGR002C (SPGP0R00990)	XP_018222224.1 (SPGP0E02710)
YGR003W (SPGP0R00980)	XP_018222225.1 (SPGP0E02700)
YGR004W (SPGP0R00970)	XP_018222226.1 (SPGP0E02690)
YGR009C (SPGP0R00930)	XP_018222231.1 (SPGP0E02650)
YGR013W (SPGP0R00900)	XP_018222234.1 (SPGP0E02620)
YGR017W (SPGP0R00860)	XP_018222238.1 (SPGP0E02580)
YGR019W (SPGP0R00850)	XP_018222239.1 (SPGP0E02570)
YGR020C (SPGP0R00840)	XP_018222240.1 (SPGP0E02560)
YGR021W (SPGP0R00830)	XP_018222241.1 (SPGP0E02550)
YGR026W (SPGP0R00800)	XP_018222244.1 (SPGP0E02520)
YGR027C (SPGP0R00790)	XP_018222245.1 (SPGP0E02510)
YGR028W (SPGP0R00780)	XP_018222246.1 (SPGP0E02500)
YGR031W (SPGP0R00750)	XP_018222248.1 (SPGP0E02470)
YGR032W (SPGP0R00740)	XP_018222249.1 (SPGP0E02460)
YGR033C (SPGP0R00730)	XP_018222250.1 (SPGP0E02450)
YGR034W (SPGP0R00720)	XP_018222251.1 (SPGP0E02440)
YGR036C (SPGP0R00700)	XP_018222253.1 (SPGP0E02420)
YGR043C (SPGP0R00640)	XP_018222259.1 (SPGP0E02360)
YGR046W (SPGP0R00620)	XP_018222261.1 (SPGP0E02340)
YGR047C (SPGP0R00610)	XP_018222262.1 (SPGP0E02330)
YGR049W (SPGP0R00590)	XP_018222264.1 (SPGP0E02310)
YGR054W (SPGP0R00560)	XP_018222267.1 (SPGP0E02280)
YGR055W (SPGP0R00550)	XP_018222268.1 (SPGP0E02270)
YGR056W (SPGP0R00540)	XP_018222269.1 (SPGP0E02260)
YGR058W (SPGP0R00520)	XP_018222271.1 (SPGP0E02240)
YGR060W (SPGP0R00500)	XP_018222273.1 (SPGP0E02220)
YGR067C (SPGP0R00440)	XP_018222279.1 (SPGP0E02150)
YGR068C (SPGP0R00430)	XP_018222280.1 (SPGP0E02140)
YGR072W (SPGP0R00400)	XP_018222283.1 (SPGP0E02110)
YGR075C (SPGP0R00380)	XP_018222285.1 (SPGP0E02090)
YGR079W (SPGP0R00340)	XP_018222289.1 (SPGP0E02050)
YGR080W (SPGP0R00330)	XP_018222290.1 (SPGP0E02040)
YGR082W (SPGP0R00310)	XP_018222292.1 (SPGP0E02020)
YGR084C (SPGP0R00290)	XP_018222294.1 (SPGP0E02000)
YLR134W (SPGP0U01890)	XP_018220559.1 (SPGP0C01910)
YGR088W (SPGP0R00280)	XP_018222299.1 (SPGP0E01950)
YGR090W (SPGP0R00260)	XP_018222301.1 (SPGP0E01930)
YGR092W (SPGP0R00240)	XP_018222303.1 (SPGP0E01910)
YGR094W (SPGP0R00220)	XP_018222305.1 (SPGP0E01890)
YGR097W (SPGP0R00190)	XP_018222308.1 (SPGP0E01860)
YGR098C (SPGP0R00180)	XP_018222309.1 (SPGP0E01850)
YGR100W (SPGP0R00160)	XP_018222311.1 (SPGP0E01830)
YGR103W (SPGP0R00130)	XP_018222314.1 (SPGP0E01800)
YGR105W (SPGP0R00110)	XP_018222316.1 (SPGP0E01780)
YGR108W (SPGP0Y00100)	XP_018222318.1 (SPGP0E01760)
YGR109C (SPGP0Y00110)	XP_018222319.1 (SPGP0E01750)
YGR111W (SPGP0Y00130)	XP_018222321.1 (SPGP0E01730)
YGR112W (SPGP0Y00140)	XP_018222322.1 (SPGP0E01720)
YGR116W (SPGP0Y00160)	XP_018222324.1 (SPGP0E01700)
YGR119C (SPGP0Y00190)	XP_018222327.1 (SPGP0E01670)
YGR120C (SPGP0Y00200)	XP_018222328.1 (SPGP0E01660)
YGR123C (SPGP0Y00230)	XP_018222331.1 (SPGP0E01630)
YGR124W (SPGP0Y00240)	XP_018222332.1 (SPGP0E01620)
YGR125W (SPGP0Y00250)	XP_018222333.1 (SPGP0E01610)
YGR133W (SPGP0Y00330)	XP_018222341.1 (SPGP0E01530)
YGR134W (SPGP0Y00340)	XP_018222342.1 (SPGP0E01520)
YGR135W (SPGP0Y00350)	XP_018222343.1 (SPGP0E01510)
YGR138C (SPGP0Y00370)	XP_018222345.1 (SPGP0E01490)
YGR140W (SPGP0Y00380)	XP_018222347.1 (SPGP0E01470)
YGR142W (SPGP0Y00400)	XP_018222349.1 (SPGP0E01450)
YGR143W (SPGP0Y00410)	XP_018222350.1 (SPGP0E01440)
YGR144W (SPGP0Y00420)	XP_018222351.1 (SPGP0E01430)
YGR145W (SPGP0Y00430)	XP_018222352.1 (SPGP0E01420)
YGR146C (SPGP0Y00440)	XP_018222353.1 (SPGP0E01410)
YGR152C (SPGP0Y00490)	XP_018222359.1 (SPGP0E01360)
YGR155W (SPGP0Y00520)	XP_018222361.1 (SPGP0E01340)
YGR156W (SPGP0Y00530)	XP_018222362.1 (SPGP0E01330)
YGR157W (SPGP0Y00540)	XP_018222363.1 (SPGP0E01320)
YGR159C (SPGP0Y00560)	XP_018222365.1 (SPGP0E01300)
YGR162W (SPGP0Y00580)	XP_018222368.1 (SPGP0E01280)
YGR163W (SPGP0Y00590)	XP_018222369.1 (SPGP0E01270)
YGR165W (SPGP0Y00600)	XP_018222370.1 (SPGP0E01260)
YGR170W (SPGP0Y00660)	XP_018222376.1 (SPGP0E01200)
YGR171C (SPGP0Y00670)	XP_018222377.1 (SPGP0E01190)
YGR172C (SPGP0Y00680)	XP_018222378.1 (SPGP0E01180)
YGR173W (SPGP0Y00690)	XP_018222379.1 (SPGP0E01170)
YGR174C (SPGP0Y00700)	XP_018222380.1 (SPGP0E01160)
YGR177C (SPGP0Y00710)	XP_018222382.1 (SPGP0E01140)
YGR178C (SPGP0Y00720)	XP_018222383.1 (SPGP0E01130)
YGR180C (SPGP0Y00740)	XP_018222385.1 (SPGP0E01110)
YGR184C (SPGP0Y00770)	XP_018222389.1 (SPGP0E01080)
YGR185C (SPGP0Y00780)	XP_018222390.1 (SPGP0E01070)
YGR186W (SPGP0Y00790)	XP_018222391.1 (SPGP0E01060)
YGR188C (SPGP0Y00810)	XP_018222393.1 (SPGP0E01040)
YGR191W (SPGP0Y00830)	XP_018222395.1 (SPGP0E01020)
YJR009C (SPGP0N01390)	XP_018222396.1 (SPGP0E01010)
YGR195W (SPGP0Y00870)	XP_018222399.1 (SPGP0E00980)
YGR197C (SPGP0Y00890)	XP_018222401.1 (SPGP0E00960)
YGR198W (SPGP0Y00900)	XP_018222402.1 (SPGP0E00950)
YGR200C (SPGP0Y00920)	XP_018222404.1 (SPGP0E00930)
YGR202C (SPGP0Y00940)	XP_018222406.1 (SPGP0E00910)
YGR204W (SPGP0Y00960)	XP_018222408.1 (SPGP0E00890)
YGR205W (SPGP0Y00970)	XP_018222409.1 (SPGP0E00880)
YGR208W (SPGP0Y01000)	XP_018222412.1 (SPGP0E00850)
YGR214W (SPGP0Y01050)	XP_018222418.1 (SPGP0E00790)
YGR217W (SPGP0Y01080)	XP_018222421.1 (SPGP0E00760)
YGR218W (SPGP0Y01090)	XP_018222422.1 (SPGP0E00750)
YGR229C (SPGP0Y01170)	XP_018222428.1 (SPGP0E00680)
YGR231C (SPGP0Y01190)	XP_018222431.1 (SPGP0E00660)
YGR232W (SPGP0Y01200)	XP_018222432.1 (SPGP0E00650)
YGR233C (SPGP0Y01210)	XP_018222433.1 (SPGP0E00640)
YGR240C (SPGP0Y01280)	XP_018222440.1 (SPGP0E00570)
YGR245C (SPGP0Y01320)	XP_018222444.1 (SPGP0E00530)
YGR246C (SPGP0Y01330)	XP_018222445.1 (SPGP0E00520)
YGR252W (SPGP0Y01390)	XP_018222452.1 (SPGP0E00450)
YGR253C (SPGP0Y01400)	XP_018222453.1 (SPGP0E00440)
YGR254W (SPGP0Y01410)	XP_018222454.1 (SPGP0E00430)
YGR256W (SPGP0Y01430)	XP_018222456.1 (SPGP0E00410)
YGR258C (SPGP0Y01450)	XP_018222458.1 (SPGP0E00390)
YGR260W (SPGP0Y01460)	XP_018222459.1 (SPGP0E00380)
YGR261C (SPGP0Y01470)	XP_018222460.1 (SPGP0E00370)
YGR263C (SPGP0Y01490)	XP_018222462.1 (SPGP0E00350)
YGR264C (SPGP0Y01500)	XP_018222463.1 (SPGP0E00340)
YGR267C (SPGP0Y01520)	XP_018222465.1 (SPGP0E00320)
YGR270W (SPGP0Y01540)	XP_018222467.1 (SPGP0E00300)
YGR271C-A (SPGP0Y01560)	XP_018222469.1 (SPGP0E00280)
YGR271W (SPGP0Y01550)	XP_018222468.1 (SPGP0E00290)
YGR274C (SPGP0Y01580)	XP_018222471.1 (SPGP0E00260)
YGR276C (SPGP0Y01600)	XP_018222473.1 (SPGP0E00240)
YGR279C (SPGP0Y01630)	XP_018222475.1 (SPGP0E00210)
YGR282C (SPGP0Y01660)	XP_018222478.1 (SPGP0E00180)
YGR284C (SPGP0Y01680)	XP_018222480.1 (SPGP0E00160)
YGR285C (SPGP0Y01690)	XP_018222481.1 (SPGP0E00150)
YHL002W (SPGP0X00480)	XP_018219235.1 (SPGP0H00470)
YHL003C (SPGP0X00470)	XP_018219234.1 (SPGP0H00460)
YHL007C (SPGP0X00440)	XP_018219231.1 (SPGP0H00430)
YHL008C (SPGP0X00430)	XP_018219230.1 (SPGP0H00420)
YHL010C (SPGP0X00410)	XP_018219228.1 (SPGP0H00400)
YHL011C (SPGP0X00400)	XP_018219227.1 (SPGP0H00390)
YHL013C (SPGP0X00380)	XP_018219225.1 (SPGP0H00370)
YHL015W (SPGP0X00360)	XP_018219223.1 (SPGP0H00350)
YHL016C (SPGP0X00350)	XP_018219222.1 (SPGP0H00340)
YHL017W (SPGP0X00340)	XP_018219221.1 (SPGP0H00330)
YHL020C (SPGP0X00310)	XP_018219218.1 (SPGP0H00300)
YHL023C (SPGP0X00280)	XP_018219215.1 (SPGP0H00270)
YHL024W (SPGP0X00270)	XP_018219214.1 (SPGP0H00260)
YHL029C (SPGP0X00220)	XP_018219209.1 (SPGP0H00210)
YHL030W (SPGP0X00210)	XP_018219208.1 (SPGP0H00200)
YHL031C (SPGP0X00200)	XP_018219207.1 (SPGP0H00190)
YHL034C (SPGP0X00170)	XP_018219205.1 (SPGP0H00160)
YHR002W (SPGP0X00520)	XP_018219239.1 (SPGP0H00510)
YHR003C (SPGP0X00530)	XP_018219240.1 (SPGP0H00520)
YHR005C (SPGP0X00550)	XP_018219242.1 (SPGP0H00540)
YHR007C (SPGP0X00580)	XP_018219245.1 (SPGP0H00570)
YHR008C (SPGP0X00590)	XP_018219246.1 (SPGP0H00580)
YHR009C (SPGP0X00600)	XP_018219247.1 (SPGP0H00590)
YHR012W (SPGP0X00630)	XP_018219249.1 (SPGP0H00620)
YHR013C (SPGP0X00640)	XP_018219250.1 (SPGP0H00630)
YHR015W (SPGP0X00660)	XP_018221801.1 (SPGP0O01750)
YHR017W (SPGP0X00670)	XP_018221803.1 (SPGP0O01770)
YHR018C (SPGP0X00680)	XP_018221804.1 (SPGP0O01780)
YHR019C (SPGP0X00690)	XP_018221805.1 (SPGP0O01790)
YHR020W (SPGP0X00700)	XP_018221806.1 (SPGP0O01800)
YHR023W (SPGP0X00730)	XP_018221807.1 (SPGP0O01820)
YHR025W (SPGP0X00750)	XP_018221809.1 (SPGP0O01840)
YHR026W (SPGP0X00760)	XP_018221810.1 (SPGP0O01850)
YHR027C (SPGP0X00770)	XP_018221811.1 (SPGP0O01860)
YHR028C (SPGP0X00780)	XP_018221812.1 (SPGP0O01870)
YHR030C (SPGP0X00800)	XP_018221814.1 (SPGP0O01890)
YHR032W (SPGP0X00820)	XP_018221816.1 (SPGP0O01910)
YHR033W (SPGP0X00830)	XP_018221817.1 (SPGP0O01920)
YHR036W (SPGP0X00860)	XP_018221820.1 (SPGP0O01950)
YHR037W (SPGP0X00870)	XP_018221821.1 (SPGP0O01960)
YHR039C (SPGP0X00890)	XP_018221823.1 (SPGP0O01980)
YHR040W (SPGP0X00910)	XP_018221824.1 (SPGP0O02000)
YHR041C (SPGP0X00920)	XP_018221825.1 (SPGP0O02010)
YHR042W (SPGP0X00930)	XP_018221826.1 (SPGP0O02020)
YHR047C (SPGP0X00970)	XP_018221830.1 (SPGP0O02060)
YHR051W (SPGP0X01010)	XP_018221834.1 (SPGP0O02100)
YHR052W (SPGP0X01020)	XP_018221835.1 (SPGP0O02110)
YHR056C (SPGP0X01040)	XP_018221837.1 (SPGP0O02130)
YHR059W (SPGP0X01070)	XP_018221840.1 (SPGP0O02160)
YHR063C (SPGP0X01110)	XP_018221844.1 (SPGP0O02200)
YHR064C (SPGP0X01120)	XP_018221845.1 (SPGP0O02210)
YHR065C (SPGP0X01130)	XP_018221846.1 (SPGP0O02220)
YHR068W (SPGP0X01160)	XP_018221849.1 (SPGP0O02250)
YHR069C (SPGP0X01170)	XP_018221850.1 (SPGP0O02260)
YHR074W (SPGP0X01230)	XP_018221856.1 (SPGP0O02320)
YHR075C (SPGP0X01240)	XP_018221857.1 (SPGP0O02330)
YHR077C (SPGP0X01260)	XP_018221860.1 (SPGP0O02360)
YHR079C (SPGP0X01280)	XP_018221862.1 (SPGP0O02380)
YHR082C (SPGP0X01320)	XP_018221866.1 (SPGP0O02420)
YHR084W (SPGP0X01340)	XP_018221868.1 (SPGP0O02440)
YHR086W (SPGP0X01360)	XP_018221870.1 (SPGP0O02460)
YHR087W (SPGP0X01370)	XP_018221871.1 (SPGP0O02470)
YHR089C (SPGP0X01390)	XP_018221873.1 (SPGP0O02490)
YHR090C (SPGP0X01400)	XP_018221874.1 (SPGP0O02500)
YHR096C (SPGP0X01450)	XP_018221597.1 (SPGP0AF00790)
YHR098C (SPGP0X01480)	XP_018221880.1 (SPGP0O02570)
YHR099W (SPGP0X01490)	XP_018221881.1 (SPGP0O02580)
YHR102W (SPGP0X01520)	XP_018221884.1 (SPGP0O02610)
YHR107C (SPGP0X01570)	XP_018221889.1 (SPGP0O02660)
YHR114W (SPGP0X01640)	XP_018221896.1 (SPGP0O02730)
YHR115C (SPGP0X01650)	XP_018221897.1 (SPGP0O02740)
YHR119W (SPGP0X01690)	XP_018221901.1 (SPGP0O02780)
YHR124W (SPGP0X01740)	XP_018221905.1 (SPGP0O02830)
YHR128W (SPGP0X01770)	XP_018221908.1 (SPGP0O02860)
YHR129C (SPGP0X01780)	XP_018221909.1 (SPGP0O02870)
YHR132C (SPGP0X01800)	XP_018221911.1 (SPGP0O02890)
YHR132W-A (SPGP0X01810)	XP_018221912.1 (SPGP0O02900)
YNL162W (SPGP0K02250)	XP_018219721.1 (SPGP0S01310)
YHR142W (SPGP0X01910)	XP_018221920.1 (SPGP0O03000)
YHR147C (SPGP0X01960)	XP_018221925.1 (SPGP0O03050)
YHR148W (SPGP0X01970)	XP_018221926.1 (SPGP0O03060)
YHR149C (SPGP0X01980)	XP_018221927.1 (SPGP0O03070)
YHR151C (SPGP0AW00110)	XP_018221929.1 (SPGP0O03090)
YHR154W (SPGP0AW00140)	XP_018221932.1 (SPGP0O03120)
YHR155W (SPGP0AW00150)	XP_018221933.1 (SPGP0O03130)
YHR164C (SPGP0AW00250)	XP_018221942.1 (SPGP0O03220)
YHR165C (SPGP0AW00260)	XP_018221944.1 (SPGP0O03230)
YHR166C (SPGP0AP00100)	XP_018221945.1 (SPGP0BI00100)
YHR169W (SPGP0AP00130)	XP_018221948.1 (SPGP0BI00130)
YHR170W (SPGP0AP00140)	XP_018221949.1 (SPGP0BI00140)
YHR174W (SPGP0AP00180)	XP_018221952.1 (SPGP0AQ00130)
YHR178W (SPGP0AP00220)	XP_018221955.1 (SPGP0AQ00170)
YHR179W (SPGP0AP00230)	XP_018221956.1 (SPGP0AQ00180)
YHR181W (SPGP0AP00250)	XP_018221957.1 (SPGP0AQ00190)
YHR183W (SPGP0AP00270)	XP_018221959.1 (SPGP0AQ00210)
YHR185C (SPGP0AP00290)	XP_018221961.1 (SPGP0AQ00230)
YHR186C (SPGP0AP00300)	XP_018221962.1 (SPGP0AQ00240)
YHR188C (SPGP0AP00320)	XP_018221964.1 (SPGP0AQ00260)
YHR190W (SPGP0AP00340)	XP_018221966.1 (SPGP0AQ00280)
YHR193C (SPGP0AP00370)	XP_018221969.1 (SPGP0AQ00310)
YHR194W (SPGP0AP00380)	XP_018221970.1 (SPGP0AQ00320)
YHR197W (SPGP0AP00410)	XP_018221973.1 (SPGP0AQ00350)
YHR199C (SPGP0AP00430)	XP_018221975.1 (SPGP0AQ00370)
YHR200W (SPGP0AP00450)	XP_018221977.1 (SPGP0AQ00390)
YHR205W (SPGP0AP00500)	XP_018221983.1 (SPGP0AQ00450)
YHR206W (SPGP0AP00510)	XP_018221984.1 (SPGP0AQ00460)
YHR208W (SPGP0AP00530)	XP_018221986.1 (SPGP0AQ00480)
YHR210C (SPGP0AP00550)	XP_018221453.1 (SPGP0M03420)
YIL002C (SPGP0DS00100)	XP_018221605.1 (SPGP0W01610)
YIL002W-A (SPGP0AB00110)	XP_018221604.1 (SPGP0W01600)
YIL003W (SPGP0AB00120)	XP_018221603.1 (SPGP0W01590)
YIL013C (SPGP0AB00170)	XP_018221593.1 (SPGP0W01490)
YIL015W (SPGP0AB00200)	XP_018221592.1 (SPGP0W01470)
YIL019W (SPGP0AB00240)	XP_018221588.1 (SPGP0W01430)
YIL021W (SPGP0AB00260)	XP_018221586.1 (SPGP0W01410)
YIL022W (SPGP0AB00270)	XP_018221585.1 (SPGP0W01400)
YIL027C (SPGP0AB00310)	XP_018221581.1 (SPGP0W01360)
YIL030C (SPGP0AB00320)	XP_018221579.1 (SPGP0W01340)
YIL033C (SPGP0AB00340)	XP_018221577.1 (SPGP0W01320)
YIL034C (SPGP0AB00350)	XP_018221576.1 (SPGP0W01310)
YIL035C (SPGP0AB00360)	XP_018221575.1 (SPGP0W01300)
YIL038C (SPGP0AB00390)	XP_018221572.1 (SPGP0W01270)
YIL039W (SPGP0AB00400)	XP_018221571.1 (SPGP0W01260)
YIL041W (SPGP0AB00420)	XP_018221569.1 (SPGP0W01240)
YIL045W (SPGP0AB00460)	XP_018221565.1 (SPGP0W01200)
YIL046W (SPGP0AB00470)	XP_018221564.1 (SPGP0W01190)
YIL047C (SPGP0AB00480)	XP_018221563.1 (SPGP0W01180)
YIL048W (SPGP0AB00490)	XP_018221562.1 (SPGP0W01170)
YIL049W (SPGP0AB00500)	XP_018221561.1 (SPGP0W01160)
YIL051C (SPGP0AB00520)	XP_018221559.1 (SPGP0W01140)
YIL053W (SPGP0AB00540)	XP_018221558.1 (SPGP0W01120)
YIL055C (SPGP0AB00550)	XP_018221557.1 (SPGP0W01110)
YIL062C (SPGP0AB00590)	XP_018221553.1 (SPGP0W01070)
YIL063C (SPGP0AB00600)	XP_018221552.1 (SPGP0W01060)
YIL066C (SPGP0AB00630)	XP_018221550.1 (SPGP0W01030)
YIL067C (SPGP0AB00640)	XP_018221549.1 (SPGP0W01020)
YIL070C (SPGP0AB00670)	XP_018221546.1 (SPGP0W00990)
YIL072W (SPGP0AB00690)	XP_018221544.1 (SPGP0W00970)
YIL075C (SPGP0AB00720)	XP_018221541.1 (SPGP0W00940)
YIL077C (SPGP0AB00740)	XP_018221538.1 (SPGP0W00910)
YIL078W (SPGP0AB00750)	XP_018221537.1 (SPGP0W00900)
YIL084C (SPGP0AB00780)	XP_018221535.1 (SPGP0W00870)
YIL091C (SPGP0AB00840)	XP_018221529.1 (SPGP0W00810)
YIL093C (SPGP0AB00860)	XP_018221527.1 (SPGP0W00790)
YIL094C (SPGP0AB00870)	XP_018221526.1 (SPGP0W00780)
YIL095W (SPGP0AB00880)	XP_018221525.1 (SPGP0W00770)
YIL097W (SPGP0AB00900)	XP_018221523.1 (SPGP0W00750)
YIL101C (SPGP0AB00930)	XP_018221520.1 (SPGP0W00720)
YIL103W (SPGP0AB00960)	XP_018221518.1 (SPGP0W00700)
YIL104C (SPGP0AB00970)	XP_018221517.1 (SPGP0W00690)
YIL105C (SPGP0AB00980)	XP_018221516.1 (SPGP0W00680)
YIL107C (SPGP0AB01000)	XP_018221514.1 (SPGP0W00660)
YIL108W (SPGP0AB01010)	XP_018221513.1 (SPGP0W00650)
YIL109C (SPGP0AB01020)	XP_018221512.1 (SPGP0W00640)
YIL110W (SPGP0AB01030)	XP_018221511.1 (SPGP0W00630)
YIL115C (SPGP0AB01080)	XP_018221507.1 (SPGP0W00580)
YIL122W (SPGP0AB01150)	XP_018221500.1 (SPGP0W00510)
YIL123W (SPGP0AB01160)	XP_018221499.1 (SPGP0W00500)
YIL124W (SPGP0AB01170)	XP_018221498.1 (SPGP0W00490)
YIL125W (SPGP0AB01180)	XP_018221497.1 (SPGP0W00480)
YIL126W (SPGP0AB01190)	XP_018221496.1 (SPGP0W00470)
YIL129C (SPGP0AB01220)	XP_018221493.1 (SPGP0W00440)
YIL131C (SPGP0AB01240)	XP_018221491.1 (SPGP0W00420)
YNL069C (SPGP0K01410)	XP_018219806.1 (SPGP0S00450)
YIL135C (SPGP0AB01280)	XP_018221487.1 (SPGP0W00380)
YIL137C (SPGP0AB01300)	XP_018221485.1 (SPGP0W00360)
YIL139C (SPGP0AB01320)	XP_018221483.1 (SPGP0W00340)
YIL142W (SPGP0AB01340)	XP_018221481.1 (SPGP0W00320)
YIL143C (SPGP0AB01350)	XP_018221480.1 (SPGP0W00310)
YIL146C (SPGP0AB01380)	XP_018221477.1 (SPGP0W00280)
YIL147C (SPGP0AB01390)	XP_018221476.1 (SPGP0W00270)
YIL148W (SPGP0AB01400)	XP_018221475.1 (SPGP0W00260)
YIL149C (SPGP0AB01410)	XP_018221474.1 (SPGP0W00250)
YIL150C (SPGP0AB01420)	XP_018221473.1 (SPGP0W00240)
YIL151C (SPGP0AB01430)	XP_018221472.1 (SPGP0W00230)
YIL152W (SPGP0AB01440)	XP_018221471.1 (SPGP0W00220)
YIL153W (SPGP0AB01450)	XP_018221470.1 (SPGP0W00210)
YIL160C (SPGP0AB01530)	XP_018221462.1 (SPGP0W00130)
YIL161W (SPGP0AB01540)	XP_018221461.1 (SPGP0W00120)
YIL162W (SPGP0AB01550)	XP_018221460.1 (SPGP0W00110)
YIR006C (SPGP0AZ00200)	XP_018221612.1 (SPGP0W01680)
YIR007W (SPGP0AZ00190)	XP_018221613.1 (SPGP0W01690)
YIR008C (SPGP0AZ00180)	XP_018221614.1 (SPGP0W01700)
YIR010W (SPGP0AZ00160)	XP_018221616.1 (SPGP0W01720)
YIR011C (SPGP0AZ00150)	XP_018221617.1 (SPGP0W01730)
YIR017C (SPGP0AZ00110)	XP_018221623.1 (SPGP0W01790)
YIR018W (SPGP0AZ00100)	XP_018221624.1 (SPGP0W01800)
YIR028W (SPGP0BC00150)	XP_018221633.1 (SPGP0W01890)
YIR029W (SPGP0BC00160)	XP_018221634.1 (SPGP0W01900)
YIR033W (SPGP0BC00200)	XP_018221638.1 (SPGP0W01940)
YIR034C (SPGP0BY00100)	XP_018221639.1 (SPGP0W01950)
YJL005W (SPGP0N01530)	XP_018221308.1 (SPGP0M01890)
YJL008C (SPGP0N01550)	XP_018221306.1 (SPGP0M01870)
YJL010C (SPGP0N01560)	XP_018221305.1 (SPGP0M01860)
YJL012C (SPGP0N01580)	XP_018221303.1 (SPGP0M01840)
YJL014W (SPGP0N01600)	XP_018221301.1 (SPGP0M01820)
YJL019W (SPGP0N01620)	XP_018221299.1 (SPGP0M01800)
YJL024C (SPGP0N01650)	XP_018221296.1 (SPGP0M01770)
YJL026W (SPGP0N01670)	XP_018221294.1 (SPGP0M01750)
YJL030W (SPGP0N01690)	XP_018221291.1 (SPGP0M01730)
YJL033W (SPGP0N01710)	XP_018221289.1 (SPGP0M01710)
YJL034W (SPGP0N01720)	XP_018221288.1 (SPGP0M01700)
YJL036W (SPGP0N01740)	XP_018221286.1 (SPGP0M01680)
YJL039C (SPGP0N01770)	XP_018221283.1 (SPGP0M01640)
YJL042W (SPGP0N01790)	XP_018221281.1 (SPGP0M01620)
YJL050W (SPGP0N01860)	XP_018221273.1 (SPGP0M01540)
YJL051W (SPGP0N01870)	XP_018221272.1 (SPGP0M01530)
YJL052W (SPGP0N01880)	XP_018221271.1 (SPGP0M01520)
YJL054W (SPGP0N01900)	XP_018221269.1 (SPGP0M01500)
YJL058C (SPGP0N01930)	XP_018221265.1 (SPGP0M01460)
YJL059W (SPGP0N01940)	XP_018221264.1 (SPGP0M01450)
YJL060W (SPGP0N01950)	XP_018221263.1 (SPGP0M01440)
YJL062W (SPGP0N01970)	XP_018221261.1 (SPGP0M01420)
YJL062W-A (SPGP0N01980)	XP_018221260.1 (SPGP0M01410)
YJL065C (SPGP0N02000)	XP_018221258.1 (SPGP0M01390)
YJL068C (SPGP0N02020)	XP_018221256.1 (SPGP0M01370)
YJL070C (SPGP0N02040)	XP_018221254.1 (SPGP0M01350)
YJL071W (SPGP0N02050)	XP_018221253.1 (SPGP0M01340)
YJL072C (SPGP0N02060)	XP_018221252.1 (SPGP0M01330)
YJL079C (SPGP0N02100)	XP_018221247.1 (SPGP0M01280)
YJL080C (SPGP0N02110)	XP_018221246.1 (SPGP0M01270)
YJL082W (SPGP0N02130)	XP_018221244.1 (SPGP0M01250)
YJL083W (SPGP0N02140)	XP_018221243.1 (SPGP0M01240)
YJL085W (SPGP0N02160)	XP_018221242.1 (SPGP0M01220)
YJL087C (SPGP0N02170)	XP_018221241.1 (SPGP0M01210)
YJL089W (SPGP0N02190)	XP_018221239.1 (SPGP0M01190)
YJL090C (SPGP0N02200)	XP_018221238.1 (SPGP0M01180)
YJL091C (SPGP0N02210)	XP_018221237.1 (SPGP0M01170)
YJL092W (SPGP0N02220)	XP_018221236.1 (SPGP0M01160)
YJL095W (SPGP0N02250)	XP_018221233.1 (SPGP0M01130)
YJL098W (SPGP0N02280)	XP_018221230.1 (SPGP0M01100)
YJL099W (SPGP0N02290)	XP_018221229.1 (SPGP0M01090)
YJL101C (SPGP0N02310)	XP_018221227.1 (SPGP0M01070)
YJL104W (SPGP0N02340)	XP_018221224.1 (SPGP0M01040)
YJL105W (SPGP0N02350)	XP_018221223.1 (SPGP0M01030)
YJL106W (SPGP0N02360)	XP_018221222.1 (SPGP0M01020)
YJL109C (SPGP0N02380)	XP_018221220.1 (SPGP0M01000)
YJL111W (SPGP0N02400)	XP_018221218.1 (SPGP0M00980)
YJL112W (SPGP0N02410)	XP_018221217.1 (SPGP0M00970)
YJL117W (SPGP0N02440)	XP_018221213.1 (SPGP0M00930)
YJL125C (SPGP0N02500)	XP_018221209.1 (SPGP0M00870)
YJL127C-B (SPGP0N02530)	XP_018221206.1 (SPGP0M00840)
YJL128C (SPGP0N02540)	XP_018221205.1 (SPGP0M00830)
YJL129C (SPGP0N02550)	XP_018221204.1 (SPGP0M00820)
YJL130C (SPGP0N02560)	XP_018221203.1 (SPGP0M00810)
YJL131C (SPGP0N02570)	XP_018221202.1 (SPGP0M00800)
YJL133C-A (SPGP0N02600)	XP_018221200.1 (SPGP0M00770)
YJL133W (SPGP0N02590)	XP_018221201.1 (SPGP0M00780)
YKR057W (SPGP0AD00560)	XP_018221088.1 (SPGP0P00560)
YKR059W (SPGP0AD00540)	XP_018221090.1 (SPGP0P00540)
YJL140W (SPGP0N02660)	XP_018221195.1 (SPGP0M00710)
YJL141C (SPGP0N02670)	XP_018221194.1 (SPGP0M00700)
YJL145W (SPGP0N02700)	XP_018221191.1 (SPGP0M00670)
YJL146W (SPGP0N02710)	XP_018221190.1 (SPGP0M00660)
YJL147C (SPGP0N02720)	XP_018221189.1 (SPGP0M00650)
YJL148W (SPGP0N02730)	XP_018221188.1 (SPGP0M00640)
YJL154C (SPGP0N02770)	XP_018221184.1 (SPGP0M00600)
YJL155C (SPGP0N02780)	XP_018221183.1 (SPGP0M00590)
YJL158C (SPGP0N02810)	XP_018221180.1 (SPGP0M00560)
YJL159W (SPGP0N02820)	XP_018220888.1 (SPGP0P02620)
YJL162C (SPGP0N02850)	XP_018221177.1 (SPGP0M00520)
YJL164C (SPGP0N02870)	XP_018221175.1 (SPGP0M00500)
YJL165C (SPGP0N02880)	XP_018221174.1 (SPGP0M00490)
YJL166W (SPGP0N02890)	XP_018221173.1 (SPGP0M00480)
YJL167W (SPGP0N02900)	XP_018221172.1 (SPGP0M00470)
YJL168C (SPGP0N02910)	XP_018221171.1 (SPGP0M00460)
YJL171C (SPGP0N02930)	XP_018221169.1 (SPGP0M00440)
YJL172W (SPGP0N02940)	XP_018221168.1 (SPGP0M00430)
YJL176C (SPGP0N02970)	XP_018221165.1 (SPGP0M00400)
YJL177W (SPGP0N02980)	XP_018221164.1 (SPGP0M00390)
YJL178C (SPGP0N02990)	XP_018221163.1 (SPGP0M00380)
YJL179W (SPGP0N03000)	XP_018221162.1 (SPGP0M00370)
YJL180C (SPGP0N03010)	XP_018221161.1 (SPGP0M00360)
YJL186W (SPGP0N03060)	XP_018221156.1 (SPGP0M00310)
YJL190C (SPGP0N03090)	XP_018221153.1 (SPGP0M00280)
YJL192C (SPGP0N03110)	XP_018221151.1 (SPGP0M00260)
YJL193W (SPGP0N03120)	XP_018221150.1 (SPGP0M00250)
YJL200C (SPGP0N03180)	XP_018221145.1 (SPGP0M00200)
YJL201W (SPGP0N03190)	XP_018221144.1 (SPGP0M00190)
YJL204C (SPGP0N03210)	XP_018221142.1 (SPGP0M00170)
YJL207C (SPGP0N03240)	XP_018221141.1 (SPGP0M00140)
YJL209W (SPGP0N03260)	XP_018221139.1 (SPGP0M00120)
YJL212C (SPGP0N03280)	XP_018221137.1 (SPGP0M00100)
YJR004C (SPGP0N01450)	XP_018221315.1 (SPGP0M01970)
YJR007W (SPGP0N01410)	XP_018221319.1 (SPGP0M02010)
YJR008W (SPGP0N01400)	XP_018221320.1 (SPGP0M02020)
YJR010W (SPGP0N01380)	XP_018221322.1 (SPGP0M02040)
YJR011C (SPGP0N01360)	XP_018221324.1 (SPGP0M02060)
YJR016C (SPGP0N01310)	XP_018221328.1 (SPGP0M02110)
YJR024C (SPGP0N01270)	XP_018221332.1 (SPGP0M02160)
YJR033C (SPGP0N01220)	XP_018221337.1 (SPGP0M02210)
YJR036C (SPGP0N01190)	XP_018221340.1 (SPGP0M02240)
YJR040W (SPGP0N01170)	XP_018221342.1 (SPGP0M02260)
YJR042W (SPGP0N01150)	XP_018221344.1 (SPGP0M02280)
YJR045C (SPGP0N01120)	XP_018221347.1 (SPGP0M02310)
YJR046W (SPGP0N01110)	XP_018221348.1 (SPGP0M02320)
YJR047C (SPGP0N01100)	XP_018221349.1 (SPGP0M02330)
YJR050W (SPGP0N01070)	XP_018221352.1 (SPGP0M02360)
YJR052W (SPGP0N01050)	XP_018221354.1 (SPGP0M02380)
YJR054W (SPGP0N01030)	XP_018221356.1 (SPGP0M02400)
YJR059W (SPGP0N00980)	XP_018221362.1 (SPGP0M02460)
YJR061W (SPGP0N00960)	XP_018221364.1 (SPGP0M02480)
YJR062C (SPGP0N00950)	XP_018221365.1 (SPGP0M02490)
YJR064W (SPGP0N00930)	XP_018221367.1 (SPGP0M02510)
YJR065C (SPGP0N00920)	XP_018221368.1 (SPGP0M02520)
YJR066W (SPGP0N00910)	XP_018221369.1 (SPGP0M02530)
YJR068W (SPGP0N00890)	XP_018221371.1 (SPGP0M02550)
YJR069C (SPGP0N00880)	XP_018221372.1 (SPGP0M02560)
YJR070C (SPGP0N00870)	XP_018221373.1 (SPGP0M02570)
YJR072C (SPGP0N00860)	XP_018221374.1 (SPGP0M02580)
YJR075W (SPGP0N00830)	XP_018221376.1 (SPGP0M02610)
YJR076C (SPGP0N00820)	XP_018221377.1 (SPGP0M02620)
YJR077C (SPGP0N00810)	XP_018221378.1 (SPGP0M02630)
YJR080C (SPGP0N00790)	XP_018221380.1 (SPGP0M02650)
YJR088C (SPGP0N00730)	XP_018221386.1 (SPGP0M02710)
YJR090C (SPGP0N00710)	XP_018221388.1 (SPGP0M02730)
YJR091C (SPGP0N00700)	XP_018221389.1 (SPGP0M02740)
YJR093C (SPGP0N00680)	XP_018221391.1 (SPGP0M02760)
YJR094W-A (SPGP0N00660)	XP_018221393.1 (SPGP0M02780)
YJR095W (SPGP0N00650)	XP_018221394.1 (SPGP0M02790)
YJR104C (SPGP0N00560)	XP_018221403.1 (SPGP0M02880)
YJR105W (SPGP0N00550)	XP_018221404.1 (SPGP0M02890)
YJR106W (SPGP0N00540)	XP_018221405.1 (SPGP0M02900)
YJR107W (SPGP0N00530)	XP_018221406.1 (SPGP0M02910)
YJR109C (SPGP0N00500)	XP_018221408.1 (SPGP0M02940)
YJR110W (SPGP0N00490)	XP_018221409.1 (SPGP0M02950)
YJR111C (SPGP0N00480)	XP_018221410.1 (SPGP0M02960)
YJR117W (SPGP0N00420)	XP_018221416.1 (SPGP0M03020)
YJR118C (SPGP0N00410)	XP_018221417.1 (SPGP0M03030)
YJR119C (SPGP0N00400)	XP_018221418.1 (SPGP0M03040)
YJR121W (SPGP0N00390)	XP_018221419.1 (SPGP0M03050)
YJR123W (SPGP0N00370)	XP_018221421.1 (SPGP0M03070)
YJR124C (SPGP0N00360)	XP_018221422.1 (SPGP0M03080)
YJR127C (SPGP0N00330)	XP_018221425.1 (SPGP0M03110)
YJR130C (SPGP0N00310)	XP_018221427.1 (SPGP0M03130)
YJR132W (SPGP0N00290)	XP_018221429.1 (SPGP0M03150)
YJR133W (SPGP0N00280)	XP_018221430.1 (SPGP0M03160)
YJR136C (SPGP0N00240)	XP_018221434.1 (SPGP0M03200)
YJR137C (SPGP0N00230)	XP_018221435.1 (SPGP0M03210)
YJR138W (SPGP0N00220)	XP_018221436.1 (SPGP0M03220)
YJR139C (SPGP0N00210)	XP_018221437.1 (SPGP0M03230)
YJR143C (SPGP0N00170)	XP_018221441.1 (SPGP0M03270)
YKL001C (SPGP0AD01090)	XP_018221036.1 (SPGP0P01080)
YKL002W (SPGP0AD01100)	XP_018221035.1 (SPGP0P01090)
YKL004W (SPGP0AD01120)	XP_018221033.1 (SPGP0P01120)
YKL006C-A (SPGP0AD01150)	XP_018221030.1 (SPGP0P01150)
YKL009W (SPGP0AD01180)	XP_018221027.1 (SPGP0P01190)
YKL010C (SPGP0AD01190)	XP_018221026.1 (SPGP0P01200)
YKL012W (SPGP0AD01210)	XP_018221024.1 (SPGP0P01220)
YKL014C (SPGP0AD01230)	XP_018221022.1 (SPGP0P01240)
YKL015W (SPGP0AD01240)	XP_018221021.1 (SPGP0P01250)
YKL016C (SPGP0AD01250)	XP_018221020.1 (SPGP0P01260)
YKL018C-A (SPGP0AD01280)	XP_018221017.1 (SPGP0P01290)
YKL018W (SPGP0AD01270)	XP_018221018.1 (SPGP0P01280)
YKL021C (SPGP0AD01310)	XP_018221014.1 (SPGP0P01320)
YKL022C (SPGP0CH00130)	XP_018221013.1 (SPGP0P01330)
YKL024C (SPGP0CH00100)	XP_018221010.1 (SPGP0P01360)
YKL025C (SPGP0Z00100)	XP_018221009.1 (SPGP0P01370)
YKL027W (SPGP0Z00120)	XP_018221007.1 (SPGP0P01400)
YKL028W (SPGP0Z00130)	XP_018221006.1 (SPGP0P01410)
YKL032C (SPGP0Z00150)	XP_018221004.1 (SPGP0P01430)
YKL033W (SPGP0Z00160)	XP_018221003.1 (SPGP0P01440)
YKL034W (SPGP0Z00180)	XP_018221001.1 (SPGP0P01470)
YKL035W (SPGP0Z00190)	XP_018221000.1 (SPGP0P01480)
YKL039W (SPGP0Z00210)	XP_018220998.1 (SPGP0P01500)
YKL040C (SPGP0Z00220)	XP_018220997.1 (SPGP0P01510)
YKL042W (SPGP0Z00240)	XP_018220995.1 (SPGP0P01530)
YKL046C (SPGP0Z00270)	XP_018220992.1 (SPGP0P01560)
YKL047W (SPGP0Z00280)	XP_018220991.1 (SPGP0P01570)
YKL054C (SPGP0Z00350)	XP_018220985.1 (SPGP0P01640)
YKL056C (SPGP0Z00370)	XP_018220983.1 (SPGP0P01660)
YKL057C (SPGP0Z00380)	XP_018220982.1 (SPGP0P01670)
YKL058W (SPGP0Z00390)	XP_018220981.1 (SPGP0P01680)
YKL060C (SPGP0Z00410)	XP_018220979.1 (SPGP0P01700)
YKL062W (SPGP0Z00430)	XP_018220977.1 (SPGP0P01720)
YKL075C (SPGP0Z00570)	XP_018220965.1 (SPGP0P01840)
YKL078W (SPGP0Z00590)	XP_018220963.1 (SPGP0P01860)
YKL080W (SPGP0Z00610)	XP_018220961.1 (SPGP0P01880)
YKL082C (SPGP0Z00630)	XP_018220960.1 (SPGP0P01900)
YKL086W (SPGP0Z00660)	XP_018220957.1 (SPGP0P01930)
YKL088W (SPGP0Z00680)	XP_018220955.1 (SPGP0P01950)
YKL089W (SPGP0Z00690)	XP_018220954.1 (SPGP0P01960)
YKL092C (SPGP0Z00720)	XP_018220951.1 (SPGP0P01990)
YKL094W (SPGP0Z00740)	XP_018220949.1 (SPGP0P02010)
YKL095W (SPGP0Z00750)	XP_018220948.1 (SPGP0P02020)
YKL099C (SPGP0Z00780)	XP_018220944.1 (SPGP0P02060)
YKL101W (SPGP0Z00800)	XP_018220942.1 (SPGP0P02080)
YKL103C (SPGP0Z00810)	XP_018220941.1 (SPGP0P02090)
YKL104C (SPGP0Z00820)	XP_018220940.1 (SPGP0P02100)
YKL106W (SPGP0Z00840)	XP_018220938.1 (SPGP0P02120)
YKL112W (SPGP0Z00890)	XP_018220933.1 (SPGP0P02170)
YKL113C (SPGP0Z00900)	XP_018220932.1 (SPGP0P02180)
YKL114C (SPGP0Z00910)	XP_018220931.1 (SPGP0P02190)
YKL116C (SPGP0Z00920)	XP_018220930.1 (SPGP0P02200)
YKL117W (SPGP0Z00930)	XP_018220929.1 (SPGP0P02210)
YKL120W (SPGP0Z00950)	XP_018220927.1 (SPGP0P02230)
YKL121W (SPGP0Z00960)	XP_018220926.1 (SPGP0P02240)
YKL124W (SPGP0Z00980)	XP_018220924.1 (SPGP0P02260)
YKL125W (SPGP0Z00990)	XP_018220923.1 (SPGP0P02270)
YKL127W (SPGP0Z01010)	XP_018220921.1 (SPGP0P02290)
YKL129C (SPGP0Z01030)	XP_018220919.1 (SPGP0P02310)
YKL134C (SPGP0Z01070)	XP_018220915.1 (SPGP0P02350)
YKL135C (SPGP0Z01080)	XP_018220914.1 (SPGP0P02360)
YKL138C (SPGP0Z01100)	XP_018220912.1 (SPGP0P02380)
YKL142W (SPGP0Z01150)	XP_018220907.1 (SPGP0P02430)
YKL143W (SPGP0Z01160)	XP_018220906.1 (SPGP0P02440)
YKL145W (SPGP0Z01180)	XP_018220904.1 (SPGP0P02460)
YKL146W (SPGP0Z01190)	XP_018220903.1 (SPGP0P02470)
YKL148C (SPGP0Z01200)	XP_018220902.1 (SPGP0P02480)
YKL152C (SPGP0Z01240)	XP_018220898.1 (SPGP0P02520)
YKL156W (SPGP0Z01270)	XP_018220895.1 (SPGP0P02550)
YKL161C (SPGP0Z01310)	XP_018220892.1 (SPGP0P02590)
YKL165C (SPGP0Z01360)	XP_018220887.1 (SPGP0P02630)
YKL166C (SPGP0Z01370)	XP_018220886.1 (SPGP0P02640)
YKL171W (SPGP0Z01410)	XP_018220882.1 (SPGP0P02680)
YKL173W (SPGP0Z01430)	XP_018220880.1 (SPGP0P02700)
YKL178C (SPGP0Z01470)	XP_018220876.1 (SPGP0P02740)
YKL179C (SPGP0Z01480)	XP_018220875.1 (SPGP0P02750)
YKL180W (SPGP0Z01490)	XP_018220874.1 (SPGP0P02760)
YKL181W (SPGP0Z01500)	XP_018220873.1 (SPGP0P02770)
YKL182W (SPGP0Z01510)	XP_018220872.1 (SPGP0P02780)
YKL183W (SPGP0Z01520)	XP_018220871.1 (SPGP0P02790)
YKL185W (SPGP0Z01540)	XP_018220869.1 (SPGP0P02810)
YKL187C (SPGP0Z01560)	XP_018220867.1 (SPGP0P02830)
YKL188C (SPGP0Z01570)	XP_018220866.1 (SPGP0P02840)
YKL189W (SPGP0Z01580)	XP_018220865.1 (SPGP0P02850)
YKL194C (SPGP0Z01630)	XP_018220860.1 (SPGP0P02900)
YKL196C (SPGP0Z01650)	XP_018220859.1 (SPGP0P02920)
YKL197C (SPGP0Z01660)	XP_018220858.1 (SPGP0P02930)
YKL201C (SPGP0Z01680)	XP_018220856.1 (SPGP0P02950)
YKL203C (SPGP0Z01690)	XP_018220855.1 (SPGP0P02960)
YKL204W (SPGP0Z01700)	XP_018220854.1 (SPGP0P02970)
YKL209C (SPGP0AV00200)	XP_018220850.1 (SPGP0P03020)
YKL210W (SPGP0AV00190)	XP_018220849.1 (SPGP0P03030)
YKL211C (SPGP0AV00180)	XP_018220848.1 (SPGP0P03040)
YKL212W (SPGP0AV00170)	XP_018220847.1 (SPGP0P03050)
YKL216W (SPGP0AV00130)	XP_018220844.1 (SPGP0P03090)
YKL221W (SPGP0FM00100)	XP_018221645.1 (SPGP0O00120)
YKR001C (SPGP0AD01080)	XP_018221037.1 (SPGP0P01070)
YKR002W (SPGP0AD01070)	XP_018221038.1 (SPGP0P01060)
YKR004C (SPGP0AD01050)	XP_018221040.1 (SPGP0P01040)
YKR008W (SPGP0AD01010)	XP_018221044.1 (SPGP0P01000)
YKR010C (SPGP0AD00990)	XP_018221046.1 (SPGP0P00980)
YKR014C (SPGP0AD00960)	XP_018221049.1 (SPGP0P00950)
YKR015C (SPGP0AD00950)	XP_018221050.1 (SPGP0P00940)
YKR016W (SPGP0AD00930)	XP_018221051.1 (SPGP0P00930)
YKR018C (SPGP0AD00910)	XP_018221053.1 (SPGP0P00910)
YKR019C (SPGP0AD00900)	XP_018221054.1 (SPGP0P00900)
YKR023W (SPGP0AD00860)	XP_018221058.1 (SPGP0P00860)
YKR024C (SPGP0AD00850)	XP_018221059.1 (SPGP0P00850)
YKR026C (SPGP0AD00830)	XP_018221061.1 (SPGP0P00830)
YKR028W (SPGP0AD00810)	XP_018221063.1 (SPGP0P00810)
YKR029C (SPGP0AD00800)	XP_018221064.1 (SPGP0P00800)
YKR031C (SPGP0AD00780)	XP_018221066.1 (SPGP0P00780)
YKR034W (SPGP0AD00770)	XP_018221067.1 (SPGP0P00770)
YKR035W-A (SPGP0AD00760)	XP_018221068.1 (SPGP0P00760)
YKR037C (SPGP0AD00740)	XP_018221070.1 (SPGP0P00740)
YKR039W (SPGP0AD00720)	XP_018221072.1 (SPGP0P00720)
YKR041W (SPGP0AD00710)	XP_018221073.1 (SPGP0P00710)
YKR043C (SPGP0AD00690)	XP_018221075.1 (SPGP0P00690)
YKR046C (SPGP0AD00660)	XP_018221078.1 (SPGP0P00660)
YKR050W (SPGP0AD00630)	XP_018221081.1 (SPGP0P00630)
YKR052C (SPGP0AD00610)	XP_018221083.1 (SPGP0P00610)
YKR053C (SPGP0AD00600)	XP_018221084.1 (SPGP0P00600)
YKR054C (SPGP0AD00590)	XP_018221085.1 (SPGP0P00590)
YKR060W (SPGP0AD00530)	XP_018221091.1 (SPGP0P00530)
YKR061W (SPGP0AD00520)	XP_018221092.1 (SPGP0P00520)
YKR062W (SPGP0AD00510)	XP_018221093.1 (SPGP0P00510)
YKR067W (SPGP0AD00460)	XP_018221097.1 (SPGP0P00460)
YKR069W (SPGP0AD00440)	XP_018221099.1 (SPGP0P00440)
YKR070W (SPGP0AD00430)	XP_018221100.1 (SPGP0P00430)
YKR080W (SPGP0AD00340)	XP_018221109.1 (SPGP0P00340)
YKR081C (SPGP0AD00330)	XP_018221110.1 (SPGP0P00330)
YKR082W (SPGP0AD00320)	XP_018221111.1 (SPGP0P00320)
YKR086W (SPGP0AD00280)	XP_018221115.1 (SPGP0P00280)
YKR093W (SPGP0AD00210)	XP_018221122.1 (SPGP0P00210)
YKR095W (SPGP0AD00190)	XP_018221123.1 (SPGP0P00190)
YKR097W (SPGP0AD00160)	XP_018221126.1 (SPGP0P00160)
YKR099W (SPGP0AD00140)	XP_018221128.1 (SPGP0P00140)
YKR100C (SPGP0AD00130)	XP_018221129.1 (SPGP0P00130)
YLL001W (SPGP0U00650)	XP_018220433.1 (SPGP0C00650)
YLL002W (SPGP0U00640)	XP_018220432.1 (SPGP0C00640)
YLL004W (SPGP0U00620)	XP_018220430.1 (SPGP0C00620)
YLL005C (SPGP0U00610)	XP_018220429.1 (SPGP0C00610)
YLL006W (SPGP0U00600)	XP_018220428.1 (SPGP0C00600)
YLL008W (SPGP0U00580)	XP_018220426.1 (SPGP0C00580)
YLL010C (SPGP0U00560)	XP_018220424.1 (SPGP0C00560)
YLL011W (SPGP0U00550)	XP_018220423.1 (SPGP0C00550)
YLL015W (SPGP0U00510)	XP_018220419.1 (SPGP0C00510)
YLL016W (SPGP0U00500)	XP_018220418.1 (SPGP0C00500)
YLL018C (SPGP0U00490)	XP_018220417.1 (SPGP0C00490)
YLL018C-A (SPGP0U00480)	XP_018220416.1 (SPGP0C00480)
YLL019C (SPGP0U00470)	XP_018220415.1 (SPGP0C00470)
YLL023C (SPGP0U00440)	XP_018220413.1 (SPGP0C00440)
YLL026W (SPGP0U00410)	XP_018220410.1 (SPGP0C00420)
YLL029W (SPGP0U00380)	XP_018220407.1 (SPGP0C00390)
YLL031C (SPGP0U00370)	XP_018220406.1 (SPGP0C00380)
YLL032C (SPGP0U00360)	XP_018220405.1 (SPGP0C00370)
YLL034C (SPGP0U00340)	XP_018220403.1 (SPGP0C00350)
YLL040C (SPGP0U00290)	XP_018220399.1 (SPGP0C00300)
YLL041C (SPGP0U00280)	XP_018220398.1 (SPGP0C00290)
YLL043W (SPGP0U00260)	XP_018220396.1 (SPGP0C00270)
YLL045C (SPGP0U00250)	XP_018220395.1 (SPGP0C00260)
YLL048C (SPGP0U00230)	XP_018220394.1 (SPGP0C00240)
YLL053C (SPGP0U00190)	XP_018220390.1 (SPGP0C00200)
YLL058W (SPGP0U00140)	XP_018220382.1 (SPGP0C00110)
YLL061W (SPGP0U00120)	XP_018222599.1 (SPGP0Q02680)
YLL062C (SPGP0U00110)	XP_018222598.1 (SPGP0Q02690)
YLR003C (SPGP0U00680)	XP_018220435.1 (SPGP0C00680)
YLR004C (SPGP0U00690)	XP_018220436.1 (SPGP0C00690)
YLR006C (SPGP0U00710)	XP_018220438.1 (SPGP0C00710)
YLR009W (SPGP0U00740)	XP_018220441.1 (SPGP0C00740)
YLR014C (SPGP0U00790)	XP_018220446.1 (SPGP0C00790)
YLR015W (SPGP0U00800)	XP_018220447.1 (SPGP0C00800)
YLR020C (SPGP0U00840)	XP_018220452.1 (SPGP0C00840)
YLR022C (SPGP0U00860)	XP_018220454.1 (SPGP0C00860)
YLR024C (SPGP0U00880)	XP_018220456.1 (SPGP0C00880)
YLR026C (SPGP0U00900)	XP_018220458.1 (SPGP0C00900)
YLR027C (SPGP0U00910)	XP_018220459.1 (SPGP0C00910)
YLR028C (SPGP0U00920)	XP_018220461.1 (SPGP0C00930)
YLR029C (SPGP0U00930)	XP_018220462.1 (SPGP0C00940)
YLR032W (SPGP0U00950)	XP_018220464.1 (SPGP0C00960)
YLR033W (SPGP0U00960)	XP_018220465.1 (SPGP0C00970)
YLR034C (SPGP0U00970)	XP_018220466.1 (SPGP0C00980)
YLR035C (SPGP0U00980)	XP_018220467.1 (SPGP0C00990)
YLR042C (SPGP0U01040)	XP_018220473.1 (SPGP0C01050)
YLR043C (SPGP0U01050)	XP_018220474.1 (SPGP0C01060)
YLR044C (SPGP0U01060)	XP_018220475.1 (SPGP0C01070)
YLR045C (SPGP0U01070)	XP_018220476.1 (SPGP0C01080)
YLR048W (SPGP0U01100)	XP_018220479.1 (SPGP0C01110)
YLR052W (SPGP0U01140)	XP_018220483.1 (SPGP0C01150)
YLR054C (SPGP0U01160)	XP_018220485.1 (SPGP0C01170)
YLR055C (SPGP0U01170)	XP_018220486.1 (SPGP0C01180)
YLR056W (SPGP0U01180)	XP_018220487.1 (SPGP0C01190)
YLR057W (SPGP0U01190)	XP_018220488.1 (SPGP0C01200)
YLR058C (SPGP0U01200)	XP_018220489.1 (SPGP0C01210)
YLR060W (SPGP0U01220)	XP_018220491.1 (SPGP0C01230)
YLR066W (SPGP0U01270)	XP_018220496.1 (SPGP0C01280)
YLR069C (SPGP0U01300)	XP_018220499.1 (SPGP0C01310)
YLR071C (SPGP0U01320)	XP_018220501.1 (SPGP0C01330)
YLR072W (SPGP0U01330)	XP_018220502.1 (SPGP0C01340)
YLR075W (SPGP0U01360)	XP_018220505.1 (SPGP0C01370)
YLR084C (SPGP0U01440)	XP_018220514.1 (SPGP0C01450)
YLR087C (SPGP0U01470)	XP_018220517.1 (SPGP0C01480)
YLR088W (SPGP0U01480)	XP_018220518.1 (SPGP0C01490)
YLR089C (SPGP0U01490)	XP_018220519.1 (SPGP0C01500)
YLR092W (SPGP0U01520)	XP_018220522.1 (SPGP0C01530)
YLR096W (SPGP0U01560)	XP_018220526.1 (SPGP0C01570)
YLR098C (SPGP0U01580)	XP_018220528.1 (SPGP0C01590)
YLR100W (SPGP0U01610)	XP_018220530.1 (SPGP0C01620)
YLR104W (SPGP0U01640)	XP_018220533.1 (SPGP0C01650)
YLR106C (SPGP0U01660)	XP_018220535.1 (SPGP0C01670)
YLR107W (SPGP0U01670)	XP_018220536.1 (SPGP0C01680)
YLR113W (SPGP0U01710)	XP_018220541.1 (SPGP0C01730)
YLR114C (SPGP0U01720)	XP_018220542.1 (SPGP0C01740)
YLR115W (SPGP0U01730)	XP_018220543.1 (SPGP0C01750)
YLR117C (SPGP0U01750)	XP_018220545.1 (SPGP0C01770)
YLR118C (SPGP0U01760)	XP_018220546.1 (SPGP0C01780)
YLR129W (SPGP0U01840)	XP_018220554.1 (SPGP0C01860)
YLR131C (SPGP0U01860)	XP_018220556.1 (SPGP0C01880)
YLR133W (SPGP0U01880)	XP_018220558.1 (SPGP0C01900)
YLR136C (SPGP0U01910)	XP_018220561.1 (SPGP0C01930)
YLR138W (SPGP0U01930)	XP_018220563.1 (SPGP0C01950)
YLR142W (SPGP0U01960)	XP_018220566.1 (SPGP0C01980)
YLR148W (SPGP0U02030)	XP_018220574.1 (SPGP0C02060)
YLR149C (SPGP0U02040)	XP_018220575.1 (SPGP0C02070)
YLR150W (SPGP0U02050)	XP_018220576.1 (SPGP0C02080)
YLR152C (SPGP0U02070)	XP_018220578.1 (SPGP0C02100)
YLR153C (SPGP0U02080)	XP_018220579.1 (SPGP0C02110)
YLR166C (SPGP0T02250)	XP_018220585.1 (SPGP0C02170)
YLR167W (SPGP0T02240)	XP_018220586.1 (SPGP0C02180)
YLR168C (SPGP0T02230)	XP_018220587.1 (SPGP0C02190)
YLR172C (SPGP0T02210)	XP_018220589.1 (SPGP0C02210)
YLR175W (SPGP0T02180)	XP_018220592.1 (SPGP0C02240)
YLR177W (SPGP0T02160)	XP_018220594.1 (SPGP0C02260)
YLR180W (SPGP0T02130)	XP_018220597.1 (SPGP0C02290)
YLR181C (SPGP0T02120)	XP_018220598.1 (SPGP0C02300)
YLR182W (SPGP0T02110)	XP_018220599.1 (SPGP0C02310)
YLR186W (SPGP0T02080)	XP_018220602.1 (SPGP0C02340)
YLR189C (SPGP0T02050)	XP_018220605.1 (SPGP0C02370)
YLR193C (SPGP0T02010)	XP_018220609.1 (SPGP0C02410)
YLR196W (SPGP0T01980)	XP_018220612.1 (SPGP0C02440)
YLR197W (SPGP0T01970)	XP_018220613.1 (SPGP0C02450)
YLR200W (SPGP0T01950)	XP_018220615.1 (SPGP0C02470)
YLR203C (SPGP0T01930)	XP_018220617.1 (SPGP0C02490)
YLR204W (SPGP0T01920)	XP_018220618.1 (SPGP0C02500)
YLR207W (SPGP0T01890)	XP_018220621.1 (SPGP0C02530)
YLR208W (SPGP0T01880)	XP_018220622.1 (SPGP0C02540)
YLR209C (SPGP0T01870)	XP_018220623.1 (SPGP0C02550)
YLR210W (SPGP0T01860)	XP_018220624.1 (SPGP0C02560)
YLR219W (SPGP0T01780)	XP_018220632.1 (SPGP0C02640)
YLR223C (SPGP0T01740)	XP_018220636.1 (SPGP0C02680)
YLR224W (SPGP0T01730)	XP_018220637.1 (SPGP0C02690)
YLR225C (SPGP0T01720)	XP_018220638.1 (SPGP0C02700)
YLR226W (SPGP0T01710)	XP_018220639.1 (SPGP0C02710)
YLR229C (SPGP0T01680)	XP_018220642.1 (SPGP0C02740)
YLR233C (SPGP0T01660)	XP_018220644.1 (SPGP0C02760)
YLR234W (SPGP0T01650)	XP_018220645.1 (SPGP0C02770)
YLR237W (SPGP0T01640)	XP_018220646.1 (SPGP0C02780)
YLR238W (SPGP0T01630)	XP_018220647.1 (SPGP0C02790)
YLR239C (SPGP0T01620)	XP_018220648.1 (SPGP0C02800)
YLR241W (SPGP0T01600)	XP_018220650.1 (SPGP0C02820)
YLR243W (SPGP0T01580)	XP_018220652.1 (SPGP0C02840)
YLR244C (SPGP0T01570)	XP_018220653.1 (SPGP0C02850)
YLR247C (SPGP0T01540)	XP_018220656.1 (SPGP0C02880)
YLR248W (SPGP0T01530)	XP_018220657.1 (SPGP0C02890)
YLR249W (SPGP0T01520)	XP_018220658.1 (SPGP0C02900)
YLR256W (SPGP0T01470)	XP_018220664.1 (SPGP0C02960)
YLR257W (SPGP0T01460)	XP_018220665.1 (SPGP0C02970)
YLR258W (SPGP0T01450)	XP_018220666.1 (SPGP0C02980)
YLR259C (SPGP0T01440)	XP_018220667.1 (SPGP0C02990)
YLR262C (SPGP0T01420)	XP_018220669.1 (SPGP0C03010)
YLR264W (SPGP0T01400)	XP_018220671.1 (SPGP0C03030)
YLR266C (SPGP0T01380)	XP_018220673.1 (SPGP0C03050)
YLR268W (SPGP0T01360)	XP_018220675.1 (SPGP0C03070)
YLR272C (SPGP0T01330)	XP_018220678.1 (SPGP0C03100)
YLR274W (SPGP0T01310)	XP_018220680.1 (SPGP0C03120)
YLR276C (SPGP0T01290)	XP_018220682.1 (SPGP0C03140)
YLR277C (SPGP0T01280)	XP_018220683.1 (SPGP0C03150)
YLR278C (SPGP0T01270)	XP_018220684.1 (SPGP0C03160)
YLR286C (SPGP0T01220)	XP_018220689.1 (SPGP0C03210)
YLR288C (SPGP0T01190)	XP_018220691.1 (SPGP0C03240)
YLR289W (SPGP0T01180)	XP_018220692.1 (SPGP0C03250)
YLR290C (SPGP0T01170)	XP_018220693.1 (SPGP0C03260)
YLR293C (SPGP0T01140)	XP_018220696.1 (SPGP0C03290)
YLR295C (SPGP0T01130)	XP_018220697.1 (SPGP0C03300)
YLR301W (SPGP0T01080)	XP_018220701.1 (SPGP0C03350)
YLR303W (SPGP0T01070)	XP_018220702.1 (SPGP0C03360)
YLR304C (SPGP0T01060)	XP_018220703.1 (SPGP0C03370)
YLR305C (SPGP0T01050)	XP_018220704.1 (SPGP0C03380)
YLR308W (SPGP0T01010)	XP_018220706.1 (SPGP0C03400)
YLR309C (SPGP0T01000)	XP_018220709.1 (SPGP0C03430)
YLR310C (SPGP0T00990)	XP_018220710.1 (SPGP0C03440)
YLR312W-A (SPGP0T00970)	XP_018220712.1 (SPGP0C03460)
YLR319C (SPGP0T00910)	XP_018220716.1 (SPGP0C03520)
YLR320W (SPGP0T00900)	XP_018220717.1 (SPGP0C03530)
YLR325C (SPGP0T00860)	XP_018220721.1 (SPGP0C03570)
YLR326W (SPGP0T00850)	XP_018220722.1 (SPGP0C03580)
YLR332W (SPGP0T00790)	XP_018220727.1 (SPGP0C03630)
YLR336C (SPGP0T00760)	XP_018220730.1 (SPGP0C03660)
YLR340W (SPGP0T00740)	XP_018220732.1 (SPGP0C03680)
YLR342W (SPGP0T00720)	XP_018220734.1 (SPGP0C03700)
YLR343W (SPGP0T00710)	XP_018220735.1 (SPGP0C03710)
YLR345W (SPGP0T00690)	XP_018220736.1 (SPGP0C03730)
YLR347C (SPGP0T00670)	XP_018220738.1 (SPGP0C03750)
YLR351C (SPGP0T00640)	XP_018220741.1 (SPGP0C03780)
YLR352W (SPGP0T00630)	XP_018220742.1 (SPGP0C03790)
YLR354C (SPGP0T00610)	XP_018220744.1 (SPGP0C03810)
YLR355C (SPGP0T00600)	XP_018220745.1 (SPGP0C03820)
YLR357W (SPGP0T00580)	XP_018220747.1 (SPGP0C03840)
YLR359W (SPGP0T00570)	XP_018220748.1 (SPGP0C03850)
YLR363C (SPGP0T00520)	XP_018220753.1 (SPGP0C03900)
YLR368W (SPGP0T00480)	XP_018220758.1 (SPGP0C03960)
YLR369W (SPGP0T00470)	XP_018220759.1 (SPGP0C03970)
YLR371W (SPGP0T00450)	XP_018220761.1 (SPGP0C03990)
YLR375W (SPGP0T00420)	XP_018220764.1 (SPGP0C04020)
YLR378C (SPGP0T00390)	XP_018220768.1 (SPGP0C04050)
YLR382C (SPGP0T00360)	XP_018220771.1 (SPGP0C04090)
YLR383W (SPGP0T00350)	XP_018220772.1 (SPGP0C04100)
YLR384C (SPGP0T00340)	XP_018220773.1 (SPGP0C04110)
YLR386W (SPGP0T00320)	XP_018220775.1 (SPGP0C04130)
YLR387C (SPGP0T00310)	XP_018220776.1 (SPGP0C04140)
YLR388W (SPGP0T00300)	XP_018220777.1 (SPGP0C04150)
YLR392C (SPGP0T00260)	XP_018220781.1 (SPGP0C04190)
YLR398C (SPGP0T00200)	XP_018220787.1 (SPGP0C04250)
YLR401C (SPGP0T00180)	XP_018220789.1 (SPGP0C04270)
YLR409C (SPGP0T00110)	XP_018220796.1 (SPGP0C04340)
YLR410W (SPGP0T00100)	XP_018220797.1 (SPGP0C04350)
YLR414C (SPGP0AO00510)	XP_018220801.1 (SPGP0C04390)
YLR419W (SPGP0AO00480)	XP_018220804.1 (SPGP0C04420)
YLR422W (SPGP0AO00450)	XP_018220807.1 (SPGP0C04450)
YLR423C (SPGP0AO00440)	XP_018220808.1 (SPGP0C04460)
YLR424W (SPGP0AO00430)	XP_018220809.1 (SPGP0C04470)
YLR425W (SPGP0AO00420)	XP_018220810.1 (SPGP0C04480)
YLR427W (SPGP0AO00400)	XP_018220811.1 (SPGP0C04500)
YLR429W (SPGP0AO00390)	XP_018220812.1 (SPGP0C04510)
YLR430W (SPGP0AO00380)	XP_018220813.1 (SPGP0C04520)
YLR431C (SPGP0AO00370)	XP_018220814.1 (SPGP0C04530)
YLR433C (SPGP0AO00350)	XP_018220816.1 (SPGP0C04550)
YLR438W (SPGP0AO00310)	XP_018220820.1 (SPGP0C04590)
YLR439W (SPGP0AO00290)	XP_018220822.1 (SPGP0C04610)
YLR441C (SPGP0AO00270)	XP_018220824.1 (SPGP0C04630)
YLR443W (SPGP0AO00250)	XP_018220825.1 (SPGP0C04650)
YLR446W (SPGP0AO00220)	XP_018220826.1 (SPGP0C04670)
YLR447C (SPGP0AO00210)	XP_018220827.1 (SPGP0C04680)
YML073C (SPGP0G03670)	XP_018219998.1 (SPGP0F03720)
YLR449W (SPGP0AO00190)	XP_018220829.1 (SPGP0C04700)
YLR450W (SPGP0AO00180)	XP_018220830.1 (SPGP0C04710)
YLR451W (SPGP0AO00170)	XP_018220831.1 (SPGP0C04720)
YLR452C (SPGP0AO00160)	XP_018220832.1 (SPGP0C04730)
YLR454W (SPGP0AO00140)	XP_018220834.1 (SPGP0C04750)
YLR455W (SPGP0AO00130)	XP_018220835.1 (SPGP0C04760)
YML001W (SPGP0G03000)	XP_018220064.1 (SPGP0F03050)
YML002W (SPGP0G03010)	XP_018220063.1 (SPGP0F03060)
YML004C (SPGP0G03020)	XP_018220062.1 (SPGP0F03070)
YML005W (SPGP0G03030)	XP_018220061.1 (SPGP0F03080)
YML006C (SPGP0G03040)	XP_018220060.1 (SPGP0F03090)
YML007W (SPGP0G03050)	XP_018220059.1 (SPGP0F03100)
YML008C (SPGP0G03060)	XP_018220058.1 (SPGP0F03110)
YML009C (SPGP0G03070)	XP_018220057.1 (SPGP0F03120)
YML010W (SPGP0G03080)	XP_018220056.1 (SPGP0F03130)
YML016C (SPGP0G03140)	XP_018220050.1 (SPGP0F03190)
YML017W (SPGP0G03150)	XP_018220049.1 (SPGP0F03200)
YML020W (SPGP0G03180)	XP_018220046.1 (SPGP0F03230)
YML021C (SPGP0G03190)	XP_018220045.1 (SPGP0F03240)
YML028W (SPGP0G03260)	XP_018220038.1 (SPGP0F03310)
YML031W (SPGP0G03290)	XP_018220035.1 (SPGP0F03340)
YML032C (SPGP0G03300)	XP_018220034.1 (SPGP0F03350)
YML034W (SPGP0G03310)	XP_018220033.1 (SPGP0F03360)
YML035C (SPGP0G03320)	XP_018220032.1 (SPGP0F03370)
YML038C (SPGP0G03350)	XP_018220029.1 (SPGP0F03400)
YML041C (SPGP0G03360)	XP_018220028.1 (SPGP0F03410)
YML042W (SPGP0G03370)	XP_018220027.1 (SPGP0F03420)
YML048W (SPGP0G03410)	XP_018220023.1 (SPGP0F03460)
YML051W (SPGP0G03440)	XP_018220020.1 (SPGP0F03490)
YML052W (SPGP0G03450)	XP_018220019.1 (SPGP0F03500)
YML053C (SPGP0G03460)	XP_018220018.1 (SPGP0F03510)
YML057W (SPGP0G03500)	XP_018220015.1 (SPGP0F03550)
YML058W-A (SPGP0G03520)	XP_018220013.1 (SPGP0F03570)
YML059C (SPGP0G03530)	XP_018220012.1 (SPGP0F03580)
YML061C (SPGP0G03550)	XP_018220010.1 (SPGP0F03600)
YML063W (SPGP0G03570)	XP_018220008.1 (SPGP0F03620)
YML064C (SPGP0G03580)	XP_018220007.1 (SPGP0F03630)
YML071C (SPGP0G03650)	XP_018220000.1 (SPGP0F03700)
YML072C (SPGP0G03660)	XP_018219999.1 (SPGP0F03710)
YML074C (SPGP0G03680)	XP_018219996.1 (SPGP0F03740)
YML075C (SPGP0G03690)	XP_018219995.1 (SPGP0F03750)
YML077W (SPGP0G03710)	XP_018219993.1 (SPGP0F03770)
YML080W (SPGP0G03740)	XP_018219991.1 (SPGP0F03800)
YML083C (SPGP0G03780)	XP_018219987.1 (SPGP0F03840)
YML085C (SPGP0G03790)	XP_018219986.1 (SPGP0F03850)
YML091C (SPGP0G03830)	XP_018219982.1 (SPGP0F03890)
YML092C (SPGP0G03840)	XP_018219981.1 (SPGP0F03900)
YML093W (SPGP0G03850)	XP_018219980.1 (SPGP0F03910)
YML094W (SPGP0G03860)	XP_018219979.1 (SPGP0F03920)
YML098W (SPGP0G03900)	XP_018219975.1 (SPGP0F03960)
YML099C (SPGP0G03910)	XP_018219974.1 (SPGP0F03970)
YML103C (SPGP0G03940)	XP_018219970.1 (SPGP0F04010)
YML104C (SPGP0G03950)	XP_018219969.1 (SPGP0F04020)
YML105C (SPGP0G03960)	XP_018219968.1 (SPGP0F04030)
YML106W (SPGP0G03970)	XP_018219967.1 (SPGP0F04040)
YML108W (SPGP0G03990)	XP_018219965.1 (SPGP0F04060)
YML109W (SPGP0G04000)	XP_018219964.1 (SPGP0F04070)
YML111W (SPGP0G04020)	XP_018219962.1 (SPGP0F04090)
YML115C (SPGP0G04060)	XP_018219958.1 (SPGP0F04130)
YML116W (SPGP0G04070)	XP_018219957.1 (SPGP0F04140)
YML117W (SPGP0G04080)	XP_018219956.1 (SPGP0F04150)
YML118W (SPGP0G04090)	XP_018219955.1 (SPGP0F04160)
YML120C (SPGP0G04110)	XP_018219953.1 (SPGP0F04180)
YML121W (SPGP0G04120)	XP_018219952.1 (SPGP0F04190)
YML123C (SPGP0G04130)	XP_018219951.1 (SPGP0F04200)
YML126C (SPGP0G04150)	XP_018219948.1 (SPGP0F04230)
YML127W (SPGP0G04160)	XP_018219947.1 (SPGP0F04240)
YML128C (SPGP0G04170)	XP_018219946.1 (SPGP0F04250)
YML129C (SPGP0G04180)	XP_018219944.1 (SPGP0F04260)
YMR001C (SPGP0G02990)	XP_018220065.1 (SPGP0F03040)
YMR002W (SPGP0G02980)	XP_018220066.1 (SPGP0F03030)
YMR004W (SPGP0G02960)	XP_018220068.1 (SPGP0F03010)
YMR006C (SPGP0GB00100)	XP_018220070.1 (SPGP0F02990)
YMR008C (SPGP0G02930)	XP_018220071.1 (SPGP0F02980)
YMR010W (SPGP0G02900)	XP_018220073.1 (SPGP0F02960)
YMR012W (SPGP0G02880)	XP_018220074.1 (SPGP0F02940)
YMR013C (SPGP0G02870)	XP_018220075.1 (SPGP0F02930)
YMR014W (SPGP0G02860)	XP_018220076.1 (SPGP0F02920)
YMR015C (SPGP0G02850)	XP_018220077.1 (SPGP0F02910)
YMR019W (SPGP0G02810)	XP_018220081.1 (SPGP0F02870)
YMR020W (SPGP0G02800)	XP_018220082.1 (SPGP0F02860)
YMR021C (SPGP0G02790)	XP_018220083.1 (SPGP0F02850)
YMR024W (SPGP0G02760)	XP_018220086.1 (SPGP0F02820)
YMR027W (SPGP0G02730)	XP_018220089.1 (SPGP0F02790)
YMR030W (SPGP0G02700)	XP_018220092.1 (SPGP0F02760)
YMR032W (SPGP0G02680)	XP_018220094.1 (SPGP0F02740)
YMR033W (SPGP0G02670)	XP_018220095.1 (SPGP0F02730)
YMR034C (SPGP0G02660)	XP_018220096.1 (SPGP0F02720)
YMR040W (SPGP0G02600)	XP_018220102.1 (SPGP0F02660)
YMR042W (SPGP0G02580)	XP_018220104.1 (SPGP0F02640)
YMR047C (SPGP0G02550)	XP_018220107.1 (SPGP0F02610)
YMR049C (SPGP0G02530)	XP_018220109.1 (SPGP0F02590)
YMR053C (SPGP0G02510)	XP_018220113.1 (SPGP0F02530)
YMR054W (SPGP0G02500)	XP_018220114.1 (SPGP0F02520)
YMR056C (SPGP0G02480)	XP_018220116.1 (SPGP0F02500)
YMR058W (SPGP0G02470)	XP_018220117.1 (SPGP0F02490)
YMR061W (SPGP0G02440)	XP_018220120.1 (SPGP0F02460)
YMR063W (SPGP0G02420)	XP_018220122.1 (SPGP0F02440)
YMR065W (SPGP0G02400)	XP_018220124.1 (SPGP0F02420)
YMR068W (SPGP0G02370)	XP_018220127.1 (SPGP0F02390)
YMR071C (SPGP0G02340)	XP_018220130.1 (SPGP0F02360)
YMR076C (SPGP0G02290)	XP_018220135.1 (SPGP0F02310)
YMR078C (SPGP0G02270)	XP_018220137.1 (SPGP0F02290)
YMR079W (SPGP0G02260)	XP_018220138.1 (SPGP0F02280)
YMR080C (SPGP0G02250)	XP_018220139.1 (SPGP0F02270)
YMR083W (SPGP0G02230)	XP_018220141.1 (SPGP0F02250)
YMR085W (SPGP0G02220)	XP_018220142.1 (SPGP0F02240)
YMR086W (SPGP0G02210)	XP_018220143.1 (SPGP0F02230)
YMR088C (SPGP0G02190)	XP_018220145.1 (SPGP0F02210)
YMR089C (SPGP0G02180)	XP_018220146.1 (SPGP0F02200)
YMR093W (SPGP0G02140)	XP_018220150.1 (SPGP0F02160)
YMR096W (SPGP0G02110)	XP_018220153.1 (SPGP0F02130)
YMR098C (SPGP0G02090)	XP_018220155.1 (SPGP0F02110)
YMR099C (SPGP0G02080)	XP_018220156.1 (SPGP0F02100)
YMR100W (SPGP0G02070)	XP_018220157.1 (SPGP0F02090)
YMR101C (SPGP0G02060)	XP_018220158.1 (SPGP0F02080)
YMR102C (SPGP0G02050)	XP_018220159.1 (SPGP0F02070)
YMR105C (SPGP0G02030)	XP_018220161.1 (SPGP0F02050)
YMR109W (SPGP0G01990)	XP_018220165.1 (SPGP0F02010)
YMR111C (SPGP0G01970)	XP_018220167.1 (SPGP0F01990)
YMR113W (SPGP0G01950)	XP_018220169.1 (SPGP0F01970)
YMR114C (SPGP0G01940)	XP_018220170.1 (SPGP0F01960)
YMR120C (SPGP0G01880)	XP_018220175.1 (SPGP0F01900)
YMR124W (SPGP0G01840)	XP_018220179.1 (SPGP0F01860)
YMR125W (SPGP0G01830)	XP_018220180.1 (SPGP0F01850)
YMR127C (SPGP0G01810)	XP_018220182.1 (SPGP0F01830)
YMR128W (SPGP0G01800)	XP_018220183.1 (SPGP0F01820)
YMR129W (SPGP0G01790)	XP_018220184.1 (SPGP0F01810)
YMR131C (SPGP0G01770)	XP_018220186.1 (SPGP0F01790)
YMR136W (SPGP0G01720)	XP_018220190.1 (SPGP0F01740)
YMR139W (SPGP0G01690)	XP_018220193.1 (SPGP0F01710)
YMR144W (SPGP0G01650)	XP_018220195.1 (SPGP0F01670)
YMR145C (SPGP0G01640)	XP_018220196.1 (SPGP0F01660)
YMR146C (SPGP0G01630)	XP_018220197.1 (SPGP0F01650)
YMR153W (SPGP0G01570)	XP_018220203.1 (SPGP0F01590)
YMR161W (SPGP0G01490)	XP_018220210.1 (SPGP0F01510)
YMR162C (SPGP0G01480)	XP_018220211.1 (SPGP0F01500)
YMR165C (SPGP0G01450)	XP_018220213.1 (SPGP0F01470)
YMR166C (SPGP0G01440)	XP_018220214.1 (SPGP0F01460)
YMR167W (SPGP0G01430)	XP_018220215.1 (SPGP0F01450)
YMR171C (SPGP0G01410)	XP_018220219.1 (SPGP0F01420)
YMR177W (SPGP0G01350)	XP_018220224.1 (SPGP0F01360)
YMR181C (SPGP0G01310)	XP_018220228.1 (SPGP0F01320)
YMR185W (SPGP0G01270)	XP_018220232.1 (SPGP0F01280)
YMR186W (SPGP0G01260)	XP_018220233.1 (SPGP0F01270)
YMR187C (SPGP0G01250)	XP_018220234.1 (SPGP0F01260)
YMR189W (SPGP0G01230)	XP_018220236.1 (SPGP0F01240)
YMR190C (SPGP0G01220)	XP_018220237.1 (SPGP0F01230)
YMR192W (SPGP0G01200)	XP_018220239.1 (SPGP0F01210)
YMR194W (SPGP0G01180)	XP_018220241.1 (SPGP0F01190)
YMR196W (SPGP0G01150)	XP_018220244.1 (SPGP0F01160)
YMR197C (SPGP0G01140)	XP_018220245.1 (SPGP0F01150)
YMR199W (SPGP0G01120)	XP_018220247.1 (SPGP0F01130)
YMR202W (SPGP0G01080)	XP_018220250.1 (SPGP0F01100)
YMR203W (SPGP0G01070)	XP_018220251.1 (SPGP0F01090)
YMR204C (SPGP0G01060)	XP_018220252.1 (SPGP0F01080)
YMR205C (SPGP0G01050)	XP_018220253.1 (SPGP0F01070)
YMR207C (SPGP0G01030)	XP_018220255.1 (SPGP0F01050)
YMR208W (SPGP0G01020)	XP_018220256.1 (SPGP0F01040)
YMR212C (SPGP0G00980)	XP_018220260.1 (SPGP0F01000)
YMR217W (SPGP0G00930)	XP_018220265.1 (SPGP0F00950)
YMR221C (SPGP0G00890)	XP_018220269.1 (SPGP0F00910)
YMR224C (SPGP0G00860)	XP_018220272.1 (SPGP0F00880)
YMR226C (SPGP0G00840)	XP_018220274.1 (SPGP0F00860)
YMR228W (SPGP0G00820)	XP_018220276.1 (SPGP0F00840)
YMR229C (SPGP0G00810)	XP_018220277.1 (SPGP0F00830)
YMR231W (SPGP0G00790)	XP_018220279.1 (SPGP0F00810)
YMR232W (SPGP0G00780)	XP_018220280.1 (SPGP0F00800)
YMR234W (SPGP0G00760)	XP_018220282.1 (SPGP0F00780)
YMR235C (SPGP0G00750)	XP_018220283.1 (SPGP0F00770)
YMR237W (SPGP0G00730)	XP_018220285.1 (SPGP0F00750)
YMR238W (SPGP0G00720)	XP_018220286.1 (SPGP0F00740)
YMR241W (SPGP0G00690)	XP_018220289.1 (SPGP0F00710)
YMR243C (SPGP0G00670)	XP_018220291.1 (SPGP0F00690)
YMR246W (SPGP0G00640)	XP_018220294.1 (SPGP0F00660)
YMR250W (SPGP0G00620)	XP_018220296.1 (SPGP0F00640)
YMR253C (SPGP0G00580)	XP_018220300.1 (SPGP0F00600)
YMR256C (SPGP0G00560)	XP_018220302.1 (SPGP0F00580)
YMR257C (SPGP0G00550)	XP_018220303.1 (SPGP0F00570)
YMR260C (SPGP0G00520)	XP_018220306.1 (SPGP0F00540)
YMR261C (SPGP0G00510)	XP_018220307.1 (SPGP0F00530)
YMR264W (SPGP0G00480)	XP_018220310.1 (SPGP0F00500)
YMR265C (SPGP0G00470)	XP_018220311.1 (SPGP0F00490)
YMR269W (SPGP0G00430)	XP_018220315.1 (SPGP0F00450)
YMR275C (SPGP0G00370)	XP_018220322.1 (SPGP0F00370)
YMR278W (SPGP0G00340)	XP_018220325.1 (SPGP0F00340)
YMR280C (SPGP0G00320)	XP_018220327.1 (SPGP0F00320)
YMR285C (SPGP0G00270)	XP_018220332.1 (SPGP0F00270)
YMR287C (SPGP0G00250)	XP_018220334.1 (SPGP0F00250)
YMR288W (SPGP0G00240)	XP_018220335.1 (SPGP0F00240)
YMR290C (SPGP0G00220)	XP_018220337.1 (SPGP0F00220)
YMR291W (SPGP0G00210)	XP_018220338.1 (SPGP0F00210)
YMR295C (SPGP0G00170)	XP_018220342.1 (SPGP0F00170)
YMR297W (SPGP0G00150)	XP_018220344.1 (SPGP0F00150)
YMR298W (SPGP0G00140)	XP_018220345.1 (SPGP0F00140)
YMR300C (SPGP0G00120)	XP_018220347.1 (SPGP0F00120)
YMR301C (SPGP0G00110)	XP_018220348.1 (SPGP0F00110)
YMR302C (SPGP0G00100)	XP_018220349.1 (SPGP0F00100)
YOL086C (SPGP0D03910)	XP_018221708.1 (SPGP0O00760)
YNL002C (SPGP0K00810)	XP_018219871.1 (SPGP0AX00230)
YNL003C (SPGP0K00820)	XP_018219870.1 (SPGP0AX00220)
YNL004W (SPGP0K00830)	XP_018219869.1 (SPGP0AX00210)
YNL007C (SPGP0K00860)	XP_018219866.1 (SPGP0AX00180)
YNL009W (SPGP0K00880)	XP_018219864.1 (SPGP0AX00160)
YNL010W (SPGP0K00890)	XP_018219863.1 (SPGP0AX00150)
YNL011C (SPGP0K00900)	XP_018219862.1 (SPGP0AX00140)
YNL014W (SPGP0K00920)	XP_018219861.1 (SPGP0AX00120)
YNL016W (SPGP0K00940)	XP_018219859.1 (SPGP0AX00100)
YNL020C (SPGP0K01080)	XP_018219856.1 (SPGP0BB00220)
YNL022C (SPGP0K01060)	XP_018219854.1 (SPGP0BB00200)
YNL023C (SPGP0K01050)	XP_018219853.1 (SPGP0BB00190)
YNL024C (SPGP0K01040)	XP_018219852.1 (SPGP0BB00180)
YNL027W (SPGP0K01000)	XP_018219848.1 (SPGP0BB00140)
YNL030W (SPGP0K00980)	XP_018223567.1 (SPGP0B01200)
YNL031C (SPGP0K00970)	XP_018219845.1 (SPGP0BB00110)
YNL032W (SPGP0K00960)	XP_018219844.1 (SPGP0BB00100)
YNL041C (SPGP0K01160)	XP_018219831.1 (SPGP0S00190)
YNL044W (SPGP0K01180)	XP_018219829.1 (SPGP0S00220)
YNL048W (SPGP0K01220)	XP_018219825.1 (SPGP0S00260)
YNL049C (SPGP0K01230)	XP_018219824.1 (SPGP0S00270)
YNL054W (SPGP0K01280)	XP_018219819.1 (SPGP0S00320)
YNL055C (SPGP0K01290)	XP_018219818.1 (SPGP0S00330)
YNL059C (SPGP0K01320)	XP_018219815.1 (SPGP0S00360)
YNL061W (SPGP0K01330)	XP_018219814.1 (SPGP0S00370)
YNL062C (SPGP0K01340)	XP_018219813.1 (SPGP0S00380)
YNL067W (SPGP0K01390)	XP_018219808.1 (SPGP0S00430)
YNL070W (SPGP0K01420)	XP_018219805.1 (SPGP0S00460)
YNL071W (SPGP0K01430)	XP_018219804.1 (SPGP0S00470)
YNL075W (SPGP0K01470)	XP_018219800.1 (SPGP0S00510)
YNL076W (SPGP0K01480)	XP_018219799.1 (SPGP0S00520)
YNL077W (SPGP0K01490)	XP_018219798.1 (SPGP0S00530)
YNL079C (SPGP0K01510)	XP_018219796.1 (SPGP0S00550)
YNL080C (SPGP0K01520)	XP_018219795.1 (SPGP0S00560)
YNL082W (SPGP0K01540)	XP_018219793.1 (SPGP0S00580)
YNL083W (SPGP0K01550)	XP_018219792.1 (SPGP0S00590)
YNL084C (SPGP0K01560)	XP_018219791.1 (SPGP0S00600)
YNL085W (SPGP0K01570)	XP_018219790.1 (SPGP0S00610)
YNL088W (SPGP0K01600)	XP_018219787.1 (SPGP0S00640)
YNL091W (SPGP0K01610)	XP_018219785.1 (SPGP0S00660)
YNL092W (SPGP0K01620)	XP_018219784.1 (SPGP0S00670)
YNL094W (SPGP0K01640)	XP_018219782.1 (SPGP0S00690)
YNL095C (SPGP0K01650)	XP_018219781.1 (SPGP0S00700)
YNL096C (SPGP0K01660)	XP_018219780.1 (SPGP0S00710)
YNL098C (SPGP0CS00100)	XP_018219778.1 (SPGP0S00730)
YNL101W (SPGP0K01700)	XP_018219775.1 (SPGP0S00760)
YNL102W (SPGP0K01710)	XP_018219774.1 (SPGP0S00770)
YNL104C (SPGP0K01730)	XP_018219772.1 (SPGP0S00790)
YNL106C (SPGP0K01740)	XP_018219771.1 (SPGP0S00800)
YNL110C (SPGP0K01770)	XP_018219768.1 (SPGP0S00830)
YNL111C (SPGP0K01780)	XP_018219767.1 (SPGP0S00840)
YNL116W (SPGP0K01820)	XP_018219764.1 (SPGP0S00880)
YNL117W (SPGP0K01830)	XP_018219763.1 (SPGP0S00890)
YNL118C (SPGP0K01840)	XP_018219762.1 (SPGP0S00900)
YNL122C (SPGP0K01870)	XP_018219759.1 (SPGP0S00930)
YNL123W (SPGP0K01880)	XP_018219758.1 (SPGP0S00940)
YNL124W (SPGP0K01890)	XP_018219757.1 (SPGP0S00950)
YNL126W (SPGP0K01910)	XP_018219755.1 (SPGP0S00970)
YNL127W (SPGP0K01920)	XP_018219754.1 (SPGP0S00980)
YNL128W (SPGP0K01930)	XP_018219753.1 (SPGP0S00990)
YNL131W (SPGP0K01960)	XP_018219750.1 (SPGP0S01020)
YNL132W (SPGP0K01970)	XP_018219749.1 (SPGP0S01030)
YNL135C (SPGP0K02000)	XP_018219746.1 (SPGP0S01060)
YNL136W (SPGP0K02010)	XP_018219745.1 (SPGP0S01070)
YNL137C (SPGP0K02020)	XP_018219744.1 (SPGP0S01080)
YNL138W (SPGP0K02030)	XP_018219743.1 (SPGP0S01090)
YNL154C (SPGP0K02170)	XP_018219729.1 (SPGP0S01230)
YNL157W (SPGP0K02200)	XP_018219726.1 (SPGP0S01260)
YNL160W (SPGP0K02230)	XP_018219723.1 (SPGP0S01290)
YNL163C (SPGP0K02270)	XP_018219719.1 (SPGP0S01330)
YNL164C (SPGP0K02280)	XP_018219718.1 (SPGP0S01340)
YNL166C (SPGP0K02300)	XP_018219716.1 (SPGP0S01360)
YNL169C (SPGP0K02330)	XP_018219713.1 (SPGP0S01390)
YNL172W (SPGP0K02340)	XP_018219712.1 (SPGP0S01400)
YNL175C (SPGP0K02360)	XP_018219710.1 (SPGP0S01420)
YNL178W (SPGP0K02390)	XP_018219707.1 (SPGP0S01450)
YNL180C (SPGP0K02400)	XP_018219706.1 (SPGP0S01460)
YNL182C (SPGP0K02420)	XP_018219704.1 (SPGP0S01480)
YNL183C (SPGP0K02430)	XP_018219703.1 (SPGP0S01490)
YNL185C (SPGP0K02440)	XP_018219702.1 (SPGP0S01500)
YNL186W (SPGP0K02450)	XP_018219701.1 (SPGP0S01510)
YNL189W (SPGP0K02480)	XP_018219698.1 (SPGP0S01540)
YNL190W (SPGP0K02490)	XP_018219697.1 (SPGP0S01550)
YNL191W (SPGP0K02500)	XP_018219696.1 (SPGP0S01560)
YNL192W (SPGP0K02510)	XP_018219695.1 (SPGP0S01570)
YNL201C (SPGP0K02590)	XP_018219687.1 (SPGP0S01650)
YNL202W (SPGP0K02600)	XP_018219686.1 (SPGP0S01660)
YNL206C (SPGP0K02620)	XP_018219684.1 (SPGP0S01680)
YNL207W (SPGP0K02630)	XP_018219683.1 (SPGP0S01690)
YNL212W (SPGP0K02680)	XP_018219678.1 (SPGP0S01740)
YNL216W (SPGP0K02720)	XP_018219674.1 (SPGP0S01780)
YNL218W (SPGP0K02740)	XP_018219672.1 (SPGP0S01800)
YNL220W (SPGP0K02760)	XP_018219670.1 (SPGP0S01820)
YNL222W (SPGP0K02780)	XP_018219668.1 (SPGP0S01840)
YNL223W (SPGP0K02790)	XP_018219667.1 (SPGP0S01850)
YNL224C (SPGP0K02800)	XP_018219666.1 (SPGP0S01860)
YNL225C (SPGP0K02810)	XP_018219665.1 (SPGP0S01870)
YNL227C (SPGP0K02820)	XP_018219664.1 (SPGP0S01880)
YNL230C (SPGP0K02840)	XP_018219662.1 (SPGP0S01900)
YNL232W (SPGP0K02860)	XP_018219660.1 (SPGP0S01920)
YNL233W (SPGP0K02870)	XP_018219659.1 (SPGP0S01930)
YNL236W (SPGP0K02890)	XP_018219657.1 (SPGP0S01950)
YNL241C (SPGP0K02940)	XP_018219652.1 (SPGP0S02000)
YNL242W (SPGP0K02950)	XP_018219651.1 (SPGP0S02010)
YNL244C (SPGP0K02970)	XP_018219649.1 (SPGP0S02030)
YNL247W (SPGP0K03000)	XP_018219646.1 (SPGP0S02060)
YNL248C (SPGP0K03010)	XP_018219645.1 (SPGP0S02070)
YNL249C (SPGP0K03020)	XP_018219644.1 (SPGP0S02080)
YNL250W (SPGP0K03030)	XP_018219643.1 (SPGP0S02090)
YNL251C (SPGP0K03040)	XP_018219642.1 (SPGP0S02100)
YNL254C (SPGP0K03070)	XP_018219639.1 (SPGP0S02130)
YNL255C (SPGP0K03080)	XP_018219638.1 (SPGP0S02140)
YNL256W (SPGP0K03090)	XP_018219637.1 (SPGP0S02150)
YNL262W (SPGP0K03150)	XP_018219631.1 (SPGP0S02210)
YNL265C (SPGP0K03180)	XP_018219628.1 (SPGP0S02240)
YNL267W (SPGP0K03190)	XP_018219627.1 (SPGP0S02250)
YNL271C (SPGP0K03220)	XP_018219624.1 (SPGP0S02290)
YNL272C (SPGP0K03230)	XP_018219623.1 (SPGP0S02300)
YNL274C (SPGP0K03250)	XP_018219621.1 (SPGP0S02320)
YNL280C (SPGP0K03300)	XP_018219616.1 (SPGP0S02370)
YNL283C (SPGP0K03330)	XP_018219613.1 (SPGP0S02400)
YNL284C (SPGP0K03340)	XP_018219612.1 (SPGP0S02410)
YNL287W (SPGP0K03360)	XP_018219609.1 (SPGP0AR00510)
YNL288W (SPGP0K03370)	XP_018219608.1 (SPGP0AR00500)
YNL289W (SPGP0K03380)	XP_018219607.1 (SPGP0AR00490)
YNL292W (SPGP0K03410)	XP_018219604.1 (SPGP0AR00460)
YNL293W (SPGP0K03420)	XP_018219603.1 (SPGP0AR00450)
YNL295W (SPGP0K03440)	XP_018219601.1 (SPGP0AR00430)
YNL297C (SPGP0K03450)	XP_018219600.1 (SPGP0AR00420)
YNL298W (SPGP0K03460)	XP_018219599.1 (SPGP0AR00410)
YOL115W (SPGP0D04180)	XP_018221680.1 (SPGP0O00480)
YNL302C (SPGP0K03500)	XP_018219596.1 (SPGP0AR00370)
YNL304W (SPGP0K03510)	XP_018219595.1 (SPGP0AR00360)
YNL307C (SPGP0K03540)	XP_018219592.1 (SPGP0AR00330)
YNL309W (SPGP0K03560)	XP_018219590.1 (SPGP0AR00310)
YNL313C (SPGP0K03600)	XP_018219586.1 (SPGP0AR00270)
YNL317W (SPGP0K03640)	XP_018219582.1 (SPGP0AR00230)
YNL320W (SPGP0K03660)	XP_018219580.1 (SPGP0AR00210)
YNL321W (SPGP0K03670)	XP_018219579.1 (SPGP0AR00200)
YNL322C (SPGP0K03680)	XP_018219578.1 (SPGP0AR00190)
YNL323W (SPGP0K03690)	XP_018219577.1 (SPGP0AR00180)
YNL325C (SPGP0K03700)	XP_018219576.1 (SPGP0AR00170)
YNL328C (SPGP0K03730)	XP_018219573.1 (SPGP0AR00140)
YNL330C (SPGP0K03750)	XP_018219571.1 (SPGP0AR00120)
YNR001C (SPGP0K00790)	XP_018219873.1 (SPGP0AX00250)
YNR004W (SPGP0K00770)	XP_018219876.1 (SPGP0AL00120)
YNR011C (SPGP0K00710)	XP_018219882.1 (SPGP0AL00180)
YNR012W (SPGP0K00700)	XP_018219883.1 (SPGP0AL00190)
YNR013C (SPGP0K00690)	XP_018219884.1 (SPGP0AL00200)
YNR016C (SPGP0K00660)	XP_018219887.1 (SPGP0AL00230)
YNR017W (SPGP0K00650)	XP_018219888.1 (SPGP0AL00240)
YNR019W (SPGP0K00630)	XP_018219890.1 (SPGP0AL00260)
YNR020C (SPGP0K00620)	XP_018219891.1 (SPGP0AL00270)
YNR026C (SPGP0K00570)	XP_018219895.1 (SPGP0AL00320)
YNR029C (SPGP0K00540)	XP_018219897.1 (SPGP0AL00350)
YNR030W (SPGP0K00530)	XP_018219898.1 (SPGP0AL00360)
YNR031C (SPGP0K00520)	XP_018219899.1 (SPGP0AL00370)
YNR034W (SPGP0K00500)	XP_018219903.1 (SPGP0AL00410)
YNR035C (SPGP0K00480)	XP_018219905.1 (SPGP0AL00430)
YNR041C (SPGP0K00420)	XP_018219911.1 (SPGP0AL00490)
YNR047W (SPGP0K00370)	XP_018219916.1 (SPGP0AL00540)
YNR050C (SPGP0K00340)	XP_018219919.1 (SPGP0AL00570)
YNR052C (SPGP0K00320)	XP_018219921.1 (SPGP0AL00590)
YNR054C (SPGP0K00300)	XP_018219922.1 (SPGP0AL00610)
YNR055C (SPGP0K00290)	XP_018219925.1 (SPGP0AL00640)
YNR056C (SPGP0K00280)	XP_018219926.1 (SPGP0AL00650)
YNR065C (SPGP0K00190)	XP_018223543.1 (SPGP0B00970)
YNR067C (SPGP0K00170)	XP_018219934.1 (SPGP0AL00740)
YOL002C (SPGP0D03150)	XP_018221783.1 (SPGP0O01560)
YOL004W (SPGP0D03170)	XP_018221781.1 (SPGP0O01540)
YOL009C (SPGP0D03220)	XP_018221776.1 (SPGP0O01490)
YOL010W (SPGP0D03230)	XP_018221775.1 (SPGP0O01480)
YOL011W (SPGP0D03240)	XP_018221774.1 (SPGP0O01470)
YOL012C (SPGP0D03250)	XP_018221773.1 (SPGP0O01460)
YOL013C (SPGP0D03260)	XP_018221772.1 (SPGP0O01450)
YOL018C (SPGP0D03310)	XP_018221767.1 (SPGP0O01400)
YOL021C (SPGP0D03340)	XP_018221764.1 (SPGP0O01370)
YOL022C (SPGP0D03350)	XP_018221763.1 (SPGP0O01360)
YOL023W (SPGP0D03360)	XP_018221762.1 (SPGP0O01350)
YOL027C (SPGP0D03390)	XP_018221758.1 (SPGP0O01310)
YOL030W (SPGP0D03410)	XP_018221756.1 (SPGP0O01290)
YOL032W (SPGP0D03430)	XP_018221754.1 (SPGP0O01270)
YOL034W (SPGP0D03450)	XP_018221752.1 (SPGP0O01250)
YOL036W (SPGP0D03460)	XP_018221751.1 (SPGP0O01240)
YOL039W (SPGP0D03480)	XP_018221749.1 (SPGP0O01220)
YOL040C (SPGP0D03490)	XP_018221748.1 (SPGP0O01210)
YOL042W (SPGP0D03510)	XP_018221746.1 (SPGP0O01190)
YOL045W (SPGP0D03530)	XP_018221743.1 (SPGP0O01160)
YOL051W (SPGP0D03580)	XP_018221741.1 (SPGP0O01120)
YOL052C (SPGP0D03590)	XP_018221740.1 (SPGP0O01110)
YOL055C (SPGP0D03620)	XP_018221736.1 (SPGP0O01070)
YOL058W (SPGP0D03650)	XP_018221734.1 (SPGP0O01040)
YOL059W (SPGP0D03660)	XP_018221733.1 (SPGP0O01030)
YOL060C (SPGP0D03670)	XP_018221732.1 (SPGP0O01020)
YOL061W (SPGP0D03680)	XP_018221731.1 (SPGP0O01010)
YOL062C (SPGP0D03690)	XP_018221730.1 (SPGP0O01000)
YOL064C (SPGP0D03710)	XP_018221728.1 (SPGP0O00980)
YOL065C (SPGP0D03720)	XP_018221727.1 (SPGP0O00970)
YOL068C (SPGP0D03750)	XP_018221724.1 (SPGP0O00940)
YOL069W (SPGP0D03760)	XP_018221723.1 (SPGP0O00930)
YOL072W (SPGP0D03790)	XP_018221720.1 (SPGP0O00900)
YOL075C (SPGP0D03810)	XP_018221718.1 (SPGP0O00880)
YOL076W (SPGP0D03820)	XP_018221717.1 (SPGP0O00870)
[truncated: 347 more rows]
