# Supplementary material for: HybridMine: A Pipeline for Allele Inheritance and Gene Copy Number Prediction in Hybrid Genomes and Its Application to Industrial Yeasts
Source: Microorganisms. 2020 Oct 9;8(10):1554. doi: 10.3390/microorganisms8101554 (PMC7600756; doi:10.3390/microorganisms8101554)
Supplement: Supplementary file 1 [file microorganisms-08-01554-s001.zip › Supplementary_Files/Supplementary_table_2.xlsx]

## Sheet: Sheet0
Supplementary Table 2: Group of homolog genes in S. cerevisiae S288C genome predicted by HybridMine, and their UniProt annotation.
Group	Genes	Protein names	Entry	Entry name		Gene names	Organism	Length	Gene names (ordered locus )	Gene names (primary )	Gene names (ORF )	Gene names (synonym )	Cofactor	Kinetics	Function [CC]	EC number	Pathway	Gene ontology (biological process)	Gene ontology (cellular component)	Gene ontology (GO)	Gene ontology (molecular function)	Gene ontology IDs	Subcellular location [CC]	Cross-reference (OrthoDB)	Cross-reference (BRENDA)	Cross-reference (BioCyc)	Cross-reference (Reactome)	Cross-reference (UniPathway)	Cross-reference (SABIO-RK)	Cross-reference (SignaLink)	Cross-reference (SIGNOR)	Ensembl transcript	EnsemblFungi transcript	Cross-reference (KEGG)	Cross-reference (UCSC)	Cross-reference (BioGrid)	PubMed ID	Temperature dependence
1	YAL005C	Heat shock protein SSA1 (Heat shock protein YG100)	P10591	HSP71_YEAST		SSA1 YAL005C	Saccharomyces cerevisiae (strain ATCC 204508 / S288c) (Baker's yeast)	642	YAL005C	SSA1					FUNCTION: May play a role in the transport of polypeptides both across the mitochondrial membranes and into the endoplasmic reticulum. A functional difference between SSA1 and SSA2 proteins is expected. SSA1 can participate in the ATP-dependent disassembly of clathrin-coated vesicles. {ECO:0000269|PubMed:12761219}.			cellular response to osmotic stress [GO:0071470]; cellular response to unfolded protein [GO:0034620]; chaperone cofactor-dependent protein refolding [GO:0051085]; clathrin coat disassembly [GO:0072318]; cytoplasmic translation [GO:0002181]; negative regulation of cell aging [GO:0090344]; proteasome-mediated ubiquitin-dependent protein catabolic process [GO:0043161]; protein folding [GO:0006457]; …	cytoplasm [GO:0005737]; cytosol [GO:0005829]; extracellular region [GO:0005576]; fungal-type cell wall [GO:0009277]; fungal-type vacuole membrane [GO:0000329]; nucleus [GO:0005634]; plasma membrane [GO:0005886]; polysome [GO:0005844]	cytoplasm [GO:0005737]; cytosol [GO:0005829]; extracellular region [GO:0005576]; fungal-type cell wall [GO:0009277]; fungal-type vacuole membrane [GO:0000329]; nucleus [GO:0005634]; plasma membrane [GO:0005886]; polysome [GO:0005844]; ATP binding [GO:0005524]; ATPase activity [GO:0016887]; ATPase activity, coupled [GO:0042623]; heat shock protein binding [GO:0031072]; misfolded protein binding [G…	ATPase activity [GO:0016887]; ATPase activity, coupled [GO:0042623]; ATP binding [GO:0005524]; heat shock protein binding [GO:0031072]; misfolded protein binding [GO:0051787]; protein folding chaperone [GO:0044183]; tRNA binding [GO:0000049]; unfolded protein binding [GO:0051082]	GO:0000049; GO:0000209; GO:0000329; GO:0002181; GO:0005524; GO:0005576; GO:0005634; GO:0005737; GO:0005829; GO:0005844; GO:0005886; GO:0006457; GO:0006606; GO:0006616; GO:0006626; GO:0006986; GO:0009277; GO:0016192; GO:0016887; GO:0031072; GO:0034620; GO:0035617; GO:0042026; GO:0042623; GO:0043161; GO:0044183; GO:0051082; GO:0051085; GO:0051787; GO:0071470; GO:0072318; GO:0090344	SUBCELLULAR LOCATION: Cytoplasm {ECO:0000269|PubMed:14562095}. Secreted, cell wall {ECO:0000269|PubMed:14562095}.			YEAST:G3O-28819-MONOMER;	R-SCE-3371453;R-SCE-3371497;R-SCE-3371568;R-SCE-3371571;R-SCE-6798695;R-SCE-8856828;						YAL005C_mRNA;	sce:YAL005C;		31786;	2644626; 7941740; 7731988; 24374639; 7895733; 8935650; 6096826; 9298649; 11279042; 12761219; 14562095; 14562106; 17287358; 18086883; 18407956; 19779198; 22106047
	YLL024C	Heat shock protein SSA2	P10592	HSP72_YEAST		SSA2 YLL024C L0931	Saccharomyces cerevisiae (strain ATCC 204508 / S288c) (Baker's yeast)	639	YLL024C	SSA2	L0931				FUNCTION: May play a role in the transport of polypeptides both across the mitochondrial membranes and into the endoplasmic reticulum. A functional difference between SSA1 and SSA2 proteins is expected. SSA2 can participate in the ATP-dependent disassembly of clathrin-coated vesicles. {ECO:0000269|PubMed:12761219}.			cellular response to osmotic stress [GO:0071470]; cellular response to unfolded protein [GO:0034620]; chaperone cofactor-dependent protein refolding [GO:0051085]; negative regulation of cell aging [GO:0090344]; proteasome-mediated ubiquitin-dependent protein catabolic process [GO:0043161]; protein folding [GO:0006457]; protein refolding [GO:0042026]; response to unfolded protein [GO:0006986]; SRP…	cytoplasm [GO:0005737]; cytosol [GO:0005829]; extracellular region [GO:0005576]; fungal-type cell wall [GO:0009277]; fungal-type vacuole membrane [GO:0000329]; mitochondrion [GO:0005739]; nucleus [GO:0005634]; plasma membrane [GO:0005886]; polysome [GO:0005844]	cytoplasm [GO:0005737]; cytosol [GO:0005829]; extracellular region [GO:0005576]; fungal-type cell wall [GO:0009277]; fungal-type vacuole membrane [GO:0000329]; mitochondrion [GO:0005739]; nucleus [GO:0005634]; plasma membrane [GO:0005886]; polysome [GO:0005844]; ATP binding [GO:0005524]; ATPase activity [GO:0016887]; ATPase activity, coupled [GO:0042623]; heat shock protein binding [GO:0031072]; …	ATPase activity [GO:0016887]; ATPase activity, coupled [GO:0042623]; ATP binding [GO:0005524]; heat shock protein binding [GO:0031072]; misfolded protein binding [GO:0051787]; protein folding chaperone [GO:0044183]; tRNA binding [GO:0000049]; unfolded protein binding [GO:0051082]	GO:0000049; GO:0000329; GO:0005524; GO:0005576; GO:0005634; GO:0005737; GO:0005739; GO:0005829; GO:0005844; GO:0005886; GO:0006457; GO:0006616; GO:0006986; GO:0009277; GO:0016192; GO:0016887; GO:0031072; GO:0034620; GO:0035719; GO:0042026; GO:0042623; GO:0043161; GO:0044183; GO:0051082; GO:0051085; GO:0051787; GO:0071470; GO:0090344	SUBCELLULAR LOCATION: Cytoplasm. Secreted, cell wall.			YEAST:G3O-32128-MONOMER;	R-SCE-3371453;R-SCE-3371497;R-SCE-3371568;R-SCE-3371571;R-SCE-6798695;R-SCE-8856828;						YLL024C_mRNA;	sce:YLL024C;		31229;	2644626; 9046100; 24374639; 9169871; 7895733; 8935650; 9298649; 12761219; 14562106; 12872131; 17287358; 18086883; 18407956; 19779198; 22814378; 22106047
	YNL209W	Ribosome-associated molecular chaperone SSB2 (EC 3.6.4.10) (Heat shock protein SSB2) (Hsp70 chaperone Ssb)	P40150	SSB2_YEAST		SSB2 YG103 YNL209W N1333	Saccharomyces cerevisiae (strain ATCC 204508 / S288c) (Baker's yeast)	613	YNL209W	SSB2	N1333	YG103			FUNCTION: Ribosome-bound, Hsp70-type chaperone that assists in the cotranslational folding of newly synthesized proteins in the cytosol. Stimulates folding by interacting with nascent chains, binding to short, largely hydrophobic sequences exposed by unfolded proteins, thereby stabilizing longer, more slowly translated, and aggregation-prone nascent polypeptides and domains that cannot fold stabl…	3.6.4.10		'de novo' cotranslational protein folding [GO:0051083]; cellular response to glucose starvation [GO:0042149]; cellular response to unfolded protein [GO:0034620]; chaperone cofactor-dependent protein refolding [GO:0051085]; cytoplasmic translation [GO:0002181]; protein refolding [GO:0042026]; regulation of translational fidelity [GO:0006450]; response to unfolded protein [GO:0006986]; ribosomal su…	cytoplasm [GO:0005737]; cytoplasmic stress granule [GO:0010494]; cytosol [GO:0005829]; nucleus [GO:0005634]; plasma membrane [GO:0005886]; polysome [GO:0005844]	cytoplasm [GO:0005737]; cytoplasmic stress granule [GO:0010494]; cytosol [GO:0005829]; nucleus [GO:0005634]; plasma membrane [GO:0005886]; polysome [GO:0005844]; ATP binding [GO:0005524]; ATPase activity [GO:0016887]; ATPase activity, coupled [GO:0042623]; heat shock protein binding [GO:0031072]; misfolded protein binding [GO:0051787]; protein folding chaperone [GO:0044183]; unfolded protein bind…	ATPase activity [GO:0016887]; ATPase activity, coupled [GO:0042623]; ATP binding [GO:0005524]; heat shock protein binding [GO:0031072]; misfolded protein binding [GO:0051787]; protein folding chaperone [GO:0044183]; unfolded protein binding [GO:0051082]	GO:0000054; GO:0002181; GO:0005524; GO:0005634; GO:0005737; GO:0005829; GO:0005844; GO:0005886; GO:0006364; GO:0006415; GO:0006450; GO:0006452; GO:0006986; GO:0010494; GO:0016192; GO:0016887; GO:0031072; GO:0034620; GO:0042026; GO:0042149; GO:0042623; GO:0044183; GO:0051082; GO:0051083; GO:0051085; GO:0051787	SUBCELLULAR LOCATION: Cytoplasm {ECO:0000269|PubMed:23332755, ECO:0000305|PubMed:1394434}. Note=About 50% of the protein is associated with translating ribosomes, but sufficient Ssb exists in the cell for each ribosome to be associated with at least one Ssb molecule. {ECO:0000269|PubMed:1394434, ECO:0000269|PubMed:23332755, ECO:0000269|PubMed:9670014}.			YEAST:G3O-33215-MONOMER;	R-SCE-3371453;R-SCE-3371497;R-SCE-3371568;R-SCE-3371571;R-SCE-6798695;R-SCE-8856828;						YNL209W_mRNA;	sce:YNL209W;		35627;	7725799; 9169873; 24374639; 6761581; 7737086; 3302682; 2651414; 1394434; 9298649; 9670014; 10322015; 11739779; 11929994; 14562106; 16219770; 16221677; 15665377; 18407956; 19779198; 23332755; 27917864
	YDL229W	Ribosome-associated molecular chaperone SSB1 (EC 3.6.4.10) (Cold-inducible protein YG101) (Heat shock protein SSB1) (Hsp70 chaperone Ssb)	P11484	SSB1_YEAST		SSB1 YG101 YDL229W	Saccharomyces cerevisiae (strain ATCC 204508 / S288c) (Baker's yeast)	613	YDL229W	SSB1		YG101		BIOPHYSICOCHEMICAL PROPERTIES: Kinetic parameters: KM=270 uM for ATP (at 2.5 mM potassium acetate) {ECO:0000269|PubMed:9860955}; KM=147 uM for ATP (at 100 mM potassium acetate) {ECO:0000269|PubMed:9860955}; Note=kcat is 0.95 min(-1) with ATP as substrate (at 2.5 mM potassium acetate) and 0.81 min(-1) with ATP as substrate (at 100 mM potassium acetate). {ECO:0000269|PubMed:9860955};	FUNCTION: Ribosome-bound, Hsp70-type chaperone that assists in the cotranslational folding of newly synthesized proteins in the cytosol. Stimulates folding by interacting with nascent chains, binding to short, largely hydrophobic sequences exposed by unfolded proteins, thereby stabilizing longer, more slowly translated, and aggregation-prone nascent polypeptides and domains that cannot fold stabl…	3.6.4.10		'de novo' cotranslational protein folding [GO:0051083]; cellular response to glucose starvation [GO:0042149]; cellular response to unfolded protein [GO:0034620]; chaperone cofactor-dependent protein refolding [GO:0051085]; cytoplasmic translation [GO:0002181]; protein refolding [GO:0042026]; regulation of translational fidelity [GO:0006450]; response to unfolded protein [GO:0006986]; ribosomal su…	cytoplasm [GO:0005737]; cytosol [GO:0005829]; nucleus [GO:0005634]; plasma membrane [GO:0005886]; polysome [GO:0005844]	cytoplasm [GO:0005737]; cytosol [GO:0005829]; nucleus [GO:0005634]; plasma membrane [GO:0005886]; polysome [GO:0005844]; ATP binding [GO:0005524]; ATPase activity [GO:0016887]; ATPase activity, coupled [GO:0042623]; calmodulin binding [GO:0005516]; heat shock protein binding [GO:0031072]; misfolded protein binding [GO:0051787]; protein folding chaperone [GO:0044183]; unfolded protein binding [GO:…	ATPase activity [GO:0016887]; ATPase activity, coupled [GO:0042623]; ATP binding [GO:0005524]; calmodulin binding [GO:0005516]; heat shock protein binding [GO:0031072]; misfolded protein binding [GO:0051787]; protein folding chaperone [GO:0044183]; unfolded protein binding [GO:0051082]	GO:0000054; GO:0002181; GO:0005516; GO:0005524; GO:0005634; GO:0005737; GO:0005829; GO:0005844; GO:0005886; GO:0006364; GO:0006415; GO:0006450; GO:0006452; GO:0006986; GO:0016192; GO:0016887; GO:0031072; GO:0034620; GO:0042026; GO:0042149; GO:0042623; GO:0044183; GO:0051082; GO:0051083; GO:0051085; GO:0051787	SUBCELLULAR LOCATION: Cytoplasm {ECO:0000269|PubMed:10347213, ECO:0000269|PubMed:23332755, ECO:0000305|PubMed:1394434}. Note=About 50% of the protein is associated with translating ribosomes, but sufficient Ssb exists in the cell for each ribosome to be associated with at least one Ssb molecule. {ECO:0000269|PubMed:1394434, ECO:0000269|PubMed:23332755, ECO:0000269|PubMed:9670014}.			YEAST:G3O-29608-MONOMER;	R-SCE-3371453;R-SCE-3371497;R-SCE-3371568;R-SCE-3371571;R-SCE-6798695;R-SCE-8856828;						YDL229W_mRNA;	sce:YDL229W;		31882;	2664714; 2661019; 9169867; 24374639; 7737086; 7895733; 6761581; 3302682; 2651414; 1394434; 7646503; 9298649; 8994035; 9670014; 9860955; 10322015; 10347213; 11739779; 11929994; 14562106; 16219770; 16221677; 17132105; 17330950; 18086883; 18407956; 19779198; 23332755; 27882919; 27917864;
2	YAL017W	Serine/threonine-protein kinase PSK1 (EC 2.7.11.1) (PAS kinase 1)	P31374	PSK1_YEAST		PSK1 YAL017W FUN31 YAL002	Saccharomyces cerevisiae (strain ATCC 204508 / S288c) (Baker's yeast)	1356	YAL017W	PSK1	FUN31 YAL002				FUNCTION: Serine/threonine-protein kinase involved in the control of sugar metabolism and translation. Phosphorylates UGP1, which is required for normal glycogen and beta-(1,6)-glucan synthesis. This phosphorylation shifts glucose partitioning toward cell wall glucan synthesis at the expense of glycogen synthesis. {ECO:0000269|PubMed:12372297, ECO:0000269|PubMed:17531808, ECO:0000269|PubMed:83225…	2.7.11.1		intracellular signal transduction [GO:0035556]; negative regulation of glycogen biosynthetic process [GO:0045719]; protein phosphorylation [GO:0006468]; regulation of (1->6)-beta-D-glucan biosynthetic process [GO:0060917]; regulation of translation [GO:0006417]	cytoplasm [GO:0005737]; cytosol [GO:0005829]; nucleus [GO:0005634]	cytoplasm [GO:0005737]; cytosol [GO:0005829]; nucleus [GO:0005634]; ATP binding [GO:0005524]; protein kinase activity [GO:0004672]; protein serine/threonine kinase activity [GO:0004674]; intracellular signal transduction [GO:0035556]; negative regulation of glycogen biosynthetic process [GO:0045719]; protein phosphorylation [GO:0006468]; regulation of (1->6)-beta-D-glucan biosynthetic process [GO…	ATP binding [GO:0005524]; protein kinase activity [GO:0004672]; protein serine/threonine kinase activity [GO:0004674]	GO:0004672; GO:0004674; GO:0005524; GO:0005634; GO:0005737; GO:0005829; GO:0006417; GO:0006468; GO:0035556; GO:0045719; GO:0060917	SUBCELLULAR LOCATION: Cytoplasm {ECO:0000269|PubMed:14562095}.			YEAST:G3O-28829-MONOMER;							YAL017W_mRNA;	sce:YAL017W;		31749;	8458570; 1561836; 8322517; 7731988; 24374639; 11459942; 12372297; 14562095; 14562106; 15665377; 17330950; 17531808; 17287358; 18407956; 19779198
	YOL045W	Serine/threonine-protein kinase PSK2 (EC 2.7.11.1) (PAS kinase 2)	Q08217	PSK2_YEAST		PSK2 YOL045W	Saccharomyces cerevisiae (strain ATCC 204508 / S288c) (Baker's yeast)	1101	YOL045W	PSK2					FUNCTION: Serine/threonine-protein kinase involved in the control of sugar metabolism and translation. Phosphorylates UGP1, which is required for normal glycogen and beta-(1,6)-glucan synthesis. This phosphorylation shifts glucose partitioning toward cell wall glucan synthesis at the expense of glycogen synthesis. Phosphorylates also the glycogen synthase GSY2 and the translation factors CAF20, T…	2.7.11.1		intracellular signal transduction [GO:0035556]; negative regulation of cytoplasmic translation [GO:2000766]; negative regulation of glycogen biosynthetic process [GO:0045719]; protein phosphorylation [GO:0006468]; regulation of (1->6)-beta-D-glucan biosynthetic process [GO:0060917]	cytoplasm [GO:0005737]; cytosol [GO:0005829]; mitochondrion [GO:0005739]; nucleus [GO:0005634]	cytoplasm [GO:0005737]; cytosol [GO:0005829]; mitochondrion [GO:0005739]; nucleus [GO:0005634]; ATP binding [GO:0005524]; protein serine/threonine kinase activity [GO:0004674]; intracellular signal transduction [GO:0035556]; negative regulation of cytoplasmic translation [GO:2000766]; negative regulation of glycogen biosynthetic process [GO:0045719]; protein phosphorylation [GO:0006468]; regulati…	ATP binding [GO:0005524]; protein serine/threonine kinase activity [GO:0004674]	GO:0004674; GO:0005524; GO:0005634; GO:0005737; GO:0005739; GO:0005829; GO:0006468; GO:0035556; GO:0045719; GO:0060917; GO:2000766	SUBCELLULAR LOCATION: Cytoplasm {ECO:0000269|PubMed:14562095}.			YEAST:G3O-33459-MONOMER;							YOL045W_mRNA;	sce:YOL045W;		34357;	9169874; 24374639; 11459942; 12372297; 14562095; 14562106; 17531808; 18407956; 19779198
3	YAL026C	Probable phospholipid-transporting ATPase DRS2 (EC 7.6.2.1)	P39524	ATC3_YEAST		DRS2 YAL026C FUN38	Saccharomyces cerevisiae (strain ATCC 204508 / S288c) (Baker's yeast)	1355	YAL026C	DRS2	FUN38				FUNCTION: This magnesium-dependent enzyme catalyzes the hydrolysis of ATP coupled with the transport of phospholipids (Potential). Seems to be involved in ribosome assembly. {ECO:0000305}.	7.6.2.1		endocytic recycling [GO:0032456]; endocytosis [GO:0006897]; intracellular protein transport [GO:0006886]; phospholipid translocation [GO:0045332]; post-Golgi vesicle-mediated transport [GO:0006892]; response to pheromone triggering conjugation with cellular fusion [GO:0000749]	Cdc50p-Drs2p complex [GO:1990530]; endoplasmic reticulum [GO:0005783]; integral component of membrane [GO:0016021]; plasma membrane [GO:0005886]; trans-Golgi network [GO:0005802]	Cdc50p-Drs2p complex [GO:1990530]; endoplasmic reticulum [GO:0005783]; integral component of membrane [GO:0016021]; plasma membrane [GO:0005886]; trans-Golgi network [GO:0005802]; ATP binding [GO:0005524]; ATPase-coupled intramembrane lipid transporter activity [GO:0140326]; magnesium ion binding [GO:0000287]; phosphatidylcholine flippase activity [GO:0140345]; phosphatidylethanolamine flippase a…	ATPase-coupled intramembrane lipid transporter activity [GO:0140326]; ATP binding [GO:0005524]; magnesium ion binding [GO:0000287]; phosphatidylcholine flippase activity [GO:0140345]; phosphatidylethanolamine flippase activity [GO:0090555]; phosphatidylserine flippase activity [GO:0140346]	GO:0000287; GO:0000749; GO:0005524; GO:0005783; GO:0005802; GO:0005886; GO:0006886; GO:0006892; GO:0006897; GO:0016021; GO:0032456; GO:0045332; GO:0090555; GO:0140326; GO:0140345; GO:0140346; GO:1990530	SUBCELLULAR LOCATION: Golgi apparatus, trans-Golgi network membrane {ECO:0000269|PubMed:12372257, ECO:0000269|PubMed:14562095}; Multi-pass membrane protein {ECO:0000269|PubMed:12372257, ECO:0000269|PubMed:14562095}.		3.6.3.1;	YEAST:G3O-28837-MONOMER;	R-SCE-6798695;R-SCE-936837;						YAL026C_mRNA;	sce:YAL026C;		31740;	8247005; 7731988; 24374639; 12372257; 14562095; 14562106; 15090616; 16847258; 17330950; 18407956; 19779198
	YAL026C-A	Putative uncharacterized membrane protein YAL026C-A	A0A023PXH4	YA026_YEAST		YAL026C-A	Saccharomyces cerevisiae (strain ATCC 204508 / S288c) (Baker's yeast)	145	YAL026C-A										integral component of membrane [GO:0016021]	integral component of membrane [GO:0016021]		GO:0016021	SUBCELLULAR LOCATION: Membrane {ECO:0000255}; Single-pass membrane protein {ECO:0000255}.										YAL026C-A_mRNA;				7731988; 24374639
4	YAL062W	NADP-specific glutamate dehydrogenase 2 (NADP-GDH 2) (EC 1.4.1.4) (NADP-dependent glutamate dehydrogenase 2)	P39708	DHE5_YEAST		GDH3 YAL062W FUN51	Saccharomyces cerevisiae (strain ATCC 204508 / S288c) (Baker's yeast)	457	YAL062W	GDH3	FUN51					1.4.1.4		glutamate biosynthetic process [GO:0006537]	cytosol [GO:0005829]; mitochondrion [GO:0005739]; nucleus [GO:0005634]	cytosol [GO:0005829]; mitochondrion [GO:0005739]; nucleus [GO:0005634]; glutamate dehydrogenase (NADP+) activity [GO:0004354]; glutamate biosynthetic process [GO:0006537]	glutamate dehydrogenase (NADP+) activity [GO:0004354]	GO:0004354; GO:0005634; GO:0005739; GO:0005829; GO:0006537				MetaCyc:YAL062W-MONOMER;YEAST:YAL062W-MONOMER;							YAL062W_mRNA;	sce:YAL062W;		31768;	7731988; 24374639
	YOR375C	NADP-specific glutamate dehydrogenase 1 (NADP-GDH 1) (EC 1.4.1.4) (NADP-dependent glutamate dehydrogenase 1)	P07262	DHE4_YEAST		GDH1 URE1 YOR375C	Saccharomyces cerevisiae (strain ATCC 204508 / S288c) (Baker's yeast)	454	YOR375C	GDH1		URE1				1.4.1.4		ammonia assimilation cycle [GO:0019676]; glutamate biosynthetic process [GO:0006537]	cytoplasm [GO:0005737]; cytosol [GO:0005829]; nucleus [GO:0005634]	cytoplasm [GO:0005737]; cytosol [GO:0005829]; nucleus [GO:0005634]; glutamate dehydrogenase (NADP+) activity [GO:0004354]; ammonia assimilation cycle [GO:0019676]; glutamate biosynthetic process [GO:0006537]	glutamate dehydrogenase (NADP+) activity [GO:0004354]	GO:0004354; GO:0005634; GO:0005737; GO:0005829; GO:0006537; GO:0019676				MetaCyc:YOR375C-MONOMER;YEAST:YOR375C-MONOMER;							YOR375C_mRNA;	sce:YOR375C;		34758;	2989290; 2932370; 9169874; 24374639; 8935650; 14562106; 12872131; 22814378; 22106047
5	YAL063C	Flocculation protein FLO9 (Flocculin-9)	P39712	FLO9_YEAST		FLO9 YAL063C	Saccharomyces cerevisiae (strain ATCC 204508 / S288c) (Baker's yeast)	1322	YAL063C	FLO9					FUNCTION: Cell wall protein that participates directly in adhesive cell-cell interactions during yeast flocculation, a reversible, asexual and Ca(2+)-dependent process in which cells adhere to form aggregates (flocs) consisting of thousands of cells. The lectin-like protein sticks out of the cell wall of flocculent cells and selectively binds mannose residues in the cell walls of adjacent cells.			cell-substrate adhesion [GO:0031589]; flocculation [GO:0000128]; flocculation via cell wall protein-carbohydrate interaction [GO:0000501]	anchored component of membrane [GO:0031225]; extracellular region [GO:0005576]; fungal-type cell wall [GO:0009277]	anchored component of membrane [GO:0031225]; extracellular region [GO:0005576]; fungal-type cell wall [GO:0009277]; mannose binding [GO:0005537]; cell-substrate adhesion [GO:0031589]; flocculation [GO:0000128]; flocculation via cell wall protein-carbohydrate interaction [GO:0000501]	mannose binding [GO:0005537]	GO:0000128; GO:0000501; GO:0005537; GO:0005576; GO:0009277; GO:0031225; GO:0031589	SUBCELLULAR LOCATION: Secreted, cell wall {ECO:0000305|PubMed:15470092}. Membrane {ECO:0000305}; Lipid-anchor, GPI-anchor {ECO:0000305}. Note=Covalently-linked GPI-modified cell wall protein (GPI-CWP).			YEAST:G3O-28864-MONOMER;							YAL063C_mRNA;	sce:YAL063C;		31767;	7731988; 24374639; 7502576; 15470092; 16086015
	YAR050W	Flocculation protein FLO1 (Flocculin-1)	P32768	FLO1_YEAST		FLO1 FLO2 FLO4 FLO8 YAR050W	Saccharomyces cerevisiae (strain ATCC 204508 / S288c) (Baker's yeast)	1537	YAR050W	FLO1		FLO2 FLO4 FLO8			FUNCTION: Cell wall protein that participates directly in adhesive cell-cell interactions during yeast flocculation, a reversible, asexual and Ca(2+)-dependent process in which cells adhere to form aggregates (flocs) consisting of thousands of cells. The lectin-like protein sticks out of the cell wall of flocculent cells and selectively binds mannose residues in the cell walls of adjacent cells. …			cellular response to ethanol [GO:0071361]; cellular response to heat [GO:0034605]; cellular response to hydrogen peroxide [GO:0070301]; coflocculation [GO:0036281]; flocculation [GO:0000128]; flocculation via cell wall protein-carbohydrate interaction [GO:0000501]	anchored component of membrane [GO:0031225]; cell periphery [GO:0071944]; extracellular region [GO:0005576]; fungal-type cell wall [GO:0009277]; plasma membrane [GO:0005886]	anchored component of membrane [GO:0031225]; cell periphery [GO:0071944]; extracellular region [GO:0005576]; fungal-type cell wall [GO:0009277]; plasma membrane [GO:0005886]; mannose binding [GO:0005537]; cellular response to ethanol [GO:0071361]; cellular response to heat [GO:0034605]; cellular response to hydrogen peroxide [GO:0070301]; coflocculation [GO:0036281]; flocculation [GO:0000128]; fl…	mannose binding [GO:0005537]	GO:0000128; GO:0000501; GO:0005537; GO:0005576; GO:0005886; GO:0009277; GO:0031225; GO:0034605; GO:0036281; GO:0070301; GO:0071361; GO:0071944	SUBCELLULAR LOCATION: Cell membrane; Lipid-anchor, GPI-anchor. Secreted, cell wall. Note=Identified as GPI-anchored plasma membrane protein (GPI-PMP) as well as covalently-linked GPI-modified cell wall protein (GPI-CWP) in the outer cell wall layer.			YEAST:G3O-28884-MONOMER;							YAR050W_mRNA;	sce:YAR050W;		31813;	8511970; 7483845; 8203162; 16086015; 18001350; 7731988; 24374639; 7668043; 7502576; 8980634; 9244284; 9851992; 9483793; 11027318; 12698276; 15470092
	YHR211W	Flocculation protein FLO5 (Flocculin-5)	P38894	FLO5_YEAST		FLO5 YHR211W	Saccharomyces cerevisiae (strain ATCC 204508 / S288c) (Baker's yeast)	1075	YHR211W	FLO5					FUNCTION: Cell wall protein that participates directly in adhesive cell-cell interactions during yeast flocculation, a reversible, asexual and Ca(2+)-dependent process in which cells adhere to form aggregates (flocs) consisting of thousands of cells. The lectin-like protein sticks out of the cell wall of flocculent cells and selectively binds mannose residues in the cell walls of adjacent cells. …			cell-substrate adhesion [GO:0031589]; coflocculation [GO:0036281]; flocculation [GO:0000128]; flocculation via cell wall protein-carbohydrate interaction [GO:0000501]	anchored component of membrane [GO:0031225]; cell periphery [GO:0071944]; extracellular region [GO:0005576]; fungal-type cell wall [GO:0009277]	anchored component of membrane [GO:0031225]; cell periphery [GO:0071944]; extracellular region [GO:0005576]; fungal-type cell wall [GO:0009277]; mannose binding [GO:0005537]; cell-substrate adhesion [GO:0031589]; coflocculation [GO:0036281]; flocculation [GO:0000128]; flocculation via cell wall protein-carbohydrate interaction [GO:0000501]	mannose binding [GO:0005537]	GO:0000128; GO:0000501; GO:0005537; GO:0005576; GO:0009277; GO:0031225; GO:0031589; GO:0036281; GO:0071944	SUBCELLULAR LOCATION: Secreted, cell wall {ECO:0000269|PubMed:9483793}. Membrane {ECO:0000305}; Lipid-anchor, GPI-anchor {ECO:0000305}. Note=Covalently-linked GPI-modified cell wall protein (GPI-CWP). {ECO:0000250}.			YEAST:G3O-31236-MONOMER;							YHR211W_mRNA;	sce:YHR211W;		36645;	8091229; 24374639; 7668043; 7502576; 9483793; 12698276; 16086015; 16487349
	YAR061W	Uncharacterized protein YAR061W	P0CX90	YAN1_YEAST		YAR061W	Saccharomyces cerevisiae (strain ATCC 204508 / S288c) (Baker's yeast)	67	YAR061W																								YHR212W-A_mRNA;	sce:YHR212W-A;		37073;	7731988; 24374639; 17322287
	YAL065C	Uncharacterized protein YAL065C	O13511	YA065_YEAST		YAL065C	Saccharomyces cerevisiae (strain ATCC 204508 / S288c) (Baker's yeast)	128	YAL065C										integral component of membrane [GO:0016021]	integral component of membrane [GO:0016021]		GO:0016021	SUBCELLULAR LOCATION: Membrane {ECO:0000305}; Single-pass membrane protein {ECO:0000305}.			YEAST:G3O-28889-MONOMER;							YAL065C_mRNA;	sce:YAL065C;		31763;	7731988; 24374639; 10591965
	YHR213W	Uncharacterized protein YHR213W	P0CI67	YHU3_YEAST		YHR213W	Saccharomyces cerevisiae (strain ATCC 204508 / S288c) (Baker's yeast)	198	YHR213W									flocculation [GO:0000128]		flocculation [GO:0000128]		GO:0000128				YEAST:G3O-31237-MONOMER;							YHR213W_mRNA;	sce:YHR213W;		36646;	8091229; 24374639
	YAL064C-A	Topoisomerase I damage affected protein 8	Q6B2U8	TDA8_YEAST		TDA8 YAL064C-A	Saccharomyces cerevisiae (strain ATCC 204508 / S288c) (Baker's yeast)	126	YAL064C-A	TDA8																YEAST:G3O-28892-MONOMER;							YAL064C-A_mRNA;	sce:YAL064C-A;		31765;	7731988; 24374639; 17322287; 21173034
	YHR212W-A	Uncharacterized protein YHR212W-A	P0CX91	YH21A_YEAST		YHR212W-A	Saccharomyces cerevisiae (strain ATCC 204508 / S288c) (Baker's yeast)	67	YHR212W-A										endoplasmic reticulum [GO:0005783]	endoplasmic reticulum [GO:0005783]		GO:0005783				YEAST:G3O-31270-MONOMER;							YHR212W-A_mRNA;	sce:YHR212W-A;		37073;	8091229; 24374639; 11753363
6	YAL067W-A	Putative UPF0377 protein YAL067W-A	Q8TGK6	YA067_YEAST		YAL067W-A	Saccharomyces cerevisiae (strain ATCC 204508 / S288c) (Baker's yeast)	75	YAL067W-A																	YEAST:G3O-28902-MONOMER;							YAL067W-A_mRNA;	sce:YAL067W-A;		36968;	7731988; 24374639; 11753363
	YKL223W	Putative UPF0377 protein YKL223W	P36031	YKW3_YEAST		YKL223W	Saccharomyces cerevisiae (strain ATCC 204508 / S288c) (Baker's yeast)	110	YKL223W																								YKL223W_mRNA;				8091865; 8196765; 24374639
	YIR040C	Putative UPF0377 protein YIR040C	P40584	YIW0_YEAST		YIR040C	Saccharomyces cerevisiae (strain ATCC 204508 / S288c) (Baker's yeast)	110	YIR040C																								YIR040C_mRNA;				9169870; 24374639
	YJL222W-A	Putative UPF0377 protein YJL222W-A	P0CL26	YJL2A_YEAST		YJL222W-A	Saccharomyces cerevisiae (strain ATCC 204508 / S288c) (Baker's yeast)	75	YJL222W-A																								YJL222W-A_mRNA;				7725802; 8641269; 24374639; 11753363
	YIL174W	Putative UPF0377 protein YIL174W	P0CL25	YIR4_YEAST		YIL174W	Saccharomyces cerevisiae (strain ATCC 204508 / S288c) (Baker's yeast)	75	YIL174W																								YJL222W-A_mRNA;				9169870; 24374639
	YGL260W	Putative UPF0377 protein YGL260W	P53056	YGZE_YEAST		YGL260W NRB76	Saccharomyces cerevisiae (strain ATCC 204508 / S288c) (Baker's yeast)	76	YGL260W		NRB76															YEAST:G3O-30728-MONOMER;							YGL260W_mRNA;	sce:YGL260W;		300573;	8972578; 9169869; 24374639; 17322287
	YHL045W	Putative UPF0377 protein YHL045W	P38726	YHE5_YEAST		YHL045W	Saccharomyces cerevisiae (strain ATCC 204508 / S288c) (Baker's yeast)	115	YHL045W										integral component of membrane [GO:0016021]	integral component of membrane [GO:0016021]		GO:0016021	SUBCELLULAR LOCATION: Membrane {ECO:0000305}; Single-pass membrane protein {ECO:0000305}.										YHL045W_mRNA;				8091229; 24374639; 17322287
	YBL108W	Putative UPF0377 protein YBL108W	P38161	YBK8_YEAST		YBL108W YBL0801	Saccharomyces cerevisiae (strain ATCC 204508 / S288c) (Baker's yeast)	101	YBL108W		YBL0801																						YBL108W_mRNA;				7502586; 7813418; 24374639; 17322287
	YMR324C	Putative UPF0377 protein YMR324C	Q04909	YM9B_YEAST		YMR324C YM9924.16C	Saccharomyces cerevisiae (strain ATCC 204508 / S288c) (Baker's yeast)	80	YMR324C		YM9924.16C								integral component of membrane [GO:0016021]	integral component of membrane [GO:0016021]		GO:0016021	SUBCELLULAR LOCATION: Membrane {ECO:0000305}; Single-pass membrane protein {ECO:0000305}.										YMR324C_mRNA;				9169872; 24374639
	YNR075C-A	Putative UPF0377 protein YNR075C-A	Q8TGJ2	YN075_YEAST		YNR075C-A	Saccharomyces cerevisiae (strain ATCC 204508 / S288c) (Baker's yeast)	30	YNR075C-A																	YEAST:G3O-33412-MONOMER;							YNR075C-A_mRNA;	sce:YNR075C-A;		37059;	9169873; 24374639; 11753363
	YJL222W-B	Putative UPF0377 protein YJL222W-B	P0CL24	YJL2B_YEAST		YJL222W-B	Saccharomyces cerevisiae (strain ATCC 204508 / S288c) (Baker's yeast)	45	YJL222W-B																								YJL222W-B_mRNA;				8641269; 24374639; 11753363
	YIL175W	Putative UPF0377 protein YIL175W	P0CL23	YIR5_YEAST		YIL175W	Saccharomyces cerevisiae (strain ATCC 204508 / S288c) (Baker's yeast)	45	YIL175W																								YJL222W-B_mRNA;				9169870; 24374639
7	YAL068C	Seripauperin-8	P0CE92	PAU8_YEAST		PAU8 YAL068C	Saccharomyces cerevisiae (strain ATCC 204508 / S288c) (Baker's yeast)	120	YAL068C	PAU8								ascospore formation [GO:0030437]; fungal-type cell wall organization [GO:0031505]; positive regulation of transcription by RNA polymerase II [GO:0045944]	fungal-type cell wall [GO:0009277]	fungal-type cell wall [GO:0009277]; structural constituent of cell wall [GO:0005199]; ascospore formation [GO:0030437]; fungal-type cell wall organization [GO:0031505]; positive regulation of transcription by RNA polymerase II [GO:0045944]	structural constituent of cell wall [GO:0005199]	GO:0005199; GO:0009277; GO:0030437; GO:0031505; GO:0045944				YEAST:G3O-28894-MONOMER;							YAL068C_mRNA;YGL261C_mRNA;	sce:YAL068C;sce:YGL261C;		31761;33018;	7731988; 24374639
	YJL223C	Seripauperin-1	P0CE88	PAU1_YEAST		PAU1 YJL223C HRD120 J0208	Saccharomyces cerevisiae (strain ATCC 204508 / S288c) (Baker's yeast)	120	YJL223C	PAU1	HRD120 J0208							fungal-type cell wall organization [GO:0031505]	fungal-type cell wall [GO:0009277]; fungal-type vacuole [GO:0000324]	fungal-type cell wall [GO:0009277]; fungal-type vacuole [GO:0000324]; structural constituent of cell wall [GO:0005199]; fungal-type cell wall organization [GO:0031505]	structural constituent of cell wall [GO:0005199]	GO:0000324; GO:0005199; GO:0009277; GO:0031505				YEAST:G3O-31645-MONOMER;							YIL176C_mRNA;YJL223C_mRNA;	sce:YIL176C;sce:YJL223C;		33559;34820;	7926827; 7725802; 8641269; 24374639; 17322287
	YIL176C	Seripauperin-14	P0CE89	PAU14_YEAST		PAU14 YIL176C	Saccharomyces cerevisiae (strain ATCC 204508 / S288c) (Baker's yeast)	120	YIL176C	PAU14								fungal-type cell wall organization [GO:0031505]	fungal-type cell wall [GO:0009277]	fungal-type cell wall [GO:0009277]; structural constituent of cell wall [GO:0005199]; fungal-type cell wall organization [GO:0031505]	structural constituent of cell wall [GO:0005199]	GO:0005199; GO:0009277; GO:0031505				YEAST:G3O-31420-MONOMER;							YIL176C_mRNA;YJL223C_mRNA;	sce:YIL176C;sce:YJL223C;		33559;34820;	9169870; 24374639; 17322287
	YDR542W	Seripauperin-10	Q03050	PAU10_YEAST		PAU10 YDR542W	Saccharomyces cerevisiae (strain ATCC 204508 / S288c) (Baker's yeast)	120	YDR542W	PAU10								fungal-type cell wall organization [GO:0031505]	fungal-type cell wall [GO:0009277]; fungal-type vacuole [GO:0000324]	fungal-type cell wall [GO:0009277]; fungal-type vacuole [GO:0000324]; structural constituent of cell wall [GO:0005199]; fungal-type cell wall organization [GO:0031505]	structural constituent of cell wall [GO:0005199]	GO:0000324; GO:0005199; GO:0009277; GO:0031505				YEAST:G3O-30050-MONOMER;							YDR542W_mRNA;	sce:YDR542W;		32589;	9169867; 24374639
	YHL046C	Seripauperin-13	P38725	PAU13_YEAST		PAU13 YHL046C	Saccharomyces cerevisiae (strain ATCC 204508 / S288c) (Baker's yeast)	120	YHL046C	PAU13								fungal-type cell wall organization [GO:0031505]	fungal-type cell wall [GO:0009277]	fungal-type cell wall [GO:0009277]; structural constituent of cell wall [GO:0005199]; fungal-type cell wall organization [GO:0031505]	structural constituent of cell wall [GO:0005199]	GO:0005199; GO:0009277; GO:0031505				YEAST:G3O-31062-MONOMER;							YHL046C_mRNA;	sce:YHL046C;		36379;	8091229; 24374639; 17322287
	YGL261C	Seripauperin-11	P0CE93	PAU11_YEAST		PAU11 YGL261C NRF120	Saccharomyces cerevisiae (strain ATCC 204508 / S288c) (Baker's yeast)	120	YGL261C	PAU11	NRF120							fungal-type cell wall organization [GO:0031505]	fungal-type cell wall [GO:0009277]	fungal-type cell wall [GO:0009277]; structural constituent of cell wall [GO:0005199]; fungal-type cell wall organization [GO:0031505]	structural constituent of cell wall [GO:0005199]	GO:0005199; GO:0009277; GO:0031505				YEAST:G3O-30729-MONOMER;							YAL068C_mRNA;YGL261C_mRNA;	sce:YAL068C;sce:YGL261C;		31761;33018;	8972578; 9169869; 24374639; 17322287
	YLR461W	Seripauperin-4	P53427	PAU4_YEAST		PAU4 YLR461W L9122.1	Saccharomyces cerevisiae (strain ATCC 204508 / S288c) (Baker's yeast)	120	YLR461W	PAU4	L9122.1							fungal-type cell wall organization [GO:0031505]	fungal-type cell wall [GO:0009277]; fungal-type vacuole [GO:0000324]; integral component of membrane [GO:0016021]	fungal-type cell wall [GO:0009277]; fungal-type vacuole [GO:0000324]; integral component of membrane [GO:0016021]; structural constituent of cell wall [GO:0005199]; fungal-type cell wall organization [GO:0031505]	structural constituent of cell wall [GO:0005199]	GO:0000324; GO:0005199; GO:0009277; GO:0016021; GO:0031505	SUBCELLULAR LOCATION: Membrane {ECO:0000305}; Single-pass membrane protein {ECO:0000305}.			YEAST:G3O-32513-MONOMER;							YLR461W_mRNA;	sce:YLR461W;		31719;	9169871; 24374639
	YNR076W	Seripauperin-6	P0CE90	PAU6_YEAST		PAU6 YNR076W N3825	Saccharomyces cerevisiae (strain ATCC 204508 / S288c) (Baker's yeast)	120	YNR076W	PAU6	N3825							fungal-type cell wall organization [GO:0031505]	fungal-type cell wall [GO:0009277]; fungal-type vacuole [GO:0000324]	fungal-type cell wall [GO:0009277]; fungal-type vacuole [GO:0000324]; structural constituent of cell wall [GO:0005199]; fungal-type cell wall organization [GO:0031505]	structural constituent of cell wall [GO:0005199]	GO:0000324; GO:0005199; GO:0009277; GO:0031505				YEAST:G3O-33380-MONOMER;							YLL064C_mRNA;YNR076W_mRNA;	sce:YLL064C;sce:YNR076W;		31252;35902;	8904342; 9169873; 24374639
	YLL064C	Seripauperin-18	P0CE91	PAU18_YEAST		PAU18 YLL064C L0543	Saccharomyces cerevisiae (strain ATCC 204508 / S288c) (Baker's yeast)	120	YLL064C	PAU18	L0543							fungal-type cell wall organization [GO:0031505]	fungal-type cell wall [GO:0009277]	fungal-type cell wall [GO:0009277]; structural constituent of cell wall [GO:0005199]; fungal-type cell wall organization [GO:0031505]	structural constituent of cell wall [GO:0005199]	GO:0005199; GO:0009277; GO:0031505				YEAST:G3O-32159-MONOMER;							YLL064C_mRNA;YNR076W_mRNA;	sce:YLL064C;sce:YNR076W;		31252;35902;	9169871; 24374639
	YOL161C	Seripauperin-20	Q08322	PAU20_YEAST		PAU20 YOL161C	Saccharomyces cerevisiae (strain ATCC 204508 / S288c) (Baker's yeast)	120	YOL161C	PAU20								fungal-type cell wall organization [GO:0031505]	fungal-type cell wall [GO:0009277]; fungal-type vacuole [GO:0000324]; integral component of membrane [GO:0016021]	fungal-type cell wall [GO:0009277]; fungal-type vacuole [GO:0000324]; integral component of membrane [GO:0016021]; structural constituent of cell wall [GO:0005199]; fungal-type cell wall organization [GO:0031505]	structural constituent of cell wall [GO:0005199]	GO:0000324; GO:0005199; GO:0009277; GO:0016021; GO:0031505	SUBCELLULAR LOCATION: Membrane {ECO:0000305}; Single-pass membrane protein {ECO:0000305}.			YEAST:G3O-33548-MONOMER;							YOL161C_mRNA;	sce:YOL161C;		34257;	9169874; 24374639; 17322287
	YGR294W	Seripauperin-12	P53343	PAU12_YEAST		PAU12 YGR294W	Saccharomyces cerevisiae (strain ATCC 204508 / S288c) (Baker's yeast)	120	YGR294W	PAU12								fungal-type cell wall organization [GO:0031505]	fungal-type cell wall [GO:0009277]; integral component of membrane [GO:0016021]	fungal-type cell wall [GO:0009277]; integral component of membrane [GO:0016021]; structural constituent of cell wall [GO:0005199]; fungal-type cell wall organization [GO:0031505]	structural constituent of cell wall [GO:0005199]	GO:0005199; GO:0009277; GO:0016021; GO:0031505	SUBCELLULAR LOCATION: Membrane {ECO:0000305}; Single-pass membrane protein {ECO:0000305}.			YEAST:G3O-30950-MONOMER;							YGR294W_mRNA;	sce:YGR294W;		33541;	9169869; 24374639
	YBR301W	Seripauperin-24 (Cell wall protein DAN3) (Delayed anaerobic protein 3)	P38155	PAU24_YEAST		PAU24 DAN3 YBR301W YBR2120A	Saccharomyces cerevisiae (strain ATCC 204508 / S288c) (Baker's yeast)	120	YBR301W	PAU24	YBR2120A	DAN3			FUNCTION: Component of the cell wall. {ECO:0000250}.			fungal-type cell wall organization [GO:0031505]	extracellular region [GO:0005576]; fungal-type cell wall [GO:0009277]	extracellular region [GO:0005576]; fungal-type cell wall [GO:0009277]; structural constituent of cell wall [GO:0005199]; fungal-type cell wall organization [GO:0031505]	structural constituent of cell wall [GO:0005199]	GO:0005199; GO:0005576; GO:0009277; GO:0031505	SUBCELLULAR LOCATION: Secreted, cell wall {ECO:0000250}.			YEAST:G3O-29217-MONOMER;							YBR301W_mRNA;	sce:YBR301W;		32993;	7483839; 7813418; 24374639; 17322287; 11292809; 11160904
	YEL049W	Seripauperin-2	P32612	PAU2_YEAST		PAU2 YEL049W SYGP-ORF12	Saccharomyces cerevisiae (strain ATCC 204508 / S288c) (Baker's yeast)	120	YEL049W	PAU2	SYGP-ORF12							fungal-type cell wall organization [GO:0031505]	fungal-type cell wall [GO:0009277]; integral component of membrane [GO:0016021]	fungal-type cell wall [GO:0009277]; integral component of membrane [GO:0016021]; structural constituent of cell wall [GO:0005199]; fungal-type cell wall organization [GO:0031505]	structural constituent of cell wall [GO:0005199]	GO:0005199; GO:0009277; GO:0016021; GO:0031505	SUBCELLULAR LOCATION: Membrane {ECO:0000305}; Single-pass membrane protein {ECO:0000305}.			YEAST:G3O-30167-MONOMER;							YEL049W_mRNA;	sce:YEL049W;		36681;	9169868; 24374639; 7926827
	YKL224C	Seripauperin-16	P35994	PAU16_YEAST		PAU16 YKL224C	Saccharomyces cerevisiae (strain ATCC 204508 / S288c) (Baker's yeast)	123	YKL224C	PAU16								fungal-type cell wall organization [GO:0031505]	fungal-type cell wall [GO:0009277]; fungal-type vacuole [GO:0000324]	fungal-type cell wall [GO:0009277]; fungal-type vacuole [GO:0000324]; structural constituent of cell wall [GO:0005199]; fungal-type cell wall organization [GO:0031505]	structural constituent of cell wall [GO:0005199]	GO:0000324; GO:0005199; GO:0009277; GO:0031505				YEAST:G3O-31978-MONOMER;							YKL224C_mRNA;	sce:YKL224C;		33942;	8091865; 8196765; 24374639
	YFL020C	Seripauperin-5	P43575	PAU5_YEAST		PAU5 YFL020C	Saccharomyces cerevisiae (strain ATCC 204508 / S288c) (Baker's yeast)	122	YFL020C	PAU5								fungal-type cell wall organization [GO:0031505]	cytoplasm [GO:0005737]; fungal-type cell wall [GO:0009277]; fungal-type vacuole [GO:0000324]; integral component of membrane [GO:0016021]	cytoplasm [GO:0005737]; fungal-type cell wall [GO:0009277]; fungal-type vacuole [GO:0000324]; integral component of membrane [GO:0016021]; structural constituent of cell wall [GO:0005199]; fungal-type cell wall organization [GO:0031505]	structural constituent of cell wall [GO:0005199]	GO:0000324; GO:0005199; GO:0005737; GO:0009277; GO:0016021; GO:0031505	SUBCELLULAR LOCATION: Membrane {ECO:0000305}; Single-pass membrane protein {ECO:0000305}.			YEAST:G3O-30440-MONOMER;							YFL020C_mRNA;	sce:YFL020C;		31126;	7670463; 24374639; 17322287
	YLL025W	Seripauperin-17	Q12370	PAU17_YEAST		PAU17 YLL025W L0968	Saccharomyces cerevisiae (strain ATCC 204508 / S288c) (Baker's yeast)	124	YLL025W	PAU17	L0968							fungal-type cell wall organization [GO:0031505]	fungal-type cell wall [GO:0009277]; fungal-type vacuole [GO:0000324]	fungal-type cell wall [GO:0009277]; fungal-type vacuole [GO:0000324]; structural constituent of cell wall [GO:0005199]; fungal-type cell wall organization [GO:0031505]	structural constituent of cell wall [GO:0005199]	GO:0000324; GO:0005199; GO:0009277; GO:0031505				YEAST:G3O-32129-MONOMER;							YLL025W_mRNA;	sce:YLL025W;		31228;	9046100; 9169871; 24374639; 17322287
	YBL108C-A	Seripauperin-9	Q3E770	PAU9_YEAST		PAU9 YBL108C-A	Saccharomyces cerevisiae (strain ATCC 204508 / S288c) (Baker's yeast)	120	YBL108C-A	PAU9								fungal-type cell wall organization [GO:0031505]	fungal-type cell wall [GO:0009277]	fungal-type cell wall [GO:0009277]; structural constituent of cell wall [GO:0005199]; fungal-type cell wall organization [GO:0031505]	structural constituent of cell wall [GO:0005199]	GO:0005199; GO:0009277; GO:0031505				YEAST:G3O-29252-MONOMER;							YAL068C_mRNA;YGL261C_mRNA;	sce:YAL068C;sce:YBL108C-A;sce:YGL261C;		31761;32594;33018;	7813418; 24374639; 19762443
	YAR020C	Seripauperin-7	P39545	PAU7_YEAST		PAU7 YAR020C	Saccharomyces cerevisiae (strain ATCC 204508 / S288c) (Baker's yeast)	55	YAR020C	PAU7								fungal-type cell wall organization [GO:0031505]	fungal-type cell wall [GO:0009277]	fungal-type cell wall [GO:0009277]; structural constituent of cell wall [GO:0005199]; fungal-type cell wall organization [GO:0031505]	structural constituent of cell wall [GO:0005199]	GO:0005199; GO:0009277; GO:0031505				YEAST:G3O-28876-MONOMER;							YAR020C_mRNA;	sce:YAR020C;		31802;	7731988; 24374639; 17322287; 19762443
	YMR325W	Seripauperin-19	P0CE85	PAU19_YEAST		PAU19 YMR325W YM9924.17	Saccharomyces cerevisiae (strain ATCC 204508 / S288c) (Baker's yeast)	124	YMR325W	PAU19	YM9924.17							fungal-type cell wall organization [GO:0031505]	fungal-type cell wall [GO:0009277]	fungal-type cell wall [GO:0009277]; structural constituent of cell wall [GO:0005199]; fungal-type cell wall organization [GO:0031505]	structural constituent of cell wall [GO:0005199]	GO:0005199; GO:0009277; GO:0031505				YEAST:G3O-32986-MONOMER;							YMR325W_mRNA;	sce:YMR325W;		35503;	9169872; 24374639; 17322287
	YLR037C	Seripauperin-23 (Cell wall protein DAN2) (Delayed anaerobic protein 2)	Q07987	PAU23_YEAST		PAU23 DAN2 YLR037C L1909	Saccharomyces cerevisiae (strain ATCC 204508 / S288c) (Baker's yeast)	124	YLR037C	PAU23	L1909	DAN2			FUNCTION: Component of the cell wall. {ECO:0000250}.			fungal-type cell wall organization [GO:0031505]	extracellular region [GO:0005576]; fungal-type cell wall [GO:0009277]; fungal-type vacuole [GO:0000324]	extracellular region [GO:0005576]; fungal-type cell wall [GO:0009277]; fungal-type vacuole [GO:0000324]; structural constituent of cell wall [GO:0005199]; fungal-type cell wall organization [GO:0031505]	structural constituent of cell wall [GO:0005199]	GO:0000324; GO:0005199; GO:0005576; GO:0009277; GO:0031505	SUBCELLULAR LOCATION: Secreted, cell wall {ECO:0000250}.			YEAST:G3O-32196-MONOMER;							YLR037C_mRNA;	sce:YLR037C;		31313;	9169871; 24374639; 11292809; 11160904; 19762443
	YCR104W	Seripauperin-3	P25610	PAU3_YEAST		PAU3 YCR104W	Saccharomyces cerevisiae (strain ATCC 204508 / S288c) (Baker's yeast)	124	YCR104W	PAU3								fungal-type cell wall organization [GO:0031505]	fungal-type cell wall [GO:0009277]; integral component of membrane [GO:0016021]	fungal-type cell wall [GO:0009277]; integral component of membrane [GO:0016021]; structural constituent of cell wall [GO:0005199]; fungal-type cell wall organization [GO:0031505]	structural constituent of cell wall [GO:0005199]	GO:0005199; GO:0009277; GO:0016021; GO:0031505	SUBCELLULAR LOCATION: Membrane {ECO:0000305}; Single-pass membrane protein {ECO:0000305}.			YEAST:G3O-29397-MONOMER;							YCR104W_mRNA;	sce:YCR104W;		31076;	1574125; 24374639; 17322287; 1304897; 7926827
	YPL282C	Seripauperin-22	P0CE87	PAU22_YEAST		PAU22 YPL282C	Saccharomyces cerevisiae (strain ATCC 204508 / S288c) (Baker's yeast)	164	YPL282C	PAU22								fungal-type cell wall organization [GO:0031505]	fungal-type cell wall [GO:0009277]; fungal-type vacuole [GO:0000324]	fungal-type cell wall [GO:0009277]; fungal-type vacuole [GO:0000324]; structural constituent of cell wall [GO:0005199]; fungal-type cell wall organization [GO:0031505]	structural constituent of cell wall [GO:0005199]	GO:0000324; GO:0005199; GO:0009277; GO:0031505				YEAST:G3O-34162-MONOMER;							YMR325W_mRNA [P0CE87-2];YOR394W_mRNA [P0CE87-1];YPL282C_mRNA [P0CE87-1];	sce:YOR394W;sce:YPL282C;		34774;35933;	9169875; 24374639; 19762443
	YOR394W	Seripauperin-21	P0CE86	PAU21_YEAST		PAU21 YOR394W	Saccharomyces cerevisiae (strain ATCC 204508 / S288c) (Baker's yeast)	164	YOR394W	PAU21								fungal-type cell wall organization [GO:0031505]	cytosol [GO:0005829]; fungal-type cell wall [GO:0009277]	cytosol [GO:0005829]; fungal-type cell wall [GO:0009277]; structural constituent of cell wall [GO:0005199]; fungal-type cell wall organization [GO:0031505]	structural constituent of cell wall [GO:0005199]	GO:0005199; GO:0005829; GO:0009277; GO:0031505				YEAST:G3O-33853-MONOMER;							YMR325W_mRNA;YOR394W_mRNA;YPL282C_mRNA;	sce:YOR394W;sce:YPL282C;		34774;35933;	7785338; 9169874; 24374639; 17322287; 19762443
	YIR041W	Seripauperin-15	P40585	PAU15_YEAST		PAU15 YIR041W	Saccharomyces cerevisiae (strain ATCC 204508 / S288c) (Baker's yeast)	124	YIR041W	PAU15								fungal-type cell wall organization [GO:0031505]	fungal-type cell wall [GO:0009277]; fungal-type vacuole [GO:0000324]	fungal-type cell wall [GO:0009277]; fungal-type vacuole [GO:0000324]; structural constituent of cell wall [GO:0005199]; fungal-type cell wall organization [GO:0031505]	structural constituent of cell wall [GO:0005199]	GO:0000324; GO:0005199; GO:0009277; GO:0031505				YEAST:G3O-31452-MONOMER;							YIR041W_mRNA;	sce:YIR041W;		35031;	9169870; 24374639
8	YAL068W-A	Putative UPF0320 protein YAL068W-A	Q8TGK7	YAG8_YEAST		YAL068W-A	Saccharomyces cerevisiae (strain ATCC 204508 / S288c) (Baker's yeast)	84	YAL068W-A																								YAL068W-A_mRNA;				7731988; 24374639; 11753363
	YJR162C	Putative UPF0320 protein YJR162C	P47188	YJ9Z_YEAST		YJR162C J2420	Saccharomyces cerevisiae (strain ATCC 204508 / S288c) (Baker's yeast)	116	YJR162C		J2420																						YJR162C_mRNA;				8641269; 24374639
	YDR543C	Putative UPF0320 protein YDR543C	Q03051	YD543_YEAST		YDR543C D3703.6	Saccharomyces cerevisiae (strain ATCC 204508 / S288c) (Baker's yeast)	99	YDR543C		D3703.6																						YDR543C_mRNA;				9169867; 24374639
	YNL337W	Putative UPF0320 protein YNL337W	P53821	YN77_YEAST		YNL337W N0172	Saccharomyces cerevisiae (strain ATCC 204508 / S288c) (Baker's yeast)	84	YNL337W		N0172																						YNL337W_mRNA;				9169873; 24374639
	YER188C-A	UPF0320 protein YER188C-A	P0C0V2	YE18A_YEAST		YER188C-A	Saccharomyces cerevisiae (strain ATCC 204508 / S288c) (Baker's yeast)	99	YER188C-A																	YEAST:G3O-30397-MONOMER;							YER188C-A_mRNA;	sce:YER188C-A;		37080;	9169868; 24374639
	YFL063W	Putative UPF0320 protein YFL063W	P43541	YFG3_YEAST		YFL063W	Saccharomyces cerevisiae (strain ATCC 204508 / S288c) (Baker's yeast)	151	YFL063W																								YFL063W_mRNA;				7670463; 24374639
	YLL065W	Putative UPF0320 protein YLL065W (Growth inhibitory protein 11) (GIN11)	Q99339	GIN11_YEAST		YLL065W L0536	Saccharomyces cerevisiae (strain ATCC 204508 / S288c) (Baker's yeast)	116	YLL065W		L0536																						YLL065W_mRNA;				9169871; 24374639
	YNR077C	UPF0320 protein YNR077C	P53758	YN9D_YEAST		YNR077C N3830	Saccharomyces cerevisiae (strain ATCC 204508 / S288c) (Baker's yeast)	84	YNR077C		N3830															YEAST:G3O-33381-MONOMER;							YNR077C_mRNA;	sce:YNR077C;			8904342; 9169873; 24374639; 14692458
	YAL069W	Putative uncharacterized protein YAL069W	O13588	YA069_YEAST		YAL069W	Saccharomyces cerevisiae (strain ATCC 204508 / S288c) (Baker's yeast)	104	YAL069W																								YAL069W_mRNA;				7731988; 24374639; 17322287
	YOL166W-A	UPF0320 protein YOL166W-A	Q8TGJ1	YO16A_YEAST		YOL166W-A	Saccharomyces cerevisiae (strain ATCC 204508 / S288c) (Baker's yeast)	51	YOL166W-A																	YEAST:G3O-33906-MONOMER;							YOL166W-A_mRNA;	sce:YOL166W-A;		37014;	9169874; 24374639; 11753363
	YEL074W	Putative UPF0320 protein YEL074W	P39973	YEI4_YEAST		YEL074W	Saccharomyces cerevisiae (strain ATCC 204508 / S288c) (Baker's yeast)	112	YEL074W																								YEL074W_mRNA;				9169868; 24374639; 17322287
	YCR108C	Uncharacterized protein YCR108C	Q3E819	YC108_YEAST		YCR108C	Saccharomyces cerevisiae (strain ATCC 204508 / S288c) (Baker's yeast)	63	YCR108C																	YEAST:G3O-29426-MONOMER;							YCR108C_mRNA;	sce:YCR108C;			1574125; 24374639; 12566404
	YKL225W	Putative UPF0320 protein YKL225W	P36030	YKW5_YEAST		YKL225W	Saccharomyces cerevisiae (strain ATCC 204508 / S288c) (Baker's yeast)	115	YKL225W																								YKL225W_mRNA;				8196765; 24374639
	YMR326C	Putative UPF0320 protein YMR326C	Q6B0R7	YM9D_YEAST		YMR326C	Saccharomyces cerevisiae (strain ATCC 204508 / S288c) (Baker's yeast)	102	YMR326C																								YMR326C_mRNA;				9169872; 24374639; 17322287
	YOR394C-A	Uncharacterized protein YOR394C-A	Q8TGJ0	YO394_YEAST		YOR394C-A	Saccharomyces cerevisiae (strain ATCC 204508 / S288c) (Baker's yeast)	55	YOR394C-A																	YEAST:G3O-33909-MONOMER;							YOR394C-A_mRNA;	sce:YOR394C-A;		37032;	9169874; 24374639; 11753363
9	YAR009C	Truncated transposon Ty1-A Gag-Pol polyprotein (TY1B) (Transposon Ty1 TYB polyprotein) [Cleaved into: Integrase (IN) (Pol-p71) (p84) (p90); Reverse transcriptase/ribonuclease H (RT) (RT-RH) (EC 2.7.7.49) (EC 2.7.7.7) (EC 3.1.26.4) (Pol-p63) (p60)]	O13527	YA11B_YEAST		TY1B-A YARCTy1-1 POL YAR009C	Saccharomyces cerevisiae (strain ATCC 204508 / S288c) (Baker's yeast)	1196	YAR009C	TY1B-A		YARCTy1-1 POL			FUNCTION: Reverse transcriptase/ribonuclease H (RT) is a multifunctional enzyme that catalyzes the conversion of the retro-elements RNA genome into dsDNA within the VLP. The enzyme displays a DNA polymerase activity that can copy either DNA or RNA templates, and a ribonuclease H (RNase H) activity that cleaves the RNA strand of RNA-DNA heteroduplexes during plus-strand synthesis and hydrolyzes RN…	2.7.7.49; 2.7.7.7; 3.1.26.4		DNA integration [GO:0015074]; DNA recombination [GO:0006310]; transposition, RNA-mediated [GO:0032197]	cytoplasm [GO:0005737]; nucleus [GO:0005634]; retrotransposon nucleocapsid [GO:0000943]	cytoplasm [GO:0005737]; nucleus [GO:0005634]; retrotransposon nucleocapsid [GO:0000943]; DNA binding [GO:0003677]; DNA-directed DNA polymerase activity [GO:0003887]; metal ion binding [GO:0046872]; peptidase activity [GO:0008233]; ribonuclease activity [GO:0004540]; RNA binding [GO:0003723]; RNA-directed DNA polymerase activity [GO:0003964]; RNA-DNA hybrid ribonuclease activity [GO:0004523]; DNA …	DNA binding [GO:0003677]; DNA-directed DNA polymerase activity [GO:0003887]; metal ion binding [GO:0046872]; peptidase activity [GO:0008233]; ribonuclease activity [GO:0004540]; RNA binding [GO:0003723]; RNA-directed DNA polymerase activity [GO:0003964]; RNA-DNA hybrid ribonuclease activity [GO:0004523]	GO:0000943; GO:0003677; GO:0003723; GO:0003887; GO:0003964; GO:0004523; GO:0004540; GO:0005634; GO:0005737; GO:0006310; GO:0008233; GO:0015074; GO:0032197; GO:0046872	SUBCELLULAR LOCATION: Cytoplasm. Nucleus {ECO:0000250}.											sce:YAR009C;		31795;	7941740; 7731988; 24374639; 9582191; 16093660; 16093680
	YPL257W-B	Transposon Ty1-PL Gag-Pol polyprotein (Gag-Pol-p199) (TY1A-TY1B) (Transposon Ty1 TYA-TYB polyprotein) (p190) [Cleaved into: Capsid protein (CA) (Gag-p45) (p54); Ty1 protease (PR) (EC 3.4.23.-) (Pol-p20) (p23); Integrase (IN) (Pol-p71) (p84) (p90); Reverse transcriptase/ribonuclease H (RT) (RT-RH) (EC 2.7.7.49) (EC 2.7.7.7) (EC 3.1.26.4) (Pol-p63) (p60)]	Q12414	YP11B_YEAST		TY1B-PL YPLWTy1-1 POL YPL257W-B P0729	Saccharomyces cerevisiae (strain ATCC 204508 / S288c) (Baker's yeast)	1755	YPL257W-B	TY1B-PL	P0729	YPLWTy1-1 POL			FUNCTION: Capsid protein (CA) is the structural component of the virus-like particle (VLP), forming the shell that encapsulates the retrotransposons dimeric RNA genome. The particles are assembled from trimer-clustered units and there are holes in the capsid shells that allow for the diffusion of macromolecules. CA has also nucleocapsid-like chaperone activity, promoting primer tRNA(i)-Met anneal…	3.4.23.-; 2.7.7.49; 2.7.7.7; 3.1.26.4		DNA integration [GO:0015074]; DNA recombination [GO:0006310]; transposition, RNA-mediated [GO:0032197]	cytoplasm [GO:0005737]; nucleus [GO:0005634]; retrotransposon nucleocapsid [GO:0000943]	cytoplasm [GO:0005737]; nucleus [GO:0005634]; retrotransposon nucleocapsid [GO:0000943]; aspartic-type endopeptidase activity [GO:0004190]; ATP binding [GO:0005524]; DNA binding [GO:0003677]; DNA-directed DNA polymerase activity [GO:0003887]; metal ion binding [GO:0046872]; peptidase activity [GO:0008233]; ribonuclease activity [GO:0004540]; RNA binding [GO:0003723]; RNA-directed DNA polymerase a…	aspartic-type endopeptidase activity [GO:0004190]; ATP binding [GO:0005524]; DNA binding [GO:0003677]; DNA-directed DNA polymerase activity [GO:0003887]; metal ion binding [GO:0046872]; peptidase activity [GO:0008233]; ribonuclease activity [GO:0004540]; RNA binding [GO:0003723]; RNA-directed DNA polymerase activity [GO:0003964]; RNA-DNA hybrid ribonuclease activity [GO:0004523]	GO:0000943; GO:0003677; GO:0003723; GO:0003887; GO:0003964; GO:0004190; GO:0004523; GO:0004540; GO:0005524; GO:0005634; GO:0005737; GO:0006310; GO:0008233; GO:0015074; GO:0032197; GO:0046872	SUBCELLULAR LOCATION: Cytoplasm. Nucleus {ECO:0000250}.											sce:YPL257W-B;		35905;	9169875; 24374639; 9582191; 16093660; 16093680
	YLR157C-B	Transposon Ty1-LR2 Gag-Pol polyprotein (Gag-Pol-p199) (TY1A-TY1B) (Transposon Ty1 TYA-TYB polyprotein) (p190) [Cleaved into: Capsid protein (CA) (Gag-p45) (p54); Ty1 protease (PR) (EC 3.4.23.-) (Pol-p20) (p23); Integrase (IN) (Pol-p71) (p84) (p90); Reverse transcriptase/ribonuclease H (RT) (EC 2.7.7.49) (EC 2.7.7.7) (EC 3.1.26.4) (Pol-p63) (p60)]	P0C2I5	YL12B_YEAST		TY1B-LR2 YLRCTy1-2 POL YLR157C-B L9632.7	Saccharomyces cerevisiae (strain ATCC 204508 / S288c) (Baker's yeast)	1755	YLR157C-B	TY1B-LR2	L9632.7	YLRCTy1-2 POL			FUNCTION: Capsid protein (CA) is the structural component of the virus-like particle (VLP), forming the shell that encapsulates the retrotransposons dimeric RNA genome. The particles are assembled from trimer-clustered units and there are holes in the capsid shells that allow for the diffusion of macromolecules. CA has also nucleocapsid-like chaperone activity, promoting primer tRNA(i)-Met anneal…	3.4.23.-; 2.7.7.49; 2.7.7.7; 3.1.26.4		DNA integration [GO:0015074]; DNA recombination [GO:0006310]; transposition, RNA-mediated [GO:0032197]	cytoplasm [GO:0005737]; nucleus [GO:0005634]; retrotransposon nucleocapsid [GO:0000943]	cytoplasm [GO:0005737]; nucleus [GO:0005634]; retrotransposon nucleocapsid [GO:0000943]; aspartic-type endopeptidase activity [GO:0004190]; ATP binding [GO:0005524]; DNA binding [GO:0003677]; DNA-directed DNA polymerase activity [GO:0003887]; metal ion binding [GO:0046872]; peptidase activity [GO:0008233]; ribonuclease activity [GO:0004540]; RNA binding [GO:0003723]; RNA-directed DNA polymerase a…	aspartic-type endopeptidase activity [GO:0004190]; ATP binding [GO:0005524]; DNA binding [GO:0003677]; DNA-directed DNA polymerase activity [GO:0003887]; metal ion binding [GO:0046872]; peptidase activity [GO:0008233]; ribonuclease activity [GO:0004540]; RNA binding [GO:0003723]; RNA-directed DNA polymerase activity [GO:0003964]; RNA-DNA hybrid ribonuclease activity [GO:0004523]	GO:0000943; GO:0003677; GO:0003723; GO:0003887; GO:0003964; GO:0004190; GO:0004523; GO:0004540; GO:0005524; GO:0005634; GO:0005737; GO:0006310; GO:0008233; GO:0015074; GO:0032197; GO:0046872	SUBCELLULAR LOCATION: Cytoplasm. Nucleus {ECO:0000250}.											sce:YLR157C-B;		31429;	9169871; 24374639; 9582191; 16093660; 16093680
	YJR027W	Transposon Ty1-JR1 Gag-Pol polyprotein (Gag-Pol-p199) (TY1A-TY1B) (Transposon Ty1 TYA-TYB polyprotein) (p190) [Cleaved into: Capsid protein (CA) (Gag-p45) (p54); Ty1 protease (PR) (EC 3.4.23.-) (Pol-p20) (p23); Integrase (IN) (Pol-p71) (p84) (p90); Reverse transcriptase/ribonuclease H (RT) (RT-RH) (EC 2.7.7.49) (EC 2.7.7.7) (EC 3.1.26.4) (Pol-p63) (p60)]	P47098	YJ11B_YEAST		TY1B-JR1 YJRWTy1-1 POL YJR027W J1560	Saccharomyces cerevisiae (strain ATCC 204508 / S288c) (Baker's yeast)	1755	YJR027W	TY1B-JR1	J1560	YJRWTy1-1 POL			FUNCTION: Capsid protein (CA) is the structural component of the virus-like particle (VLP), forming the shell that encapsulates the retrotransposons dimeric RNA genome. The particles are assembled from trimer-clustered units and there are holes in the capsid shells that allow for the diffusion of macromolecules. CA has also nucleocapsid-like chaperone activity, promoting primer tRNA(i)-Met anneal…	3.4.23.-; 2.7.7.49; 2.7.7.7; 3.1.26.4		DNA integration [GO:0015074]; DNA recombination [GO:0006310]; transposition, RNA-mediated [GO:0032197]	cytoplasm [GO:0005737]; nucleus [GO:0005634]; retrotransposon nucleocapsid [GO:0000943]	cytoplasm [GO:0005737]; nucleus [GO:0005634]; retrotransposon nucleocapsid [GO:0000943]; aspartic-type endopeptidase activity [GO:0004190]; ATP binding [GO:0005524]; DNA binding [GO:0003677]; DNA-directed DNA polymerase activity [GO:0003887]; metal ion binding [GO:0046872]; peptidase activity [GO:0008233]; ribonuclease activity [GO:0004540]; RNA binding [GO:0003723]; RNA-directed DNA polymerase a…	aspartic-type endopeptidase activity [GO:0004190]; ATP binding [GO:0005524]; DNA binding [GO:0003677]; DNA-directed DNA polymerase activity [GO:0003887]; metal ion binding [GO:0046872]; peptidase activity [GO:0008233]; ribonuclease activity [GO:0004540]; RNA binding [GO:0003723]; RNA-directed DNA polymerase activity [GO:0003964]; RNA-DNA hybrid ribonuclease activity [GO:0004523]	GO:0000943; GO:0003677; GO:0003723; GO:0003887; GO:0003964; GO:0004190; GO:0004523; GO:0004540; GO:0005524; GO:0005634; GO:0005737; GO:0006310; GO:0008233; GO:0015074; GO:0032197; GO:0046872	SUBCELLULAR LOCATION: Cytoplasm. Nucleus {ECO:0000250}.											sce:YJR027W;		33780;	8619316; 8641269; 24374639; 9582191; 16093660; 16093680
	YER138C	Transposon Ty1-ER1 Gag-Pol polyprotein (Gag-Pol-p199) (TY1A-TY1B) (Transposon Ty1 TYA-TYB polyprotein) (p190) [Cleaved into: Capsid protein (CA) (Gag-p45) (p54); Ty1 protease (PR) (EC 3.4.23.-) (Pol-p20) (p23); Integrase (IN) (Pol-p71) (p84) (p90); Reverse transcriptase/ribonuclease H (RT) (EC 2.7.7.49) (EC 2.7.7.7) (EC 3.1.26.4) (Pol-p63) (p60)]	Q03612	YE11B_YEAST		TY1B-ER1 YERCTy1-1 POL YER138C	Saccharomyces cerevisiae (strain ATCC 204508 / S288c) (Baker's yeast)	1755	YER138C	TY1B-ER1		YERCTy1-1 POL			FUNCTION: Capsid protein (CA) is the structural component of the virus-like particle (VLP), forming the shell that encapsulates the retrotransposons dimeric RNA genome. The particles are assembled from trimer-clustered units and there are holes in the capsid shells that allow for the diffusion of macromolecules. CA has also nucleocapsid-like chaperone activity, promoting primer tRNA(i)-Met anneal…	3.4.23.-; 2.7.7.49; 2.7.7.7; 3.1.26.4		DNA integration [GO:0015074]; DNA recombination [GO:0006310]; transposition, RNA-mediated [GO:0032197]	cytoplasm [GO:0005737]; nucleus [GO:0005634]; retrotransposon nucleocapsid [GO:0000943]	cytoplasm [GO:0005737]; nucleus [GO:0005634]; retrotransposon nucleocapsid [GO:0000943]; aspartic-type endopeptidase activity [GO:0004190]; ATP binding [GO:0005524]; DNA binding [GO:0003677]; DNA-directed DNA polymerase activity [GO:0003887]; metal ion binding [GO:0046872]; peptidase activity [GO:0008233]; ribonuclease activity [GO:0004540]; RNA binding [GO:0003723]; RNA-directed DNA polymerase a…	aspartic-type endopeptidase activity [GO:0004190]; ATP binding [GO:0005524]; DNA binding [GO:0003677]; DNA-directed DNA polymerase activity [GO:0003887]; metal ion binding [GO:0046872]; peptidase activity [GO:0008233]; ribonuclease activity [GO:0004540]; RNA binding [GO:0003723]; RNA-directed DNA polymerase activity [GO:0003964]; RNA-DNA hybrid ribonuclease activity [GO:0004523]	GO:0000943; GO:0003677; GO:0003723; GO:0003887; GO:0003964; GO:0004190; GO:0004523; GO:0004540; GO:0005524; GO:0005634; GO:0005737; GO:0006310; GO:0008233; GO:0015074; GO:0032197; GO:0046872	SUBCELLULAR LOCATION: Cytoplasm. Nucleus {ECO:0000250}.											sce:YER138C;		36885;	9169868; 24374639; 9582191; 16093660; 16093680
	YML039W	Transposon Ty1-ML2 Gag-Pol polyprotein (Gag-Pol-p199) (TY1A-TY1B) (Transposon Ty1 TYA-TYB polyprotein) (p190) [Cleaved into: Capsid protein (CA) (Gag-p45) (p54); Ty1 protease (PR) (EC 3.4.23.-) (Pol-p20) (p23); Integrase (IN) (Pol-p71) (p84) (p90); Reverse transcriptase/ribonuclease H (RT) (EC 2.7.7.49) (EC 2.7.7.7) (EC 3.1.26.4) (Pol-p63) (p60)]	Q03434	YM12B_YEAST		TY1B-ML2 YMLWTy1-2 POL YML039W YM8054.04	Saccharomyces cerevisiae (strain ATCC 204508 / S288c) (Baker's yeast)	1755	YML039W	TY1B-ML2	YM8054.04	YMLWTy1-2 POL			FUNCTION: Capsid protein (CA) is the structural component of the virus-like particle (VLP), forming the shell that encapsulates the retrotransposons dimeric RNA genome. The particles are assembled from trimer-clustered units and there are holes in the capsid shells that allow for the diffusion of macromolecules. CA has also nucleocapsid-like chaperone activity, promoting primer tRNA(i)-Met anneal…	3.4.23.-; 2.7.7.49; 2.7.7.7; 3.1.26.4		DNA integration [GO:0015074]; DNA recombination [GO:0006310]; transposition, RNA-mediated [GO:0032197]	cytoplasm [GO:0005737]; nucleus [GO:0005634]; retrotransposon nucleocapsid [GO:0000943]	cytoplasm [GO:0005737]; nucleus [GO:0005634]; retrotransposon nucleocapsid [GO:0000943]; aspartic-type endopeptidase activity [GO:0004190]; ATP binding [GO:0005524]; DNA binding [GO:0003677]; DNA-directed DNA polymerase activity [GO:0003887]; metal ion binding [GO:0046872]; peptidase activity [GO:0008233]; ribonuclease activity [GO:0004540]; RNA binding [GO:0003723]; RNA-directed DNA polymerase a…	aspartic-type endopeptidase activity [GO:0004190]; ATP binding [GO:0005524]; DNA binding [GO:0003677]; DNA-directed DNA polymerase activity [GO:0003887]; metal ion binding [GO:0046872]; peptidase activity [GO:0008233]; ribonuclease activity [GO:0004540]; RNA binding [GO:0003723]; RNA-directed DNA polymerase activity [GO:0003964]; RNA-DNA hybrid ribonuclease activity [GO:0004523]	GO:0000943; GO:0003677; GO:0003723; GO:0003887; GO:0003964; GO:0004190; GO:0004523; GO:0004540; GO:0005524; GO:0005634; GO:0005737; GO:0006310; GO:0008233; GO:0015074; GO:0032197; GO:0046872	SUBCELLULAR LOCATION: Cytoplasm. Nucleus {ECO:0000250}.											sce:YML039W;		35131;	9169872; 24374639; 9582191; 16093660; 16093680
	YOL103W-B	Transposon Ty1-OL Gag-Pol polyprotein (Gag-Pol-p199) (TY1A-TY1B) (Transposon Ty1 TYA-TYB polyprotein) (p190) [Cleaved into: Capsid protein (CA) (Gag-p45) (p54); Ty1 protease (PR) (EC 3.4.23.-) (Pol-p20) (p23); Integrase (IN) (Pol-p71) (p84) (p90); Reverse transcriptase/ribonuclease H (RT) (RT-RH) (EC 2.7.7.49) (EC 2.7.7.7) (EC 3.1.26.4) (Pol-p63) (p60)]	Q12273	YO11B_YEAST		TY1B-OL YOLWTy1-1 POL YOL103W-B O0770	Saccharomyces cerevisiae (strain ATCC 204508 / S288c) (Baker's yeast)	1755	YOL103W-B	TY1B-OL	O0770	YOLWTy1-1 POL			FUNCTION: Capsid protein (CA) is the structural component of the virus-like particle (VLP), forming the shell that encapsulates the retrotransposons dimeric RNA genome. The particles are assembled from trimer-clustered units and there are holes in the capsid shells that allow for the diffusion of macromolecules. CA has also nucleocapsid-like chaperone activity, promoting primer tRNA(i)-Met anneal…	3.4.23.-; 2.7.7.49; 2.7.7.7; 3.1.26.4		DNA integration [GO:0015074]; DNA recombination [GO:0006310]; transposition, RNA-mediated [GO:0032197]	cytoplasm [GO:0005737]; nucleus [GO:0005634]; retrotransposon nucleocapsid [GO:0000943]	cytoplasm [GO:0005737]; nucleus [GO:0005634]; retrotransposon nucleocapsid [GO:0000943]; aspartic-type endopeptidase activity [GO:0004190]; ATP binding [GO:0005524]; DNA binding [GO:0003677]; DNA-directed DNA polymerase activity [GO:0003887]; metal ion binding [GO:0046872]; peptidase activity [GO:0008233]; ribonuclease activity [GO:0004540]; RNA binding [GO:0003723]; RNA-directed DNA polymerase a…	aspartic-type endopeptidase activity [GO:0004190]; ATP binding [GO:0005524]; DNA binding [GO:0003677]; DNA-directed DNA polymerase activity [GO:0003887]; metal ion binding [GO:0046872]; peptidase activity [GO:0008233]; ribonuclease activity [GO:0004540]; RNA binding [GO:0003723]; RNA-directed DNA polymerase activity [GO:0003964]; RNA-DNA hybrid ribonuclease activity [GO:0004523]	GO:0000943; GO:0003677; GO:0003723; GO:0003887; GO:0003964; GO:0004190; GO:0004523; GO:0004540; GO:0005524; GO:0005634; GO:0005737; GO:0006310; GO:0008233; GO:0015074; GO:0032197; GO:0046872	SUBCELLULAR LOCATION: Cytoplasm. Nucleus {ECO:0000250}.			YEAST:G3O-33888-RNA;								sce:YOL103W-B;		34299;	7502582; 9169874; 24374639; 9582191; 16093660; 16093680
	YPR137C-B	Transposon Ty1-PR1 Gag-Pol polyprotein (Gag-Pol-p199) (TY1A-TY1B) (Transposon Ty1 TYA-TYB polyprotein) (p190) [Cleaved into: Capsid protein (CA) (Gag-p45) (p54); Ty1 protease (PR) (EC 3.4.23.-) (Pol-p20) (p23); Integrase (IN) (Pol-p71) (p84) (p90); Reverse transcriptase/ribonuclease H (RT) (RT-RH) (EC 2.7.7.49) (EC 2.7.7.7) (EC 3.1.26.4) (Pol-p63) (p60)]	P0C2I9	YP12B_YEAST		TY1B-PR1 YPRCTy1-2 POL YPR137C-B P9659.6c	Saccharomyces cerevisiae (strain ATCC 204508 / S288c) (Baker's yeast)	1755	YPR137C-B	TY1B-PR1	P9659.6c	YPRCTy1-2 POL			FUNCTION: Capsid protein (CA) is the structural component of the virus-like particle (VLP), forming the shell that encapsulates the retrotransposons dimeric RNA genome. The particles are assembled from trimer-clustered units and there are holes in the capsid shells that allow for the diffusion of macromolecules. CA has also nucleocapsid-like chaperone activity, promoting primer tRNA(i)-Met anneal…	3.4.23.-; 2.7.7.49; 2.7.7.7; 3.1.26.4		DNA integration [GO:0015074]; DNA recombination [GO:0006310]; transposition, RNA-mediated [GO:0032197]	cytoplasm [GO:0005737]; nucleus [GO:0005634]; retrotransposon nucleocapsid [GO:0000943]	cytoplasm [GO:0005737]; nucleus [GO:0005634]; retrotransposon nucleocapsid [GO:0000943]; aspartic-type endopeptidase activity [GO:0004190]; ATP binding [GO:0005524]; DNA binding [GO:0003677]; DNA-directed DNA polymerase activity [GO:0003887]; metal ion binding [GO:0046872]; peptidase activity [GO:0008233]; ribonuclease activity [GO:0004540]; RNA binding [GO:0003723]; RNA-directed DNA polymerase a…	aspartic-type endopeptidase activity [GO:0004190]; ATP binding [GO:0005524]; DNA binding [GO:0003677]; DNA-directed DNA polymerase activity [GO:0003887]; metal ion binding [GO:0046872]; peptidase activity [GO:0008233]; ribonuclease activity [GO:0004540]; RNA binding [GO:0003723]; RNA-directed DNA polymerase activity [GO:0003964]; RNA-DNA hybrid ribonuclease activity [GO:0004523]	GO:0000943; GO:0003677; GO:0003723; GO:0003887; GO:0003964; GO:0004190; GO:0004523; GO:0004540; GO:0005524; GO:0005634; GO:0005737; GO:0006310; GO:0008233; GO:0015074; GO:0032197; GO:0046872	SUBCELLULAR LOCATION: Cytoplasm. Nucleus {ECO:0000250}.											sce:YPR137C-B;		36304;	9169875; 24374639; 9582191; 16093660; 16093680
	YDR210C-D	Transposon Ty1-DR3 Gag-Pol polyprotein (Gag-Pol-p199) (TY1A-TY1B) (Transposon Ty1 TYA-TYB polyprotein) (p190) [Cleaved into: Capsid protein (CA) (Gag-p45) (p54); Ty1 protease (PR) (EC 3.4.23.-) (Pol-p20) (p23); Integrase (IN) (Pol-p71) (p84) (p90); Reverse transcriptase/ribonuclease H (RT) (RT-RH) (EC 2.7.7.49) (EC 2.7.7.7) (EC 3.1.26.4) (Pol-p63) (p60)]	Q99231	YD12B_YEAST		TY1B-DR3 YDRCTy1-2 POL YDR210C-D YD8142B.01	Saccharomyces cerevisiae (strain ATCC 204508 / S288c) (Baker's yeast)	1755	YDR210C-D	TY1B-DR3	YD8142B.01	YDRCTy1-2 POL			FUNCTION: Capsid protein (CA) is the structural component of the virus-like particle (VLP), forming the shell that encapsulates the retrotransposons dimeric RNA genome. The particles are assembled from trimer-clustered units and there are holes in the capsid shells that allow for the diffusion of macromolecules. CA has also nucleocapsid-like chaperone activity, promoting primer tRNA(i)-Met anneal…	3.4.23.-; 2.7.7.49; 2.7.7.7; 3.1.26.4		DNA integration [GO:0015074]; DNA recombination [GO:0006310]; transposition, RNA-mediated [GO:0032197]	cytoplasm [GO:0005737]; nucleus [GO:0005634]; retrotransposon nucleocapsid [GO:0000943]	cytoplasm [GO:0005737]; nucleus [GO:0005634]; retrotransposon nucleocapsid [GO:0000943]; aspartic-type endopeptidase activity [GO:0004190]; ATP binding [GO:0005524]; DNA binding [GO:0003677]; DNA-directed DNA polymerase activity [GO:0003887]; metal ion binding [GO:0046872]; peptidase activity [GO:0008233]; ribonuclease activity [GO:0004540]; RNA binding [GO:0003723]; RNA-directed DNA polymerase a…	aspartic-type endopeptidase activity [GO:0004190]; ATP binding [GO:0005524]; DNA binding [GO:0003677]; DNA-directed DNA polymerase activity [GO:0003887]; metal ion binding [GO:0046872]; peptidase activity [GO:0008233]; ribonuclease activity [GO:0004540]; RNA binding [GO:0003723]; RNA-directed DNA polymerase activity [GO:0003964]; RNA-DNA hybrid ribonuclease activity [GO:0004523]	GO:0000943; GO:0003677; GO:0003723; GO:0003887; GO:0003964; GO:0004190; GO:0004523; GO:0004540; GO:0005524; GO:0005634; GO:0005737; GO:0006310; GO:0008233; GO:0015074; GO:0032197; GO:0046872	SUBCELLULAR LOCATION: Cytoplasm. Nucleus {ECO:0000250}.											sce:YDR210C-D;		32262;	9169867; 24374639; 9582191; 16093660; 16093680; 18407956; 19779198
	YGR038C-B	Transposon Ty1-GR2 Gag-Pol polyprotein (Gag-Pol-p199) (TY1A-TY1B) (Transposon Ty1 TYA-TYB polyprotein) (p190) [Cleaved into: Capsid protein (CA) (Gag-p45) (p54); Ty1 protease (PR) (EC 3.4.23.-) (Pol-p20) (p23); Integrase (IN) (Pol-p71) (p84) (p90); Reverse transcriptase/ribonuclease H (RT) (RT-RH) (EC 2.7.7.49) (EC 2.7.7.7) (EC 3.1.26.4) (Pol-p63) (p60)]	Q12269	YG12B_YEAST		TY1B-GR2 YGRCTy1-2 POL YGR038C-B G4126	Saccharomyces cerevisiae (strain ATCC 204508 / S288c) (Baker's yeast)	1755	YGR038C-B	TY1B-GR2	G4126	YGRCTy1-2 POL			FUNCTION: Capsid protein (CA) is the structural component of the virus-like particle (VLP), forming the shell that encapsulates the retrotransposons dimeric RNA genome. The particles are assembled from trimer-clustered units and there are holes in the capsid shells that allow for the diffusion of macromolecules. CA has also nucleocapsid-like chaperone activity, promoting primer tRNA(i)-Met anneal…	3.4.23.-; 2.7.7.49; 2.7.7.7; 3.1.26.4		DNA integration [GO:0015074]; DNA recombination [GO:0006310]; transposition, RNA-mediated [GO:0032197]	cytoplasm [GO:0005737]; nucleus [GO:0005634]; retrotransposon nucleocapsid [GO:0000943]	cytoplasm [GO:0005737]; nucleus [GO:0005634]; retrotransposon nucleocapsid [GO:0000943]; aspartic-type endopeptidase activity [GO:0004190]; ATP binding [GO:0005524]; DNA binding [GO:0003677]; DNA-directed DNA polymerase activity [GO:0003887]; metal ion binding [GO:0046872]; peptidase activity [GO:0008233]; ribonuclease activity [GO:0004540]; RNA binding [GO:0003723]; RNA-directed DNA polymerase a…	aspartic-type endopeptidase activity [GO:0004190]; ATP binding [GO:0005524]; DNA binding [GO:0003677]; DNA-directed DNA polymerase activity [GO:0003887]; metal ion binding [GO:0046872]; peptidase activity [GO:0008233]; ribonuclease activity [GO:0004540]; RNA binding [GO:0003723]; RNA-directed DNA polymerase activity [GO:0003964]; RNA-DNA hybrid ribonuclease activity [GO:0004523]	GO:0000943; GO:0003677; GO:0003723; GO:0003887; GO:0003964; GO:0004190; GO:0004523; GO:0004540; GO:0005524; GO:0005634; GO:0005737; GO:0006310; GO:0008233; GO:0015074; GO:0032197; GO:0046872	SUBCELLULAR LOCATION: Cytoplasm. Nucleus {ECO:0000250}.											sce:YGR038C-B;		33285;	9169869; 24374639; 9582191; 16093660; 16093680
	YDR098C-B	Transposon Ty1-DR1 Gag-Pol polyprotein (Gag-Pol-p199) (TY1A-TY1B) (Transposon Ty1 TYA-TYB polyprotein) (p190) [Cleaved into: Capsid protein (CA) (Gag-p45) (p54); Ty1 protease (PR) (EC 3.4.23.-) (Pol-p20) (p23); Integrase (IN) (Pol-p71) (p84) (p90); Reverse transcriptase/ribonuclease H (RT) (RT-RH) (EC 2.7.7.49) (EC 2.7.7.7) (EC 3.1.26.4) (Pol-p63) (p60)]	Q03855	YD11B_YEAST		TY1B-DR1 YDRCTy1-1 POL YDR098C-B YD8557.06c	Saccharomyces cerevisiae (strain ATCC 204508 / S288c) (Baker's yeast)	1755	YDR098C-B	TY1B-DR1	YD8557.06c	YDRCTy1-1 POL			FUNCTION: Capsid protein (CA) is the structural component of the virus-like particle (VLP), forming the shell that encapsulates the retrotransposons dimeric RNA genome. The particles are assembled from trimer-clustered units and there are holes in the capsid shells that allow for the diffusion of macromolecules. CA has also nucleocapsid-like chaperone activity, promoting primer tRNA(i)-Met anneal…	3.4.23.-; 2.7.7.49; 2.7.7.7; 3.1.26.4		DNA integration [GO:0015074]; DNA recombination [GO:0006310]; transposition, RNA-mediated [GO:0032197]	cytoplasm [GO:0005737]; nucleus [GO:0005634]; retrotransposon nucleocapsid [GO:0000943]	cytoplasm [GO:0005737]; nucleus [GO:0005634]; retrotransposon nucleocapsid [GO:0000943]; aspartic-type endopeptidase activity [GO:0004190]; ATP binding [GO:0005524]; DNA binding [GO:0003677]; DNA-directed DNA polymerase activity [GO:0003887]; metal ion binding [GO:0046872]; peptidase activity [GO:0008233]; ribonuclease activity [GO:0004540]; RNA binding [GO:0003723]; RNA-directed DNA polymerase a…	aspartic-type endopeptidase activity [GO:0004190]; ATP binding [GO:0005524]; DNA binding [GO:0003677]; DNA-directed DNA polymerase activity [GO:0003887]; metal ion binding [GO:0046872]; peptidase activity [GO:0008233]; ribonuclease activity [GO:0004540]; RNA binding [GO:0003723]; RNA-directed DNA polymerase activity [GO:0003964]; RNA-DNA hybrid ribonuclease activity [GO:0004523]	GO:0000943; GO:0003677; GO:0003723; GO:0003887; GO:0003964; GO:0004190; GO:0004523; GO:0004540; GO:0005524; GO:0005634; GO:0005737; GO:0006310; GO:0008233; GO:0015074; GO:0032197; GO:0046872	SUBCELLULAR LOCATION: Cytoplasm. Nucleus {ECO:0000250}.											sce:YDR098C-B;		32155;	2837641; 9169867; 24374639; 9582191; 16093660; 16093680
	YDR316W-B	Transposon Ty1-DR5 Gag-Pol polyprotein (Gag-Pol-p199) (TY1A-TY1B) (Transposon Ty1 TYA-TYB polyprotein) (p190) [Cleaved into: Capsid protein (CA) (Gag-p45) (p54); Ty1 protease (PR) (EC 3.4.23.-) (Pol-p20) (p23); Integrase (IN) (Pol-p71) (p84) (p90); Reverse transcriptase/ribonuclease H (RT) (EC 2.7.7.49) (EC 2.7.7.7) (EC 3.1.26.4) (Pol-p63) (p60)]	P0C2I2	YD14B_YEAST		TY1B-DR5 YDRWTy1-4 POL YDR316W-B D9740.1	Saccharomyces cerevisiae (strain ATCC 204508 / S288c) (Baker's yeast)	1755	YDR316W-B	TY1B-DR5	D9740.1	YDRWTy1-4 POL			FUNCTION: Capsid protein (CA) is the structural component of the virus-like particle (VLP), forming the shell that encapsulates the retrotransposons dimeric RNA genome. The particles are assembled from trimer-clustered units and there are holes in the capsid shells that allow for the diffusion of macromolecules. CA has also nucleocapsid-like chaperone activity, promoting primer tRNA(i)-Met anneal…	3.4.23.-; 2.7.7.49; 2.7.7.7; 3.1.26.4		DNA integration [GO:0015074]; DNA recombination [GO:0006310]; transposition, RNA-mediated [GO:0032197]	cytoplasm [GO:0005737]; nucleus [GO:0005634]; retrotransposon nucleocapsid [GO:0000943]	cytoplasm [GO:0005737]; nucleus [GO:0005634]; retrotransposon nucleocapsid [GO:0000943]; aspartic-type endopeptidase activity [GO:0004190]; ATP binding [GO:0005524]; DNA binding [GO:0003677]; DNA-directed DNA polymerase activity [GO:0003887]; metal ion binding [GO:0046872]; peptidase activity [GO:0008233]; ribonuclease activity [GO:0004540]; RNA binding [GO:0003723]; RNA-directed DNA polymerase a…	aspartic-type endopeptidase activity [GO:0004190]; ATP binding [GO:0005524]; DNA binding [GO:0003677]; DNA-directed DNA polymerase activity [GO:0003887]; metal ion binding [GO:0046872]; peptidase activity [GO:0008233]; ribonuclease activity [GO:0004540]; RNA binding [GO:0003723]; RNA-directed DNA polymerase activity [GO:0003964]; RNA-DNA hybrid ribonuclease activity [GO:0004523]	GO:0000943; GO:0003677; GO:0003723; GO:0003887; GO:0003964; GO:0004190; GO:0004523; GO:0004540; GO:0005524; GO:0005634; GO:0005737; GO:0006310; GO:0008233; GO:0015074; GO:0032197; GO:0046872	SUBCELLULAR LOCATION: Cytoplasm. Nucleus {ECO:0000250}.											sce:YDR316W-B;		32372;	9169867; 24374639; 9582191; 16093660; 16093680
	YPR158W-B	Transposon Ty1-PR2 Gag-Pol polyprotein (Gag-Pol-p199) (TY1A-TY1B) (Transposon Ty1 TYA-TYB polyprotein) (p190) [Cleaved into: Capsid protein (CA) (Gag-p45) (p54); Ty1 protease (PR) (EC 3.4.23.-) (Pol-p20) (p23); Integrase (IN) (Pol-p71) (p84) (p90); Reverse transcriptase/ribonuclease H (RT) (RT-RH) (EC 2.7.7.49) (EC 2.7.7.7) (EC 3.1.26.4) (Pol-p63) (p60)]	P0C2J0	YP13B_YEAST		TY1B-PR2 YPRWTy1-3 POL YPR158W-B P9584.3c	Saccharomyces cerevisiae (strain ATCC 204508 / S288c) (Baker's yeast)	1756	YPR158W-B	TY1B-PR2	P9584.3c	YPRWTy1-3 POL			FUNCTION: Capsid protein (CA) is the structural component of the virus-like particle (VLP), forming the shell that encapsulates the retrotransposons dimeric RNA genome. The particles are assembled from trimer-clustered units and there are holes in the capsid shells that allow for the diffusion of macromolecules. CA has also nucleocapsid-like chaperone activity, promoting primer tRNA(i)-Met anneal…	3.4.23.-; 2.7.7.49; 2.7.7.7; 3.1.26.4		DNA integration [GO:0015074]; DNA recombination [GO:0006310]; transposition, RNA-mediated [GO:0032197]	cytoplasm [GO:0005737]; nucleus [GO:0005634]; retrotransposon nucleocapsid [GO:0000943]	cytoplasm [GO:0005737]; nucleus [GO:0005634]; retrotransposon nucleocapsid [GO:0000943]; aspartic-type endopeptidase activity [GO:0004190]; ATP binding [GO:0005524]; DNA binding [GO:0003677]; DNA-directed DNA polymerase activity [GO:0003887]; metal ion binding [GO:0046872]; peptidase activity [GO:0008233]; ribonuclease activity [GO:0004540]; RNA binding [GO:0003723]; RNA-directed DNA polymerase a…	aspartic-type endopeptidase activity [GO:0004190]; ATP binding [GO:0005524]; DNA binding [GO:0003677]; DNA-directed DNA polymerase activity [GO:0003887]; metal ion binding [GO:0046872]; peptidase activity [GO:0008233]; ribonuclease activity [GO:0004540]; RNA binding [GO:0003723]; RNA-directed DNA polymerase activity [GO:0003964]; RNA-DNA hybrid ribonuclease activity [GO:0004523]	GO:0000943; GO:0003677; GO:0003723; GO:0003887; GO:0003964; GO:0004190; GO:0004523; GO:0004540; GO:0005524; GO:0005634; GO:0005737; GO:0006310; GO:0008233; GO:0015074; GO:0032197; GO:0046872	SUBCELLULAR LOCATION: Cytoplasm. Nucleus {ECO:0000250}.											sce:YPR158W-B;		36327;	9169875; 24374639; 9582191; 16093660; 16093680
	YML045W	Transposon Ty1-ML1 Gag-Pol polyprotein (Gag-Pol-p199) (TY1A-TY1B) (Transposon Ty1 TYA-TYB polyprotein) (p190) [Cleaved into: Capsid protein (CA) (Gag-p45) (p54); Ty1 protease (PR) (EC 3.4.23.-) (Pol-p20) (p23); Integrase (IN) (Pol-p71) (p84) (p90); Reverse transcriptase/ribonuclease H (RT) (RT-RH) (EC 2.7.7.49) (EC 2.7.7.7) (EC 3.1.26.4) (Pol-p63) (p60)]	Q04711	YM11B_YEAST		TY1B-ML1 YMLWTy1-1 POL YML045W YM9827.08	Saccharomyces cerevisiae (strain ATCC 204508 / S288c) (Baker's yeast)	1755	YML045W	TY1B-ML1	YM9827.08	YMLWTy1-1 POL			FUNCTION: Capsid protein (CA) is the structural component of the virus-like particle (VLP), forming the shell that encapsulates the retrotransposons dimeric RNA genome. The particles are assembled from trimer-clustered units and there are holes in the capsid shells that allow for the diffusion of macromolecules. CA has also nucleocapsid-like chaperone activity, promoting primer tRNA(i)-Met anneal…	3.4.23.-; 2.7.7.49; 2.7.7.7; 3.1.26.4		DNA integration [GO:0015074]; DNA recombination [GO:0006310]; transposition, RNA-mediated [GO:0032197]	cytoplasm [GO:0005737]; nucleus [GO:0005634]; retrotransposon nucleocapsid [GO:0000943]	cytoplasm [GO:0005737]; nucleus [GO:0005634]; retrotransposon nucleocapsid [GO:0000943]; aspartic-type endopeptidase activity [GO:0004190]; ATP binding [GO:0005524]; DNA binding [GO:0003677]; DNA-directed DNA polymerase activity [GO:0003887]; metal ion binding [GO:0046872]; peptidase activity [GO:0008233]; ribonuclease activity [GO:0004540]; RNA binding [GO:0003723]; RNA-directed DNA polymerase a…	aspartic-type endopeptidase activity [GO:0004190]; ATP binding [GO:0005524]; DNA binding [GO:0003677]; DNA-directed DNA polymerase activity [GO:0003887]; metal ion binding [GO:0046872]; peptidase activity [GO:0008233]; ribonuclease activity [GO:0004540]; RNA binding [GO:0003723]; RNA-directed DNA polymerase activity [GO:0003964]; RNA-DNA hybrid ribonuclease activity [GO:0004523]	GO:0000943; GO:0003677; GO:0003723; GO:0003887; GO:0003964; GO:0004190; GO:0004523; GO:0004540; GO:0005524; GO:0005634; GO:0005737; GO:0006310; GO:0008233; GO:0015074; GO:0032197; GO:0046872	SUBCELLULAR LOCATION: Cytoplasm. Nucleus {ECO:0000250}.											sce:YML045W;		35125;	9169872; 24374639; 9582191; 16093660; 16093680
	YLR227W-B	Transposon Ty1-LR3 Gag-Pol polyprotein (Gag-Pol-p199) (TY1A-TY1B) (Transposon Ty1 TYA-TYB polyprotein) (p190) [Cleaved into: Capsid protein (CA) (Gag-p45) (p54); Ty1 protease (PR) (EC 3.4.23.-) (Pol-p20) (p23); Integrase (IN) (Pol-p71) (p84) (p90); Reverse transcriptase/ribonuclease H (RT) (RT-RH) (EC 2.7.7.49) (EC 2.7.7.7) (EC 3.1.26.4) (Pol-p63) (p60)]	P0C2I6	YL13B_YEAST		TY1B-LR3 YLRWTy1-3 POL YLR227W-B L8083.11	Saccharomyces cerevisiae (strain ATCC 204508 / S288c) (Baker's yeast)	1755	YLR227W-B	TY1B-LR3	L8083.11	YLRWTy1-3 POL			FUNCTION: Capsid protein (CA) is the structural component of the virus-like particle (VLP), forming the shell that encapsulates the retrotransposons dimeric RNA genome. The particles are assembled from trimer-clustered units and there are holes in the capsid shells that allow for the diffusion of macromolecules. CA has also nucleocapsid-like chaperone activity, promoting primer tRNA(i)-Met anneal…	3.4.23.-; 2.7.7.49; 2.7.7.7; 3.1.26.4		DNA integration [GO:0015074]; DNA recombination [GO:0006310]; transposition, RNA-mediated [GO:0032197]	cytoplasm [GO:0005737]; nucleus [GO:0005634]; retrotransposon nucleocapsid [GO:0000943]	cytoplasm [GO:0005737]; nucleus [GO:0005634]; retrotransposon nucleocapsid [GO:0000943]; aspartic-type endopeptidase activity [GO:0004190]; ATP binding [GO:0005524]; DNA binding [GO:0003677]; DNA-directed DNA polymerase activity [GO:0003887]; metal ion binding [GO:0046872]; peptidase activity [GO:0008233]; ribonuclease activity [GO:0004540]; RNA binding [GO:0003723]; RNA-directed DNA polymerase a…	aspartic-type endopeptidase activity [GO:0004190]; ATP binding [GO:0005524]; DNA binding [GO:0003677]; DNA-directed DNA polymerase activity [GO:0003887]; metal ion binding [GO:0046872]; peptidase activity [GO:0008233]; ribonuclease activity [GO:0004540]; RNA binding [GO:0003723]; RNA-directed DNA polymerase activity [GO:0003964]; RNA-DNA hybrid ribonuclease activity [GO:0004523]	GO:0000943; GO:0003677; GO:0003723; GO:0003887; GO:0003964; GO:0004190; GO:0004523; GO:0004540; GO:0005524; GO:0005634; GO:0005737; GO:0006310; GO:0008233; GO:0015074; GO:0032197; GO:0046872	SUBCELLULAR LOCATION: Cytoplasm. Nucleus {ECO:0000250}.											sce:YLR227W-B;		31497;	9169871; 24374639; 9582191; 16093660; 16093680
	YPR158C-D	Transposon Ty1-PR3 Gag-Pol polyprotein (Gag-Pol-p199) (TY1A-TY1B) (Transposon Ty1 TYA-TYB polyprotein) (p190) [Cleaved into: Capsid protein (CA) (Gag-p45) (p54); Ty1 protease (PR) (EC 3.4.23.-) (Pol-p20) (p23); Integrase (IN) (Pol-p71) (p84) (p90); Reverse transcriptase/ribonuclease H (RT) (RT-RH) (EC 2.7.7.49) (EC 2.7.7.7) (EC 3.1.26.4) (Pol-p63) (p60)]	P0C2J1	YP14B_YEAST		TY1B-PR3 YPRCTy1-4 POL YPR158C-D P9584.3	Saccharomyces cerevisiae (strain ATCC 204508 / S288c) (Baker's yeast)	1755	YPR158C-D	TY1B-PR3	P9584.3	YPRCTy1-4 POL			FUNCTION: Capsid protein (CA) is the structural component of the virus-like particle (VLP), forming the shell that encapsulates the retrotransposons dimeric RNA genome. The particles are assembled from trimer-clustered units and there are holes in the capsid shells that allow for the diffusion of macromolecules. CA has also nucleocapsid-like chaperone activity, promoting primer tRNA(i)-Met anneal…	3.4.23.-; 2.7.7.49; 2.7.7.7; 3.1.26.4		DNA integration [GO:0015074]; DNA recombination [GO:0006310]; transposition, RNA-mediated [GO:0032197]	cytoplasm [GO:0005737]; nucleus [GO:0005634]; retrotransposon nucleocapsid [GO:0000943]	cytoplasm [GO:0005737]; nucleus [GO:0005634]; retrotransposon nucleocapsid [GO:0000943]; aspartic-type endopeptidase activity [GO:0004190]; ATP binding [GO:0005524]; DNA binding [GO:0003677]; DNA-directed DNA polymerase activity [GO:0003887]; metal ion binding [GO:0046872]; peptidase activity [GO:0008233]; ribonuclease activity [GO:0004540]; RNA binding [GO:0003723]; RNA-directed DNA polymerase a…	aspartic-type endopeptidase activity [GO:0004190]; ATP binding [GO:0005524]; DNA binding [GO:0003677]; DNA-directed DNA polymerase activity [GO:0003887]; metal ion binding [GO:0046872]; peptidase activity [GO:0008233]; ribonuclease activity [GO:0004540]; RNA binding [GO:0003723]; RNA-directed DNA polymerase activity [GO:0003964]; RNA-DNA hybrid ribonuclease activity [GO:0004523]	GO:0000943; GO:0003677; GO:0003723; GO:0003887; GO:0003964; GO:0004190; GO:0004523; GO:0004540; GO:0005524; GO:0005634; GO:0005737; GO:0006310; GO:0008233; GO:0015074; GO:0032197; GO:0046872	SUBCELLULAR LOCATION: Cytoplasm. Nucleus {ECO:0000250}.											sce:YPR158C-D;		36328;	9169875; 24374639; 9582191; 16093660; 16093680; 18407956
	YDR365W-B	Transposon Ty1-DR6 Gag-Pol polyprotein (Gag-Pol-p199) (TY1A-TY1B) (Transposon Ty1 TYA-TYB polyprotein) (p190) [Cleaved into: Capsid protein (CA) (Gag-p45) (p54); Ty1 protease (PR) (EC 3.4.23.-) (Pol-p20) (p23); Integrase (IN) (Pol-p71) (p84) (p90); Reverse transcriptase/ribonuclease H (RT) (RT-RH) (EC 2.7.7.49) (EC 2.7.7.7) (EC 3.1.26.4) (Pol-p63) (p60)]	P0C2I3	YD15B_YEAST		TY1B-DR6 YDRWTy1-5 POL YDR365W-B D9481.12	Saccharomyces cerevisiae (strain ATCC 204508 / S288c) (Baker's yeast)	1755	YDR365W-B	TY1B-DR6	D9481.12	YDRWTy1-5 POL			FUNCTION: Capsid protein (CA) is the structural component of the virus-like particle (VLP), forming the shell that encapsulates the retrotransposons dimeric RNA genome. The particles are assembled from trimer-clustered units and there are holes in the capsid shells that allow for the diffusion of macromolecules. CA has also nucleocapsid-like chaperone activity, promoting primer tRNA(i)-Met anneal…	3.4.23.-; 2.7.7.49; 2.7.7.7; 3.1.26.4		DNA integration [GO:0015074]; DNA recombination [GO:0006310]; transposition, RNA-mediated [GO:0032197]	cytoplasm [GO:0005737]; nucleus [GO:0005634]; retrotransposon nucleocapsid [GO:0000943]	cytoplasm [GO:0005737]; nucleus [GO:0005634]; retrotransposon nucleocapsid [GO:0000943]; aspartic-type endopeptidase activity [GO:0004190]; ATP binding [GO:0005524]; DNA binding [GO:0003677]; DNA-directed DNA polymerase activity [GO:0003887]; metal ion binding [GO:0046872]; peptidase activity [GO:0008233]; ribonuclease activity [GO:0004540]; RNA binding [GO:0003723]; RNA-directed DNA polymerase a…	aspartic-type endopeptidase activity [GO:0004190]; ATP binding [GO:0005524]; DNA binding [GO:0003677]; DNA-directed DNA polymerase activity [GO:0003887]; metal ion binding [GO:0046872]; peptidase activity [GO:0008233]; ribonuclease activity [GO:0004540]; RNA binding [GO:0003723]; RNA-directed DNA polymerase activity [GO:0003964]; RNA-DNA hybrid ribonuclease activity [GO:0004523]	GO:0000943; GO:0003677; GO:0003723; GO:0003887; GO:0003964; GO:0004190; GO:0004523; GO:0004540; GO:0005524; GO:0005634; GO:0005737; GO:0006310; GO:0008233; GO:0015074; GO:0032197; GO:0046872	SUBCELLULAR LOCATION: Cytoplasm. Nucleus {ECO:0000250}.											sce:YDR365W-B;		32424;	9169867; 24374639; 9582191; 16093660; 16093680
	YMR050C	Transposon Ty1-MR2 Gag-Pol polyprotein (Gag-Pol-p199) (TY1A-TY1B) (Transposon Ty1 TYA-TYB polyprotein) (p190) [Cleaved into: Capsid protein (CA) (Gag-p45) (p54); Ty1 protease (PR) (EC 3.4.23.-) (Pol-p20) (p23); Integrase (IN) (Pol-p71) (p84) (p90); Reverse transcriptase/ribonuclease H (RT) (RT-RH) (EC 2.7.7.49) (EC 2.7.7.7) (EC 3.1.26.4) (Pol-p63) (p60)]	Q04670	YM14B_YEAST		TY1B-MR2 YMRCTy1-4 POL YMR050C YM9796.03C	Saccharomyces cerevisiae (strain ATCC 204508 / S288c) (Baker's yeast)	1755	YMR050C	TY1B-MR2	YM9796.03C	YMRCTy1-4 POL			FUNCTION: Capsid protein (CA) is the structural component of the virus-like particle (VLP), forming the shell that encapsulates the retrotransposons dimeric RNA genome. The particles are assembled from trimer-clustered units and there are holes in the capsid shells that allow for the diffusion of macromolecules. CA has also nucleocapsid-like chaperone activity, promoting primer tRNA(i)-Met anneal…	3.4.23.-; 2.7.7.49; 2.7.7.7; 3.1.26.4		DNA integration [GO:0015074]; DNA recombination [GO:0006310]; transposition, RNA-mediated [GO:0032197]	cytoplasm [GO:0005737]; nucleus [GO:0005634]; retrotransposon nucleocapsid [GO:0000943]	cytoplasm [GO:0005737]; nucleus [GO:0005634]; retrotransposon nucleocapsid [GO:0000943]; aspartic-type endopeptidase activity [GO:0004190]; ATP binding [GO:0005524]; DNA binding [GO:0003677]; DNA-directed DNA polymerase activity [GO:0003887]; metal ion binding [GO:0046872]; peptidase activity [GO:0008233]; ribonuclease activity [GO:0004540]; RNA binding [GO:0003723]; RNA-directed DNA polymerase a…	aspartic-type endopeptidase activity [GO:0004190]; ATP binding [GO:0005524]; DNA binding [GO:0003677]; DNA-directed DNA polymerase activity [GO:0003887]; metal ion binding [GO:0046872]; peptidase activity [GO:0008233]; ribonuclease activity [GO:0004540]; RNA binding [GO:0003723]; RNA-directed DNA polymerase activity [GO:0003964]; RNA-DNA hybrid ribonuclease activity [GO:0004523]	GO:0000943; GO:0003677; GO:0003723; GO:0003887; GO:0003964; GO:0004190; GO:0004523; GO:0004540; GO:0005524; GO:0005634; GO:0005737; GO:0006310; GO:0008233; GO:0015074; GO:0032197; GO:0046872	SUBCELLULAR LOCATION: Cytoplasm. Nucleus {ECO:0000250}.											sce:YMR050C;		35225;	9169872; 24374639; 9582191; 16093660; 16093680
	YHR214C-B	Transposon Ty1-H Gag-Pol polyprotein (Gag-Pol-p199) (TY1A-TY1B) (Transposon Ty1 TYA-TYB polyprotein) (p190) [Cleaved into: Capsid protein (CA) (Gag-p45) (p54); Ty1 protease (PR) (EC 3.4.23.-) (Pol-p20) (p23); Integrase (IN) (Pol-p71) (p84) (p90); Reverse transcriptase/ribonuclease H (RT) (RT-RH) (EC 2.7.7.49) (EC 2.7.7.7) (EC 3.1.26.4) (Pol-p63) (p60)]	O13535	YH11B_YEAST		TY1B-H YHRCTy1-1 POL YHR214C-B	Saccharomyces cerevisiae (strain ATCC 204508 / S288c) (Baker's yeast)	1793	YHR214C-B	TY1B-H		YHRCTy1-1 POL			FUNCTION: Capsid protein (CA) is the structural component of the virus-like particle (VLP), forming the shell that encapsulates the retrotransposons dimeric RNA genome. The particles are assembled from trimer-clustered units and there are holes in the capsid shells that allow for the diffusion of macromolecules. CA has also nucleocapsid-like chaperone activity, promoting primer tRNA(i)-Met anneal…	3.4.23.-; 2.7.7.49; 2.7.7.7; 3.1.26.4		DNA integration [GO:0015074]; DNA recombination [GO:0006310]; transposition, RNA-mediated [GO:0032197]	cytoplasm [GO:0005737]; nucleus [GO:0005634]; retrotransposon nucleocapsid [GO:0000943]	cytoplasm [GO:0005737]; nucleus [GO:0005634]; retrotransposon nucleocapsid [GO:0000943]; aspartic-type endopeptidase activity [GO:0004190]; ATP binding [GO:0005524]; DNA binding [GO:0003677]; DNA-directed DNA polymerase activity [GO:0003887]; metal ion binding [GO:0046872]; peptidase activity [GO:0008233]; ribonuclease activity [GO:0004540]; RNA binding [GO:0003723]; RNA-directed DNA polymerase a…	aspartic-type endopeptidase activity [GO:0004190]; ATP binding [GO:0005524]; DNA binding [GO:0003677]; DNA-directed DNA polymerase activity [GO:0003887]; metal ion binding [GO:0046872]; peptidase activity [GO:0008233]; ribonuclease activity [GO:0004540]; RNA binding [GO:0003723]; RNA-directed DNA polymerase activity [GO:0003964]; RNA-DNA hybrid ribonuclease activity [GO:0004523]	GO:0000943; GO:0003677; GO:0003723; GO:0003887; GO:0003964; GO:0004190; GO:0004523; GO:0004540; GO:0005524; GO:0005634; GO:0005737; GO:0006310; GO:0008233; GO:0015074; GO:0032197; GO:0046872	SUBCELLULAR LOCATION: Cytoplasm. Nucleus {ECO:0000250}.											sce:YHR214C-B;		36648;	8091229; 24374639; 9582191; 16093660; 16093680
	YOR142W-B	Transposon Ty1-OR Gag-Pol polyprotein (Gag-Pol-p199) (TY1A-TY1B) (Transposon Ty1 TYA-TYB polyprotein) (p190) [Cleaved into: Capsid protein (CA) (Gag-p45) (p54); Ty1 protease (PR) (EC 3.4.23.-) (Pol-p20) (p23); Integrase (IN) (Pol-p71) (p84) (p90); Reverse transcriptase/ribonuclease H (RT) (RT-RH) (EC 2.7.7.49) (EC 2.7.7.7) (EC 3.1.26.4) (Pol-p63) (p60)]	Q92393	YO12B_YEAST		TY1B-OR YORWTy1-2 POL YOR142W-B O3367 YOR3367W	Saccharomyces cerevisiae (strain ATCC 204508 / S288c) (Baker's yeast)	1755	YOR142W-B	TY1B-OR	O3367 YOR3367W	YORWTy1-2 POL			FUNCTION: Capsid protein (CA) is the structural component of the virus-like particle (VLP), forming the shell that encapsulates the retrotransposons dimeric RNA genome. The particles are assembled from trimer-clustered units and there are holes in the capsid shells that allow for the diffusion of macromolecules. CA has also nucleocapsid-like chaperone activity, promoting primer tRNA(i)-Met anneal…	3.4.23.-; 2.7.7.49; 2.7.7.7; 3.1.26.4		DNA integration [GO:0015074]; DNA recombination [GO:0006310]; transposition, RNA-mediated [GO:0032197]	cytoplasm [GO:0005737]; nucleus [GO:0005634]; retrotransposon nucleocapsid [GO:0000943]	cytoplasm [GO:0005737]; nucleus [GO:0005634]; retrotransposon nucleocapsid [GO:0000943]; aspartic-type endopeptidase activity [GO:0004190]; ATP binding [GO:0005524]; DNA binding [GO:0003677]; DNA-directed DNA polymerase activity [GO:0003887]; metal ion binding [GO:0046872]; peptidase activity [GO:0008233]; ribonuclease activity [GO:0004540]; RNA binding [GO:0003723]; RNA-directed DNA polymerase a…	aspartic-type endopeptidase activity [GO:0004190]; ATP binding [GO:0005524]; DNA binding [GO:0003677]; DNA-directed DNA polymerase activity [GO:0003887]; metal ion binding [GO:0046872]; peptidase activity [GO:0008233]; ribonuclease activity [GO:0004540]; RNA binding [GO:0003723]; RNA-directed DNA polymerase activity [GO:0003964]; RNA-DNA hybrid ribonuclease activity [GO:0004523]	GO:0000943; GO:0003677; GO:0003723; GO:0003887; GO:0003964; GO:0004190; GO:0004523; GO:0004540; GO:0005524; GO:0005634; GO:0005737; GO:0006310; GO:0008233; GO:0015074; GO:0032197; GO:0046872	SUBCELLULAR LOCATION: Cytoplasm. Nucleus {ECO:0000250}.			YEAST:G3O-33890-RNA;								sce:YOR142W-B;		34539;	9200815; 9169874; 24374639; 9582191; 16093660; 16093680
	YGR027W-B	Transposon Ty1-GR1 Gag-Pol polyprotein (Gag-Pol-p199) (TY1A-TY1B) (Transposon Ty1 TYA-TYB polyprotein) (p190) [Cleaved into: Capsid protein (CA) (Gag-p45) (p54); Ty1 protease (PR) (EC 3.4.23.-) (Pol-p20) (p23); Integrase (IN) (Pol-p71) (p84) (p90); Reverse transcriptase/ribonuclease H (RT) (RT-RH) (EC 2.7.7.49) (EC 2.7.7.7) (EC 3.1.26.4) (Pol-p63) (p60)]	Q12141	YG11B_YEAST		TY1B-GR1 YGRWTy1-1 POL YGR027W-B G4054	Saccharomyces cerevisiae (strain ATCC 204508 / S288c) (Baker's yeast)	1755	YGR027W-B	TY1B-GR1	G4054	YGRWTy1-1 POL			FUNCTION: Capsid protein (CA) is the structural component of the virus-like particle (VLP), forming the shell that encapsulates the retrotransposons dimeric RNA genome. The particles are assembled from trimer-clustered units and there are holes in the capsid shells that allow for the diffusion of macromolecules. CA has also nucleocapsid-like chaperone activity, promoting primer tRNA(i)-Met anneal…	3.4.23.-; 2.7.7.49; 2.7.7.7; 3.1.26.4		DNA integration [GO:0015074]; DNA recombination [GO:0006310]; transposition, RNA-mediated [GO:0032197]	cytoplasm [GO:0005737]; nucleus [GO:0005634]; retrotransposon nucleocapsid [GO:0000943]	cytoplasm [GO:0005737]; nucleus [GO:0005634]; retrotransposon nucleocapsid [GO:0000943]; aspartic-type endopeptidase activity [GO:0004190]; ATP binding [GO:0005524]; DNA binding [GO:0003677]; DNA-directed DNA polymerase activity [GO:0003887]; metal ion binding [GO:0046872]; peptidase activity [GO:0008233]; ribonuclease activity [GO:0004540]; RNA binding [GO:0003723]; RNA-directed DNA polymerase a…	aspartic-type endopeptidase activity [GO:0004190]; ATP binding [GO:0005524]; DNA binding [GO:0003677]; DNA-directed DNA polymerase activity [GO:0003887]; metal ion binding [GO:0046872]; peptidase activity [GO:0008233]; ribonuclease activity [GO:0004540]; RNA binding [GO:0003723]; RNA-directed DNA polymerase activity [GO:0003964]; RNA-DNA hybrid ribonuclease activity [GO:0004523]	GO:0000943; GO:0003677; GO:0003723; GO:0003887; GO:0003964; GO:0004190; GO:0004523; GO:0004540; GO:0005524; GO:0005634; GO:0005737; GO:0006310; GO:0008233; GO:0015074; GO:0032197; GO:0046872	SUBCELLULAR LOCATION: Cytoplasm. Nucleus {ECO:0000250}.											sce:YGR027W-B;		33270;	9169869; 24374639; 9582191; 16093660; 16093680
	YJR029W	Transposon Ty1-JR2 Gag-Pol polyprotein (Gag-Pol-p199) (TY1A-TY1B) (Transposon Ty1 TYA-TYB polyprotein) (p190) [Cleaved into: Capsid protein (CA) (Gag-p45) (p54); Ty1 protease (PR) (EC 3.4.23.-) (Pol-p20) (p23); Integrase (IN) (Pol-p71) (p84) (p90); Reverse transcriptase/ribonuclease H (RT) (RT-RH) (EC 2.7.7.49) (EC 2.7.7.7) (EC 3.1.26.4) (Pol-p63) (p60)]	P47100	YJ12B_YEAST		TY1B-JR2 YJRWTy1-2 POL YJR029W J1570	Saccharomyces cerevisiae (strain ATCC 204508 / S288c) (Baker's yeast)	1755	YJR029W	TY1B-JR2	J1570	YJRWTy1-2 POL			FUNCTION: Capsid protein (CA) is the structural component of the virus-like particle (VLP), forming the shell that encapsulates the retrotransposons dimeric RNA genome. The particles are assembled from trimer-clustered units and there are holes in the capsid shells that allow for the diffusion of macromolecules. CA has also nucleocapsid-like chaperone activity, promoting primer tRNA(i)-Met anneal…	3.4.23.-; 2.7.7.49; 2.7.7.7; 3.1.26.4		DNA integration [GO:0015074]; DNA recombination [GO:0006310]; transposition, RNA-mediated [GO:0032197]	cytoplasm [GO:0005737]; nucleus [GO:0005634]; retrotransposon nucleocapsid [GO:0000943]	cytoplasm [GO:0005737]; nucleus [GO:0005634]; retrotransposon nucleocapsid [GO:0000943]; aspartic-type endopeptidase activity [GO:0004190]; ATP binding [GO:0005524]; DNA binding [GO:0003677]; DNA-directed DNA polymerase activity [GO:0003887]; metal ion binding [GO:0046872]; peptidase activity [GO:0008233]; ribonuclease activity [GO:0004540]; RNA binding [GO:0003723]; RNA-directed DNA polymerase a…	aspartic-type endopeptidase activity [GO:0004190]; ATP binding [GO:0005524]; DNA binding [GO:0003677]; DNA-directed DNA polymerase activity [GO:0003887]; metal ion binding [GO:0046872]; peptidase activity [GO:0008233]; ribonuclease activity [GO:0004540]; RNA binding [GO:0003723]; RNA-directed DNA polymerase activity [GO:0003964]; RNA-DNA hybrid ribonuclease activity [GO:0004523]	GO:0000943; GO:0003677; GO:0003723; GO:0003887; GO:0003964; GO:0004190; GO:0004523; GO:0004540; GO:0005524; GO:0005634; GO:0005737; GO:0006310; GO:0008233; GO:0015074; GO:0032197; GO:0046872	SUBCELLULAR LOCATION: Cytoplasm. Nucleus {ECO:0000250}.											sce:YJR029W;		33782;	8619316; 8641269; 24374639; 9582191; 16093660; 16093680
	YNL054W-B	Transposon Ty1-NL2 Gag-Pol polyprotein (Gag-Pol-p199) (TY1A-TY1B) (Transposon Ty1 TYA-TYB polyprotein) (p190) [Cleaved into: Capsid protein (CA) (Gag-p45) (p54); Ty1 protease (PR) (EC 3.4.23.-) (Pol-p20) (p23); Integrase (IN) (Pol-p71) (p84) (p90); Reverse transcriptase/ribonuclease H (RT) (RT-RH) (EC 2.7.7.49) (EC 2.7.7.7) (EC 3.1.26.4) (Pol-p63) (p60)]	Q99337	YN12B_YEAST		TY1B-NL2 YNLWTy1-2 POL YNL054W-B N2453	Saccharomyces cerevisiae (strain ATCC 204508 / S288c) (Baker's yeast)	1749	YNL054W-B	TY1B-NL2	N2453	YNLWTy1-2 POL			FUNCTION: Capsid protein (CA) is the structural component of the virus-like particle (VLP), forming the shell that encapsulates the retrotransposons dimeric RNA genome. The particles are assembled from trimer-clustered units and there are holes in the capsid shells that allow for the diffusion of macromolecules. CA has also nucleocapsid-like chaperone activity, promoting primer tRNA(i)-Met anneal…	3.4.23.-; 2.7.7.49; 2.7.7.7; 3.1.26.4		DNA integration [GO:0015074]; DNA recombination [GO:0006310]; transposition, RNA-mediated [GO:0032197]	cytoplasm [GO:0005737]; nucleus [GO:0005634]; retrotransposon nucleocapsid [GO:0000943]	cytoplasm [GO:0005737]; nucleus [GO:0005634]; retrotransposon nucleocapsid [GO:0000943]; aspartic-type endopeptidase activity [GO:0004190]; ATP binding [GO:0005524]; DNA binding [GO:0003677]; DNA-directed DNA polymerase activity [GO:0003887]; metal ion binding [GO:0046872]; peptidase activity [GO:0008233]; ribonuclease activity [GO:0004540]; RNA binding [GO:0003723]; RNA-directed DNA polymerase a…	aspartic-type endopeptidase activity [GO:0004190]; ATP binding [GO:0005524]; DNA binding [GO:0003677]; DNA-directed DNA polymerase activity [GO:0003887]; metal ion binding [GO:0046872]; peptidase activity [GO:0008233]; ribonuclease activity [GO:0004540]; RNA binding [GO:0003723]; RNA-directed DNA polymerase activity [GO:0003964]; RNA-DNA hybrid ribonuclease activity [GO:0004523]	GO:0000943; GO:0003677; GO:0003723; GO:0003887; GO:0003964; GO:0004190; GO:0004523; GO:0004540; GO:0005524; GO:0005634; GO:0005737; GO:0006310; GO:0008233; GO:0015074; GO:0032197; GO:0046872	SUBCELLULAR LOCATION: Cytoplasm. Nucleus {ECO:0000250}.			YEAST:MONOMER3O-39568;								sce:YNL054W-B;		35769;	9169873; 24374639; 9582191; 16093660; 16093680
	YER160C	Transposon Ty1-ER2 Gag-Pol polyprotein (Gag-Pol-p199) (TY1A-TY1B) (Transposon Ty1 TYA-TYB polyprotein) (p190) [Cleaved into: Capsid protein (CA) (Gag-p45) (p54); Ty1 protease (PR) (EC 3.4.23.-) (Pol-p20) (p23); Integrase (IN) (Pol-p71) (p84) (p90); Reverse transcriptase/ribonuclease H (RT) (RT-RH) (EC 2.7.7.49) (EC 2.7.7.7) (EC 3.1.26.4) (Pol-p63) (p60)]	Q03619	YE12B_YEAST		TY1B-ER2 YERCTy1-2 POL YER160C	Saccharomyces cerevisiae (strain ATCC 204508 / S288c) (Baker's yeast)	1755	YER160C	TY1B-ER2		YERCTy1-2 POL			FUNCTION: Capsid protein (CA) is the structural component of the virus-like particle (VLP), forming the shell that encapsulates the retrotransposons dimeric RNA genome. The particles are assembled from trimer-clustered units and there are holes in the capsid shells that allow for the diffusion of macromolecules. CA has also nucleocapsid-like chaperone activity, promoting primer tRNA(i)-Met anneal…	3.4.23.-; 2.7.7.49; 2.7.7.7; 3.1.26.4		DNA integration [GO:0015074]; DNA recombination [GO:0006310]; transposition, RNA-mediated [GO:0032197]	cytoplasm [GO:0005737]; nucleus [GO:0005634]; retrotransposon nucleocapsid [GO:0000943]	cytoplasm [GO:0005737]; nucleus [GO:0005634]; retrotransposon nucleocapsid [GO:0000943]; aspartic-type endopeptidase activity [GO:0004190]; ATP binding [GO:0005524]; DNA binding [GO:0003677]; DNA-directed DNA polymerase activity [GO:0003887]; metal ion binding [GO:0046872]; peptidase activity [GO:0008233]; ribonuclease activity [GO:0004540]; RNA binding [GO:0003723]; RNA-directed DNA polymerase a…	aspartic-type endopeptidase activity [GO:0004190]; ATP binding [GO:0005524]; DNA binding [GO:0003677]; DNA-directed DNA polymerase activity [GO:0003887]; metal ion binding [GO:0046872]; peptidase activity [GO:0008233]; ribonuclease activity [GO:0004540]; RNA binding [GO:0003723]; RNA-directed DNA polymerase activity [GO:0003964]; RNA-DNA hybrid ribonuclease activity [GO:0004523]	GO:0000943; GO:0003677; GO:0003723; GO:0003887; GO:0003964; GO:0004190; GO:0004523; GO:0004540; GO:0005524; GO:0005634; GO:0005737; GO:0006310; GO:0008233; GO:0015074; GO:0032197; GO:0046872	SUBCELLULAR LOCATION: Cytoplasm. Nucleus {ECO:0000250}.											sce:YER160C;		36912;	9169868; 24374639; 9582191; 16093660; 16093680
	YGR161C-D	Transposon Ty1-GR3 Gag-Pol polyprotein (Gag-Pol-p199) (TY1A-TY1B) (Transposon Ty1 TYA-TYB polyprotein) (p190) [Cleaved into: Capsid protein (CA) (Gag-p45) (p54); Ty1 protease (PR) (EC 3.4.23.-) (Pol-p20) (p23); Integrase (IN) (Pol-p71) (p84) (p90); Reverse transcriptase/ribonuclease H (RT) (RT-RH) (EC 2.7.7.49) (EC 2.7.7.7) (EC 3.1.26.4) (Pol-p63) (p60)]	Q12316	YG13B_YEAST		TY1B-GR3 YGRCTy1-3 POL YGR161C-D G7025	Saccharomyces cerevisiae (strain ATCC 204508 / S288c) (Baker's yeast)	1755	YGR161C-D	TY1B-GR3	G7025	YGRCTy1-3 POL			FUNCTION: Capsid protein (CA) is the structural component of the virus-like particle (VLP), forming the shell that encapsulates the retrotransposons dimeric RNA genome. The particles are assembled from trimer-clustered units and there are holes in the capsid shells that allow for the diffusion of macromolecules. CA has also nucleocapsid-like chaperone activity, promoting primer tRNA(i)-Met anneal…	3.4.23.-; 2.7.7.49; 2.7.7.7; 3.1.26.4		DNA integration [GO:0015074]; DNA recombination [GO:0006310]; transposition, RNA-mediated [GO:0032197]	cytoplasm [GO:0005737]; nucleus [GO:0005634]; retrotransposon nucleocapsid [GO:0000943]	cytoplasm [GO:0005737]; nucleus [GO:0005634]; retrotransposon nucleocapsid [GO:0000943]; aspartic-type endopeptidase activity [GO:0004190]; ATP binding [GO:0005524]; DNA binding [GO:0003677]; DNA-directed DNA polymerase activity [GO:0003887]; metal ion binding [GO:0046872]; peptidase activity [GO:0008233]; ribonuclease activity [GO:0004540]; RNA binding [GO:0003723]; RNA-directed DNA polymerase a…	aspartic-type endopeptidase activity [GO:0004190]; ATP binding [GO:0005524]; DNA binding [GO:0003677]; DNA-directed DNA polymerase activity [GO:0003887]; metal ion binding [GO:0046872]; peptidase activity [GO:0008233]; ribonuclease activity [GO:0004540]; RNA binding [GO:0003723]; RNA-directed DNA polymerase activity [GO:0003964]; RNA-DNA hybrid ribonuclease activity [GO:0004523]	GO:0000943; GO:0003677; GO:0003723; GO:0003887; GO:0003964; GO:0004190; GO:0004523; GO:0004540; GO:0005524; GO:0005634; GO:0005737; GO:0006310; GO:0008233; GO:0015074; GO:0032197; GO:0046872	SUBCELLULAR LOCATION: Cytoplasm. Nucleus {ECO:0000250}.											sce:YGR161C-D;		33411;	9169869; 24374639; 9582191; 16093660; 16093680
	YBR012W-B	Transposon Ty1-BR Gag-Pol polyprotein (Gag-Pol-p199) (TY1A-TY1B) (Transposon Ty1 TYA-TYB polyprotein) (p190) [Cleaved into: Capsid protein (CA) (Gag-p45) (p54); Ty1 protease (PR) (EC 3.4.23.-) (Pol-p20) (p23); Integrase (IN) (Pol-p71) (p84) (p90); Reverse transcriptase/ribonuclease H (RT) (RT-RH) (EC 2.7.7.49) (EC 2.7.7.7) (EC 3.1.26.4) (Pol-p63) (p60)]	Q12193	YB12B_YEAST		TY1B-BR YBRWTy1-2 POL YBR012W-B YBR0207	Saccharomyces cerevisiae (strain ATCC 204508 / S288c) (Baker's yeast)	1756	YBR012W-B	TY1B-BR	YBR0207	YBRWTy1-2 POL			FUNCTION: Capsid protein (CA) is the structural component of the virus-like particle (VLP), forming the shell that encapsulates the retrotransposons dimeric RNA genome. The particles are assembled from trimer-clustered units and there are holes in the capsid shells that allow for the diffusion of macromolecules. CA has also nucleocapsid-like chaperone activity, promoting primer tRNA(i)-Met anneal…	3.4.23.-; 2.7.7.49; 2.7.7.7; 3.1.26.4		DNA integration [GO:0015074]; DNA recombination [GO:0006310]; transposition, RNA-mediated [GO:0032197]	cytoplasm [GO:0005737]; nucleus [GO:0005634]; retrotransposon nucleocapsid [GO:0000943]	cytoplasm [GO:0005737]; nucleus [GO:0005634]; retrotransposon nucleocapsid [GO:0000943]; aspartic-type endopeptidase activity [GO:0004190]; ATP binding [GO:0005524]; DNA binding [GO:0003677]; DNA-directed DNA polymerase activity [GO:0003887]; metal ion binding [GO:0046872]; peptidase activity [GO:0008233]; ribonuclease activity [GO:0004540]; RNA binding [GO:0003723]; RNA-directed DNA polymerase a…	aspartic-type endopeptidase activity [GO:0004190]; ATP binding [GO:0005524]; DNA binding [GO:0003677]; DNA-directed DNA polymerase activity [GO:0003887]; metal ion binding [GO:0046872]; peptidase activity [GO:0008233]; ribonuclease activity [GO:0004540]; RNA binding [GO:0003723]; RNA-directed DNA polymerase activity [GO:0003964]; RNA-DNA hybrid ribonuclease activity [GO:0004523]	GO:0000943; GO:0003677; GO:0003723; GO:0003887; GO:0003964; GO:0004190; GO:0004523; GO:0004540; GO:0005524; GO:0005634; GO:0005737; GO:0006310; GO:0008233; GO:0015074; GO:0032197; GO:0046872	SUBCELLULAR LOCATION: Cytoplasm. Nucleus {ECO:0000250}.											sce:YBR012W-B;		32714;	7813418; 24374639; 9582191; 16093660; 16093680
	YMR045C	Transposon Ty1-MR1 Gag-Pol polyprotein (Gag-Pol-p199) (TY1A-TY1B) (Transposon Ty1 TYA-TYB polyprotein) (p190) [Cleaved into: Capsid protein (CA) (Gag-p45) (p54); Ty1 protease (PR) (EC 3.4.23.-) (Pol-p20) (p23); Integrase (IN) (Pol-p71) (p84) (p90); Reverse transcriptase/ribonuclease H (RT) (RT-RH) (EC 2.7.7.49) (EC 2.7.7.7) (EC 3.1.26.4) (Pol-p63) (p60)]	Q04214	YM13B_YEAST		TY1B-MR1 YMRCTy1-3 POL YMR045C YM9532.10C	Saccharomyces cerevisiae (strain ATCC 204508 / S288c) (Baker's yeast)	1755	YMR045C	TY1B-MR1	YM9532.10C	YMRCTy1-3 POL			FUNCTION: Capsid protein (CA) is the structural component of the virus-like particle (VLP), forming the shell that encapsulates the retrotransposons dimeric RNA genome. The particles are assembled from trimer-clustered units and there are holes in the capsid shells that allow for the diffusion of macromolecules. CA has also nucleocapsid-like chaperone activity, promoting primer tRNA(i)-Met anneal…	3.4.23.-; 2.7.7.49; 2.7.7.7; 3.1.26.4		DNA integration [GO:0015074]; DNA recombination [GO:0006310]; transposition, RNA-mediated [GO:0032197]	cytoplasm [GO:0005737]; nucleus [GO:0005634]; retrotransposon nucleocapsid [GO:0000943]	cytoplasm [GO:0005737]; nucleus [GO:0005634]; retrotransposon nucleocapsid [GO:0000943]; aspartic-type endopeptidase activity [GO:0004190]; ATP binding [GO:0005524]; DNA binding [GO:0003677]; DNA-directed DNA polymerase activity [GO:0003887]; metal ion binding [GO:0046872]; peptidase activity [GO:0008233]; ribonuclease activity [GO:0004540]; RNA binding [GO:0003723]; RNA-directed DNA polymerase a…	aspartic-type endopeptidase activity [GO:0004190]; ATP binding [GO:0005524]; DNA binding [GO:0003677]; DNA-directed DNA polymerase activity [GO:0003887]; metal ion binding [GO:0046872]; peptidase activity [GO:0008233]; ribonuclease activity [GO:0004540]; RNA binding [GO:0003723]; RNA-directed DNA polymerase activity [GO:0003964]; RNA-DNA hybrid ribonuclease activity [GO:0004523]	GO:0000943; GO:0003677; GO:0003723; GO:0003887; GO:0003964; GO:0004190; GO:0004523; GO:0004540; GO:0005524; GO:0005634; GO:0005737; GO:0006310; GO:0008233; GO:0015074; GO:0032197; GO:0046872	SUBCELLULAR LOCATION: Cytoplasm. Nucleus {ECO:0000250}.											sce:YMR045C;		35218;	9169872; 24374639; 9582191; 16093660; 16093680; 17330950; 18407956; 19779198
	YBL005W-B	Transposon Ty1-BL Gag-Pol polyprotein (Gag-Pol-p199) (TY1A-TY1B) (Transposon Ty1 TYA-TYB polyprotein) (p190) [Cleaved into: Capsid protein (CA) (Gag-p45) (p54); Ty1 protease (PR) (EC 3.4.23.-) (Pol-p20) (p23); Integrase (IN) (Pol-p71) (p84) (p90); Reverse transcriptase/ribonuclease H (RT) (RT-RH) (EC 2.7.7.49) (EC 2.7.7.7) (EC 3.1.26.4) (Pol-p63) (p60)]	Q12490	YB11B_YEAST		TY1B-BL YBLWTy1-1 POL YBL005W-B YBL004W-A YBL0325	Saccharomyces cerevisiae (strain ATCC 204508 / S288c) (Baker's yeast)	1755	YBL005W-B	TY1B-BL	YBL004W-A YBL0325	YBLWTy1-1 POL			FUNCTION: Capsid protein (CA) is the structural component of the virus-like particle (VLP), forming the shell that encapsulates the retrotransposons dimeric RNA genome. The particles are assembled from trimer-clustered units and there are holes in the capsid shells that allow for the diffusion of macromolecules. CA has also nucleocapsid-like chaperone activity, promoting primer tRNA(i)-Met anneal…	3.4.23.-; 2.7.7.49; 2.7.7.7; 3.1.26.4		DNA integration [GO:0015074]; DNA recombination [GO:0006310]; transposition, RNA-mediated [GO:0032197]	cytoplasm [GO:0005737]; nucleus [GO:0005634]; retrotransposon nucleocapsid [GO:0000943]	cytoplasm [GO:0005737]; nucleus [GO:0005634]; retrotransposon nucleocapsid [GO:0000943]; aspartic-type endopeptidase activity [GO:0004190]; ATP binding [GO:0005524]; DNA binding [GO:0003677]; DNA-directed DNA polymerase activity [GO:0003887]; metal ion binding [GO:0046872]; peptidase activity [GO:0008233]; ribonuclease activity [GO:0004540]; RNA binding [GO:0003723]; RNA-directed DNA polymerase a…	aspartic-type endopeptidase activity [GO:0004190]; ATP binding [GO:0005524]; DNA binding [GO:0003677]; DNA-directed DNA polymerase activity [GO:0003887]; metal ion binding [GO:0046872]; peptidase activity [GO:0008233]; ribonuclease activity [GO:0004540]; RNA binding [GO:0003723]; RNA-directed DNA polymerase activity [GO:0003964]; RNA-DNA hybrid ribonuclease activity [GO:0004523]	GO:0000943; GO:0003677; GO:0003723; GO:0003887; GO:0003964; GO:0004190; GO:0004523; GO:0004540; GO:0005524; GO:0005634; GO:0005737; GO:0006310; GO:0008233; GO:0015074; GO:0032197; GO:0046872	SUBCELLULAR LOCATION: Cytoplasm. Nucleus {ECO:0000250}.											sce:YBL005W-B;		32696;	7813418; 24374639; 9582191; 16093660; 16093680; 17330950; 18407956; 19779198
	YLR035C-A	Transposon Ty1-LR1 Gag-Pol polyprotein (Gag-Pol-p199) (TY1A-TY1B) (Transposon Ty1 TYA-TYB polyprotein) (p190) [Cleaved into: Capsid protein (CA) (Gag-p45) (p54); Ty1 protease (PR) (EC 3.4.23.-) (Pol-p20) (p23); Integrase (IN) (Pol-p71) (p84) (p90); Reverse transcriptase/ribonuclease H (RT) (RT-RH) (EC 2.7.7.49) (EC 2.7.7.7) (EC 3.1.26.4) (Pol-p63) (p60)]	Q12088	YL11B_YEAST		TY1B-LR1 YLRCTy1-1 POL YLR035C-A L1807	Saccharomyces cerevisiae (strain ATCC 204508 / S288c) (Baker's yeast)	1755	YLR035C-A	TY1B-LR1	L1807	YLRCTy1-1 POL			FUNCTION: Capsid protein (CA) is the structural component of the virus-like particle (VLP), forming the shell that encapsulates the retrotransposons dimeric RNA genome. The particles are assembled from trimer-clustered units and there are holes in the capsid shells that allow for the diffusion of macromolecules. CA has also nucleocapsid-like chaperone activity, promoting primer tRNA(i)-Met anneal…	3.4.23.-; 2.7.7.49; 2.7.7.7; 3.1.26.4		DNA integration [GO:0015074]; DNA recombination [GO:0006310]; transposition, RNA-mediated [GO:0032197]	cytoplasm [GO:0005737]; nucleus [GO:0005634]; retrotransposon nucleocapsid [GO:0000943]	cytoplasm [GO:0005737]; nucleus [GO:0005634]; retrotransposon nucleocapsid [GO:0000943]; aspartic-type endopeptidase activity [GO:0004190]; ATP binding [GO:0005524]; DNA binding [GO:0003677]; DNA-directed DNA polymerase activity [GO:0003887]; metal ion binding [GO:0046872]; RNA binding [GO:0003723]; RNA-directed DNA polymerase activity [GO:0003964]; RNA-DNA hybrid ribonuclease activity [GO:000452…	aspartic-type endopeptidase activity [GO:0004190]; ATP binding [GO:0005524]; DNA binding [GO:0003677]; DNA-directed DNA polymerase activity [GO:0003887]; metal ion binding [GO:0046872]; RNA binding [GO:0003723]; RNA-directed DNA polymerase activity [GO:0003964]; RNA-DNA hybrid ribonuclease activity [GO:0004523]	GO:0000943; GO:0003677; GO:0003723; GO:0003887; GO:0003964; GO:0004190; GO:0004523; GO:0005524; GO:0005634; GO:0005737; GO:0006310; GO:0015074; GO:0032197; GO:0046872	SUBCELLULAR LOCATION: Cytoplasm. Nucleus {ECO:0000250}.											sce:YLR035C-A;		31311;	9169871; 24374639; 9582191; 16093660; 16093680
	YNL284C-B	Transposon Ty1-NL1 Gag-Pol polyprotein (Gag-Pol-p199) (TY1A-TY1B) (Transposon Ty1 TYA-TYB polyprotein) (p190) [Cleaved into: Capsid protein (CA) (Gag-p45) (p54); Ty1 protease (PR) (EC 3.4.23.-) (Pol-p20) (p23); Integrase (IN) (Pol-p71) (p84) (p90); Reverse transcriptase/ribonuclease H (RT) (RT-RH) (EC 2.7.7.49) (EC 2.7.7.7) (EC 3.1.26.4) (Pol-p63) (p60)]	Q12112	YN11B_YEAST		TY1B-NL1 YNLCTy1-1 POL YNL284C-B N0564	Saccharomyces cerevisiae (strain ATCC 204508 / S288c) (Baker's yeast)	1755	YNL284C-B	TY1B-NL1	N0564	YNLCTy1-1 POL			FUNCTION: Capsid protein (CA) is the structural component of the virus-like particle (VLP), forming the shell that encapsulates the retrotransposons dimeric RNA genome. The particles are assembled from trimer-clustered units and there are holes in the capsid shells that allow for the diffusion of macromolecules. CA has also nucleocapsid-like chaperone activity, promoting primer tRNA(i)-Met anneal…	3.4.23.-; 2.7.7.49; 2.7.7.7; 3.1.26.4		DNA integration [GO:0015074]; DNA recombination [GO:0006310]; transposition, RNA-mediated [GO:0032197]	cytoplasm [GO:0005737]; nucleus [GO:0005634]; retrotransposon nucleocapsid [GO:0000943]	cytoplasm [GO:0005737]; nucleus [GO:0005634]; retrotransposon nucleocapsid [GO:0000943]; aspartic-type endopeptidase activity [GO:0004190]; ATP binding [GO:0005524]; DNA binding [GO:0003677]; DNA-directed DNA polymerase activity [GO:0003887]; metal ion binding [GO:0046872]; peptidase activity [GO:0008233]; ribonuclease activity [GO:0004540]; RNA binding [GO:0003723]; RNA-directed DNA polymerase a…	aspartic-type endopeptidase activity [GO:0004190]; ATP binding [GO:0005524]; DNA binding [GO:0003677]; DNA-directed DNA polymerase activity [GO:0003887]; metal ion binding [GO:0046872]; peptidase activity [GO:0008233]; ribonuclease activity [GO:0004540]; RNA binding [GO:0003723]; RNA-directed DNA polymerase activity [GO:0003964]; RNA-DNA hybrid ribonuclease activity [GO:0004523]	GO:0000943; GO:0003677; GO:0003723; GO:0003887; GO:0003964; GO:0004190; GO:0004523; GO:0004540; GO:0005524; GO:0005634; GO:0005737; GO:0006310; GO:0008233; GO:0015074; GO:0032197; GO:0046872	SUBCELLULAR LOCATION: Cytoplasm. Nucleus {ECO:0000250}.											sce:YNL284C-B;		35553;	9169873; 24374639; 9582191; 16093660; 16093680
	YDR261C-D	Transposon Ty1-DR4 Gag-Pol polyprotein (Gag-Pol-p199) (TY1A-TY1B) (Transposon Ty1 TYA-TYB polyprotein) (p190) [Cleaved into: Capsid protein (CA) (Gag-p45) (p54); Ty1 protease (PR) (EC 3.4.23.-) (Pol-p20) (p23); Integrase (IN) (Pol-p71) (p84) (p90); Reverse transcriptase/ribonuclease H (RT) (RT-RH) (EC 2.7.7.49) (EC 2.7.7.7) (EC 3.1.26.4) (Pol-p63) (p60)]	Q07793	YD13B_YEAST		TY1B-DR4 YDRCTy1-3 POL YDR261C-D	Saccharomyces cerevisiae (strain ATCC 204508 / S288c) (Baker's yeast)	1604	YDR261C-D	TY1B-DR4		YDRCTy1-3 POL			FUNCTION: Capsid protein (CA) is the structural component of the virus-like particle (VLP), forming the shell that encapsulates the retrotransposons dimeric RNA genome. The particles are assembled from trimer-clustered units and there are holes in the capsid shells that allow for the diffusion of macromolecules. CA has also nucleocapsid-like chaperone activity, promoting primer tRNA(i)-Met anneal…	3.4.23.-; 2.7.7.49; 2.7.7.7; 3.1.26.4		DNA integration [GO:0015074]; DNA recombination [GO:0006310]; transposition, RNA-mediated [GO:0032197]	cytoplasm [GO:0005737]; nucleus [GO:0005634]; retrotransposon nucleocapsid [GO:0000943]	cytoplasm [GO:0005737]; nucleus [GO:0005634]; retrotransposon nucleocapsid [GO:0000943]; aspartic-type endopeptidase activity [GO:0004190]; ATP binding [GO:0005524]; DNA binding [GO:0003677]; DNA-directed DNA polymerase activity [GO:0003887]; metal ion binding [GO:0046872]; peptidase activity [GO:0008233]; ribonuclease activity [GO:0004540]; RNA binding [GO:0003723]; RNA-directed DNA polymerase a…	aspartic-type endopeptidase activity [GO:0004190]; ATP binding [GO:0005524]; DNA binding [GO:0003677]; DNA-directed DNA polymerase activity [GO:0003887]; metal ion binding [GO:0046872]; peptidase activity [GO:0008233]; ribonuclease activity [GO:0004540]; RNA binding [GO:0003723]; RNA-directed DNA polymerase activity [GO:0003964]; RNA-DNA hybrid ribonuclease activity [GO:0004523]	GO:0000943; GO:0003677; GO:0003723; GO:0003887; GO:0003964; GO:0004190; GO:0004523; GO:0004540; GO:0005524; GO:0005634; GO:0005737; GO:0006310; GO:0008233; GO:0015074; GO:0032197; GO:0046872	SUBCELLULAR LOCATION: Cytoplasm. Nucleus {ECO:0000250}.											sce:YDR261C-D;		32315;	9169867; 24374639; 9582191; 16093660; 16093680
	YGR161W-B	Transposon Ty2-GR2 Gag-Pol polyprotein (TY2A-TY2B) (Transposon Ty2 TYA-TYB polyprotein) [Cleaved into: Capsid protein (CA); Ty2 protease (PR) (EC 3.4.23.-); Integrase (IN); Reverse transcriptase/ribonuclease H (RT) (RT-RH) (EC 2.7.7.49) (EC 2.7.7.7) (EC 3.1.26.4)]	P0CX64	YG22B_YEAST		TY2B-GR2 YGRWTy2-2 POL YGR161W-B G7017	Saccharomyces cerevisiae (strain ATCC 204508 / S288c) (Baker's yeast)	1770	YGR161W-B	TY2B-GR2	G7017	YGRWTy2-2 POL			FUNCTION: Capsid protein (CA) is the structural component of the virus-like particle (VLP), forming the shell that encapsulates the retrotransposons dimeric RNA genome. The particles are assembled from trimer-clustered units and there are holes in the capsid shells that allow for the diffusion of macromolecules. CA has also nucleocapsid-like chaperone activity, promoting primer tRNA(i)-Met anneal…	3.4.23.-; 2.7.7.49; 2.7.7.7; 3.1.26.4		DNA integration [GO:0015074]; DNA recombination [GO:0006310]; transposition, RNA-mediated [GO:0032197]	cytoplasm [GO:0005737]; nucleus [GO:0005634]; retrotransposon nucleocapsid [GO:0000943]	cytoplasm [GO:0005737]; nucleus [GO:0005634]; retrotransposon nucleocapsid [GO:0000943]; aspartic-type endopeptidase activity [GO:0004190]; ATP binding [GO:0005524]; DNA binding [GO:0003677]; DNA-directed DNA polymerase activity [GO:0003887]; metal ion binding [GO:0046872]; peptidase activity [GO:0008233]; ribonuclease activity [GO:0004540]; RNA binding [GO:0003723]; RNA-directed DNA polymerase a…	aspartic-type endopeptidase activity [GO:0004190]; ATP binding [GO:0005524]; DNA binding [GO:0003677]; DNA-directed DNA polymerase activity [GO:0003887]; metal ion binding [GO:0046872]; peptidase activity [GO:0008233]; ribonuclease activity [GO:0004540]; RNA binding [GO:0003723]; RNA-directed DNA polymerase activity [GO:0003964]; RNA-DNA hybrid ribonuclease activity [GO:0004523]	GO:0000943; GO:0003677; GO:0003723; GO:0003887; GO:0003964; GO:0004190; GO:0004523; GO:0004540; GO:0005524; GO:0005634; GO:0005737; GO:0006310; GO:0008233; GO:0015074; GO:0032197; GO:0046872	SUBCELLULAR LOCATION: Cytoplasm. Nucleus {ECO:0000250}.											sce:YFL002W-A;sce:YGR161W-B;		31146;33410;	9169869; 24374639; 9582191; 16093660
	YFL002W-A	Transposon Ty2-F Gag-Pol polyprotein (TY2A-TY2B) (Transposon Ty2 TYA-TYB polyprotein) [Cleaved into: Capsid protein (CA); Ty2 protease (PR) (EC 3.4.23.-); Integrase (IN); Reverse transcriptase/ribonuclease H (RT) (RT-RH) (EC 2.7.7.49) (EC 2.7.7.7) (EC 3.1.26.4)]	P0CX63	YF21B_YEAST		TY2B-F YFLWTy2-1 POL YFL002W-A FN01	Saccharomyces cerevisiae (strain ATCC 204508 / S288c) (Baker's yeast)	1770	YFL002W-A	TY2B-F	FN01	YFLWTy2-1 POL			FUNCTION: Capsid protein (CA) is the structural component of the virus-like particle (VLP), forming the shell that encapsulates the retrotransposons dimeric RNA genome. The particles are assembled from trimer-clustered units and there are holes in the capsid shells that allow for the diffusion of macromolecules. CA has also nucleocapsid-like chaperone activity, promoting primer tRNA(i)-Met anneal…	3.4.23.-; 2.7.7.49; 2.7.7.7; 3.1.26.4		DNA integration [GO:0015074]; DNA recombination [GO:0006310]; transposition, RNA-mediated [GO:0032197]	cytoplasm [GO:0005737]; nucleus [GO:0005634]; retrotransposon nucleocapsid [GO:0000943]	cytoplasm [GO:0005737]; nucleus [GO:0005634]; retrotransposon nucleocapsid [GO:0000943]; aspartic-type endopeptidase activity [GO:0004190]; ATP binding [GO:0005524]; DNA binding [GO:0003677]; DNA-directed DNA polymerase activity [GO:0003887]; metal ion binding [GO:0046872]; peptidase activity [GO:0008233]; ribonuclease activity [GO:0004540]; RNA binding [GO:0003723]; RNA-directed DNA polymerase a…	aspartic-type endopeptidase activity [GO:0004190]; ATP binding [GO:0005524]; DNA binding [GO:0003677]; DNA-directed DNA polymerase activity [GO:0003887]; metal ion binding [GO:0046872]; peptidase activity [GO:0008233]; ribonuclease activity [GO:0004540]; RNA binding [GO:0003723]; RNA-directed DNA polymerase activity [GO:0003964]; RNA-DNA hybrid ribonuclease activity [GO:0004523]	GO:0000943; GO:0003677; GO:0003723; GO:0003887; GO:0003964; GO:0004190; GO:0004523; GO:0004540; GO:0005524; GO:0005634; GO:0005737; GO:0006310; GO:0008233; GO:0015074; GO:0032197; GO:0046872	SUBCELLULAR LOCATION: Cytoplasm. Nucleus {ECO:0000250}.											sce:YFL002W-A;sce:YGR161W-B;		31146;33410;	7670463; 24374639; 9582191; 16093660
	YCL019W	Transposon Ty2-C Gag-Pol polyprotein (TY2A-TY2B) (Transposon Ty2 TYA-TYB polyprotein) [Cleaved into: Capsid protein (CA); Ty2 protease (PR) (EC 3.4.23.-); Integrase (IN); Reverse transcriptase/ribonuclease H (RT) (RT-RH) (EC 2.7.7.49) (EC 2.7.7.7) (EC 3.1.26.4)]	P25384	YC21B_YEAST		TY2B-C YCLWTy2-1 POL YCL019W YCL19W	Saccharomyces cerevisiae (strain ATCC 204508 / S288c) (Baker's yeast)	1770	YCL019W	TY2B-C	YCL19W	YCLWTy2-1 POL			FUNCTION: Capsid protein (CA) is the structural component of the virus-like particle (VLP), forming the shell that encapsulates the retrotransposons dimeric RNA genome. The particles are assembled from trimer-clustered units and there are holes in the capsid shells that allow for the diffusion of macromolecules. CA has also nucleocapsid-like chaperone activity, promoting primer tRNA(i)-Met anneal…	3.4.23.-; 2.7.7.49; 2.7.7.7; 3.1.26.4		DNA integration [GO:0015074]; DNA recombination [GO:0006310]; transposition, RNA-mediated [GO:0032197]	cytoplasm [GO:0005737]; nucleus [GO:0005634]; retrotransposon nucleocapsid [GO:0000943]	cytoplasm [GO:0005737]; nucleus [GO:0005634]; retrotransposon nucleocapsid [GO:0000943]; aspartic-type endopeptidase activity [GO:0004190]; ATP binding [GO:0005524]; DNA binding [GO:0003677]; DNA-directed DNA polymerase activity [GO:0003887]; metal ion binding [GO:0046872]; peptidase activity [GO:0008233]; ribonuclease activity [GO:0004540]; RNA binding [GO:0003723]; RNA-directed DNA polymerase a…	aspartic-type endopeptidase activity [GO:0004190]; ATP binding [GO:0005524]; DNA binding [GO:0003677]; DNA-directed DNA polymerase activity [GO:0003887]; metal ion binding [GO:0046872]; peptidase activity [GO:0008233]; ribonuclease activity [GO:0004540]; RNA binding [GO:0003723]; RNA-directed DNA polymerase activity [GO:0003964]; RNA-DNA hybrid ribonuclease activity [GO:0004523]	GO:0000943; GO:0003677; GO:0003723; GO:0003887; GO:0003964; GO:0004190; GO:0004523; GO:0004540; GO:0005524; GO:0005634; GO:0005737; GO:0006310; GO:0008233; GO:0015074; GO:0032197; GO:0046872	SUBCELLULAR LOCATION: Cytoplasm. Nucleus {ECO:0000250}.											sce:YCL019W;		30964;	3010239; 2997719; 1574125; 24374639; 9582191; 16093660
	YOR343W-B	Transposon Ty2-OR2 Gag-Pol polyprotein (TY2A-TY2B) (Transposon Ty2 TYA-TYB polyprotein) [Cleaved into: Capsid protein (CA); Ty2 protease (PR) (EC 3.4.23.-); Integrase (IN); Reverse transcriptase/ribonuclease H (RT) (RT-RH) (EC 2.7.7.49) (EC 2.7.7.7) (EC 3.1.26.4)]	Q12501	YO22B_YEAST		TY2B-OR2 YORWTy2-2 POL YOR343W-B O6304	Saccharomyces cerevisiae (strain ATCC 204508 / S288c) (Baker's yeast)	1770	YOR343W-B	TY2B-OR2	O6304	YORWTy2-2 POL			FUNCTION: Capsid protein (CA) is the structural component of the virus-like particle (VLP), forming the shell that encapsulates the retrotransposons dimeric RNA genome. The particles are assembled from trimer-clustered units and there are holes in the capsid shells that allow for the diffusion of macromolecules. CA has also nucleocapsid-like chaperone activity, promoting primer tRNA(i)-Met anneal…	3.4.23.-; 2.7.7.49; 2.7.7.7; 3.1.26.4		DNA integration [GO:0015074]; DNA recombination [GO:0006310]; transposition, RNA-mediated [GO:0032197]	cytoplasm [GO:0005737]; nucleus [GO:0005634]; retrotransposon nucleocapsid [GO:0000943]	cytoplasm [GO:0005737]; nucleus [GO:0005634]; retrotransposon nucleocapsid [GO:0000943]; aspartic-type endopeptidase activity [GO:0004190]; ATP binding [GO:0005524]; DNA binding [GO:0003677]; DNA-directed DNA polymerase activity [GO:0003887]; metal ion binding [GO:0046872]; peptidase activity [GO:0008233]; ribonuclease activity [GO:0004540]; RNA binding [GO:0003723]; RNA-directed DNA polymerase a…	aspartic-type endopeptidase activity [GO:0004190]; ATP binding [GO:0005524]; DNA binding [GO:0003677]; DNA-directed DNA polymerase activity [GO:0003887]; metal ion binding [GO:0046872]; peptidase activity [GO:0008233]; ribonuclease activity [GO:0004540]; RNA binding [GO:0003723]; RNA-directed DNA polymerase activity [GO:0003964]; RNA-DNA hybrid ribonuclease activity [GO:0004523]	GO:0000943; GO:0003677; GO:0003723; GO:0003887; GO:0003964; GO:0004190; GO:0004523; GO:0004540; GO:0005524; GO:0005634; GO:0005737; GO:0006310; GO:0008233; GO:0015074; GO:0032197; GO:0046872	SUBCELLULAR LOCATION: Cytoplasm. Nucleus {ECO:0000250}.			YEAST:G3O-33894-RNA;											9169874; 24374639; 9582191; 16093660; 17330950
	YDR034C-D	Transposon Ty2-DR1 Gag-Pol polyprotein (TY2A-TY2B) (Transposon Ty2 TYA-TYB polyprotein) (Transposon Ty917 protein A) [Cleaved into: Capsid protein (CA); Ty2 protease (PR) (EC 3.4.23.-); Integrase (IN); Reverse transcriptase/ribonuclease H (RT) (RT-RH) (EC 2.7.7.49) (EC 2.7.7.7) (EC 3.1.26.4)]	Q12472	YD21B_YEAST		TY2B-DR1 YDRCTy2-1 POL YDR034C-D YD9673.05c	Saccharomyces cerevisiae (strain ATCC 204508 / S288c) (Baker's yeast)	1770	YDR034C-D	TY2B-DR1	YD9673.05c	YDRCTy2-1 POL			FUNCTION: Capsid protein (CA) is the structural component of the virus-like particle (VLP), forming the shell that encapsulates the retrotransposons dimeric RNA genome. The particles are assembled from trimer-clustered units and there are holes in the capsid shells that allow for the diffusion of macromolecules. CA has also nucleocapsid-like chaperone activity, promoting primer tRNA(i)-Met anneal…	3.4.23.-; 2.7.7.49; 2.7.7.7; 3.1.26.4		DNA integration [GO:0015074]; DNA recombination [GO:0006310]; transposition, RNA-mediated [GO:0032197]	cytoplasm [GO:0005737]; nucleus [GO:0005634]; retrotransposon nucleocapsid [GO:0000943]	cytoplasm [GO:0005737]; nucleus [GO:0005634]; retrotransposon nucleocapsid [GO:0000943]; aspartic-type endopeptidase activity [GO:0004190]; ATP binding [GO:0005524]; DNA binding [GO:0003677]; DNA-directed DNA polymerase activity [GO:0003887]; metal ion binding [GO:0046872]; peptidase activity [GO:0008233]; ribonuclease activity [GO:0004540]; RNA binding [GO:0003723]; RNA-directed DNA polymerase a…	aspartic-type endopeptidase activity [GO:0004190]; ATP binding [GO:0005524]; DNA binding [GO:0003677]; DNA-directed DNA polymerase activity [GO:0003887]; metal ion binding [GO:0046872]; peptidase activity [GO:0008233]; ribonuclease activity [GO:0004540]; RNA binding [GO:0003723]; RNA-directed DNA polymerase activity [GO:0003964]; RNA-DNA hybrid ribonuclease activity [GO:0004523]	GO:0000943; GO:0003677; GO:0003723; GO:0003887; GO:0003964; GO:0004190; GO:0004523; GO:0004540; GO:0005524; GO:0005634; GO:0005737; GO:0006310; GO:0008233; GO:0015074; GO:0032197; GO:0046872	SUBCELLULAR LOCATION: Cytoplasm. Nucleus {ECO:0000250}.											sce:YDR034C-D;		32084;	9169867; 24374639; 2825192; 9582191; 16093660
	YLR410W-B	Transposon Ty2-LR1 Gag-Pol polyprotein (TY2A-TY2B) (Transposon Ty2 TYA-TYB polyprotein) [Cleaved into: Capsid protein (CA); Ty2 protease (PR) (EC 3.4.23.-); Integrase (IN); Reverse transcriptase/ribonuclease H (RT) (RT-RH) (EC 2.7.7.49) (EC 2.7.7.7) (EC 3.1.26.4)]	P0C2J3	YL21B_YEAST		TY2B-LR1 YLRWTy2-1 POL YLR410W-B L9931.7b	Saccharomyces cerevisiae (strain ATCC 204508 / S288c) (Baker's yeast)	1770	YLR410W-B	TY2B-LR1	L9931.7b	YLRWTy2-1 POL			FUNCTION: Capsid protein (CA) is the structural component of the virus-like particle (VLP), forming the shell that encapsulates the retrotransposons dimeric RNA genome. The particles are assembled from trimer-clustered units and there are holes in the capsid shells that allow for the diffusion of macromolecules. CA has also nucleocapsid-like chaperone activity, promoting primer tRNA(i)-Met anneal…	3.4.23.-; 2.7.7.49; 2.7.7.7; 3.1.26.4		DNA integration [GO:0015074]; DNA recombination [GO:0006310]; transposition, RNA-mediated [GO:0032197]	cytoplasm [GO:0005737]; nucleus [GO:0005634]; retrotransposon nucleocapsid [GO:0000943]	cytoplasm [GO:0005737]; nucleus [GO:0005634]; retrotransposon nucleocapsid [GO:0000943]; aspartic-type endopeptidase activity [GO:0004190]; ATP binding [GO:0005524]; DNA binding [GO:0003677]; DNA-directed DNA polymerase activity [GO:0003887]; metal ion binding [GO:0046872]; peptidase activity [GO:0008233]; ribonuclease activity [GO:0004540]; RNA binding [GO:0003723]; RNA-directed DNA polymerase a…	aspartic-type endopeptidase activity [GO:0004190]; ATP binding [GO:0005524]; DNA binding [GO:0003677]; DNA-directed DNA polymerase activity [GO:0003887]; metal ion binding [GO:0046872]; peptidase activity [GO:0008233]; ribonuclease activity [GO:0004540]; RNA binding [GO:0003723]; RNA-directed DNA polymerase activity [GO:0003964]; RNA-DNA hybrid ribonuclease activity [GO:0004523]	GO:0000943; GO:0003677; GO:0003723; GO:0003887; GO:0003964; GO:0004190; GO:0004523; GO:0004540; GO:0005524; GO:0005634; GO:0005737; GO:0006310; GO:0008233; GO:0015074; GO:0032197; GO:0046872	SUBCELLULAR LOCATION: Cytoplasm. Nucleus {ECO:0000250}.											sce:YLR410W-B;		31669;	9169871; 24374639; 9582191; 16093660
	YBL100W-B	Transposon Ty2-B Gag-Pol polyprotein (TY2A-TY2B) (Transposon Ty2 TYA-TYB polyprotein) [Cleaved into: Capsid protein (CA); Ty2 protease (PR) (EC 3.4.23.-); Integrase (IN); Reverse transcriptase/ribonuclease H (RT) (RT-RH) (EC 2.7.7.49) (EC 2.7.7.7) (EC 3.1.26.4)]	Q12491	YB21B_YEAST		TY2B-B YBLWTy2-1 POL YBL100W-B YBL0822 YBL101W-B	Saccharomyces cerevisiae (strain ATCC 204508 / S288c) (Baker's yeast)	1770	YBL100W-B	TY2B-B	YBL0822 YBL101W-B	YBLWTy2-1 POL			FUNCTION: Capsid protein (CA) is the structural component of the virus-like particle (VLP), forming the shell that encapsulates the retrotransposons dimeric RNA genome. The particles are assembled from trimer-clustered units and there are holes in the capsid shells that allow for the diffusion of macromolecules. CA has also nucleocapsid-like chaperone activity, promoting primer tRNA(i)-Met anneal…	3.4.23.-; 2.7.7.49; 2.7.7.7; 3.1.26.4		DNA integration [GO:0015074]; DNA recombination [GO:0006310]; transposition, RNA-mediated [GO:0032197]	cytoplasm [GO:0005737]; nucleus [GO:0005634]; retrotransposon nucleocapsid [GO:0000943]	cytoplasm [GO:0005737]; nucleus [GO:0005634]; retrotransposon nucleocapsid [GO:0000943]; aspartic-type endopeptidase activity [GO:0004190]; ATP binding [GO:0005524]; DNA binding [GO:0003677]; DNA-directed DNA polymerase activity [GO:0003887]; metal ion binding [GO:0046872]; peptidase activity [GO:0008233]; ribonuclease activity [GO:0004540]; RNA binding [GO:0003723]; RNA-directed DNA polymerase a…	aspartic-type endopeptidase activity [GO:0004190]; ATP binding [GO:0005524]; DNA binding [GO:0003677]; DNA-directed DNA polymerase activity [GO:0003887]; metal ion binding [GO:0046872]; peptidase activity [GO:0008233]; ribonuclease activity [GO:0004540]; RNA binding [GO:0003723]; RNA-directed DNA polymerase activity [GO:0003964]; RNA-DNA hybrid ribonuclease activity [GO:0004523]	GO:0000943; GO:0003677; GO:0003723; GO:0003887; GO:0003964; GO:0004190; GO:0004523; GO:0004540; GO:0005524; GO:0005634; GO:0005737; GO:0006310; GO:0008233; GO:0015074; GO:0032197; GO:0046872	SUBCELLULAR LOCATION: Cytoplasm. Nucleus {ECO:0000250}.											sce:YBL100W-B;		32604;	7502586; 7813418; 24374639; 9582191; 16093660
	YDR210W-B	Transposon Ty2-DR2 Gag-Pol polyprotein (TY2A-TY2B) (Transposon Ty2 TYA-TYB polyprotein) [Cleaved into: Capsid protein (CA); Ty2 protease (PR) (EC 3.4.23.-); Integrase (IN); Reverse transcriptase/ribonuclease H (RT) (RT-RH) (EC 2.7.7.49) (EC 2.7.7.7) (EC 3.1.26.4)]	Q03494	YD22B_YEAST		TY2B-DR2 YDRWTy2-2 POL YDR210W-B YD8142A.09	Saccharomyces cerevisiae (strain ATCC 204508 / S288c) (Baker's yeast)	1770	YDR210W-B	TY2B-DR2	YD8142A.09	YDRWTy2-2 POL			FUNCTION: Capsid protein (CA) is the structural component of the virus-like particle (VLP), forming the shell that encapsulates the retrotransposons dimeric RNA genome. The particles are assembled from trimer-clustered units and there are holes in the capsid shells that allow for the diffusion of macromolecules. CA has also nucleocapsid-like chaperone activity, promoting primer tRNA(i)-Met anneal…	3.4.23.-; 2.7.7.49; 2.7.7.7; 3.1.26.4		DNA integration [GO:0015074]; DNA recombination [GO:0006310]; transposition, RNA-mediated [GO:0032197]	cytoplasm [GO:0005737]; nucleus [GO:0005634]; retrotransposon nucleocapsid [GO:0000943]	cytoplasm [GO:0005737]; nucleus [GO:0005634]; retrotransposon nucleocapsid [GO:0000943]; aspartic-type endopeptidase activity [GO:0004190]; ATP binding [GO:0005524]; DNA binding [GO:0003677]; DNA-directed DNA polymerase activity [GO:0003887]; metal ion binding [GO:0046872]; peptidase activity [GO:0008233]; ribonuclease activity [GO:0004540]; RNA binding [GO:0003723]; RNA-directed DNA polymerase a…	aspartic-type endopeptidase activity [GO:0004190]; ATP binding [GO:0005524]; DNA binding [GO:0003677]; DNA-directed DNA polymerase activity [GO:0003887]; metal ion binding [GO:0046872]; peptidase activity [GO:0008233]; ribonuclease activity [GO:0004540]; RNA binding [GO:0003723]; RNA-directed DNA polymerase activity [GO:0003964]; RNA-DNA hybrid ribonuclease activity [GO:0004523]	GO:0000943; GO:0003677; GO:0003723; GO:0003887; GO:0003964; GO:0004190; GO:0004523; GO:0004540; GO:0005524; GO:0005634; GO:0005737; GO:0006310; GO:0008233; GO:0015074; GO:0032197; GO:0046872	SUBCELLULAR LOCATION: Cytoplasm. Nucleus {ECO:0000250}.											sce:YDR210W-B;		32261;	9169867; 24374639; 9582191; 16093660
	YOR192C-B	Transposon Ty2-OR1 Gag-Pol polyprotein (TY2A-TY2B) (Transposon Ty2 TYA-TYB polyprotein) [Cleaved into: Capsid protein (CA); Ty2 protease (PR) (EC 3.4.23.-); Integrase (IN); Reverse transcriptase/ribonuclease H (RT) (RT-RH) (EC 2.7.7.49) (EC 2.7.7.7) (EC 3.1.26.4)]	Q12113	YO21B_YEAST		TY2B-OR1 YORCTy2-1 POL YOR192C-B O4785	Saccharomyces cerevisiae (strain ATCC 204508 / S288c) (Baker's yeast)	1770	YOR192C-B	TY2B-OR1	O4785	YORCTy2-1 POL			FUNCTION: Capsid protein (CA) is the structural component of the virus-like particle (VLP), forming the shell that encapsulates the retrotransposons dimeric RNA genome. The particles are assembled from trimer-clustered units and there are holes in the capsid shells that allow for the diffusion of macromolecules. CA has also nucleocapsid-like chaperone activity, promoting primer tRNA(i)-Met anneal…	3.4.23.-; 2.7.7.49; 2.7.7.7; 3.1.26.4		DNA integration [GO:0015074]; DNA recombination [GO:0006310]; transposition, RNA-mediated [GO:0032197]	cytoplasm [GO:0005737]; nucleus [GO:0005634]; retrotransposon nucleocapsid [GO:0000943]	cytoplasm [GO:0005737]; nucleus [GO:0005634]; retrotransposon nucleocapsid [GO:0000943]; aspartic-type endopeptidase activity [GO:0004190]; ATP binding [GO:0005524]; DNA binding [GO:0003677]; DNA-directed DNA polymerase activity [GO:0003887]; metal ion binding [GO:0046872]; peptidase activity [GO:0008233]; ribonuclease activity [GO:0004540]; RNA binding [GO:0003723]; RNA-directed DNA polymerase a…	aspartic-type endopeptidase activity [GO:0004190]; ATP binding [GO:0005524]; DNA binding [GO:0003677]; DNA-directed DNA polymerase activity [GO:0003887]; metal ion binding [GO:0046872]; peptidase activity [GO:0008233]; ribonuclease activity [GO:0004540]; RNA binding [GO:0003723]; RNA-directed DNA polymerase activity [GO:0003964]; RNA-DNA hybrid ribonuclease activity [GO:0004523]	GO:0000943; GO:0003677; GO:0003723; GO:0003887; GO:0003964; GO:0004190; GO:0004523; GO:0004540; GO:0005524; GO:0005634; GO:0005737; GO:0006310; GO:0008233; GO:0015074; GO:0032197; GO:0046872	SUBCELLULAR LOCATION: Cytoplasm. Nucleus {ECO:0000250}.											sce:YOR192C-B;			9169874; 24374639; 9582191; 16093660
	YDR261W-B	Transposon Ty2-DR3 Gag-Pol polyprotein (TY2A-TY2B) (Transposon Ty2 TYA-TYB polyprotein) [Cleaved into: Capsid protein (CA); Ty2 protease (PR) (EC 3.4.23.-); Integrase (IN); Reverse transcriptase/ribonuclease H (RT) (RT-RH) (EC 2.7.7.49) (EC 2.7.7.7) (EC 3.1.26.4)]	Q07791	YD23B_YEAST		TY2B-DR3 YDRWTy2-3 POL YDR261W-B YD9320A.14	Saccharomyces cerevisiae (strain ATCC 204508 / S288c) (Baker's yeast)	1770	YDR261W-B	TY2B-DR3	YD9320A.14	YDRWTy2-3 POL			FUNCTION: Capsid protein (CA) is the structural component of the virus-like particle (VLP), forming the shell that encapsulates the retrotransposons dimeric RNA genome. The particles are assembled from trimer-clustered units and there are holes in the capsid shells that allow for the diffusion of macromolecules. CA has also nucleocapsid-like chaperone activity, promoting primer tRNA(i)-Met anneal…	3.4.23.-; 2.7.7.49; 2.7.7.7; 3.1.26.4		DNA integration [GO:0015074]; DNA recombination [GO:0006310]; transposition, RNA-mediated [GO:0032197]	cytoplasm [GO:0005737]; nucleus [GO:0005634]; retrotransposon nucleocapsid [GO:0000943]	cytoplasm [GO:0005737]; nucleus [GO:0005634]; retrotransposon nucleocapsid [GO:0000943]; aspartic-type endopeptidase activity [GO:0004190]; ATP binding [GO:0005524]; DNA binding [GO:0003677]; DNA-directed DNA polymerase activity [GO:0003887]; metal ion binding [GO:0046872]; peptidase activity [GO:0008233]; ribonuclease activity [GO:0004540]; RNA binding [GO:0003723]; RNA-directed DNA polymerase a…	aspartic-type endopeptidase activity [GO:0004190]; ATP binding [GO:0005524]; DNA binding [GO:0003677]; DNA-directed DNA polymerase activity [GO:0003887]; metal ion binding [GO:0046872]; peptidase activity [GO:0008233]; ribonuclease activity [GO:0004540]; RNA binding [GO:0003723]; RNA-directed DNA polymerase activity [GO:0003964]; RNA-DNA hybrid ribonuclease activity [GO:0004523]	GO:0000943; GO:0003677; GO:0003723; GO:0003887; GO:0003964; GO:0004190; GO:0004523; GO:0004540; GO:0005524; GO:0005634; GO:0005737; GO:0006310; GO:0008233; GO:0015074; GO:0032197; GO:0046872	SUBCELLULAR LOCATION: Cytoplasm. Nucleus {ECO:0000250}.											sce:YDR261W-B;		32314;	9169867; 24374639; 9582191; 16093660
	YAR010C	Transposon Ty1-A Gag polyprotein (Gag-p49) (Transposon Ty1 protein A) (TY1A) (TYA) (p58) [Cleaved into: Capsid protein (CA) (Gag-p45) (p54); Gag-p4]	P0CX57	YA11A_YEAST		TY1A-A YARCTy1-1 GAG YAR010C P9659.6d	Saccharomyces cerevisiae (strain ATCC 204508 / S288c) (Baker's yeast)	440	YAR010C	TY1A-A	P9659.6d	YARCTy1-1 GAG			FUNCTION: Capsid protein (CA) is the structural component of the virus-like particle (VLP), forming the shell that encapsulates the retrotransposons dimeric RNA genome. The particles are assembled from trimer-clustered units and there are holes in the capsid shells that allow for the diffusion of macromolecules. CA has also nucleocapsid-like chaperone activity, promoting primer tRNA(i)-Met anneal…			transposition, RNA-mediated [GO:0032197]	cytoplasm [GO:0005737]; retrotransposon nucleocapsid [GO:0000943]	cytoplasm [GO:0005737]; retrotransposon nucleocapsid [GO:0000943]; RNA binding [GO:0003723]; transposition, RNA-mediated [GO:0032197]	RNA binding [GO:0003723]	GO:0000943; GO:0003723; GO:0005737; GO:0032197	SUBCELLULAR LOCATION: Cytoplasm {ECO:0000250}.											sce:YAR010C;sce:YPR137C-A;		31796;36305;	7941740; 7731988; 24374639; 9582191; 11884596; 16093660
	YPR137C-A	Transposon Ty1-PR1 Gag polyprotein (Gag-p49) (Transposon Ty1 protein A) (TY1A) (TYA) (p58) [Cleaved into: Capsid protein (CA) (Gag-p45) (p54); Gag-p4]	P0CX58	YP12A_YEAST		TY1A-PR1 YPRCTy1-2 GAG YPR137C-A P9659.6d	Saccharomyces cerevisiae (strain ATCC 204508 / S288c) (Baker's yeast)	440	YPR137C-A	TY1A-PR1	P9659.6d	YPRCTy1-2 GAG			FUNCTION: Capsid protein (CA) is the structural component of the virus-like particle (VLP), forming the shell that encapsulates the retrotransposons dimeric RNA genome. The particles are assembled from trimer-clustered units and there are holes in the capsid shells that allow for the diffusion of macromolecules. CA has also nucleocapsid-like chaperone activity, promoting primer tRNA(i)-Met anneal…			transposition, RNA-mediated [GO:0032197]	cytoplasm [GO:0005737]; retrotransposon nucleocapsid [GO:0000943]	cytoplasm [GO:0005737]; retrotransposon nucleocapsid [GO:0000943]; RNA binding [GO:0003723]; transposition, RNA-mediated [GO:0032197]	RNA binding [GO:0003723]	GO:0000943; GO:0003723; GO:0005737; GO:0032197	SUBCELLULAR LOCATION: Cytoplasm {ECO:0000250}.											sce:YAR010C;sce:YPR137C-A;		31796;36305;	9169875; 24374639; 9582191; 11884596; 16093660
	YJR028W	Transposon Ty1-JR2 Gag polyprotein (Gag-p49) (Transposon Ty1 protein A) (TY1A) (TYA) (p58) [Cleaved into: Capsid protein (CA) (Gag-p45) (p54); Gag-p4]	P47099	YJ12A_YEAST		TY1A-JR2 YJRWTy1-2 GAG YJR028W J1565	Saccharomyces cerevisiae (strain ATCC 204508 / S288c) (Baker's yeast)	440	YJR028W	TY1A-JR2	J1565	YJRWTy1-2 GAG			FUNCTION: Capsid protein (CA) is the structural component of the virus-like particle (VLP), forming the shell that encapsulates the retrotransposons dimeric RNA genome. The particles are assembled from trimer-clustered units and there are holes in the capsid shells that allow for the diffusion of macromolecules. CA has also nucleocapsid-like chaperone activity, promoting primer tRNA(i)-Met anneal…			transposition, RNA-mediated [GO:0032197]	cytoplasm [GO:0005737]; retrotransposon nucleocapsid [GO:0000943]	cytoplasm [GO:0005737]; retrotransposon nucleocapsid [GO:0000943]; RNA binding [GO:0003723]; transposition, RNA-mediated [GO:0032197]	RNA binding [GO:0003723]	GO:0000943; GO:0003723; GO:0005737; GO:0032197	SUBCELLULAR LOCATION: Cytoplasm {ECO:0000250}.											sce:YJR028W;		33781;	8619316; 8641269; 24374639; 9582191; 11884596; 16093660
	YGR027W-A	Transposon Ty1-GR1 Gag polyprotein (Gag-p49) (Transposon Ty1 protein A) (TY1A) (TYA) (p58) [Cleaved into: Capsid protein (CA) (Gag-p45) (p54); Gag-p4]	Q12085	YG11A_YEAST		TY1A-GR1 YGRWTy1-1 GAG YGR027W-A G4052	Saccharomyces cerevisiae (strain ATCC 204508 / S288c) (Baker's yeast)	440	YGR027W-A	TY1A-GR1	G4052	YGRWTy1-1 GAG			FUNCTION: Capsid protein (CA) is the structural component of the virus-like particle (VLP), forming the shell that encapsulates the retrotransposons dimeric RNA genome. The particles are assembled from trimer-clustered units and there are holes in the capsid shells that allow for the diffusion of macromolecules. CA has also nucleocapsid-like chaperone activity, promoting primer tRNA(i)-Met anneal…			transposition, RNA-mediated [GO:0032197]	cytoplasm [GO:0005737]; retrotransposon nucleocapsid [GO:0000943]	cytoplasm [GO:0005737]; retrotransposon nucleocapsid [GO:0000943]; RNA binding [GO:0003723]; transposition, RNA-mediated [GO:0032197]	RNA binding [GO:0003723]	GO:0000943; GO:0003723; GO:0005737; GO:0032197	SUBCELLULAR LOCATION: Cytoplasm {ECO:0000250}.											sce:YGR027W-A;		33269;	9169869; 24374639; 9582191; 11884596; 16093660
	YDR261C-C	Transposon Ty1-DR4 Gag polyprotein (Gag-p49) (Transposon Ty1 protein A) (TY1A) (TYA) (p58) [Cleaved into: Capsid protein (CA) (Gag-p45) (p54); Gag-p4]	O74302	YD13A_YEAST		TY1A-DR4 YDRCTy1-3 GAG YDR261C-C	Saccharomyces cerevisiae (strain ATCC 204508 / S288c) (Baker's yeast)	440	YDR261C-C	TY1A-DR4		YDRCTy1-3 GAG			FUNCTION: Capsid protein (CA) is the structural component of the virus-like particle (VLP), forming the shell that encapsulates the retrotransposons dimeric RNA genome. The particles are assembled from trimer-clustered units and there are holes in the capsid shells that allow for the diffusion of macromolecules. CA has also nucleocapsid-like chaperone activity, promoting primer tRNA(i)-Met anneal…			transposition, RNA-mediated [GO:0032197]	cytoplasm [GO:0005737]; retrotransposon nucleocapsid [GO:0000943]	cytoplasm [GO:0005737]; retrotransposon nucleocapsid [GO:0000943]; RNA binding [GO:0003723]; transposition, RNA-mediated [GO:0032197]	RNA binding [GO:0003723]	GO:0000943; GO:0003723; GO:0005737; GO:0032197	SUBCELLULAR LOCATION: Cytoplasm {ECO:0000250}.											sce:YDR261C-C;		32316;	9169867; 24374639; 9582191; 11884596; 16093660
	YPL257W-A	Transposon Ty1-PL Gag polyprotein (Gag-p49) (Transposon Ty1 protein A) (TY1A) (TYA) (p58) [Cleaved into: Capsid protein (CA) (Gag-p45) (p54); Gag-p4]	P0CX73	YP11A_YEAST		TY1A-PL YPLWTy1-1 GAG YPL257W-A P0725	Saccharomyces cerevisiae (strain ATCC 204508 / S288c) (Baker's yeast)	440	YPL257W-A	TY1A-PL	P0725	YPLWTy1-1 GAG			FUNCTION: Capsid protein (CA) is the structural component of the virus-like particle (VLP), forming the shell that encapsulates the retrotransposons dimeric RNA genome. The particles are assembled from trimer-clustered units and there are holes in the capsid shells that allow for the diffusion of macromolecules. CA has also nucleocapsid-like chaperone activity, promoting primer tRNA(i)-Met anneal…			transposition, RNA-mediated [GO:0032197]	cytoplasm [GO:0005737]; retrotransposon nucleocapsid [GO:0000943]	cytoplasm [GO:0005737]; retrotransposon nucleocapsid [GO:0000943]; RNA binding [GO:0003723]; transposition, RNA-mediated [GO:0032197]	RNA binding [GO:0003723]	GO:0000943; GO:0003723; GO:0005737; GO:0032197	SUBCELLULAR LOCATION: Cytoplasm {ECO:0000250}.											sce:YDR365W-A;sce:YER137C-A;sce:YLR157C-A;sce:YPL257W-A;		31430;32423;35904;36886;	9169875; 24374639; 9582191; 11884596; 16093660
	YLR157C-A	Transposon Ty1-LR2 Gag polyprotein (Gag-p49) (Transposon Ty1 protein A) (TY1A) (TYA) (p58) [Cleaved into: Capsid protein (CA) (Gag-p45) (p54); Gag-p4]	P0CX72	YL12A_YEAST		TY1A-LR2 YLRCTy1-2 GAG YLR157C-A L9632.7	Saccharomyces cerevisiae (strain ATCC 204508 / S288c) (Baker's yeast)	440	YLR157C-A	TY1A-LR2	L9632.7	YLRCTy1-2 GAG			FUNCTION: Capsid protein (CA) is the structural component of the virus-like particle (VLP), forming the shell that encapsulates the retrotransposons dimeric RNA genome. The particles are assembled from trimer-clustered units and there are holes in the capsid shells that allow for the diffusion of macromolecules. CA has also nucleocapsid-like chaperone activity, promoting primer tRNA(i)-Met anneal…			transposition, RNA-mediated [GO:0032197]	cytoplasm [GO:0005737]; retrotransposon nucleocapsid [GO:0000943]	cytoplasm [GO:0005737]; retrotransposon nucleocapsid [GO:0000943]; RNA binding [GO:0003723]; transposition, RNA-mediated [GO:0032197]	RNA binding [GO:0003723]	GO:0000943; GO:0003723; GO:0005737; GO:0032197	SUBCELLULAR LOCATION: Cytoplasm {ECO:0000250}.											sce:YDR365W-A;sce:YER137C-A;sce:YLR157C-A;sce:YPL257W-A;		31430;32423;35904;36886;	9169871; 24374639; 9582191; 11884596; 16093660
	YER137C-A	Transposon Ty1-ER1 Gag polyprotein (Gag-p49) (Transposon Ty1 protein A) (TY1A) (TYA) (p58) [Cleaved into: Capsid protein (CA) (Gag-p45) (p54); Gag-p4]	P0CX71	YE11A_YEAST		TY1A-ER1 YERCTy1-1 GAG YER137C-A YER138C-A	Saccharomyces cerevisiae (strain ATCC 204508 / S288c) (Baker's yeast)	440	YER137C-A	TY1A-ER1	YER138C-A	YERCTy1-1 GAG			FUNCTION: Capsid protein (CA) is the structural component of the virus-like particle (VLP), forming the shell that encapsulates the retrotransposons dimeric RNA genome. The particles are assembled from trimer-clustered units and there are holes in the capsid shells that allow for the diffusion of macromolecules. CA has also nucleocapsid-like chaperone activity, promoting primer tRNA(i)-Met anneal…			transposition, RNA-mediated [GO:0032197]	cytoplasm [GO:0005737]; retrotransposon nucleocapsid [GO:0000943]	cytoplasm [GO:0005737]; retrotransposon nucleocapsid [GO:0000943]; RNA binding [GO:0003723]; transposition, RNA-mediated [GO:0032197]	RNA binding [GO:0003723]	GO:0000943; GO:0003723; GO:0005737; GO:0032197	SUBCELLULAR LOCATION: Cytoplasm {ECO:0000250}.											sce:YDR365W-A;sce:YER137C-A;sce:YLR157C-A;sce:YPL257W-A;		31430;32423;35904;36886;	9169868; 24374639; 9582191; 11884596; 16093660
	YDR365W-A	Transposon Ty1-DR6 Gag polyprotein (Gag-p49) (Transposon Ty1 protein A) (TY1A) (TYA) (p58) [Cleaved into: Capsid protein (CA) (Gag-p45) (p54); Gag-p4]	P0CX70	YD15A_YEAST		TY1A-DR6 YDRWTy1-5 GAG YDR365W-A D9481.12	Saccharomyces cerevisiae (strain ATCC 204508 / S288c) (Baker's yeast)	440	YDR365W-A	TY1A-DR6	D9481.12	YDRWTy1-5 GAG			FUNCTION: Capsid protein (CA) is the structural component of the virus-like particle (VLP), forming the shell that encapsulates the retrotransposons dimeric RNA genome. The particles are assembled from trimer-clustered units and there are holes in the capsid shells that allow for the diffusion of macromolecules. CA has also nucleocapsid-like chaperone activity, promoting primer tRNA(i)-Met anneal…			transposition, RNA-mediated [GO:0032197]	cytoplasm [GO:0005737]; retrotransposon nucleocapsid [GO:0000943]	cytoplasm [GO:0005737]; retrotransposon nucleocapsid [GO:0000943]; RNA binding [GO:0003723]; transposition, RNA-mediated [GO:0032197]	RNA binding [GO:0003723]	GO:0000943; GO:0003723; GO:0005737; GO:0032197	SUBCELLULAR LOCATION: Cytoplasm {ECO:0000250}.											sce:YDR365W-A;sce:YER137C-A;sce:YLR157C-A;sce:YPL257W-A;		31430;32423;35904;36886;	9169867; 24374639; 9582191; 11884596; 16093660
	YNL054W-A	Transposon Ty1-NL2 Gag polyprotein (Gag-p49) (Transposon Ty1 protein A) (TY1A) (TYA) (p58) [Cleaved into: Capsid protein (CA) (Gag-p45) (p54); Gag-p4]	Q12470	YN12A_YEAST		TY1A-NL2 YNLWTy1-2 GAG YNL054W-A N2447	Saccharomyces cerevisiae (strain ATCC 204508 / S288c) (Baker's yeast)	440	YNL054W-A	TY1A-NL2	N2447	YNLWTy1-2 GAG			FUNCTION: Capsid protein (CA) is the structural component of the virus-like particle (VLP), forming the shell that encapsulates the retrotransposons dimeric RNA genome. The particles are assembled from trimer-clustered units and there are holes in the capsid shells that allow for the diffusion of macromolecules. CA has also nucleocapsid-like chaperone activity, promoting primer tRNA(i)-Met anneal…			transposition, RNA-mediated [GO:0032197]	cytoplasm [GO:0005737]; retrotransposon nucleocapsid [GO:0000943]	cytoplasm [GO:0005737]; retrotransposon nucleocapsid [GO:0000943]; RNA binding [GO:0003723]; transposition, RNA-mediated [GO:0032197]	RNA binding [GO:0003723]	GO:0000943; GO:0003723; GO:0005737; GO:0032197	SUBCELLULAR LOCATION: Cytoplasm {ECO:0000250}.											sce:YNL054W-A;		35768;	9169873; 24374639; 3547324; 9582191; 11884596; 16093660
	YML040W	Transposon Ty1-ML2 Gag polyprotein (Gag-p49) (Transposon Ty1 protein A) (TY1A) (TYA) (p58) [Cleaved into: Capsid protein (CA) (Gag-p45) (p54); Gag-p4]	P0CX76	YM12A_YEAST		TY1A-ML2 YMLWTy1-2 GAG YML040W YM8054.03	Saccharomyces cerevisiae (strain ATCC 204508 / S288c) (Baker's yeast)	440	YML040W	TY1A-ML2	YM8054.03	YMLWTy1-2 GAG			FUNCTION: Capsid protein (CA) is the structural component of the virus-like particle (VLP), forming the shell that encapsulates the retrotransposons dimeric RNA genome. The particles are assembled from trimer-clustered units and there are holes in the capsid shells that allow for the diffusion of macromolecules. CA has also nucleocapsid-like chaperone activity, promoting primer tRNA(i)-Met anneal…			transposition, RNA-mediated [GO:0032197]	cytoplasm [GO:0005737]; retrotransposon nucleocapsid [GO:0000943]	cytoplasm [GO:0005737]; retrotransposon nucleocapsid [GO:0000943]; RNA binding [GO:0003723]; transposition, RNA-mediated [GO:0032197]	RNA binding [GO:0003723]	GO:0000943; GO:0003723; GO:0005737; GO:0032197	SUBCELLULAR LOCATION: Cytoplasm {ECO:0000250}.											sce:YJR026W;sce:YLR227W-A;sce:YML040W;		31496;33779;35130;	9169872; 24374639; 9582191; 11884596; 16093660
	YLR227W-A	Transposon Ty1-LR3 Gag polyprotein (Gag-p49) (Transposon Ty1 protein A) (TY1A) (TYA) (p58) [Cleaved into: Capsid protein (CA) (Gag-p45) (p54); Gag-p4]	P0CX75	YL13A_YEAST		TY1A-LR3 YLRWTy1-3 GAG YLR227W-A L8083.11	Saccharomyces cerevisiae (strain ATCC 204508 / S288c) (Baker's yeast)	440	YLR227W-A	TY1A-LR3	L8083.11	YLRWTy1-3 GAG			FUNCTION: Capsid protein (CA) is the structural component of the virus-like particle (VLP), forming the shell that encapsulates the retrotransposons dimeric RNA genome. The particles are assembled from trimer-clustered units and there are holes in the capsid shells that allow for the diffusion of macromolecules. CA has also nucleocapsid-like chaperone activity, promoting primer tRNA(i)-Met anneal…			transposition, RNA-mediated [GO:0032197]	cytoplasm [GO:0005737]; retrotransposon nucleocapsid [GO:0000943]	cytoplasm [GO:0005737]; retrotransposon nucleocapsid [GO:0000943]; RNA binding [GO:0003723]; transposition, RNA-mediated [GO:0032197]	RNA binding [GO:0003723]	GO:0000943; GO:0003723; GO:0005737; GO:0032197	SUBCELLULAR LOCATION: Cytoplasm {ECO:0000250}.											sce:YJR026W;sce:YLR227W-A;sce:YML040W;		31496;33779;35130;	9169871; 24374639; 17322287; 9582191; 11884596; 16093660
	YJR026W	Transposon Ty1-JR1 Gag polyprotein (Gag-p49) (Transposon Ty1 protein A) (TY1A) (TYA) (p58) [Cleaved into: Capsid protein (CA) (Gag-p45) (p54); Gag-p4]	P0CX74	YJ11A_YEAST		TY1A-JR1 YJRWTy1-1 GAG YJR026W J1555	Saccharomyces cerevisiae (strain ATCC 204508 / S288c) (Baker's yeast)	440	YJR026W	TY1A-JR1	J1555	YJRWTy1-1 GAG			FUNCTION: Capsid protein (CA) is the structural component of the virus-like particle (VLP), forming the shell that encapsulates the retrotransposons dimeric RNA genome. The particles are assembled from trimer-clustered units and there are holes in the capsid shells that allow for the diffusion of macromolecules. CA has also nucleocapsid-like chaperone activity, promoting primer tRNA(i)-Met anneal…			transposition, RNA-mediated [GO:0032197]	cytoplasm [GO:0005737]; retrotransposon nucleocapsid [GO:0000943]	cytoplasm [GO:0005737]; retrotransposon nucleocapsid [GO:0000943]; RNA binding [GO:0003723]; transposition, RNA-mediated [GO:0032197]	RNA binding [GO:0003723]	GO:0000943; GO:0003723; GO:0005737; GO:0032197	SUBCELLULAR LOCATION: Cytoplasm {ECO:0000250}.											sce:YJR026W;sce:YLR227W-A;sce:YML040W;		31496;33779;35130;	8619316; 8641269; 24374639; 9582191; 11884596; 16093660
	YLR256W-A	Transposon Ty1-LR4 Gag polyprotein (Gag-p49) (Transposon Ty1 protein A) (TY1A) (TYA) (p58) [Cleaved into: Capsid protein (CA) (Gag-p45) (p54); Gag-p4]	P0C2I8	YL14A_YEAST		TY1A-LR4 YLRWTy1-4 GAG YLR256W-A L9672.1	Saccharomyces cerevisiae (strain ATCC 204508 / S288c) (Baker's yeast)	440	YLR256W-A	TY1A-LR4	L9672.1	YLRWTy1-4 GAG			FUNCTION: Capsid protein (CA) is the structural component of the virus-like particle (VLP), forming the shell that encapsulates the retrotransposons dimeric RNA genome. The particles are assembled from trimer-clustered units and there are holes in the capsid shells that allow for the diffusion of macromolecules. CA has also nucleocapsid-like chaperone activity, promoting primer tRNA(i)-Met anneal…			transposition, RNA-mediated [GO:0032197]	cytoplasm [GO:0005737]; retrotransposon nucleocapsid [GO:0000943]	cytoplasm [GO:0005737]; retrotransposon nucleocapsid [GO:0000943]; RNA binding [GO:0003723]; transposition, RNA-mediated [GO:0032197]	RNA binding [GO:0003723]	GO:0000943; GO:0003723; GO:0005737; GO:0032197	SUBCELLULAR LOCATION: Cytoplasm {ECO:0000250}.											sce:YLR256W-A;		31523;	9169871; 24374639; 9582191; 11884596; 16093660
	YPR158C-C	Transposon Ty1-PR3 Gag polyprotein (Gag-p49) (Transposon Ty1 protein A) (TY1A) (TYA) (p58) [Cleaved into: Capsid protein (CA) (Gag-p45) (p54); Gag-p4]	Q6Q5H1	YP14A_YEAST		TY1A-PR3 YPRCTy1-4 GAG YPR158C-C P9584.3	Saccharomyces cerevisiae (strain ATCC 204508 / S288c) (Baker's yeast)	440	YPR158C-C	TY1A-PR3	P9584.3	YPRCTy1-4 GAG			FUNCTION: Capsid protein (CA) is the structural component of the virus-like particle (VLP), forming the shell that encapsulates the retrotransposons dimeric RNA genome. The particles are assembled from trimer-clustered units and there are holes in the capsid shells that allow for the diffusion of macromolecules. CA has also nucleocapsid-like chaperone activity, promoting primer tRNA(i)-Met anneal…			transposition, RNA-mediated [GO:0032197]	cytoplasm [GO:0005737]; retrotransposon nucleocapsid [GO:0000943]	cytoplasm [GO:0005737]; retrotransposon nucleocapsid [GO:0000943]; RNA binding [GO:0003723]; transposition, RNA-mediated [GO:0032197]	RNA binding [GO:0003723]	GO:0000943; GO:0003723; GO:0005737; GO:0032197	SUBCELLULAR LOCATION: Cytoplasm {ECO:0000250}.											sce:YPR158C-C;		36329;	9169875; 24374639; 17322287; 9582191; 11884596; 16093660; 18407956
	YGR038C-A	Transposon Ty1-GR2 Gag polyprotein (Gag-p49) (Transposon Ty1 protein A) (TY1A) (TYA) (p58) [Cleaved into: Capsid protein (CA) (Gag-p45) (p54); Gag-p4]	Q12485	YG12A_YEAST		TY1A-GR2 YGRCTy1-2 GAG YGR038C-A G4128	Saccharomyces cerevisiae (strain ATCC 204508 / S288c) (Baker's yeast)	440	YGR038C-A	TY1A-GR2	G4128	YGRCTy1-2 GAG			FUNCTION: Capsid protein (CA) is the structural component of the virus-like particle (VLP), forming the shell that encapsulates the retrotransposons dimeric RNA genome. The particles are assembled from trimer-clustered units and there are holes in the capsid shells that allow for the diffusion of macromolecules. CA has also nucleocapsid-like chaperone activity, promoting primer tRNA(i)-Met anneal…			transposition, RNA-mediated [GO:0032197]	cytoplasm [GO:0005737]; retrotransposon nucleocapsid [GO:0000943]	cytoplasm [GO:0005737]; retrotransposon nucleocapsid [GO:0000943]; RNA binding [GO:0003723]; transposition, RNA-mediated [GO:0032197]	RNA binding [GO:0003723]	GO:0000943; GO:0003723; GO:0005737; GO:0032197	SUBCELLULAR LOCATION: Cytoplasm {ECO:0000250}.											sce:YGR038C-A;		33286;	9169869; 24374639; 9582191; 11884596; 16093660
	YOL103W-A	Transposon Ty1-OL Gag polyprotein (Gag-p49) (Transposon Ty1 protein A) (TY1A) (TYA) (p58) [Cleaved into: Capsid protein (CA) (Gag-p45) (p54); Gag-p4]	Q92392	YO11A_YEAST		TY1A-OL YOLWTy1-1 GAG YOL103W-A HRA440	Saccharomyces cerevisiae (strain ATCC 204508 / S288c) (Baker's yeast)	440	YOL103W-A	TY1A-OL	HRA440	YOLWTy1-1 GAG			FUNCTION: Capsid protein (CA) is the structural component of the virus-like particle (VLP), forming the shell that encapsulates the retrotransposons dimeric RNA genome. The particles are assembled from trimer-clustered units and there are holes in the capsid shells that allow for the diffusion of macromolecules. CA has also nucleocapsid-like chaperone activity, promoting primer tRNA(i)-Met anneal…			transposition, RNA-mediated [GO:0032197]	cytoplasm [GO:0005737]; retrotransposon nucleocapsid [GO:0000943]	cytoplasm [GO:0005737]; retrotransposon nucleocapsid [GO:0000943]; RNA binding [GO:0003723]; transposition, RNA-mediated [GO:0032197]	RNA binding [GO:0003723]	GO:0000943; GO:0003723; GO:0005737; GO:0032197	SUBCELLULAR LOCATION: Cytoplasm {ECO:0000250}.			YEAST:G3O-33887-RNA;								sce:YOL103W-A;		34298;	7502582; 9169874; 24374639; 9582191; 11884596; 16093660
	YGR161C-C	Transposon Ty1-GR3 Gag polyprotein (Gag-p49) (Transposon Ty1 protein A) (TY1A) (TYA) (p58) [Cleaved into: Capsid protein (CA) (Gag-p45) (p54); Gag-p4]	P0CX67	YG13A_YEAST		TY1A-GR3 YGRCTy1-3 GAG YGR161C-C G7028	Saccharomyces cerevisiae (strain ATCC 204508 / S288c) (Baker's yeast)	440	YGR161C-C	TY1A-GR3	G7028	YGRCTy1-3 GAG			FUNCTION: Capsid protein (CA) is the structural component of the virus-like particle (VLP), forming the shell that encapsulates the retrotransposons dimeric RNA genome. The particles are assembled from trimer-clustered units and there are holes in the capsid shells that allow for the diffusion of macromolecules. CA has also nucleocapsid-like chaperone activity, promoting primer tRNA(i)-Met anneal…			transposition, RNA-mediated [GO:0032197]	cytoplasm [GO:0005737]; retrotransposon nucleocapsid [GO:0000943]	cytoplasm [GO:0005737]; retrotransposon nucleocapsid [GO:0000943]; RNA binding [GO:0003723]; transposition, RNA-mediated [GO:0032197]	RNA binding [GO:0003723]	GO:0000943; GO:0003723; GO:0005737; GO:0032197	SUBCELLULAR LOCATION: Cytoplasm {ECO:0000250}.											sce:YDR316W-A;sce:YER159C-A;sce:YGR161C-C;sce:YMR051C;		32371;33412;35226;36913;	9169869; 24374639; 17322287; 9582191; 11884596; 16093660
	YDR316W-A	Transposon Ty1-DR5 Gag polyprotein (Gag-p49) (Transposon Ty1 protein A) (TY1A) (TYA) (p58) [Cleaved into: Capsid protein (CA) (Gag-p45) (p54); Gag-p4]	P0CX65	YD14A_YEAST		TY1A-DR5 YDRWTy1-4 GAG YDR316W-A D9740.1a	Saccharomyces cerevisiae (strain ATCC 204508 / S288c) (Baker's yeast)	440	YDR316W-A	TY1A-DR5	D9740.1a	YDRWTy1-4 GAG			FUNCTION: Capsid protein (CA) is the structural component of the virus-like particle (VLP), forming the shell that encapsulates the retrotransposons dimeric RNA genome. The particles are assembled from trimer-clustered units and there are holes in the capsid shells that allow for the diffusion of macromolecules. CA has also nucleocapsid-like chaperone activity, promoting primer tRNA(i)-Met anneal…			transposition, RNA-mediated [GO:0032197]	cytoplasm [GO:0005737]; retrotransposon nucleocapsid [GO:0000943]	cytoplasm [GO:0005737]; retrotransposon nucleocapsid [GO:0000943]; RNA binding [GO:0003723]; transposition, RNA-mediated [GO:0032197]	RNA binding [GO:0003723]	GO:0000943; GO:0003723; GO:0005737; GO:0032197	SUBCELLULAR LOCATION: Cytoplasm {ECO:0000250}.											sce:YDR316W-A;sce:YER159C-A;sce:YGR161C-C;sce:YMR051C;		32371;33412;35226;36913;	9169867; 24374639; 9582191; 11884596; 16093660
	YMR051C	Transposon Ty1-MR2 Gag polyprotein (Gag-p49) (Transposon Ty1 protein A) (TY1A) (TYA) (p58) [Cleaved into: Capsid protein (CA) (Gag-p45) (p54); Gag-p4]	P0CX69	YM14A_YEAST		TY1A-MR2 YMRCTy1-4 GAG YMR051C YM9796.04C	Saccharomyces cerevisiae (strain ATCC 204508 / S288c) (Baker's yeast)	440	YMR051C	TY1A-MR2	YM9796.04C	YMRCTy1-4 GAG			FUNCTION: Capsid protein (CA) is the structural component of the virus-like particle (VLP), forming the shell that encapsulates the retrotransposons dimeric RNA genome. The particles are assembled from trimer-clustered units and there are holes in the capsid shells that allow for the diffusion of macromolecules. CA has also nucleocapsid-like chaperone activity, promoting primer tRNA(i)-Met anneal…			transposition, RNA-mediated [GO:0032197]	cytoplasm [GO:0005737]; retrotransposon nucleocapsid [GO:0000943]	cytoplasm [GO:0005737]; retrotransposon nucleocapsid [GO:0000943]; RNA binding [GO:0003723]; transposition, RNA-mediated [GO:0032197]	RNA binding [GO:0003723]	GO:0000943; GO:0003723; GO:0005737; GO:0032197	SUBCELLULAR LOCATION: Cytoplasm {ECO:0000250}.											sce:YDR316W-A;sce:YER159C-A;sce:YGR161C-C;sce:YMR051C;		32371;33412;35226;36913;	9169872; 24374639; 9582191; 11884596; 16093660
	YML045W-A	Transposon Ty1-ML1 Gag polyprotein (Gag-p49) (Transposon Ty1 protein A) (TY1A) (TYA) (p58) [Cleaved into: Capsid protein (CA) (Gag-p45) (p54); Gag-p4]	Q04706	YM11A_YEAST		TY1A-ML1 YMLWTy1-1 GAG YML045W-A YM9827.07	Saccharomyces cerevisiae (strain ATCC 204508 / S288c) (Baker's yeast)	440	YML045W-A	TY1A-ML1	YM9827.07	YMLWTy1-1 GAG			FUNCTION: Capsid protein (CA) is the structural component of the virus-like particle (VLP), forming the shell that encapsulates the retrotransposons dimeric RNA genome. The particles are assembled from trimer-clustered units and there are holes in the capsid shells that allow for the diffusion of macromolecules. CA has also nucleocapsid-like chaperone activity, promoting primer tRNA(i)-Met anneal…			transposition, RNA-mediated [GO:0032197]	cytoplasm [GO:0005737]; retrotransposon nucleocapsid [GO:0000943]	cytoplasm [GO:0005737]; retrotransposon nucleocapsid [GO:0000943]; RNA binding [GO:0003723]; transposition, RNA-mediated [GO:0032197]	RNA binding [GO:0003723]	GO:0000943; GO:0003723; GO:0005737; GO:0032197	SUBCELLULAR LOCATION: Cytoplasm {ECO:0000250}.											sce:YML045W-A;		35124;	9169872; 24374639; 9582191; 11884596; 16093660
	YER159C-A	Transposon Ty1-ER2 Gag polyprotein (Gag-p49) (Transposon Ty1 protein A) (TY1A) (TYA) (p58) [Cleaved into: Capsid protein (CA) (Gag-p45) (p54); Gag-p4]	P0CX66	YE12A_YEAST		TY1A-ER2 YERCTy1-2 GAG YER159C-A YER160C-A	Saccharomyces cerevisiae (strain ATCC 204508 / S288c) (Baker's yeast)	440	YER159C-A	TY1A-ER2	YER160C-A	YERCTy1-2 GAG			FUNCTION: Capsid protein (CA) is the structural component of the virus-like particle (VLP), forming the shell that encapsulates the retrotransposons dimeric RNA genome. The particles are assembled from trimer-clustered units and there are holes in the capsid shells that allow for the diffusion of macromolecules. CA has also nucleocapsid-like chaperone activity, promoting primer tRNA(i)-Met anneal…			transposition, RNA-mediated [GO:0032197]	cytoplasm [GO:0005737]; retrotransposon nucleocapsid [GO:0000943]	cytoplasm [GO:0005737]; retrotransposon nucleocapsid [GO:0000943]; RNA binding [GO:0003723]; transposition, RNA-mediated [GO:0032197]	RNA binding [GO:0003723]	GO:0000943; GO:0003723; GO:0005737; GO:0032197	SUBCELLULAR LOCATION: Cytoplasm {ECO:0000250}.											sce:YDR316W-A;sce:YER159C-A;sce:YGR161C-C;sce:YMR051C;		32371;33412;35226;36913;	9169868; 24374639; 9582191; 11884596; 16093660
	YDR098C-A	Transposon Ty1-DR1 Gag polyprotein (Gag-p49) (Transposon Ty1 protein A) (TY1A) (TYA) (p58) [Cleaved into: Capsid protein (CA) (Gag-p45) (p54); Gag-p4]	Q03856	YD11A_YEAST		TY1A-DR1 YDRCTy1-1 GAG YDR098C-A YD8557.07c	Saccharomyces cerevisiae (strain ATCC 204508 / S288c) (Baker's yeast)	440	YDR098C-A	TY1A-DR1	YD8557.07c	YDRCTy1-1 GAG			FUNCTION: Capsid protein (CA) is the structural component of the virus-like particle (VLP), forming the shell that encapsulates the retrotransposons dimeric RNA genome. The particles are assembled from trimer-clustered units and there are holes in the capsid shells that allow for the diffusion of macromolecules. CA has also nucleocapsid-like chaperone activity, promoting primer tRNA(i)-Met anneal…			transposition, RNA-mediated [GO:0032197]	cytoplasm [GO:0005737]; retrotransposon nucleocapsid [GO:0000943]	cytoplasm [GO:0005737]; retrotransposon nucleocapsid [GO:0000943]; RNA binding [GO:0003723]; transposition, RNA-mediated [GO:0032197]	RNA binding [GO:0003723]	GO:0000943; GO:0003723; GO:0005737; GO:0032197	SUBCELLULAR LOCATION: Cytoplasm {ECO:0000250}.											sce:YDR098C-A;		32156;	9169867; 24374639; 9582191; 11884596; 16093660
	YPR158W-A	Transposon Ty1-PR2 Gag polyprotein (Gag-p49) (Transposon Ty1 protein A) (TY1A) (TYA) (p58) [Cleaved into: Capsid protein (CA) (Gag-p45) (p54); Gag-p4]	P0CX60	YP13A_YEAST		TY1A-PR2 YPRWTy1-3 GAG YPR158W-A P9584.3	Saccharomyces cerevisiae (strain ATCC 204508 / S288c) (Baker's yeast)	440	YPR158W-A	TY1A-PR2	P9584.3	YPRWTy1-3 GAG			FUNCTION: Capsid protein (CA) is the structural component of the virus-like particle (VLP), forming the shell that encapsulates the retrotransposons dimeric RNA genome. The particles are assembled from trimer-clustered units and there are holes in the capsid shells that allow for the diffusion of macromolecules. CA has also nucleocapsid-like chaperone activity, promoting primer tRNA(i)-Met anneal…			transposition, RNA-mediated [GO:0032197]	cytoplasm [GO:0005737]; retrotransposon nucleocapsid [GO:0000943]	cytoplasm [GO:0005737]; retrotransposon nucleocapsid [GO:0000943]; RNA binding [GO:0003723]; transposition, RNA-mediated [GO:0032197]	RNA binding [GO:0003723]	GO:0000943; GO:0003723; GO:0005737; GO:0032197	SUBCELLULAR LOCATION: Cytoplasm {ECO:0000250}.											sce:YOR142W-A;sce:YPR158W-A;		34538;36326;	9169875; 24374639; 9582191; 11884596; 16093660
	YOR142W-A	Transposon Ty1-OR Gag polyprotein (Gag-p49) (Transposon Ty1 protein A) (TY1A) (TYA) (p58) [Cleaved into: Capsid protein (CA) (Gag-p45) (p54); Gag-p4]	P0CX59	YO12A_YEAST		TY1A-OR YORWTy1-2 GAG YOR142W-A O3364	Saccharomyces cerevisiae (strain ATCC 204508 / S288c) (Baker's yeast)	440	YOR142W-A	TY1A-OR	O3364	YORWTy1-2 GAG			FUNCTION: Capsid protein (CA) is the structural component of the virus-like particle (VLP), forming the shell that encapsulates the retrotransposons dimeric RNA genome. The particles are assembled from trimer-clustered units and there are holes in the capsid shells that allow for the diffusion of macromolecules. CA has also nucleocapsid-like chaperone activity, promoting primer tRNA(i)-Met anneal…			transposition, RNA-mediated [GO:0032197]	cytoplasm [GO:0005737]; retrotransposon nucleocapsid [GO:0000943]	cytoplasm [GO:0005737]; retrotransposon nucleocapsid [GO:0000943]; RNA binding [GO:0003723]; transposition, RNA-mediated [GO:0032197]	RNA binding [GO:0003723]	GO:0000943; GO:0003723; GO:0005737; GO:0032197	SUBCELLULAR LOCATION: Cytoplasm {ECO:0000250}.			YEAST:G3O-33889-RNA;								sce:YOR142W-A;sce:YPR158W-A;		34538;36326;	9169874; 24374639; 9582191; 11884596; 16093660
	YDR210C-C	Transposon Ty1-DR3 Gag polyprotein (Gag-p49) (Transposon Ty1 protein A) (TY1A) (TYA) (p58) [Cleaved into: Capsid protein (CA) (Gag-p45) (p54); Gag-p4]	Q12441	YD12A_YEAST		TY1A-DR3 YDRCTy1-2 GAG YDR210C-C YD8142B.02c	Saccharomyces cerevisiae (strain ATCC 204508 / S288c) (Baker's yeast)	440	YDR210C-C	TY1A-DR3	YD8142B.02c	YDRCTy1-2 GAG			FUNCTION: Capsid protein (CA) is the structural component of the virus-like particle (VLP), forming the shell that encapsulates the retrotransposons dimeric RNA genome. The particles are assembled from trimer-clustered units and there are holes in the capsid shells that allow for the diffusion of macromolecules. CA has also nucleocapsid-like chaperone activity, promoting primer tRNA(i)-Met anneal…			transposition, RNA-mediated [GO:0032197]	cytoplasm [GO:0005737]; retrotransposon nucleocapsid [GO:0000943]	cytoplasm [GO:0005737]; retrotransposon nucleocapsid [GO:0000943]; RNA binding [GO:0003723]; transposition, RNA-mediated [GO:0032197]	RNA binding [GO:0003723]	GO:0000943; GO:0003723; GO:0005737; GO:0032197	SUBCELLULAR LOCATION: Cytoplasm {ECO:0000250}.											sce:YDR210C-C;		32263;	9169867; 24374639; 9582191; 11884596; 16093660; 18407956; 19779198
	YBR012W-A	Transposon Ty1-BR Gag polyprotein (Gag-p49) (Transposon Ty1 protein A) (TY1A) (TYA) (p58) [Cleaved into: Capsid protein (CA) (Gag-p45) (p54); Gag-p4]	Q12217	YB12A_YEAST		TY1A-BR YBRWTy1-2 GAG YBR012W-A YBR0206	Saccharomyces cerevisiae (strain ATCC 204508 / S288c) (Baker's yeast)	440	YBR012W-A	TY1A-BR	YBR0206	YBRWTy1-2 GAG			FUNCTION: Capsid protein (CA) is the structural component of the virus-like particle (VLP), forming the shell that encapsulates the retrotransposons dimeric RNA genome. The particles are assembled from trimer-clustered units and there are holes in the capsid shells that allow for the diffusion of macromolecules. CA has also nucleocapsid-like chaperone activity, promoting primer tRNA(i)-Met anneal…			transposition, RNA-mediated [GO:0032197]	cytoplasm [GO:0005737]; retrotransposon nucleocapsid [GO:0000943]	cytoplasm [GO:0005737]; retrotransposon nucleocapsid [GO:0000943]; RNA binding [GO:0003723]; transposition, RNA-mediated [GO:0032197]	RNA binding [GO:0003723]	GO:0000943; GO:0003723; GO:0005737; GO:0032197	SUBCELLULAR LOCATION: Cytoplasm {ECO:0000250}.											sce:YBR012W-A;		32713;	7813418; 24374639; 9582191; 11884596; 16093660
	YNL284C-A	Transposon Ty1-NL1 Gag polyprotein (Gag-p49) (Transposon Ty1 protein A) (TY1A) (TYA) (p58) [Cleaved into: Capsid protein (CA) (Gag-p45) (p54); Gag-p4]	Q12391	YN11A_YEAST		TY1A-NL1 YNLCTy1-1 GAG YNL284C-A N0569	Saccharomyces cerevisiae (strain ATCC 204508 / S288c) (Baker's yeast)	440	YNL284C-A	TY1A-NL1	N0569	YNLCTy1-1 GAG			FUNCTION: Capsid protein (CA) is the structural component of the virus-like particle (VLP), forming the shell that encapsulates the retrotransposons dimeric RNA genome. The particles are assembled from trimer-clustered units and there are holes in the capsid shells that allow for the diffusion of macromolecules. CA has also nucleocapsid-like chaperone activity, promoting primer tRNA(i)-Met anneal…			transposition, RNA-mediated [GO:0032197]	cytoplasm [GO:0005737]; retrotransposon nucleocapsid [GO:0000943]	cytoplasm [GO:0005737]; retrotransposon nucleocapsid [GO:0000943]; RNA binding [GO:0003723]; transposition, RNA-mediated [GO:0032197]	RNA binding [GO:0003723]	GO:0000943; GO:0003723; GO:0005737; GO:0032197	SUBCELLULAR LOCATION: Cytoplasm {ECO:0000250}.											sce:YNL284C-A;		35554;	9169873; 24374639; 9582191; 11884596; 16093660
	YDR170W-A	Transposon Ty1-DR2 Gag polyprotein (Gag-p49) (Transposon Ty1 protein A) (TY1A) (TYA) (p58) [Cleaved into: Capsid protein (CA) (Gag-p45) (p54); Gag-p4]	Q03964	YD17A_YEAST		TY1A-DR2 YDR170W-A YD9395.02	Saccharomyces cerevisiae (strain ATCC 204508 / S288c) (Baker's yeast)	440	YDR170W-A	TY1A-DR2	YD9395.02				FUNCTION: Capsid protein (CA) is the structural component of the virus-like particle (VLP), forming the shell that encapsulates the retrotransposons dimeric RNA genome. The particles are assembled from trimer-clustered units and there are holes in the capsid shells that allow for the diffusion of macromolecules. CA has also nucleocapsid-like chaperone activity, promoting primer tRNA(i)-Met anneal…			transposition, RNA-mediated [GO:0032197]	cytoplasm [GO:0005737]; retrotransposon nucleocapsid [GO:0000943]	cytoplasm [GO:0005737]; retrotransposon nucleocapsid [GO:0000943]; RNA binding [GO:0003723]; transposition, RNA-mediated [GO:0032197]	RNA binding [GO:0003723]	GO:0000943; GO:0003723; GO:0005737; GO:0032197	SUBCELLULAR LOCATION: Cytoplasm {ECO:0000250}.											sce:YDR170W-A;		32223;	9169867; 24374639
	YHR214C-C	Transposon Ty1-H Gag polyprotein (Gag-p49) (Transposon Ty1 protein A) (TY1A) (TYA) (p58) [Cleaved into: Capsid protein (CA) (Gag-p45) (p54); Gag-p4]	P0C2I4	YH11A_YEAST		TY1A-H YHRCTy1-1 GAG YHR214C-C YHR214C-A	Saccharomyces cerevisiae (strain ATCC 204508 / S288c) (Baker's yeast)	478	YHR214C-C	TY1A-H	YHR214C-A	YHRCTy1-1 GAG			FUNCTION: Capsid protein (CA) is the structural component of the virus-like particle (VLP), forming the shell that encapsulates the retrotransposons dimeric RNA genome. The particles are assembled from trimer-clustered units and there are holes in the capsid shells that allow for the diffusion of macromolecules. CA has also nucleocapsid-like chaperone activity, promoting primer tRNA(i)-Met anneal…			transposition, RNA-mediated [GO:0032197]	cytoplasm [GO:0005737]; retrotransposon nucleocapsid [GO:0000943]	cytoplasm [GO:0005737]; retrotransposon nucleocapsid [GO:0000943]; RNA binding [GO:0003723]; transposition, RNA-mediated [GO:0032197]	RNA binding [GO:0003723]	GO:0000943; GO:0003723; GO:0005737; GO:0032197	SUBCELLULAR LOCATION: Cytoplasm {ECO:0000250}.											sce:YHR214C-C;		36649;	8091229; 24374639; 9582191; 16093660
	YMR046C	Transposon Ty1-MR1 Gag polyprotein (Gag-p49) (Transposon Ty1 protein A) (TY1A) (TYA) (p58) [Cleaved into: Capsid protein (CA) (Gag-p45) (p54); Gag-p4]	Q04215	YM13A_YEAST		TY1A-MR1 YMRCTy1-3 GAG YMR046C YM9532.11C	Saccharomyces cerevisiae (strain ATCC 204508 / S288c) (Baker's yeast)	440	YMR046C	TY1A-MR1	YM9532.11C	YMRCTy1-3 GAG			FUNCTION: Capsid protein (CA) is the structural component of the virus-like particle (VLP), forming the shell that encapsulates the retrotransposons dimeric RNA genome. The particles are assembled from trimer-clustered units and there are holes in the capsid shells that allow for the diffusion of macromolecules. CA has also nucleocapsid-like chaperone activity, promoting primer tRNA(i)-Met anneal…			transposition, RNA-mediated [GO:0032197]	cytoplasm [GO:0005737]; retrotransposon nucleocapsid [GO:0000943]	cytoplasm [GO:0005737]; retrotransposon nucleocapsid [GO:0000943]; RNA binding [GO:0003723]; transposition, RNA-mediated [GO:0032197]	RNA binding [GO:0003723]	GO:0000943; GO:0003723; GO:0005737; GO:0032197	SUBCELLULAR LOCATION: Cytoplasm {ECO:0000250}.											sce:YMR046C;		35219;	9169872; 24374639; 9582191; 11884596; 16093660; 17330950; 18407956; 19779198
	YBL005W-A	Transposon Ty1-BL Gag polyprotein (Gag-p49) (Transposon Ty1 protein A) (TY1A) (TYA) (p58) [Cleaved into: Capsid protein (CA) (Gag-p45) (p54); Gag-p4]	Q12266	YB11A_YEAST		TY1A-BL YBLWTy1-1 GAG YBL005W-A YBL004W-B YBL0324	Saccharomyces cerevisiae (strain ATCC 204508 / S288c) (Baker's yeast)	440	YBL005W-A	TY1A-BL	YBL004W-B YBL0324	YBLWTy1-1 GAG			FUNCTION: Capsid protein (CA) is the structural component of the virus-like particle (VLP), forming the shell that encapsulates the retrotransposons dimeric RNA genome. The particles are assembled from trimer-clustered units and there are holes in the capsid shells that allow for the diffusion of macromolecules. CA has also nucleocapsid-like chaperone activity, promoting primer tRNA(i)-Met anneal…			transposition, RNA-mediated [GO:0032197]	cytoplasm [GO:0005737]; retrotransposon nucleocapsid [GO:0000943]	cytoplasm [GO:0005737]; retrotransposon nucleocapsid [GO:0000943]; RNA binding [GO:0003723]; transposition, RNA-mediated [GO:0032197]	RNA binding [GO:0003723]	GO:0000943; GO:0003723; GO:0005737; GO:0032197	SUBCELLULAR LOCATION: Cytoplasm {ECO:0000250}.											sce:YBL005W-A;		32695;	7813418; 24374639; 9582191; 11884596; 16093660; 17330950; 18407956; 19779198
	YBL100W-A	Transposon Ty2-B Gag polyprotein (TY2A) (TYA) (Transposon Ty2 protein A) (A-438 protein) [Cleaved into: Capsid protein (CA); Gag-p4]	Q12260	YB21A_YEAST		TY2A-B YBLWTy2-1 GAG YBL100W-A YBL0821 YBL101W-A	Saccharomyces cerevisiae (strain ATCC 204508 / S288c) (Baker's yeast)	438	YBL100W-A	TY2A-B	YBL0821 YBL101W-A	YBLWTy2-1 GAG			FUNCTION: Capsid protein (CA) is the structural component of the virus-like particle (VLP), forming the shell that encapsulates the retrotransposons dimeric RNA genome. The particles are assembled from trimer-clustered units and there are holes in the capsid shells that allow for the diffusion of macromolecules. CA has also nucleocapsid-like chaperone activity, promoting primer tRNA(i)-Met anneal…			transposition, RNA-mediated [GO:0032197]	cytoplasm [GO:0005737]; retrotransposon nucleocapsid [GO:0000943]	cytoplasm [GO:0005737]; retrotransposon nucleocapsid [GO:0000943]; RNA binding [GO:0003723]; transposition, RNA-mediated [GO:0032197]	RNA binding [GO:0003723]	GO:0000943; GO:0003723; GO:0005737; GO:0032197	SUBCELLULAR LOCATION: Cytoplasm {ECO:0000250}.											sce:YBL100W-A;		32603;	7502586; 7813418; 24374639; 9582191; 16093660
	YGR161W-A	Transposon Ty2-GR2 Gag polyprotein (TY2A) (TYA) (Transposon Ty2 protein A) [Cleaved into: Capsid protein (CA); Gag-p4]	P0CX62	YG22A_YEAST		TY2A-GR2 YGRWTy2-2 GAG YGR161W-A G7015	Saccharomyces cerevisiae (strain ATCC 204508 / S288c) (Baker's yeast)	438	YGR161W-A	TY2A-GR2	G7015	YGRWTy2-2 GAG			FUNCTION: Capsid protein (CA) is the structural component of the virus-like particle (VLP), forming the shell that encapsulates the retrotransposons dimeric RNA genome. The particles are assembled from trimer-clustered units and there are holes in the capsid shells that allow for the diffusion of macromolecules. CA has also nucleocapsid-like chaperone activity, promoting primer tRNA(i)-Met anneal…			transposition, RNA-mediated [GO:0032197]	cytoplasm [GO:0005737]; retrotransposon nucleocapsid [GO:0000943]	cytoplasm [GO:0005737]; retrotransposon nucleocapsid [GO:0000943]; RNA binding [GO:0003723]; transposition, RNA-mediated [GO:0032197]	RNA binding [GO:0003723]	GO:0000943; GO:0003723; GO:0005737; GO:0032197	SUBCELLULAR LOCATION: Cytoplasm {ECO:0000250}.											sce:YFL002W-B;sce:YGR161W-A;		33409;	9169869; 24374639; 9582191; 16093660
	YFL002W-B	Transposon Ty2-F Gag polyprotein (TY2A) (TYA) (Transposon Ty2 protein A) [Cleaved into: Capsid protein (CA); Gag-p4]	P0CX61	YF21A_YEAST		TY2A-F YFLWTy2-1 GAG YFL002W-B F006	Saccharomyces cerevisiae (strain ATCC 204508 / S288c) (Baker's yeast)	438	YFL002W-B	TY2A-F	F006	YFLWTy2-1 GAG			FUNCTION: Capsid protein (CA) is the structural component of the virus-like particle (VLP), forming the shell that encapsulates the retrotransposons dimeric RNA genome. The particles are assembled from trimer-clustered units and there are holes in the capsid shells that allow for the diffusion of macromolecules. CA has also nucleocapsid-like chaperone activity, promoting primer tRNA(i)-Met anneal…			transposition, RNA-mediated [GO:0032197]	cytoplasm [GO:0005737]; retrotransposon nucleocapsid [GO:0000943]	cytoplasm [GO:0005737]; retrotransposon nucleocapsid [GO:0000943]; RNA binding [GO:0003723]; transposition, RNA-mediated [GO:0032197]	RNA binding [GO:0003723]	GO:0000943; GO:0003723; GO:0005737; GO:0032197	SUBCELLULAR LOCATION: Cytoplasm {ECO:0000250}.											sce:YFL002W-B;sce:YGR161W-A;		33409;	7670463; 24374639; 9582191; 16093660
	YDR261W-A	Transposon Ty2-DR3 Gag polyprotein (TY2A) (TYA) (Transposon Ty2 protein A) [Cleaved into: Capsid protein (CA); Gag-p4]	Q99303	YD23A_YEAST		TY2A-DR3 YDRWTy2-3 GAG YDR261W-A YD9320A.13	Saccharomyces cerevisiae (strain ATCC 204508 / S288c) (Baker's yeast)	438	YDR261W-A	TY2A-DR3	YD9320A.13	YDRWTy2-3 GAG			FUNCTION: Capsid protein (CA) is the structural component of the virus-like particle (VLP), forming the shell that encapsulates the retrotransposons dimeric RNA genome. The particles are assembled from trimer-clustered units and there are holes in the capsid shells that allow for the diffusion of macromolecules. CA has also nucleocapsid-like chaperone activity, promoting primer tRNA(i)-Met anneal…			transposition, RNA-mediated [GO:0032197]	cytoplasm [GO:0005737]; retrotransposon nucleocapsid [GO:0000943]	cytoplasm [GO:0005737]; retrotransposon nucleocapsid [GO:0000943]; RNA binding [GO:0003723]; transposition, RNA-mediated [GO:0032197]	RNA binding [GO:0003723]	GO:0000943; GO:0003723; GO:0005737; GO:0032197	SUBCELLULAR LOCATION: Cytoplasm {ECO:0000250}.											sce:YDR261W-A;		32313;	9169867; 24374639; 9582191; 16093660
	YDR210W-A	Transposon Ty2-DR2 Gag polyprotein (TY2A) (TYA) (Transposon Ty2 protein A) [Cleaved into: Capsid protein (CA); Gag-p4]	Q03483	YD22A_YEAST		TY2A-DR2 YDRWTy2-2 GAG YDR210W-A YD8142A.08	Saccharomyces cerevisiae (strain ATCC 204508 / S288c) (Baker's yeast)	438	YDR210W-A	TY2A-DR2	YD8142A.08	YDRWTy2-2 GAG			FUNCTION: Capsid protein (CA) is the structural component of the virus-like particle (VLP), forming the shell that encapsulates the retrotransposons dimeric RNA genome. The particles are assembled from trimer-clustered units and there are holes in the capsid shells that allow for the diffusion of macromolecules. CA has also nucleocapsid-like chaperone activity, promoting primer tRNA(i)-Met anneal…			transposition, RNA-mediated [GO:0032197]	cytoplasm [GO:0005737]; retrotransposon nucleocapsid [GO:0000943]	cytoplasm [GO:0005737]; retrotransposon nucleocapsid [GO:0000943]; RNA binding [GO:0003723]; transposition, RNA-mediated [GO:0032197]	RNA binding [GO:0003723]	GO:0000943; GO:0003723; GO:0005737; GO:0032197	SUBCELLULAR LOCATION: Cytoplasm {ECO:0000250}.											sce:YDR210W-A;		32260;	9169867; 24374639; 9582191; 16093660; 17330950
	YLR410W-A	Transposon Ty2-LR1 Gag polyprotein (TY2A) (TYA) (Transposon Ty2 protein A) [Cleaved into: Capsid protein (CA); Gag-p4]	P0C2J4	YL21A_YEAST		TY2A-LR1 YLRWTy2-1 GAG YLR410W-A L9931.7b	Saccharomyces cerevisiae (strain ATCC 204508 / S288c) (Baker's yeast)	438	YLR410W-A	TY2A-LR1	L9931.7b	YLRWTy2-1 GAG			FUNCTION: Capsid protein (CA) is the structural component of the virus-like particle (VLP), forming the shell that encapsulates the retrotransposons dimeric RNA genome. The particles are assembled from trimer-clustered units and there are holes in the capsid shells that allow for the diffusion of macromolecules. CA has also nucleocapsid-like chaperone activity, promoting primer tRNA(i)-Met anneal…			transposition, RNA-mediated [GO:0032197]	cytoplasm [GO:0005737]; retrotransposon nucleocapsid [GO:0000943]	cytoplasm [GO:0005737]; retrotransposon nucleocapsid [GO:0000943]; RNA binding [GO:0003723]; transposition, RNA-mediated [GO:0032197]	RNA binding [GO:0003723]	GO:0000943; GO:0003723; GO:0005737; GO:0032197	SUBCELLULAR LOCATION: Cytoplasm {ECO:0000250}.											sce:YLR410W-A;		31668;	9169871; 24374639; 9582191; 16093660
	YCL020W	Transposon Ty2-C Gag polyprotein (Transposon Ty2 protein A) (TY2A) (TYA) (Ty1-17 protein A) [Cleaved into: Capsid protein (CA); Gag-p4]	P25383	YC21A_YEAST		TY2A-C YCLWTy2-1 GAG YCL020W YCL20W	Saccharomyces cerevisiae (strain ATCC 204508 / S288c) (Baker's yeast)	438	YCL020W	TY2A-C	YCL20W	YCLWTy2-1 GAG			FUNCTION: Capsid protein (CA) is the structural component of the virus-like particle (VLP), forming the shell that encapsulates the retrotransposons dimeric RNA genome. The particles are assembled from trimer-clustered units and there are holes in the capsid shells that allow for the diffusion of macromolecules. CA has also nucleocapsid-like chaperone activity, promoting primer tRNA(i)-Met anneal…			transposition, RNA-mediated [GO:0032197]	cytoplasm [GO:0005737]; retrotransposon nucleocapsid [GO:0000943]	cytoplasm [GO:0005737]; retrotransposon nucleocapsid [GO:0000943]; RNA binding [GO:0003723]; transposition, RNA-mediated [GO:0032197]	RNA binding [GO:0003723]	GO:0000943; GO:0003723; GO:0005737; GO:0032197	SUBCELLULAR LOCATION: Cytoplasm {ECO:0000250}.											sce:YCL020W;		30963;	3010239; 2997719; 2989787; 1574125; 24374639; 6322112; 9582191; 16093660
	YOR343W-A	Transposon Ty2-OR2 Gag polyprotein (TY2A) (TYA) (Transposon Ty2 protein A) [Cleaved into: Capsid protein (CA); Gag-p4]	Q12293	YO22A_YEAST		TY2A-OR2 YORWTy2-2 GAG YOR343W-A O6301	Saccharomyces cerevisiae (strain ATCC 204508 / S288c) (Baker's yeast)	438	YOR343W-A	TY2A-OR2	O6301	YORWTy2-2 GAG			FUNCTION: Capsid protein (CA) is the structural component of the virus-like particle (VLP), forming the shell that encapsulates the retrotransposons dimeric RNA genome. The particles are assembled from trimer-clustered units and there are holes in the capsid shells that allow for the diffusion of macromolecules. CA has also nucleocapsid-like chaperone activity, promoting primer tRNA(i)-Met anneal…			transposition, RNA-mediated [GO:0032197]	cytoplasm [GO:0005737]; retrotransposon nucleocapsid [GO:0000943]	cytoplasm [GO:0005737]; retrotransposon nucleocapsid [GO:0000943]; RNA binding [GO:0003723]; transposition, RNA-mediated [GO:0032197]	RNA binding [GO:0003723]	GO:0000943; GO:0003723; GO:0005737; GO:0032197	SUBCELLULAR LOCATION: Cytoplasm {ECO:0000250}.			YEAST:G3O-33893-RNA;								sce:YOR343W-A;		34726;	9169874; 24374639; 9582191; 16093660
	YOR192C-A	Transposon Ty2-OR1 Gag polyprotein (TY2A) (TYA) (Transposon Ty2 protein A) [Cleaved into: Capsid protein (CA); Gag-p4]	Q12439	YO21A_YEAST		TY2A-OR1 YORCTy2-1 GAG YOR192C-A O4787	Saccharomyces cerevisiae (strain ATCC 204508 / S288c) (Baker's yeast)	438	YOR192C-A	TY2A-OR1	O4787	YORCTy2-1 GAG			FUNCTION: Capsid protein (CA) is the structural component of the virus-like particle (VLP), forming the shell that encapsulates the retrotransposons dimeric RNA genome. The particles are assembled from trimer-clustered units and there are holes in the capsid shells that allow for the diffusion of macromolecules. CA has also nucleocapsid-like chaperone activity, promoting primer tRNA(i)-Met anneal…			transposition, RNA-mediated [GO:0032197]	cytoplasm [GO:0005737]; retrotransposon nucleocapsid [GO:0000943]	cytoplasm [GO:0005737]; retrotransposon nucleocapsid [GO:0000943]; RNA binding [GO:0003723]; transposition, RNA-mediated [GO:0032197]	RNA binding [GO:0003723]	GO:0000943; GO:0003723; GO:0005737; GO:0032197	SUBCELLULAR LOCATION: Cytoplasm {ECO:0000250}.											sce:YOR192C-A;		34589;	9169874; 24374639; 9582191; 16093660
	YDR034C-C	Transposon Ty2-DR1 Gag polyprotein (Transposon Ty2 protein A) (TY2A) (TYA) (Ty917 protein A) [Cleaved into: Capsid protein (CA); Gag-p4]	Q12392	YD21A_YEAST		TY2A-DR1 YDRCTy2-1 GAG YDR034C-C YD9673.06c	Saccharomyces cerevisiae (strain ATCC 204508 / S288c) (Baker's yeast)	438	YDR034C-C	TY2A-DR1	YD9673.06c	YDRCTy2-1 GAG			FUNCTION: Capsid protein (CA) is the structural component of the virus-like particle (VLP), forming the shell that encapsulates the retrotransposons dimeric RNA genome. The particles are assembled from trimer-clustered units and there are holes in the capsid shells that allow for the diffusion of macromolecules. CA has also nucleocapsid-like chaperone activity, promoting primer tRNA(i)-Met anneal…			transposition, RNA-mediated [GO:0032197]	cytoplasm [GO:0005737]; retrotransposon nucleocapsid [GO:0000943]	cytoplasm [GO:0005737]; retrotransposon nucleocapsid [GO:0000943]; RNA binding [GO:0003723]; transposition, RNA-mediated [GO:0032197]	RNA binding [GO:0003723]	GO:0000943; GO:0003723; GO:0005737; GO:0032197	SUBCELLULAR LOCATION: Cytoplasm {ECO:0000250}.											sce:YDR034C-C;		32085;	9169867; 24374639; 2825192; 9582191; 16093660
10	YAR027W	ULP1-interacting protein 3 (DUP240 protein UIP3)	P39547	UIP3_YEAST		UIP3 YAR027W FUN55	Saccharomyces cerevisiae (strain ATCC 204508 / S288c) (Baker's yeast)	235	YAR027W	UIP3	FUN55							vesicle organization [GO:0016050]	endoplasmic reticulum [GO:0005783]; fungal-type vacuole membrane [GO:0000329]; Golgi apparatus [GO:0005794]; integral component of membrane [GO:0016021]; nuclear envelope [GO:0005635]; nuclear membrane [GO:0031965]; plasma membrane [GO:0005886]	endoplasmic reticulum [GO:0005783]; fungal-type vacuole membrane [GO:0000329]; Golgi apparatus [GO:0005794]; integral component of membrane [GO:0016021]; nuclear envelope [GO:0005635]; nuclear membrane [GO:0031965]; plasma membrane [GO:0005886]; vesicle organization [GO:0016050]		GO:0000329; GO:0005635; GO:0005783; GO:0005794; GO:0005886; GO:0016021; GO:0016050; GO:0031965	SUBCELLULAR LOCATION: Nucleus membrane {ECO:0000269|PubMed:11056382}; Multi-pass membrane protein {ECO:0000269|PubMed:11056382}. Cell membrane {ECO:0000269|PubMed:11056382}; Multi-pass membrane protein {ECO:0000269|PubMed:11056382}.			YEAST:G3O-28878-MONOMER;							YAR027W_mRNA;	sce:YAR027W;		31806;	7731988; 24374639; 11056382; 12101299; 14562106; 12872131; 19779198; 22106047
	YAR028W	DUP240 protein YAR028W	P39548	YAJ8_YEAST		YAR028W FUN56	Saccharomyces cerevisiae (strain ATCC 204508 / S288c) (Baker's yeast)	234	YAR028W		FUN56							vesicle organization [GO:0016050]	endoplasmic reticulum [GO:0005783]; fungal-type vacuole membrane [GO:0000329]; Golgi apparatus [GO:0005794]; integral component of membrane [GO:0016021]; plasma membrane [GO:0005886]	endoplasmic reticulum [GO:0005783]; fungal-type vacuole membrane [GO:0000329]; Golgi apparatus [GO:0005794]; integral component of membrane [GO:0016021]; plasma membrane [GO:0005886]; vesicle organization [GO:0016050]		GO:0000329; GO:0005783; GO:0005794; GO:0005886; GO:0016021; GO:0016050	SUBCELLULAR LOCATION: Membrane {ECO:0000305}; Multi-pass membrane protein {ECO:0000305}.			YEAST:G3O-28879-MONOMER;							YAR028W_mRNA;	sce:YAR028W;		31807;	7731988; 24374639; 12101299; 14562106; 14557538; 16847258; 22106047
	YGL053W	Pheromone-regulated membrane protein 8 (DUP240 protein PRM8) (Protein DUP1)	P53174	PRM8_YEAST		PRM8 DUP1 YGL053W	Saccharomyces cerevisiae (strain ATCC 204508 / S288c) (Baker's yeast)	237	YGL053W	PRM8		DUP1			FUNCTION: May be involved in endoplasmic reticulum exit trafficking of proteins.			vesicle-mediated transport [GO:0016192]; vesicle organization [GO:0016050]	endoplasmic reticulum [GO:0005783]; Golgi apparatus [GO:0005794]; integral component of membrane [GO:0016021]; plasma membrane [GO:0005886]	endoplasmic reticulum [GO:0005783]; Golgi apparatus [GO:0005794]; integral component of membrane [GO:0016021]; plasma membrane [GO:0005886]; vesicle organization [GO:0016050]; vesicle-mediated transport [GO:0016192]		GO:0005783; GO:0005794; GO:0005886; GO:0016021; GO:0016050; GO:0016192	SUBCELLULAR LOCATION: Membrane {ECO:0000305}; Multi-pass membrane protein {ECO:0000305}. Endoplasmic reticulum {ECO:0000269|PubMed:12101299, ECO:0000269|PubMed:12925749}.			YEAST:G3O-30562-MONOMER;							YGL053W_mRNA;	sce:YGL053W;		33195;	9234674; 9169869; 24374639; 17322287; 11062271; 12101299; 12925749; 14562106; 16847258
	YAR031W	Pheromone-regulated membrane protein 9 (DUP240 protein PRM9)	P39551	PRM9_YEAST		PRM9 YAR031W FUN58	Saccharomyces cerevisiae (strain ATCC 204508 / S288c) (Baker's yeast)	298	YAR031W	PRM9	FUN58				FUNCTION: May be involved in endoplasmic reticulum exit trafficking of proteins.			vesicle-mediated transport [GO:0016192]; vesicle organization [GO:0016050]	endoplasmic reticulum [GO:0005783]; Golgi apparatus [GO:0005794]; integral component of membrane [GO:0016021]; plasma membrane [GO:0005886]	endoplasmic reticulum [GO:0005783]; Golgi apparatus [GO:0005794]; integral component of membrane [GO:0016021]; plasma membrane [GO:0005886]; vesicle organization [GO:0016050]; vesicle-mediated transport [GO:0016192]		GO:0005783; GO:0005794; GO:0005886; GO:0016021; GO:0016050; GO:0016192	SUBCELLULAR LOCATION: Cell membrane {ECO:0000269|PubMed:12101299}; Multi-pass membrane protein {ECO:0000269|PubMed:12101299}.			YEAST:G3O-28881-MONOMER;							YAR031W_mRNA;	sce:YAR031W;		31809;	7731988; 24374639; 11062271; 12101299; 12925749; 14562106; 16847258
	YGL051W	Multicopy suppressor of SEC21 protein 27 (DUP240 protein MST27) (Protein DUP2)	P53176	MST27_YEAST		MST27 DUP2 YGL051W	Saccharomyces cerevisiae (strain ATCC 204508 / S288c) (Baker's yeast)	234	YGL051W	MST27		DUP2			FUNCTION: Involved in protein trafficking vesicle formation, probably by stabilizing of coatomer at the Golgi membrane and thus allowing the efficient formation of COPI coated vesicles. {ECO:0000269|PubMed:12925749}.			endoplasmic reticulum to Golgi vesicle-mediated transport [GO:0006888]; protein transport [GO:0015031]; retrograde vesicle-mediated transport, Golgi to endoplasmic reticulum [GO:0006890]; vesicle organization [GO:0016050]	COPI-coated vesicle membrane [GO:0030663]; endoplasmic reticulum [GO:0005783]; ER to Golgi transport vesicle membrane [GO:0012507]; Golgi apparatus [GO:0005794]; integral component of membrane [GO:0016021]; plasma membrane [GO:0005886]	COPI-coated vesicle membrane [GO:0030663]; endoplasmic reticulum [GO:0005783]; ER to Golgi transport vesicle membrane [GO:0012507]; Golgi apparatus [GO:0005794]; integral component of membrane [GO:0016021]; plasma membrane [GO:0005886]; endoplasmic reticulum to Golgi vesicle-mediated transport [GO:0006888]; protein transport [GO:0015031]; retrograde vesicle-mediated transport, Golgi to endoplasmi…		GO:0005783; GO:0005794; GO:0005886; GO:0006888; GO:0006890; GO:0012507; GO:0015031; GO:0016021; GO:0016050; GO:0030663	SUBCELLULAR LOCATION: Endoplasmic reticulum {ECO:0000269|PubMed:12101299, ECO:0000269|PubMed:12925749}. Golgi apparatus {ECO:0000269|PubMed:12925749}. Cytoplasmic vesicle, COPI-coated vesicle membrane {ECO:0000269|PubMed:12925749}; Multi-pass membrane protein {ECO:0000269|PubMed:12925749}. Cytoplasmic vesicle, COPII-coated vesicle membrane {ECO:0000269|PubMed:12925749}; Multi-pass membrane protei…			YEAST:G3O-30561-MONOMER;							YGL051W_mRNA;	sce:YGL051W;		33196;	9234674; 9169869; 24374639; 12101299; 12925749; 16847258
	YAR033W	Multicopy suppressor of SEC21 protein 28 (DUP240 protein MST28)	P39552	MST28_YEAST		MST28 YAR033W FUN59	Saccharomyces cerevisiae (strain ATCC 204508 / S288c) (Baker's yeast)	234	YAR033W	MST28	FUN59				FUNCTION: Involved in protein trafficking vesicle formation, probably by stabilizing of coatomer at the Golgi membrane and thus allowing the efficient formation of COPI coated vesicles. {ECO:0000269|PubMed:12925749}.			protein transport [GO:0015031]; vesicle-mediated transport [GO:0016192]; vesicle organization [GO:0016050]	COPI-coated vesicle membrane [GO:0030663]; endoplasmic reticulum [GO:0005783]; ER to Golgi transport vesicle membrane [GO:0012507]; Golgi apparatus [GO:0005794]; integral component of membrane [GO:0016021]; plasma membrane [GO:0005886]	COPI-coated vesicle membrane [GO:0030663]; endoplasmic reticulum [GO:0005783]; ER to Golgi transport vesicle membrane [GO:0012507]; Golgi apparatus [GO:0005794]; integral component of membrane [GO:0016021]; plasma membrane [GO:0005886]; protein transport [GO:0015031]; vesicle organization [GO:0016050]; vesicle-mediated transport [GO:0016192]		GO:0005783; GO:0005794; GO:0005886; GO:0012507; GO:0015031; GO:0016021; GO:0016050; GO:0016192; GO:0030663	SUBCELLULAR LOCATION: Endoplasmic reticulum {ECO:0000269|PubMed:12101299, ECO:0000269|PubMed:12925749}. Golgi apparatus {ECO:0000269|PubMed:12925749}. Cytoplasmic vesicle, COPI-coated vesicle membrane {ECO:0000269|PubMed:12925749}; Multi-pass membrane protein {ECO:0000269|PubMed:12925749}. Cytoplasmic vesicle, COPII-coated vesicle membrane {ECO:0000269|PubMed:12925749}; Multi-pass membrane protei…			YEAST:G3O-28882-MONOMER;							YAR033W_mRNA;	sce:YAR033W;		31810;	7731988; 24374639; 12101299; 12925749; 18407956
	YGL052W	Putative uncharacterized protein YGL052W	P53175	YGF2_YEAST		YGL052W	Saccharomyces cerevisiae (strain ATCC 204508 / S288c) (Baker's yeast)	101	YGL052W																								YGL052W_mRNA;				9234674; 9169869; 24374639
11	YAR060C	Putative uncharacterized protein YAR060C	P0CX88	YAN0_YEAST		YAR060C	Saccharomyces cerevisiae (strain ATCC 204508 / S288c) (Baker's yeast)	111	YAR060C																								YAR060C_mRNA;YHR212C_mRNA;				7731988; 24374639
	YHR212C	Putative uncharacterized protein YHR212C	P0CX89	YH212_YEAST		YHR212C	Saccharomyces cerevisiae (strain ATCC 204508 / S288c) (Baker's yeast)	111	YHR212C																								YAR060C_mRNA;YHR212C_mRNA;				8091229; 24374639; 17322287
12	YAR064W	Uncharacterized protein YAR064W	P39563	YAN4_YEAST		YAR064W	Saccharomyces cerevisiae (strain ATCC 204508 / S288c) (Baker's yeast)	99	YAR064W										integral component of membrane [GO:0016021]	integral component of membrane [GO:0016021]		GO:0016021	SUBCELLULAR LOCATION: Membrane {ECO:0000305}; Single-pass membrane protein {ECO:0000305}.			YEAST:G3O-28887-MONOMER;							YAR064W_mRNA;	sce:YAR064W;		31816;	7731988; 24374639; 17322287; 14562106
	YHR213W-B	Uncharacterized protein YHR213W-B	Q8TGK1	YH21B_YEAST		YHR213W-B	Saccharomyces cerevisiae (strain ATCC 204508 / S288c) (Baker's yeast)	99	YHR213W-B																	YEAST:G3O-31272-MONOMER;							YHR213W-B_mRNA;	sce:YHR213W-B;		37075;	8091229; 24374639; 11753363
13	YAR066W	Putative GPI-anchored protein YAR066W	P0CX18	YA066_YEAST		YAR066W	Saccharomyces cerevisiae (strain ATCC 204508 / S288c) (Baker's yeast)	203	YAR066W										anchored component of membrane [GO:0031225]; plasma membrane [GO:0005886]	anchored component of membrane [GO:0031225]; plasma membrane [GO:0005886]		GO:0005886; GO:0031225	SUBCELLULAR LOCATION: Cell membrane {ECO:0000305}; Lipid-anchor, GPI-anchor {ECO:0000305}.			YEAST:G3O-28895-MONOMER;							YAR066W_mRNA;YHR214W_mRNA;	sce:YAR066W;sce:YHR214W;		31817;36647;	7731988; 24374639; 17322287; 12845604
	YHR214W	Putative GPI-anchored protein YHR214W	P0CX19	YH214_YEAST		YHR214W	Saccharomyces cerevisiae (strain ATCC 204508 / S288c) (Baker's yeast)	203	YHR214W										anchored component of membrane [GO:0031225]; plasma membrane [GO:0005886]	anchored component of membrane [GO:0031225]; plasma membrane [GO:0005886]		GO:0005886; GO:0031225	SUBCELLULAR LOCATION: Cell membrane {ECO:0000305}; Lipid-anchor, GPI-anchor {ECO:0000305}.			YEAST:G3O-31238-MONOMER;							YAR066W_mRNA;YHR214W_mRNA;	sce:YAR066W;sce:YHR214W;		31817;36647;	8091229; 24374639; 12845604
	YIL169C	Secreted protein CSS1 (Condition specific secretion protein 1) (Haze protective factor 1')	P40442	CSS1_YEAST		CSS1 HPF1' YIL169C YI9402.07C	Saccharomyces cerevisiae (strain ATCC 204508 / S288c) (Baker's yeast)	995	YIL169C	CSS1	YI9402.07C	HPF1'			FUNCTION: Secreted protein that may be involved in cell wall organization and biosynthesis. {ECO:0000269|PubMed:17024473}.			signal transduction [GO:0007165]	cell periphery [GO:0071944]; extracellular region [GO:0005576]; membrane [GO:0016020]	cell periphery [GO:0071944]; extracellular region [GO:0005576]; membrane [GO:0016020]; signal transduction [GO:0007165]		GO:0005576; GO:0007165; GO:0016020; GO:0071944	SUBCELLULAR LOCATION: Secreted {ECO:0000269|PubMed:26928762}.			YEAST:G3O-31414-MONOMER;							YIL169C_mRNA;	sce:YIL169C;		34825;	9169870; 24374639; 11050096; 11136466; 17024473; 26928762
14	YAR068W	Uncharacterized protein YAR068W	P39564	YAN8_YEAST		YAR068W	Saccharomyces cerevisiae (strain ATCC 204508 / S288c) (Baker's yeast)	161	YAR068W																	YEAST:G3O-28888-MONOMER;							YAR068W_mRNA;	sce:YAR068W;		31818;	7731988; 24374639; 17322287
	YHR214W-A	Putative uncharacterized protein YHR214W-A	O13534	YH1A_YEAST		YHR214W-A	Saccharomyces cerevisiae (strain ATCC 204508 / S288c) (Baker's yeast)	161	YHR214W-A																								YHR214W-A_mRNA;				8091229; 24374639
	YOL155C	Haze protective factor 1	Q05164	HPF1_YEAST		HPF1 YOL155C AOF1001	Saccharomyces cerevisiae (strain ATCC 204508 / S288c) (Baker's yeast)	967	YOL155C	HPF1	AOF1001				FUNCTION: Involved in cell wall organization and biosynthesis. {ECO:0000269|PubMed:10775354, ECO:0000269|PubMed:11748726, ECO:0000269|PubMed:17024473}.			fungal-type cell wall organization [GO:0031505]	anchored component of membrane [GO:0031225]; cell periphery [GO:0071944]; extracellular region [GO:0005576]; fungal-type cell wall [GO:0009277]	anchored component of membrane [GO:0031225]; cell periphery [GO:0071944]; extracellular region [GO:0005576]; fungal-type cell wall [GO:0009277]; glucosidase activity [GO:0015926]; fungal-type cell wall organization [GO:0031505]	glucosidase activity [GO:0015926]	GO:0005576; GO:0009277; GO:0015926; GO:0031225; GO:0031505; GO:0071944	SUBCELLULAR LOCATION: Secreted, cell wall. Membrane; Lipid-anchor, GPI-anchor. Note=Covalently-linked GPI-modified cell wall protein (GPI-CWP), enriched at bud sites and their neighborhood.			YEAST:G3O-33543-MONOMER;	R-SCE-983168;						YOL155C_mRNA;	sce:YOL155C;		34263;	8810044; 9169874; 24374639; 17024473; 10775354; 11748726; 11935221; 16086015
15	YAR069C	Putative uncharacterized protein YAR069C	P0CX92	YAN9_YEAST		YAR069C	Saccharomyces cerevisiae (strain ATCC 204508 / S288c) (Baker's yeast)	97	YAR069C										integral component of membrane [GO:0016021]	integral component of membrane [GO:0016021]		GO:0016021	SUBCELLULAR LOCATION: Membrane {ECO:0000305}; Multi-pass membrane protein {ECO:0000305}.										YAR069C_mRNA;YHR214C-D_mRNA;	sce:YHR214C-D;			7731988; 24374639
	YHR214C-D	Uncharacterized protein YHR214C-D	P0CX93	YH21D_YEAST		YHR214C-D	Saccharomyces cerevisiae (strain ATCC 204508 / S288c) (Baker's yeast)	97	YHR214C-D										integral component of membrane [GO:0016021]	integral component of membrane [GO:0016021]		GO:0016021	SUBCELLULAR LOCATION: Membrane {ECO:0000305}; Multi-pass membrane protein {ECO:0000305}.			YEAST:G3O-31273-MONOMER;							YAR069C_mRNA;YHR214C-D_mRNA;	sce:YHR214C-D;			8091229; 11753363; 24374639
16	YAR070C	Putative uncharacterized protein YAR070C	P39566	YAO0_YEAST		YAR070C	Saccharomyces cerevisiae (strain ATCC 204508 / S288c) (Baker's yeast)	99	YAR070C																								YAR070C_mRNA;				7731988; 24374639
	YHR214C-E	Putative uncharacterized protein YHR214C-E	Q8TGK0	YH1E_YEAST		YHR214C-E	Saccharomyces cerevisiae (strain ATCC 204508 / S288c) (Baker's yeast)	99	YHR214C-E																	YEAST:G3O-31274-MONOMER;							YHR214C-E_mRNA;	sce:YHR214C-E;			8091229; 24374639; 11753363
17	YAR071W	Acid phosphatase PHO11 (EC 3.1.3.2) (P56)	P35842	PPAB_YEAST		PHO11 YAR071W	Saccharomyces cerevisiae (strain ATCC 204508 / S288c) (Baker's yeast)	467	YAR071W	PHO11						3.1.3.2		phosphate-containing compound metabolic process [GO:0006796]	cell periphery [GO:0071944]; extracellular region [GO:0005576]; fungal-type cell wall [GO:0009277]	cell periphery [GO:0071944]; extracellular region [GO:0005576]; fungal-type cell wall [GO:0009277]; acid phosphatase activity [GO:0003993]; phosphate-containing compound metabolic process [GO:0006796]	acid phosphatase activity [GO:0003993]	GO:0003993; GO:0005576; GO:0006796; GO:0009277; GO:0071944				YEAST:YAR071W-MONOMER;							YAR071W_mRNA;	sce:YAR071W;		31819;	7731988; 24374639; 14562106
	YHR215W	Acid phosphatase PHO12 (EC 3.1.3.2)	P38693	PPAC_YEAST		PHO12 YHR215W	Saccharomyces cerevisiae (strain ATCC 204508 / S288c) (Baker's yeast)	467	YHR215W	PHO12						3.1.3.2			fungal-type cell wall [GO:0009277]; fungal-type vacuole [GO:0000324]	fungal-type cell wall [GO:0009277]; fungal-type vacuole [GO:0000324]; acid phosphatase activity [GO:0003993]	acid phosphatase activity [GO:0003993]	GO:0000324; GO:0003993; GO:0009277				YEAST:YHR215W-MONOMER;							YHR215W_mRNA;	sce:YHR215W;		36650;	8091229; 24374639; 14562106
	YBR093C	Repressible acid phosphatase (EC 3.1.3.2) (P60)	P00635	PPA5_YEAST		PHO5 YBR093C YBR0814	Saccharomyces cerevisiae (strain ATCC 204508 / S288c) (Baker's yeast)	467	YBR093C	PHO5	YBR0814				FUNCTION: Partially mediates extracellular nucleotide derived phosphate hydrolysis along with NPP1 and NPP2. {ECO:0000269|PubMed:16278456}.	3.1.3.2		cellular response to phosphate starvation [GO:0016036]; phosphate-containing compound metabolic process [GO:0006796]; regulation of cell size [GO:0008361]	cell periphery [GO:0071944]; cell wall [GO:0005618]; extracellular region [GO:0005576]; fungal-type cell wall [GO:0009277]	cell periphery [GO:0071944]; cell wall [GO:0005618]; extracellular region [GO:0005576]; fungal-type cell wall [GO:0009277]; acid phosphatase activity [GO:0003993]; nucleoside-triphosphatase activity [GO:0017111]; nucleoside-triphosphate diphosphatase activity [GO:0047429]; cellular response to phosphate starvation [GO:0016036]; phosphate-containing compound metabolic process [GO:0006796]; regulat…	acid phosphatase activity [GO:0003993]; nucleoside-triphosphatase activity [GO:0017111]; nucleoside-triphosphate diphosphatase activity [GO:0047429]	GO:0003993; GO:0005576; GO:0005618; GO:0006796; GO:0008361; GO:0009277; GO:0016036; GO:0017111; GO:0047429; GO:0071944	SUBCELLULAR LOCATION: Secreted.			YEAST:YBR093C-MONOMER;							YBR093C_mRNA;	sce:YBR093C;		32799;	6300772; 6093051; 7900426; 7813418; 24374639; 3537710; 14562106; 16278456
	YBR092C	Constitutive acid phosphatase (EC 3.1.3.2)	P24031	PPA3_YEAST		PHO3 YBR092C YBR0813	Saccharomyces cerevisiae (strain ATCC 204508 / S288c) (Baker's yeast)	467	YBR092C	PHO3	YBR0813					3.1.3.2		phosphate-containing compound metabolic process [GO:0006796]; thiamine-containing compound metabolic process [GO:0042723]	cell wall-bounded periplasmic space [GO:0030287]; endoplasmic reticulum [GO:0005783]; fungal-type cell wall [GO:0009277]	cell wall-bounded periplasmic space [GO:0030287]; endoplasmic reticulum [GO:0005783]; fungal-type cell wall [GO:0009277]; acid phosphatase activity [GO:0003993]; phosphate-containing compound metabolic process [GO:0006796]; thiamine-containing compound metabolic process [GO:0042723]	acid phosphatase activity [GO:0003993]	GO:0003993; GO:0005783; GO:0006796; GO:0009277; GO:0030287; GO:0042723			3.1.3.2;	YEAST:YBR092C-MONOMER;							YBR092C_mRNA;	sce:YBR092C;		32798;	6093051; 7900426; 7813418; 24374639; 14562106
18	YAR073W	Putative inosine-5'-monophosphate dehydrogenase 1 (IMP dehydrogenase 1) (IMPD 1) (IMPDH 1) (EC 1.1.1.205)	P39567	IMDH1_YEAST		IMD1 YAR073W FUN63	Saccharomyces cerevisiae (strain ATCC 204508 / S288c) (Baker's yeast)	403	YAR073W	IMD1	FUN63		COFACTOR: Name=K(+); Xref=ChEBI:CHEBI:29103; Evidence={ECO:0000250|UniProtKB:P38697};			1.1.1.205	PATHWAY: Purine metabolism; XMP biosynthesis via de novo pathway; XMP from IMP: step 1/1. {ECO:0000250|UniProtKB:P38697}.	GMP biosynthetic process [GO:0006177]	cytoplasm [GO:0005737]	cytoplasm [GO:0005737]; metal ion binding [GO:0046872]; oxidoreductase activity [GO:0016491]; GMP biosynthetic process [GO:0006177]	metal ion binding [GO:0046872]; oxidoreductase activity [GO:0016491]	GO:0005737; GO:0006177; GO:0016491; GO:0046872	SUBCELLULAR LOCATION: Cytoplasm {ECO:0000250|UniProtKB:P38697}.					UPA00601;UER00295					YAR073W_mRNA;				7731988; 24374639; 12746440; 16582424
	YHR216W	Inosine-5'-monophosphate dehydrogenase 2 (IMP dehydrogenase 2) (IMPD 2) (IMPDH 2) (EC 1.1.1.205)	P38697	IMDH2_YEAST		IMD2 PUR5 YHR216W	Saccharomyces cerevisiae (strain ATCC 204508 / S288c) (Baker's yeast)	523	YHR216W	IMD2		PUR5	COFACTOR: Name=K(+); Xref=ChEBI:CHEBI:29103; Evidence={ECO:0000255|HAMAP-Rule:MF_03156};		FUNCTION: Catalyzes the conversion of inosine 5'-phosphate (IMP) to xanthosine 5'-phosphate (XMP), the first committed and rate-limiting step in the de novo synthesis of guanine nucleotides, and therefore plays an important role in the regulation of cell growth. In contrast to the other IMPDH alleles IMD3 and IMD4, the enzymatic activity of IMD2 seems to be intrinsically drug resistant. {ECO:0000…	1.1.1.205	PATHWAY: Purine metabolism; XMP biosynthesis via de novo pathway; XMP from IMP: step 1/1. {ECO:0000255|HAMAP-Rule:MF_03156}.	GMP biosynthetic process [GO:0006177]; GTP biosynthetic process [GO:0006183]	chromatin [GO:0000785]; cytoplasm [GO:0005737]	chromatin [GO:0000785]; cytoplasm [GO:0005737]; chromatin binding [GO:0003682]; IMP dehydrogenase activity [GO:0003938]; metal ion binding [GO:0046872]; mRNA binding [GO:0003729]; nucleotide binding [GO:0000166]; GMP biosynthetic process [GO:0006177]; GTP biosynthetic process [GO:0006183]	chromatin binding [GO:0003682]; IMP dehydrogenase activity [GO:0003938]; metal ion binding [GO:0046872]; mRNA binding [GO:0003729]; nucleotide binding [GO:0000166]	GO:0000166; GO:0000785; GO:0003682; GO:0003729; GO:0003938; GO:0005737; GO:0006177; GO:0006183; GO:0046872	SUBCELLULAR LOCATION: Cytoplasm {ECO:0000255|HAMAP-Rule:MF_03156, ECO:0000269|PubMed:14562095}.			YEAST:YHR216W-MONOMER;	R-SCE-6798695;R-SCE-73817;	UPA00601;UER00295	P38697;				YHR216W_mRNA;	sce:YHR216W;		36651;	8091229; 24374639; 14562095; 14562106; 12746440; 15292516; 16278936
	YLR432W	Inosine-5'-monophosphate dehydrogenase 3 (IMP dehydrogenase 3) (IMPD 3) (IMPDH 3) (EC 1.1.1.205)	P50095	IMDH3_YEAST		IMD3 YLR432W L9753.4	Saccharomyces cerevisiae (strain ATCC 204508 / S288c) (Baker's yeast)	523	YLR432W	IMD3	L9753.4		COFACTOR: Name=K(+); Xref=ChEBI:CHEBI:29103; Evidence={ECO:0000255|HAMAP-Rule:MF_03156};	BIOPHYSICOCHEMICAL PROPERTIES: Kinetic parameters: KM=100 uM for Inosine 5'-phosphate {ECO:0000269|PubMed:15292516}; KM=314 uM for NAD(+) {ECO:0000269|PubMed:15292516};	FUNCTION: Catalyzes the conversion of inosine 5'-phosphate (IMP) to xanthosine 5'-phosphate (XMP), the first committed and rate-limiting step in the de novo synthesis of guanine nucleotides, and therefore plays an important role in the regulation of cell growth. {ECO:0000255|HAMAP-Rule:MF_03156, ECO:0000269|PubMed:12746440, ECO:0000269|PubMed:15292516, ECO:0000269|PubMed:16278936}.	1.1.1.205	PATHWAY: Purine metabolism; XMP biosynthesis via de novo pathway; XMP from IMP: step 1/1. {ECO:0000255|HAMAP-Rule:MF_03156}.	GMP biosynthetic process [GO:0006177]; GTP biosynthetic process [GO:0006183]	cytoplasm [GO:0005737]; plasma membrane [GO:0005886]	cytoplasm [GO:0005737]; plasma membrane [GO:0005886]; identical protein binding [GO:0042802]; IMP dehydrogenase activity [GO:0003938]; metal ion binding [GO:0046872]; mRNA binding [GO:0003729]; nucleotide binding [GO:0000166]; GMP biosynthetic process [GO:0006177]; GTP biosynthetic process [GO:0006183]	identical protein binding [GO:0042802]; IMP dehydrogenase activity [GO:0003938]; metal ion binding [GO:0046872]; mRNA binding [GO:0003729]; nucleotide binding [GO:0000166]	GO:0000166; GO:0003729; GO:0003938; GO:0005737; GO:0005886; GO:0006177; GO:0006183; GO:0042802; GO:0046872	SUBCELLULAR LOCATION: Cytoplasm {ECO:0000255|HAMAP-Rule:MF_03156, ECO:0000269|PubMed:14562095}.			YEAST:YLR432W-MONOMER;	R-SCE-6798695;R-SCE-73817;	UPA00601;UER00295	P50095;				YLR432W_mRNA;	sce:YLR432W;		31691;	9169871; 24374639; 14562095; 14562106; 12746440; 15292516; 16278936
	YML056C	Inosine-5'-monophosphate dehydrogenase 4 (IMP dehydrogenase 4) (IMPD 4) (IMPDH 4) (EC 1.1.1.205)	P50094	IMDH4_YEAST		IMD4 YML056C YM9958.06C	Saccharomyces cerevisiae (strain ATCC 204508 / S288c) (Baker's yeast)	524	YML056C	IMD4	YM9958.06C		COFACTOR: Name=K(+); Xref=ChEBI:CHEBI:29103; Evidence={ECO:0000255|HAMAP-Rule:MF_03156};		FUNCTION: Catalyzes the conversion of inosine 5'-phosphate (IMP) to xanthosine 5'-phosphate (XMP), the first committed and rate-limiting step in the de novo synthesis of guanine nucleotides, and therefore plays an important role in the regulation of cell growth. {ECO:0000255|HAMAP-Rule:MF_03156, ECO:0000269|PubMed:12746440, ECO:0000269|PubMed:15292516}.	1.1.1.205	PATHWAY: Purine metabolism; XMP biosynthesis via de novo pathway; XMP from IMP: step 1/1. {ECO:0000255|HAMAP-Rule:MF_03156}.	GMP biosynthetic process [GO:0006177]; GTP biosynthetic process [GO:0006183]	cytoplasm [GO:0005737]	cytoplasm [GO:0005737]; IMP dehydrogenase activity [GO:0003938]; metal ion binding [GO:0046872]; mRNA binding [GO:0003729]; nucleotide binding [GO:0000166]; GMP biosynthetic process [GO:0006177]; GTP biosynthetic process [GO:0006183]	IMP dehydrogenase activity [GO:0003938]; metal ion binding [GO:0046872]; mRNA binding [GO:0003729]; nucleotide binding [GO:0000166]	GO:0000166; GO:0003729; GO:0003938; GO:0005737; GO:0006177; GO:0006183; GO:0046872	SUBCELLULAR LOCATION: Cytoplasm {ECO:0000255|HAMAP-Rule:MF_03156, ECO:0000269|PubMed:14562095}.			YEAST:YML056C-MONOMER;	R-SCE-6798695;R-SCE-73817;	UPA00601;UER00295					YML056C_mRNA;	sce:YML056C;		35111;	9169872; 24374639; 15905473; 14562095; 14562106; 12746440; 15292516; 18407956
	YAR075W	Putative inosine-5'-monophosphate dehydrogenase-like protein YAR075W	O42831	YA075_YEAST		YAR075W	Saccharomyces cerevisiae (strain ATCC 204508 / S288c) (Baker's yeast)	157	YAR075W									oxidation-reduction process [GO:0055114]		catalytic activity [GO:0003824]; oxidation-reduction process [GO:0055114]	catalytic activity [GO:0003824]	GO:0003824; GO:0055114											YAR075W_mRNA;				7731988; 24374639; 17322287; 12746440
19	YBL002W	Histone H2B.2	P02294	H2B2_YEAST		HTB2 H2B2 YBL002W YBL0104	Saccharomyces cerevisiae (strain ATCC 204508 / S288c) (Baker's yeast)	131	YBL002W	HTB2	YBL0104	H2B2			FUNCTION: Core component of nucleosome. Nucleosomes wrap and compact DNA into chromatin, limiting DNA accessibility to the cellular machineries which require DNA as a template. Histones thereby play a central role in transcription regulation, DNA repair, DNA replication and chromosomal stability. DNA accessibility is regulated via a complex set of post-translational modifications of histones, als…			chromatin assembly or disassembly [GO:0006333]; nucleosome assembly [GO:0006334]	nuclear nucleosome [GO:0000788]; replication fork protection complex [GO:0031298]	nuclear nucleosome [GO:0000788]; replication fork protection complex [GO:0031298]; DNA binding [GO:0003677]; protein heterodimerization activity [GO:0046982]; chromatin assembly or disassembly [GO:0006333]; nucleosome assembly [GO:0006334]	DNA binding [GO:0003677]; protein heterodimerization activity [GO:0046982]	GO:0000788; GO:0003677; GO:0006333; GO:0006334; GO:0031298; GO:0046982	SUBCELLULAR LOCATION: Nucleus. Chromosome.			YEAST:G3O-28908-MONOMER;	R-SCE-2299718;R-SCE-2559580;R-SCE-3214847;R-SCE-9018519;						YBL002W_mRNA;	sce:YBL002W;		32700;	7006833; 8091860; 7813418; 24374639; 17322287; 7002547; 10777603; 11545749; 12152067; 14563679; 12535538; 12535539; 14562106; 15186774; 14752010; 14660635; 15166219; 15280549; 15652479; 15970663; 15632065; 15657441; 15657442; 16598039; 18086883; 19113941; 22389435; 22814378; 11566884; 16631569
	YDR224C	Histone H2B.1 (Suppressor of Ty protein 12)	P02293	H2B1_YEAST		HTB1 H2B1 SPT12 YDR224C YD9934.09C	Saccharomyces cerevisiae (strain ATCC 204508 / S288c) (Baker's yeast)	131	YDR224C	HTB1	YD9934.09C	H2B1 SPT12			FUNCTION: Core component of nucleosome. Nucleosomes wrap and compact DNA into chromatin, limiting DNA accessibility to the cellular machineries which require DNA as a template. Histones thereby play a central role in transcription regulation, DNA repair, DNA replication and chromosomal stability. DNA accessibility is regulated via a complex set of post-translational modifications of histones, als…			chromatin assembly or disassembly [GO:0006333]; negative regulation of transcription by RNA polymerase II [GO:0000122]; nucleosome assembly [GO:0006334]; postreplication repair [GO:0006301]	nuclear nucleosome [GO:0000788]; replication fork protection complex [GO:0031298]	nuclear nucleosome [GO:0000788]; replication fork protection complex [GO:0031298]; DNA binding [GO:0003677]; protein heterodimerization activity [GO:0046982]; chromatin assembly or disassembly [GO:0006333]; negative regulation of transcription by RNA polymerase II [GO:0000122]; nucleosome assembly [GO:0006334]; postreplication repair [GO:0006301]	DNA binding [GO:0003677]; protein heterodimerization activity [GO:0046982]	GO:0000122; GO:0000788; GO:0003677; GO:0006301; GO:0006333; GO:0006334; GO:0031298; GO:0046982	SUBCELLULAR LOCATION: Nucleus. Chromosome.			YEAST:G3O-29804-MONOMER;	R-SCE-2299718;R-SCE-2559580;R-SCE-3214847;R-SCE-9018519;						YDR224C_mRNA;	sce:YDR224C;		32276;	7006833; 7885847; 9169867; 24374639; 17322287; 7002547; 2188095; 10777603; 10642555; 11545749; 11973294; 12152067; 14563679; 12535538; 12535539; 15186774; 14752010; 14660635; 15166219; 15280549; 15652479; 15970663; 15632126; 15632065; 15657441; 15657442; 16598039; 16432255; 19113941; 22389435; 22814378; 18641662
20	YBL003C	Histone H2A.2	P04912	H2A2_YEAST		HTA2 H2A2 YBL003C YBL0103	Saccharomyces cerevisiae (strain ATCC 204508 / S288c) (Baker's yeast)	132	YBL003C	HTA2	YBL0103	H2A2			FUNCTION: Core component of nucleosome which plays a central role in DNA double strand break (DSB) repair. Nucleosomes wrap and compact DNA into chromatin, limiting DNA accessibility to the cellular machineries which require DNA as a template. Histones thereby play a central role in transcription regulation, DNA repair, DNA replication and chromosomal stability. DNA accessibility is regulated via…			chromatin assembly or disassembly [GO:0006333]; chromatin organization [GO:0006325]; chromatin silencing [GO:0006342]; DNA repair [GO:0006281]	nuclear chromatin [GO:0000790]; nuclear nucleosome [GO:0000788]; replication fork protection complex [GO:0031298]	nuclear chromatin [GO:0000790]; nuclear nucleosome [GO:0000788]; replication fork protection complex [GO:0031298]; DNA binding [GO:0003677]; protein heterodimerization activity [GO:0046982]; chromatin assembly or disassembly [GO:0006333]; chromatin organization [GO:0006325]; chromatin silencing [GO:0006342]; DNA repair [GO:0006281]	DNA binding [GO:0003677]; protein heterodimerization activity [GO:0046982]	GO:0000788; GO:0000790; GO:0003677; GO:0006281; GO:0006325; GO:0006333; GO:0006342; GO:0031298; GO:0046982	SUBCELLULAR LOCATION: Nucleus. Chromosome.			YEAST:G3O-28909-MONOMER;							YBL003C_mRNA;	sce:YBL003C;		32699;	7041122; 8091860; 7813418; 24374639; 17322287; 10082517; 11140636; 11545749; 12915400; 14562106; 15458641; 15610741; 15610740; 16598039; 16299494; 18086883; 18407956; 22389435; 24352239
	YDR225W	Histone H2A.1	P04911	H2A1_YEAST		HTA1 H2A1 SPT11 YDR225W YD9934.10	Saccharomyces cerevisiae (strain ATCC 204508 / S288c) (Baker's yeast)	132	YDR225W	HTA1	YD9934.10	H2A1 SPT11			FUNCTION: Core component of nucleosome which plays a central role in DNA double strand break (DSB) repair. Nucleosomes wrap and compact DNA into chromatin, limiting DNA accessibility to the cellular machineries which require DNA as a template. Histones thereby play a central role in transcription regulation, DNA repair, DNA replication and chromosomal stability. DNA accessibility is regulated via…			chromatin assembly or disassembly [GO:0006333]; chromatin organization [GO:0006325]; chromatin silencing [GO:0006342]; DNA repair [GO:0006281]; negative regulation of transcription by RNA polymerase II [GO:0000122]; transfer RNA gene-mediated silencing [GO:0061587]	nuclear chromatin [GO:0000790]; nuclear nucleosome [GO:0000788]; replication fork protection complex [GO:0031298]	nuclear chromatin [GO:0000790]; nuclear nucleosome [GO:0000788]; replication fork protection complex [GO:0031298]; DNA binding [GO:0003677]; protein heterodimerization activity [GO:0046982]; chromatin assembly or disassembly [GO:0006333]; chromatin organization [GO:0006325]; chromatin silencing [GO:0006342]; DNA repair [GO:0006281]; negative regulation of transcription by RNA polymerase II [GO:00…	DNA binding [GO:0003677]; protein heterodimerization activity [GO:0046982]	GO:0000122; GO:0000788; GO:0000790; GO:0003677; GO:0006281; GO:0006325; GO:0006333; GO:0006342; GO:0031298; GO:0046982; GO:0061587	SUBCELLULAR LOCATION: Nucleus. Chromosome.			YEAST:G3O-29805-MONOMER;							YDR225W_mRNA;	sce:YDR225W;		32277;	7041122; 7885847; 9169867; 24374639; 2848829; 2201907; 10082517; 11140636; 10642555; 11545749; 12915400; 15458641; 15610740; 15610741; 15781691; 16598039; 16299494; 22389435; 24352239; 11566884
21	YBL017C	Vacuolar protein sorting/targeting protein VPS10 (Carboxypeptidase Y receptor) (CPY receptor) (Carboxypeptidase Y-deficient protein 1) (Sortilin VPS10) (Vacuolar carboxypeptidase sorting receptor VPS10) (Vacuolar protein sorting-associated protein 10) (Vacuolar protein-targeting protein 1)	P32319	VPS10_YEAST		PEP1 VPS10 VPT1 YBL017C YBL03.22 YBL0302	Saccharomyces cerevisiae (strain ATCC 204508 / S288c) (Baker's yeast)	1579	YBL017C	PEP1	YBL03.22 YBL0302	VPS10 VPT1			FUNCTION: Functions as a sorting receptor in the Golgi compartment required for the intracellular sorting and delivery of soluble vacuolar proteins, like carboxypeptidase Y (CPY) and proteinase A. May execute multiple rounds of sorting by cycling between the late Golgi and a prevacuolar endosome-like compartment. Binds the Golgi-modified P2 form of CPY, and this interaction is dependent on the pr…			Golgi to endosome transport [GO:0006895]; Golgi to vacuole transport [GO:0006896]; mitophagy [GO:0000423]; pexophagy [GO:0000425]; post-Golgi vesicle-mediated transport [GO:0006892]; protein targeting to vacuole [GO:0006623]; vacuolar transport [GO:0007034]; vesicle targeting, trans-Golgi to endosome [GO:0048203]	cytosol [GO:0005829]; fungal-type vacuole [GO:0000324]; Golgi apparatus [GO:0005794]; integral component of membrane [GO:0016021]; late endosome membrane [GO:0031902]	cytosol [GO:0005829]; fungal-type vacuole [GO:0000324]; Golgi apparatus [GO:0005794]; integral component of membrane [GO:0016021]; late endosome membrane [GO:0031902]; nucleotide binding [GO:0000166]; signal sequence binding [GO:0005048]; Golgi to endosome transport [GO:0006895]; Golgi to vacuole transport [GO:0006896]; mitophagy [GO:0000423]; pexophagy [GO:0000425]; post-Golgi vesicle-mediated t…	nucleotide binding [GO:0000166]; signal sequence binding [GO:0005048]	GO:0000166; GO:0000324; GO:0000423; GO:0000425; GO:0005048; GO:0005794; GO:0005829; GO:0006623; GO:0006892; GO:0006895; GO:0006896; GO:0007034; GO:0016021; GO:0031902; GO:0048203	SUBCELLULAR LOCATION: Golgi apparatus, trans-Golgi network membrane; Single-pass type I membrane protein. Prevacuolar compartment membrane; Single-pass type I membrane protein. Note=Cycles between the Golgi apparatus and the prevacuolar compartments.			YEAST:G3O-28921-MONOMER;	R-SCE-432722;						YBL017C_mRNA;	sce:YBL017C;		32681;	8187177; 1441754; 7813418; 24374639; 3538017; 3062374; 8534908; 8662642; 8636229; 10095782; 14562106
	YNR065C	Uncharacterized membrane glycoprotein YNR065C	P53751	YN94_YEAST		YNR065C N3539	Saccharomyces cerevisiae (strain ATCC 204508 / S288c) (Baker's yeast)	1116	YNR065C		N3539							Golgi to endosome transport [GO:0006895]; Golgi to vacuole transport [GO:0006896]; post-Golgi vesicle-mediated transport [GO:0006892]; protein targeting to vacuole [GO:0006623]	cytosol [GO:0005829]; endoplasmic reticulum [GO:0005783]; Golgi apparatus [GO:0005794]; integral component of membrane [GO:0016021]	cytosol [GO:0005829]; endoplasmic reticulum [GO:0005783]; Golgi apparatus [GO:0005794]; integral component of membrane [GO:0016021]; Golgi to endosome transport [GO:0006895]; Golgi to vacuole transport [GO:0006896]; post-Golgi vesicle-mediated transport [GO:0006892]; protein targeting to vacuole [GO:0006623]		GO:0005783; GO:0005794; GO:0005829; GO:0006623; GO:0006892; GO:0006895; GO:0006896; GO:0016021	SUBCELLULAR LOCATION: Membrane {ECO:0000305}; Single-pass membrane protein {ECO:0000305}.			YEAST:G3O-33369-MONOMER;	R-SCE-432722;						YNR065C_mRNA;	sce:YNR065C;		35891;	9169873; 24374639
	YJL222W	VPS10 homolog 2 (Sortilin VTH2)	P40890	VTH2_YEAST		VTH2 YJL222W HRC1549 J0213	Saccharomyces cerevisiae (strain ATCC 204508 / S288c) (Baker's yeast)	1549	YJL222W	VTH2	HRC1549 J0213				FUNCTION: Functions as a sorting receptor in the Golgi compartment required for the intracellular sorting and delivery of soluble vacuolar proteins, like carboxypeptidase Y (CPY) and proteinase A. {ECO:0000269|PubMed:8636229, ECO:0000269|PubMed:8662642}.			Golgi to endosome transport [GO:0006895]; Golgi to vacuole transport [GO:0006896]; post-Golgi vesicle-mediated transport [GO:0006892]; protein targeting to vacuole [GO:0006623]	cytosol [GO:0005829]; fungal-type vacuole [GO:0000324]; Golgi apparatus [GO:0005794]; integral component of membrane [GO:0016021]	cytosol [GO:0005829]; fungal-type vacuole [GO:0000324]; Golgi apparatus [GO:0005794]; integral component of membrane [GO:0016021]; nucleotide binding [GO:0000166]; signal sequence binding [GO:0005048]; Golgi to endosome transport [GO:0006895]; Golgi to vacuole transport [GO:0006896]; post-Golgi vesicle-mediated transport [GO:0006892]; protein targeting to vacuole [GO:0006623]	nucleotide binding [GO:0000166]; signal sequence binding [GO:0005048]	GO:0000166; GO:0000324; GO:0005048; GO:0005794; GO:0005829; GO:0006623; GO:0006892; GO:0006895; GO:0006896; GO:0016021	SUBCELLULAR LOCATION: Golgi apparatus, trans-Golgi network membrane {ECO:0000250}; Single-pass type I membrane protein {ECO:0000250}.			YEAST:G3O-31644-MONOMER;	R-SCE-432722;						YJL222W_mRNA;	sce:YJL222W;		33560;	7725802; 8641269; 24374639; 8662642; 8636229; 14562106
	YIL173W	VPS10 homolog 1 (Sortilin VTH1)	P40438	VTH1_YEAST		VTH1 YIL173W	Saccharomyces cerevisiae (strain ATCC 204508 / S288c) (Baker's yeast)	1549	YIL173W	VTH1					FUNCTION: Functions as a sorting receptor in the Golgi compartment required for the intracellular sorting and delivery of soluble vacuolar proteins, like carboxypeptidase Y (CPY) and proteinase A. {ECO:0000269|PubMed:8636229, ECO:0000269|PubMed:8662642}.			Golgi to endosome transport [GO:0006895]; Golgi to vacuole transport [GO:0006896]; post-Golgi vesicle-mediated transport [GO:0006892]; protein targeting to vacuole [GO:0006623]	cytosol [GO:0005829]; endosome [GO:0005768]; endosome membrane [GO:0010008]; fungal-type vacuole [GO:0000324]; Golgi apparatus [GO:0005794]; integral component of membrane [GO:0016021]	cytosol [GO:0005829]; endosome [GO:0005768]; endosome membrane [GO:0010008]; fungal-type vacuole [GO:0000324]; Golgi apparatus [GO:0005794]; integral component of membrane [GO:0016021]; nucleotide binding [GO:0000166]; signal sequence binding [GO:0005048]; Golgi to endosome transport [GO:0006895]; Golgi to vacuole transport [GO:0006896]; post-Golgi vesicle-mediated transport [GO:0006892]; protein…	nucleotide binding [GO:0000166]; signal sequence binding [GO:0005048]	GO:0000166; GO:0000324; GO:0005048; GO:0005768; GO:0005794; GO:0005829; GO:0006623; GO:0006892; GO:0006895; GO:0006896; GO:0010008; GO:0016021	SUBCELLULAR LOCATION: Golgi apparatus, trans-Golgi network membrane {ECO:0000250}; Single-pass type I membrane protein {ECO:0000250}. Endosome membrane {ECO:0000269|PubMed:14562095}; Single-pass type I membrane protein {ECO:0000269|PubMed:14562095}.			YEAST:G3O-31417-MONOMER;	R-SCE-432722;						YIL173W_mRNA;	sce:YIL173W;		34823;	9169870; 24374639; 8662642; 8636229; 14562095; 14562106
	YCR099C	Uncharacterized protein YCR099C	P25657	YCY9_YEAST		YCR099C YCR99C	Saccharomyces cerevisiae (strain ATCC 204508 / S288c) (Baker's yeast)	155	YCR099C		YCR99C															YEAST:G3O-29393-MONOMER;							YCR099C_mRNA;	sce:YCR099C;		31072;	1574125; 24374639; 17322287
22	YBL027W	60S ribosomal protein L19-B (L23) (Large ribosomal subunit protein eL19) (RP15L) (RP33) (YL14)	P0CX83	RL19B_YEAST		RPL19B RPL23B YL14B YBL027W YBL0424	Saccharomyces cerevisiae (strain ATCC 204508 / S288c) (Baker's yeast)	189	YBL027W	RPL19B	YBL0424	RPL23B YL14B			FUNCTION: Component of the ribosome, a large ribonucleoprotein complex responsible for the synthesis of proteins in the cell. The small ribosomal subunit (SSU) binds messenger RNAs (mRNAs) and translates the encoded message by selecting cognate aminoacyl-transfer RNA (tRNA) molecules. The large subunit (LSU) contains the ribosomal catalytic site termed the peptidyl transferase center (PTC), which…			cytoplasmic translation [GO:0002181]	cytosolic large ribosomal subunit [GO:0022625]	cytosolic large ribosomal subunit [GO:0022625]; RNA binding [GO:0003723]; structural constituent of ribosome [GO:0003735]; cytoplasmic translation [GO:0002181]	RNA binding [GO:0003723]; structural constituent of ribosome [GO:0003735]	GO:0002181; GO:0003723; GO:0003735; GO:0022625	SUBCELLULAR LOCATION: Cytoplasm {ECO:0000269|PubMed:14562095, ECO:0000269|PubMed:22096102}.			YEAST:G3O-28930-MONOMER;	R-SCE-156827;R-SCE-1799339;R-SCE-72689;R-SCE-72706;R-SCE-975956;R-SCE-975957;						YBL027W_mRNA;YBR084C-A_mRNA;	sce:YBL027W;sce:YBR084C-A;		32671;32789;	8781168; 7725803; 7813418; 24374639; 6355773; 1544921; 8485583; 9559554; 11983894; 14562095; 14562106; 17330950; 18407956; 19779198; 22096102; 22106047; 24524803
	YBR084C-A	60S ribosomal protein L19-A (L23) (Large ribosomal subunit protein eL19-A) (RP15L) (RP33) (YL14)	P0CX82	RL19A_YEAST		RPL19A RPL23A YL14A YBR084C-A YBR084BC	Saccharomyces cerevisiae (strain ATCC 204508 / S288c) (Baker's yeast)	189	YBR084C-A	RPL19A	YBR084BC	RPL23A YL14A			FUNCTION: Component of the ribosome, a large ribonucleoprotein complex responsible for the synthesis of proteins in the cell. The small ribosomal subunit (SSU) binds messenger RNAs (mRNAs) and translates the encoded message by selecting cognate aminoacyl-transfer RNA (tRNA) molecules. The large subunit (LSU) contains the ribosomal catalytic site termed the peptidyl transferase center (PTC), which…			cytoplasmic translation [GO:0002181]	cytosolic large ribosomal subunit [GO:0022625]	cytosolic large ribosomal subunit [GO:0022625]; RNA binding [GO:0003723]; structural constituent of ribosome [GO:0003735]; cytoplasmic translation [GO:0002181]	RNA binding [GO:0003723]; structural constituent of ribosome [GO:0003735]	GO:0002181; GO:0003723; GO:0003735; GO:0022625	SUBCELLULAR LOCATION: Cytoplasm {ECO:0000269|PubMed:14562095, ECO:0000269|PubMed:22096102}.			YEAST:G3O-29228-MONOMER;	R-SCE-156827;R-SCE-1799339;R-SCE-72689;R-SCE-72706;R-SCE-975956;R-SCE-975957;						YBL027W_mRNA;YBR084C-A_mRNA;	sce:YBL027W;sce:YBR084C-A;		32671;32789;	7785339; 7813418; 24374639; 6355773; 1544921; 2836393; 8485583; 9559554; 11983894; 14562095; 14562106; 17330950; 18407956; 19779198; 22106047; 24524803; 11701127; 14976550; 21109664; 22096102
23	YBL039C	CTP synthase 1 (EC 6.3.4.2) (CTP synthetase 1) (UTP--ammonia ligase 1)	P28274	URA7_YEAST		URA7 YBL039C YBL0410	Saccharomyces cerevisiae (strain ATCC 204508 / S288c) (Baker's yeast)	579	YBL039C	URA7	YBL0410			BIOPHYSICOCHEMICAL PROPERTIES: Kinetic parameters: KM=60 uM for UTP {ECO:0000269|PubMed:8075080}; KM=0.9 mM for ATP {ECO:0000269|PubMed:8075080}; KM=0.4 mM for L-glutamine {ECO:0000269|PubMed:8075080};	FUNCTION: Catalyzes the ATP-dependent amination of UTP to CTP with either L-glutamine or ammonia as the source of nitrogen.	6.3.4.2	PATHWAY: Pyrimidine metabolism; CTP biosynthesis via de novo pathway; CTP from UDP: step 2/2.	'de novo' CTP biosynthetic process [GO:0044210]; CTP biosynthetic process [GO:0006241]; glutamine metabolic process [GO:0006541]; phospholipid biosynthetic process [GO:0008654]; pyrimidine nucleobase biosynthetic process [GO:0019856]	cytoophidium [GO:0097268]; cytoplasm [GO:0005737]; fungal-type vacuole [GO:0000324]	cytoophidium [GO:0097268]; cytoplasm [GO:0005737]; fungal-type vacuole [GO:0000324]; ATP binding [GO:0005524]; CTP synthase activity [GO:0003883]; identical protein binding [GO:0042802]; 'de novo' CTP biosynthetic process [GO:0044210]; CTP biosynthetic process [GO:0006241]; glutamine metabolic process [GO:0006541]; phospholipid biosynthetic process [GO:0008654]; pyrimidine nucleobase biosynthetic…	ATP binding [GO:0005524]; CTP synthase activity [GO:0003883]; identical protein binding [GO:0042802]	GO:0000324; GO:0003883; GO:0005524; GO:0005737; GO:0006241; GO:0006541; GO:0008654; GO:0019856; GO:0042802; GO:0044210; GO:0097268			6.3.4.2;	YEAST:YBL039C-MONOMER;	R-SCE-499943;	UPA00159;UER00277	P28274;				YBL039C_mRNA;	sce:YBL039C;		32658;	1753946; 7871888; 7813418; 24374639; 8075080; 14562106; 12872131; 19779198
	YBL039C-A	Uncharacterized protein YBL039C-A	P0C5K9	YB39A_YEAST		YBL039C-A	Saccharomyces cerevisiae (strain ATCC 204508 / S288c) (Baker's yeast)	27	YBL039C-A																								YBL039C-A_mRNA;				7871888; 7813418; 24374639; 12176929
24	YBL068W-A	Putative uncharacterized protein YBL068W-A	P0C5L1	YB068_YEAST		YBL068W-A smORF19 SR12	Saccharomyces cerevisiae (strain ATCC 204508 / S288c) (Baker's yeast)	78	YBL068W-A		smORF19 SR12																						YBL068W-A_mRNA;				7813418; 24374639; 12566404
	YBL069W	Protein AST1	P35183	AST1_YEAST		AST1 YBL069W YBL06.04 YBL0617	Saccharomyces cerevisiae (strain ATCC 204508 / S288c) (Baker's yeast)	429	YBL069W	AST1	YBL06.04 YBL0617				FUNCTION: Reroutes mutant ATPase from the vacuole to the cell surface. Participates in membrane traffic. Interacts with PMA1.			protein targeting to membrane [GO:0006612]; protein transport into membrane raft [GO:0032596]	Golgi apparatus [GO:0005794]; late endosome [GO:0005770]; membrane raft [GO:0045121]; plasma membrane [GO:0005886]	Golgi apparatus [GO:0005794]; late endosome [GO:0005770]; membrane raft [GO:0045121]; plasma membrane [GO:0005886]; oxidoreductase activity [GO:0016491]; protein targeting to membrane [GO:0006612]; protein transport into membrane raft [GO:0032596]	oxidoreductase activity [GO:0016491]	GO:0005770; GO:0005794; GO:0005886; GO:0006612; GO:0016491; GO:0032596; GO:0045121	SUBCELLULAR LOCATION: Membrane; Peripheral membrane protein.			YEAST:G3O-28964-MONOMER;							YBL069W_mRNA;	sce:YBL069W;		32631;	7822420; 7992509; 7813418; 24374639
25	YBL072C	40S ribosomal protein S8-A (RP19) (S14) (Small ribosomal subunit protein eS8-A) (YS9)	P0CX39	RS8A_YEAST		RPS8A RPS14A YBL072C YBL06.05 YBL0613	Saccharomyces cerevisiae (strain ATCC 204508 / S288c) (Baker's yeast)	200	YBL072C	RPS8A	YBL06.05 YBL0613	RPS14A			FUNCTION: Component of the ribosome, a large ribonucleoprotein complex responsible for the synthesis of proteins in the cell. The small ribosomal subunit (SSU) binds messenger RNAs (mRNAs) and translates the encoded message by selecting cognate aminoacyl-transfer RNA (tRNA) molecules. The large subunit (LSU) contains the ribosomal catalytic site termed the peptidyl transferase center (PTC), which…			cytoplasmic translation [GO:0002181]; maturation of SSU-rRNA from tricistronic rRNA transcript (SSU-rRNA, 5.8S rRNA, LSU-rRNA) [GO:0000462]	90S preribosome [GO:0030686]; cytosolic small ribosomal subunit [GO:0022627]	90S preribosome [GO:0030686]; cytosolic small ribosomal subunit [GO:0022627]; structural constituent of ribosome [GO:0003735]; cytoplasmic translation [GO:0002181]; maturation of SSU-rRNA from tricistronic rRNA transcript (SSU-rRNA, 5.8S rRNA, LSU-rRNA) [GO:0000462]	structural constituent of ribosome [GO:0003735]	GO:0000462; GO:0002181; GO:0003735; GO:0022627; GO:0030686	SUBCELLULAR LOCATION: Cytoplasm {ECO:0000269|PubMed:14562095, ECO:0000269|PubMed:22096102}.			YEAST:G3O-28965-MONOMER;	R-SCE-156827;R-SCE-1799339;R-SCE-72689;R-SCE-72695;R-SCE-72702;R-SCE-72706;R-SCE-975956;R-SCE-975957;						YBL072C_mRNA;YER102W_mRNA;	sce:YBL072C;sce:YER102W;		32629;36848;	7992509; 7813418; 24374639; 17244705; 18782943; 9559554; 10601260; 14562095; 14562106; 17287358; 18407956; 19779198; 24524803; 22096102
	YER102W	40S ribosomal protein S8-B (RP19) (S14) (Small ribosomal subunit protein eS8-B) (YS9)	P0CX40	RS8B_YEAST		RPS8B RPS14B YER102W	Saccharomyces cerevisiae (strain ATCC 204508 / S288c) (Baker's yeast)	200	YER102W	RPS8B		RPS14B			FUNCTION: Component of the ribosome, a large ribonucleoprotein complex responsible for the synthesis of proteins in the cell. The small ribosomal subunit (SSU) binds messenger RNAs (mRNAs) and translates the encoded message by selecting cognate aminoacyl-transfer RNA (tRNA) molecules. The large subunit (LSU) contains the ribosomal catalytic site termed the peptidyl transferase center (PTC), which…			cytoplasmic translation [GO:0002181]; maturation of SSU-rRNA from tricistronic rRNA transcript (SSU-rRNA, 5.8S rRNA, LSU-rRNA) [GO:0000462]	90S preribosome [GO:0030686]; cytosolic small ribosomal subunit [GO:0022627]	90S preribosome [GO:0030686]; cytosolic small ribosomal subunit [GO:0022627]; structural constituent of ribosome [GO:0003735]; cytoplasmic translation [GO:0002181]; maturation of SSU-rRNA from tricistronic rRNA transcript (SSU-rRNA, 5.8S rRNA, LSU-rRNA) [GO:0000462]	structural constituent of ribosome [GO:0003735]	GO:0000462; GO:0002181; GO:0003735; GO:0022627; GO:0030686	SUBCELLULAR LOCATION: Cytoplasm {ECO:0000269|PubMed:14562095, ECO:0000269|PubMed:22096102}.			YEAST:G3O-30267-MONOMER;	R-SCE-156827;R-SCE-1799339;R-SCE-72689;R-SCE-72695;R-SCE-72702;R-SCE-72706;R-SCE-975956;R-SCE-975957;						YBL072C_mRNA;YER102W_mRNA;	sce:YBL072C;sce:YER102W;		32629;36848;	9169868; 24374639; 17322287; 17244705; 18782943; 2121731; 9559554; 14562095; 14562106; 17287358; 18407956; 19779198; 22096102; 24524803
26	YBL082C	Dol-P-Man:Man(5)GlcNAc(2)-PP-Dol alpha-1,3-mannosyltransferase (EC 2.4.1.258) (Asparagine-linked glycosylation protein 3) (Dol-P-Man-dependent alpha(1-3)-mannosyltransferase) (Dolichyl-P-Man:Man(5)GlcNAc(2)-PP-dolichyl mannosyltransferase) (Dolichyl-phosphate-mannose--glycolipid alpha-mannosyltransferase) (HM-1 killer toxin resistance protein)	P38179	ALG3_YEAST		ALG3 RHK1 YBL082C YBL0720	Saccharomyces cerevisiae (strain ATCC 204508 / S288c) (Baker's yeast)	458	YBL082C	ALG3	YBL0720	RHK1			FUNCTION: Adds the first Dol-P-Man derived mannose in an alpha-1,3 linkage to Man(5)GlcNAc(2)-PP-Dol. Sensitive to H.mrakii HM-1 killer toxin. {ECO:0000269|PubMed:11308030, ECO:0000269|PubMed:9108275}.	2.4.1.258	PATHWAY: Protein modification; protein glycosylation.	oligosaccharide-lipid intermediate biosynthetic process [GO:0006490]; protein glycosylation [GO:0006486]	endoplasmic reticulum [GO:0005783]; integral component of endoplasmic reticulum membrane [GO:0030176]	endoplasmic reticulum [GO:0005783]; integral component of endoplasmic reticulum membrane [GO:0030176]; dol-P-Man:Man(5)GlcNAc(2)-PP-Dol alpha-1,3-mannosyltransferase activity [GO:0052925]; oligosaccharide-lipid intermediate biosynthetic process [GO:0006490]; protein glycosylation [GO:0006486]	dol-P-Man:Man(5)GlcNAc(2)-PP-Dol alpha-1,3-mannosyltransferase activity [GO:0052925]	GO:0005783; GO:0006486; GO:0006490; GO:0030176; GO:0052925	SUBCELLULAR LOCATION: Endoplasmic reticulum membrane {ECO:0000305}; Multi-pass membrane protein {ECO:0000305}.		2.4.1.258;	MetaCyc:YBL082C-MONOMER;YEAST:YBL082C-MONOMER;	R-SCE-446193;	UPA00378					YBL082C_mRNA;	sce:YBL082C;		32621;	7502586; 7813418; 24374639; 7754714; 9108275; 8842708; 11308030; 16847258; 22814378
	YBL083C	Putative uncharacterized protein YBL083C	P38178	YBI3_YEAST		YBL083C YBL0719	Saccharomyces cerevisiae (strain ATCC 204508 / S288c) (Baker's yeast)	141	YBL083C		YBL0719																						YBL083C_mRNA;				7502586; 7813418; 24374639
27	YBL087C	60S ribosomal protein L23-A (L17a) (Large ribosomal subunit protein uL14-A) (YL32)	P0CX41	RL23A_YEAST		RPL23A RPL17A RPL17AA YBL087C YBL0713	Saccharomyces cerevisiae (strain ATCC 204508 / S288c) (Baker's yeast)	137	YBL087C	RPL23A	YBL0713	RPL17A RPL17AA			FUNCTION: Component of the ribosome, a large ribonucleoprotein complex responsible for the synthesis of proteins in the cell. The small ribosomal subunit (SSU) binds messenger RNAs (mRNAs) and translates the encoded message by selecting cognate aminoacyl-transfer RNA (tRNA) molecules. The large subunit (LSU) contains the ribosomal catalytic site termed the peptidyl transferase center (PTC), which…			cytoplasmic translation [GO:0002181]	cytosolic large ribosomal subunit [GO:0022625]	cytosolic large ribosomal subunit [GO:0022625]; large ribosomal subunit rRNA binding [GO:0070180]; structural constituent of ribosome [GO:0003735]; cytoplasmic translation [GO:0002181]	large ribosomal subunit rRNA binding [GO:0070180]; structural constituent of ribosome [GO:0003735]	GO:0002181; GO:0003735; GO:0022625; GO:0070180	SUBCELLULAR LOCATION: Cytoplasm {ECO:0000269|PubMed:22096102}.			YEAST:G3O-28976-MONOMER;	R-SCE-156827;R-SCE-1799339;R-SCE-72689;R-SCE-72706;R-SCE-975956;R-SCE-975957;						YBL087C_mRNA;YER117W_mRNA;	sce:YBL087C;sce:YER117W;		32617;36862;	6091033; 7502586; 7813418; 24374639; 9559554; 11983894; 16096273; 17327221; 22814378; 24524803; 11701127; 14976550; 21109664; 22096102
	YER117W	60S ribosomal protein L23-B (L17a) (Large ribosomal subunit protein uL14-B) (YL32)	P0CX42	RL23B_YEAST		RPL23B RPL17AB RPL17B YER117W	Saccharomyces cerevisiae (strain ATCC 204508 / S288c) (Baker's yeast)	137	YER117W	RPL23B		RPL17AB RPL17B			FUNCTION: Component of the ribosome, a large ribonucleoprotein complex responsible for the synthesis of proteins in the cell. The small ribosomal subunit (SSU) binds messenger RNAs (mRNAs) and translates the encoded message by selecting cognate aminoacyl-transfer RNA (tRNA) molecules. The large subunit (LSU) contains the ribosomal catalytic site termed the peptidyl transferase center (PTC), which…			cytoplasmic translation [GO:0002181]	cytosol [GO:0005829]; cytosolic large ribosomal subunit [GO:0022625]; nucleus [GO:0005634]	cytosol [GO:0005829]; cytosolic large ribosomal subunit [GO:0022625]; nucleus [GO:0005634]; large ribosomal subunit rRNA binding [GO:0070180]; structural constituent of ribosome [GO:0003735]; cytoplasmic translation [GO:0002181]	large ribosomal subunit rRNA binding [GO:0070180]; structural constituent of ribosome [GO:0003735]	GO:0002181; GO:0003735; GO:0005634; GO:0005829; GO:0022625; GO:0070180	SUBCELLULAR LOCATION: Cytoplasm {ECO:0000269|PubMed:22096102}.			YEAST:G3O-30281-MONOMER;	R-SCE-156827;R-SCE-1799339;R-SCE-72689;R-SCE-72706;R-SCE-975956;R-SCE-975957;						YBL087C_mRNA;YER117W_mRNA;	sce:YBL087C;sce:YER117W;		32617;36862;	7668045; 7502586; 9169868; 24374639; 9559554; 11983894; 16096273; 17327221; 22096102; 22814378; 24524803
28	YBL107W-A	Putative uncharacterized protein YBL107W-A	Q6B113	YB107_YEAST		YBL107W-A	Saccharomyces cerevisiae (strain ATCC 204508 / S288c) (Baker's yeast)	34	YBL107W-A																								YBL107W-A_mRNA;				7813418; 24374639; 17322287
	YER138W-A	Putative uncharacterized protein YER138W-A	P0C270	YE38A_YEAST		YER138W-A	Saccharomyces cerevisiae (strain ATCC 204508 / S288c) (Baker's yeast)	34	YER138W-A																	YEAST:G3O-30386-MONOMER;							YER138W-A_mRNA;	sce:YER138W-A;			9169868; 24374639
	YIL060W	Uncharacterized protein YIL060W	P40519	YIG0_YEAST		YIL060W	Saccharomyces cerevisiae (strain ATCC 204508 / S288c) (Baker's yeast)	144	YIL060W										integral component of membrane [GO:0016021]; mitochondrion [GO:0005739]	integral component of membrane [GO:0016021]; mitochondrion [GO:0005739]		GO:0005739; GO:0016021	SUBCELLULAR LOCATION: Membrane {ECO:0000305}; Single-pass membrane protein {ECO:0000305}.			YEAST:G3O-31328-MONOMER;							YIL060W_mRNA;	sce:YIL060W;		34932;	9169870; 24374639; 17322287
	YHR145C	Putative uncharacterized protein YHR145C	O13537	YH145_YEAST		YHR145C	Saccharomyces cerevisiae (strain ATCC 204508 / S288c) (Baker's yeast)	118	YHR145C										integral component of membrane [GO:0016021]	integral component of membrane [GO:0016021]		GO:0016021	SUBCELLULAR LOCATION: Membrane {ECO:0000305}; Single-pass membrane protein {ECO:0000305}.										YHR145C_mRNA;				8091229; 24374639
	YOR192C-C	Uncharacterized protein YOR192C-C	Q3E736	YO192_YEAST		YOR192C-C	Saccharomyces cerevisiae (strain ATCC 204508 / S288c) (Baker's yeast)	78	YOR192C-C																	YEAST:G3O-33915-MONOMER;							YOR192C-C_mRNA;	sce:YOR192C-C;		37027;	9169874; 24374639; 12176929
29	YBL109W	Putative uncharacterized protein YBL109W	P89495	YB109_YEAST		YBL109W	Saccharomyces cerevisiae (strain ATCC 204508 / S288c) (Baker's yeast)	111	YBL109W																								YBL109W_mRNA;				7813418; 24374639
	YHR217C	Putative uncharacterized protein YHR217C	P38898	YH17_YEAST		YHR217C	Saccharomyces cerevisiae (strain ATCC 204508 / S288c) (Baker's yeast)	153	YHR217C																								YHR217C_mRNA;				8091229; 24374639
	YDR544C	Putative uncharacterized protein YDR544C	Q03057	YD544_YEAST		YDR544C	Saccharomyces cerevisiae (strain ATCC 204508 / S288c) (Baker's yeast)	142	YDR544C																								YDR544C_mRNA;				9169867; 24374639
	YLL066W-B	Uncharacterized protein YLL066W-B	Q8TGJ7	YL66B_YEAST		YLL066W-B	Saccharomyces cerevisiae (strain ATCC 204508 / S288c) (Baker's yeast)	56	YLL066W-B																	YEAST:G3O-32584-MONOMER;							YLL066W-B_mRNA;	sce:YLL066W-B;		36950;	9169871; 24374639; 11753363
	YNL338W	Putative uncharacterized protein YNL338W	P53820	YN78_YEAST		YNL338W N0170	Saccharomyces cerevisiae (strain ATCC 204508 / S288c) (Baker's yeast)	52	YNL338W		N0170																						YNL338W_mRNA;				9169873; 24374639
	YLR466C-B	Putative uncharacterized protein YLR466C-B	Q8TGJ4	YL466_YEAST		YLR466C-B	Saccharomyces cerevisiae (strain ATCC 204508 / S288c) (Baker's yeast)	38	YLR466C-B																	YEAST:G3O-32588-MONOMER;							YLR466C-B_mRNA;				9169871; 24374639; 11753363
30	YBL111C	Uncharacterized helicase-like protein YBL111C	Q3E7Y5	YB111_YEAST		YBL111C	Saccharomyces cerevisiae (strain ATCC 204508 / S288c) (Baker's yeast)	667	YBL111C										mitochondrion [GO:0005739]	mitochondrion [GO:0005739]; ATP binding [GO:0005524]; nucleic acid binding [GO:0003676]	ATP binding [GO:0005524]; nucleic acid binding [GO:0003676]	GO:0003676; GO:0005524; GO:0005739				YEAST:G3O-29223-MONOMER;							YBL111C_mRNA;	sce:YBL111C;		32593;	7813418; 24374639; 14562106
	YML133C	Y' element ATP-dependent helicase YML133C (EC 3.6.4.12)	Q03099	YMN3_YEAST		YML133C YM4987.01C YM4987.02C	Saccharomyces cerevisiae (strain ATCC 204508 / S288c) (Baker's yeast)	1374	YML133C		YM4987.01C YM4987.02C				FUNCTION: Catalyzes DNA unwinding and is involved in telomerase-independent telomere maintenance. {ECO:0000269|PubMed:9837911}.	3.6.4.12			mitochondrion [GO:0005739]	mitochondrion [GO:0005739]; ATP binding [GO:0005524]; DNA helicase activity [GO:0003678]; helicase activity [GO:0004386]; nucleic acid binding [GO:0003676]	ATP binding [GO:0005524]; DNA helicase activity [GO:0003678]; helicase activity [GO:0004386]; nucleic acid binding [GO:0003676]	GO:0003676; GO:0003678; GO:0004386; GO:0005524; GO:0005739				YEAST:G3O-32711-MONOMER;							YML133C_mRNA;	sce:YML133C;		35072;	9169872; 24374639; 9837911
	YHR218W	Uncharacterized protein YHR218W	P38899	YH18_YEAST		YHR218W	Saccharomyces cerevisiae (strain ATCC 204508 / S288c) (Baker's yeast)	603	YHR218W											ATP binding [GO:0005524]; nucleic acid binding [GO:0003676]	ATP binding [GO:0005524]; nucleic acid binding [GO:0003676]	GO:0003676; GO:0005524				YEAST:G3O-31239-MONOMER;							YHR218W_mRNA;	sce:YHR218W;		36652;	8091229; 24374639
	YLL067C	Y' element ATP-dependent helicase YLL067C (EC 3.6.4.12)	Q07888	YL067_YEAST		YLL067C L0111 L0503 L0509	Saccharomyces cerevisiae (strain ATCC 204508 / S288c) (Baker's yeast)	1374	YLL067C		L0111 L0503 L0509				FUNCTION: Catalyzes DNA unwinding and is involved in telomerase-independent telomere maintenance. {ECO:0000269|PubMed:9837911}.	3.6.4.12				ATP binding [GO:0005524]; DNA helicase activity [GO:0003678]; helicase activity [GO:0004386]	ATP binding [GO:0005524]; DNA helicase activity [GO:0003678]; helicase activity [GO:0004386]	GO:0003678; GO:0004386; GO:0005524				YEAST:G3O-32161-MONOMER;								sce:YLL067C;		31250;	9169871; 24374639; 9837911
	YLL066C	Y' element ATP-dependent helicase YLL066C (EC 3.6.4.12)	Q99208	YL066_YEAST		YLL066C L0519 L0532	Saccharomyces cerevisiae (strain ATCC 204508 / S288c) (Baker's yeast)	1374	YLL066C		L0519 L0532				FUNCTION: Catalyzes DNA unwinding and is involved in telomerase-independent telomere maintenance. {ECO:0000269|PubMed:9837911}.	3.6.4.12				ATP binding [GO:0005524]; DNA helicase activity [GO:0003678]; helicase activity [GO:0004386]; nucleic acid binding [GO:0003676]	ATP binding [GO:0005524]; DNA helicase activity [GO:0003678]; helicase activity [GO:0004386]; nucleic acid binding [GO:0003676]	GO:0003676; GO:0003678; GO:0004386; GO:0005524				YEAST:G3O-32160-MONOMER;								sce:YLL066C;		31251;	9169871; 24374639; 9837911
	YOR396W	Y' element ATP-dependent helicase protein 1 copy 8 (EC 3.6.4.12)	P0CX22	YRF18_YEAST		YRF1-8 YOR396W O7535	Saccharomyces cerevisiae (strain ATCC 204508 / S288c) (Baker's yeast)	1796	YOR396W	YRF1-8	O7535				FUNCTION: Catalyzes DNA unwinding and is involved in telomerase-independent telomere maintenance. {ECO:0000269|PubMed:9837911}.	3.6.4.12				ATP binding [GO:0005524]; DNA helicase activity [GO:0003678]; helicase activity [GO:0004386]; nucleic acid binding [GO:0003676]	ATP binding [GO:0005524]; DNA helicase activity [GO:0003678]; helicase activity [GO:0004386]; nucleic acid binding [GO:0003676]	GO:0003676; GO:0003678; GO:0004386; GO:0005524				YEAST:G3O-33895-MONOMER;							YDR545W_mRNA;YLR467W_mRNA;YOR396W_mRNA;	sce:YDR545W;sce:YLR467W;sce:YOR396W;		31723;32590;34775;	1628806; 7785338; 9169874; 24374639; 9837911
	YLR467W	Y' element ATP-dependent helicase protein 1 copy 5 (EC 3.6.4.12)	P0CX21	YRF15_YEAST		YRF1-5 YLR467W L9040	Saccharomyces cerevisiae (strain ATCC 204508 / S288c) (Baker's yeast)	1796	YLR467W	YRF1-5	L9040				FUNCTION: Catalyzes DNA unwinding and is involved in telomerase-independent telomere maintenance. {ECO:0000269|PubMed:9837911}.	3.6.4.12		telomere maintenance via recombination [GO:0000722]	nucleus [GO:0005634]	nucleus [GO:0005634]; ATP binding [GO:0005524]; DNA helicase activity [GO:0003678]; nucleic acid binding [GO:0003676]; telomere maintenance via recombination [GO:0000722]	ATP binding [GO:0005524]; DNA helicase activity [GO:0003678]; nucleic acid binding [GO:0003676]	GO:0000722; GO:0003676; GO:0003678; GO:0005524; GO:0005634				YEAST:G3O-32517-MONOMER;							YDR545W_mRNA;YLR467W_mRNA;YOR396W_mRNA;	sce:YDR545W;sce:YLR467W;sce:YOR396W;		31723;32590;34775;	9169871; 24374639; 9837911
	YLR466W	Y' element ATP-dependent helicase protein 1 copy 4 (EC 3.6.4.12)	O13559	YRF14_YEAST		YRF1-4 YLR466W	Saccharomyces cerevisiae (strain ATCC 204508 / S288c) (Baker's yeast)	1382	YLR466W	YRF1-4					FUNCTION: Catalyzes DNA unwinding and is involved in telomerase-independent telomere maintenance. {ECO:0000269|PubMed:9837911}.	3.6.4.12		telomere maintenance via recombination [GO:0000722]	nucleus [GO:0005634]	nucleus [GO:0005634]; ATP binding [GO:0005524]; DNA helicase activity [GO:0003678]; nucleic acid binding [GO:0003676]; telomere maintenance via recombination [GO:0000722]	ATP binding [GO:0005524]; DNA helicase activity [GO:0003678]; nucleic acid binding [GO:0003676]	GO:0000722; GO:0003676; GO:0003678; GO:0005524; GO:0005634				YEAST:G3O-32516-MONOMER;							YLR466W_mRNA;	sce:YLR466W;		31722;	9169871; 24374639; 9837911
	YDR545W	Y' element ATP-dependent helicase protein 1 copy 1 (EC 3.6.4.12)	P0CX20	YRF11_YEAST		YRF1-1 YDR545W D3703.4	Saccharomyces cerevisiae (strain ATCC 204508 / S288c) (Baker's yeast)	1796	YDR545W	YRF1-1	D3703.4				FUNCTION: Catalyzes DNA unwinding and is involved in telomerase-independent telomere maintenance. {ECO:0000269|PubMed:9837911}.	3.6.4.12		telomere maintenance via recombination [GO:0000722]	nucleus [GO:0005634]	nucleus [GO:0005634]; ATP binding [GO:0005524]; DNA helicase activity [GO:0003678]; nucleic acid binding [GO:0003676]; telomere maintenance via recombination [GO:0000722]	ATP binding [GO:0005524]; DNA helicase activity [GO:0003678]; nucleic acid binding [GO:0003676]	GO:0000722; GO:0003676; GO:0003678; GO:0005524; GO:0005634				YEAST:G3O-30051-MONOMER;							YDR545W_mRNA;YLR467W_mRNA;YOR396W_mRNA;	sce:YDR545W;sce:YLR467W;sce:YOR396W;		31723;32590;34775;	9169867; 24374639; 9837911
	YPL283C	Y' element ATP-dependent helicase protein 1 copy 7 (EC 3.6.4.12)	P0CX15	YRF17_YEAST		YRF1-7 YPL283C	Saccharomyces cerevisiae (strain ATCC 204508 / S288c) (Baker's yeast)	1859	YPL283C	YRF1-7					FUNCTION: Catalyzes DNA unwinding and is involved in telomerase-independent telomere maintenance. {ECO:0000269|PubMed:9837911}.	3.6.4.12		telomere maintenance via recombination [GO:0000722]	mitochondrion [GO:0005739]	mitochondrion [GO:0005739]; ATP binding [GO:0005524]; DNA helicase activity [GO:0003678]; nucleic acid binding [GO:0003676]; telomere maintenance via recombination [GO:0000722]	ATP binding [GO:0005524]; DNA helicase activity [GO:0003678]; nucleic acid binding [GO:0003676]	GO:0000722; GO:0003676; GO:0003678; GO:0005524; GO:0005739				YEAST:G3O-34163-MONOMER;							YGR296W_mRNA;YPL283C_mRNA;	sce:YGR296W;sce:YPL283C;		33543;35932;	9169875; 24374639; 9837911
	YNL339C	Y' element ATP-dependent helicase protein 1 copy 6 (EC 3.6.4.12)	P53819	YRF16_YEAST		YRF1-6 YNL339C N0152	Saccharomyces cerevisiae (strain ATCC 204508 / S288c) (Baker's yeast)	1859	YNL339C	YRF1-6	N0152				FUNCTION: Catalyzes DNA unwinding and is involved in telomerase-independent telomere maintenance. {ECO:0000269|PubMed:9837911}.	3.6.4.12		telomere maintenance via recombination [GO:0000722]	nucleus [GO:0005634]	nucleus [GO:0005634]; ATP binding [GO:0005524]; DNA helicase activity [GO:0003678]; nucleic acid binding [GO:0003676]; telomere maintenance via recombination [GO:0000722]	ATP binding [GO:0005524]; DNA helicase activity [GO:0003678]; nucleic acid binding [GO:0003676]	GO:0000722; GO:0003676; GO:0003678; GO:0005524; GO:0005634				YEAST:G3O-33320-MONOMER;							YNL339C_mRNA;	sce:YNL339C;		35504;	9169873; 24374639; 9837911
	YGR296W	Y' element ATP-dependent helicase protein 1 copy 3 (EC 3.6.4.12)	P0CX14	YRF13_YEAST		YRF1-3 YGR296W	Saccharomyces cerevisiae (strain ATCC 204508 / S288c) (Baker's yeast)	1859	YGR296W	YRF1-3					FUNCTION: Catalyzes DNA unwinding and is involved in telomerase-independent telomere maintenance. {ECO:0000269|PubMed:9837911}.	3.6.4.12		telomere maintenance via recombination [GO:0000722]	nucleus [GO:0005634]	nucleus [GO:0005634]; ATP binding [GO:0005524]; DNA helicase activity [GO:0003678]; nucleic acid binding [GO:0003676]; telomere maintenance via recombination [GO:0000722]	ATP binding [GO:0005524]; DNA helicase activity [GO:0003678]; nucleic acid binding [GO:0003676]	GO:0000722; GO:0003676; GO:0003678; GO:0005524; GO:0005634				YEAST:G3O-30952-MONOMER;							YGR296W_mRNA;YPL283C_mRNA;	sce:YGR296W;sce:YPL283C;		33543;35932;	9169869; 24374639; 9837911
	YER190W	Y' element ATP-dependent helicase protein 1 copy 2 (EC 3.6.4.12)	P40105	YRF12_YEAST		YRF1-2 YER190W	Saccharomyces cerevisiae (strain ATCC 204508 / S288c) (Baker's yeast)	1681	YER190W	YRF1-2					FUNCTION: Catalyzes DNA unwinding and is involved in telomerase-independent telomere maintenance. {ECO:0000269|PubMed:9837911}.	3.6.4.12		telomere maintenance via recombination [GO:0000722]	nucleus [GO:0005634]	nucleus [GO:0005634]; ATP binding [GO:0005524]; DNA helicase activity [GO:0003678]; nucleic acid binding [GO:0003676]; telomere maintenance via recombination [GO:0000722]	ATP binding [GO:0005524]; DNA helicase activity [GO:0003678]; nucleic acid binding [GO:0003676]	GO:0000722; GO:0003676; GO:0003678; GO:0005524; GO:0005634				YEAST:G3O-30345-MONOMER;							YER190W_mRNA;	sce:YER190W;		36943;	9169868; 24374639; 9837911
	YJL225C	Y' element ATP-dependent helicase YJL225C (EC 3.6.4.12)	P40889	YJW5_YEAST		YJL225C HRF393/HRD1054 HRF393/HRD732 J0202	Saccharomyces cerevisiae (strain ATCC 204508 / S288c) (Baker's yeast)	1758	YJL225C		HRF393/HRD1054 HRF393/HRD732 J0202				FUNCTION: Catalyzes DNA unwinding and is involved in telomerase-independent telomere maintenance. {ECO:0000269|PubMed:9837911}.	3.6.4.12				ATP binding [GO:0005524]; DNA helicase activity [GO:0003678]; helicase activity [GO:0004386]	ATP binding [GO:0005524]; DNA helicase activity [GO:0003678]; helicase activity [GO:0004386]	GO:0003678; GO:0004386; GO:0005524				YEAST:G3O-31646-MONOMER;							YJL225C_mRNA;	sce:YJL225C;		33558;	7725802; 8641269; 24374639; 9837911
	YIL177C	Y' element ATP-dependent helicase YIL177C (EC 3.6.4.12)	P40434	YIR7_YEAST		YIL177C	Saccharomyces cerevisiae (strain ATCC 204508 / S288c) (Baker's yeast)	1758	YIL177C						FUNCTION: Catalyzes DNA unwinding and is involved in telomerase-independent telomere maintenance. {ECO:0000269|PubMed:9837911}.	3.6.4.12				ATP binding [GO:0005524]; DNA helicase activity [GO:0003678]; helicase activity [GO:0004386]	ATP binding [GO:0005524]; DNA helicase activity [GO:0003678]; helicase activity [GO:0004386]	GO:0003678; GO:0004386; GO:0005524				YEAST:G3O-31421-MONOMER;							YIL177C_mRNA;	sce:YIL177C;		34819;	9169870; 24374639; 9837911
	YEL077C	Y' element ATP-dependent helicase YEL077C (EC 3.6.4.12)	Q3E7X8	YE077_YEAST		YEL077C	Saccharomyces cerevisiae (strain ATCC 204508 / S288c) (Baker's yeast)	1277	YEL077C						FUNCTION: Catalyzes DNA unwinding and is involved in telomerase-independent telomere maintenance. {ECO:0000269|PubMed:9837911}.	3.6.4.12				ATP binding [GO:0005524]; DNA helicase activity [GO:0003678]; helicase activity [GO:0004386]	ATP binding [GO:0005524]; DNA helicase activity [GO:0003678]; helicase activity [GO:0004386]	GO:0003678; GO:0004386; GO:0005524				YEAST:G3O-30356-MONOMER;							YEL077C_mRNA;	sce:YEL077C;		36654;	9169868; 24374639; 9837911
	YFL066C	Y' element ATP-dependent helicase YFL066C (EC 3.6.4.12)	P43538	YFG6_YEAST		YFL066C	Saccharomyces cerevisiae (strain ATCC 204508 / S288c) (Baker's yeast)	392	YFL066C						FUNCTION: Catalyzes DNA unwinding and is involved in telomerase-independent telomere maintenance. {ECO:0000269|PubMed:9837911}.	3.6.4.12			nucleus [GO:0005634]	nucleus [GO:0005634]; ATP binding [GO:0005524]; DNA helicase activity [GO:0003678]; nucleic acid binding [GO:0003676]	ATP binding [GO:0005524]; DNA helicase activity [GO:0003678]; nucleic acid binding [GO:0003676]	GO:0003676; GO:0003678; GO:0005524; GO:0005634				YEAST:G3O-30402-MONOMER;							YFL066C_mRNA;	sce:YFL066C;		31082;	7670463; 24374639; 9837911
	YPR204W	Y' element ATP-dependent helicase YPR204W (EC 3.6.4.12)	Q08995	YP204_YEAST		YPR204W	Saccharomyces cerevisiae (strain ATCC 204508 / S288c) (Baker's yeast)	1032	YPR204W						FUNCTION: Catalyzes DNA unwinding and is involved in telomerase-independent telomere maintenance. {ECO:0000269|PubMed:9837911}.	3.6.4.12		DNA duplex unwinding [GO:0032508]		ATP binding [GO:0005524]; DNA helicase activity [GO:0003678]; DNA duplex unwinding [GO:0032508]	ATP binding [GO:0005524]; DNA helicase activity [GO:0003678]	GO:0003678; GO:0005524; GO:0032508				YEAST:G3O-34324-MONOMER;							YPR204W_mRNA;	sce:YPR204W;		36374;	9169875; 24374639; 9837911
	YHL050C	Uncharacterized protein YHL050C	P38721	YHF0_YEAST		YHL050C	Saccharomyces cerevisiae (strain ATCC 204508 / S288c) (Baker's yeast)	697	YHL050C										integral component of membrane [GO:0016021]	integral component of membrane [GO:0016021]; ATP binding [GO:0005524]; helicase activity [GO:0004386]; nucleic acid binding [GO:0003676]	ATP binding [GO:0005524]; helicase activity [GO:0004386]; nucleic acid binding [GO:0003676]	GO:0003676; GO:0004386; GO:0005524; GO:0016021	SUBCELLULAR LOCATION: Membrane {ECO:0000305}; Multi-pass membrane protein {ECO:0000305}.			YEAST:G3O-31066-MONOMER;							YHL050C_mRNA;	sce:YHL050C;		36375;	8091229; 24374639
	YHL049C	Uncharacterized protein YHL049C	P38722	YHE9_YEAST		YHL049C	Saccharomyces cerevisiae (strain ATCC 204508 / S288c) (Baker's yeast)	271	YHL049C																	YEAST:G3O-31065-MONOMER;							YHL049C_mRNA;	sce:YHL049C;		36376;	8091229; 24374639
	YLR462W	Putative uncharacterized protein YLR462W	O13556	YL462_YEAST		YLR462W	Saccharomyces cerevisiae (strain ATCC 204508 / S288c) (Baker's yeast)	202	YLR462W																	YEAST:G3O-32514-MONOMER;							YLR462W_mRNA;	sce:YLR462W;		31720;	9169871; 24374639
	YPR202W	Putative uncharacterized protein YPR202W	Q08993	YP202_YEAST		YPR202W P9677.1	Saccharomyces cerevisiae (strain ATCC 204508 / S288c) (Baker's yeast)	238	YPR202W		P9677.1															YEAST:G3O-34322-MONOMER;							YPR202W_mRNA;	sce:YPR202W;		36372;	9169875; 24374639; 12161108
	YFL064C	Uncharacterized protein YFL064C	P43540	YFG4_YEAST		YFL064C	Saccharomyces cerevisiae (strain ATCC 204508 / S288c) (Baker's yeast)	174	YFL064C																	YEAST:G3O-30404-MONOMER;							YFL064C_mRNA;	sce:YFL064C;		31084;	7670463; 24374639; 17322287
	YER189W	Uncharacterized protein YER189W	P40104	YE19_YEAST		YER189W	Saccharomyces cerevisiae (strain ATCC 204508 / S288c) (Baker's yeast)	122	YER189W																	YEAST:G3O-30344-MONOMER;							YER189W_mRNA;	sce:YER189W;		36942;	9169868; 24374639
	YEL075C	Uncharacterized protein YEL075C	P39972	YEI5_YEAST		YEL075C	Saccharomyces cerevisiae (strain ATCC 204508 / S288c) (Baker's yeast)	122	YEL075C																	YEAST:G3O-30188-MONOMER;							YEL075C_mRNA;	sce:YEL075C;		36657;	9169868; 24374639
	YPR203W	Putative uncharacterized protein YPR203W	Q08994	YP203_YEAST		YPR203W	Saccharomyces cerevisiae (strain ATCC 204508 / S288c) (Baker's yeast)	102	YPR203W																	YEAST:G3O-34323-MONOMER;							YPR203W_mRNA;	sce:YPR203W;		36373;	9169875; 24374639; 17322287
	YFL065C	Uncharacterized protein YFL065C	P43539	YFG5_YEAST		YFL065C	Saccharomyces cerevisiae (strain ATCC 204508 / S288c) (Baker's yeast)	102	YFL065C																	YEAST:G3O-30403-MONOMER;							YFL065C_mRNA;	sce:YFL065C;		31083;	7670463; 24374639
	YLR464W	Putative uncharacterized protein YLR464W	P0CX17	YL464_YEAST		YLR464W	Saccharomyces cerevisiae (strain ATCC 204508 / S288c) (Baker's yeast)	216	YLR464W																	YEAST:G3O-32515-MONOMER;							YEL076C-A_mRNA;YLR464W_mRNA;	sce:YEL076C-A;sce:YLR464W;		31721;36655;	9169871; 24374639
	YEL076C-A	Putative uncharacterized protein YEL076C-A	P0CX16	YE076_YEAST		YEL076C-A	Saccharomyces cerevisiae (strain ATCC 204508 / S288c) (Baker's yeast)	216	YEL076C-A																	YEAST:G3O-30352-MONOMER;							YEL076C-A_mRNA;YLR464W_mRNA;	sce:YEL076C-A;sce:YLR464W;		31721;36655;	9169868; 24374639
	YEL076C	Uncharacterized protein YEL076C	P39971	YEI6_YEAST		YEL076C	Saccharomyces cerevisiae (strain ATCC 204508 / S288c) (Baker's yeast)	216	YEL076C																	YEAST:G3O-30189-MONOMER;							YEL076C_mRNA;	sce:YEL076C;		36656;	9169868; 24374639; 17322287
31	YBL112C	Putative uncharacterized helicase-like protein YBL112C	Q3E7Y4	YB112_YEAST		YBL112C	Saccharomyces cerevisiae (strain ATCC 204508 / S288c) (Baker's yeast)	105	YBL112C																	YEAST:G3O-29224-MONOMER;							YBL112C_mRNA;YHR218W-A_mRNA;	sce:YBL112C;		32592;	7813418; 24374639; 15942929
	YHR218W-A	Putative uncharacterized helicase-like protein YHR218W-A	A0A023PXF5	YH218_YEAST		YHR218W-A	Saccharomyces cerevisiae (strain ATCC 204508 / S288c) (Baker's yeast)	105	YHR218W-A																								YBL112C_mRNA;YHR218W-A_mRNA;	sce:YBL112C;			8091229; 24374639
	YHR219W	Putative uncharacterized protein YHR219W	P38900	YH19_YEAST		YHR219W	Saccharomyces cerevisiae (strain ATCC 204508 / S288c) (Baker's yeast)	624	YHR219W																	YEAST:G3O-31240-MONOMER;							YHR219W_mRNA;	sce:YHR219W;		36653;	8091229; 24374639
	YBL113C	Uncharacterized protein YBL113C	Q7M4S9	YB113_YEAST		YBL113C	Saccharomyces cerevisiae (strain ATCC 204508 / S288c) (Baker's yeast)	792	YBL113C																	YEAST:G3O-29225-MONOMER;							YBL113C_mRNA;	sce:YBL113C;		32591;	7813418; 24374639
32	YBL113W-A	Putative UPF0479 protein YBL113W-A	Q8TGK5	YB13A_YEAST		YBL113W-A	Saccharomyces cerevisiae (strain ATCC 204508 / S288c) (Baker's yeast)	160	YBL113W-A										integral component of membrane [GO:0016021]	integral component of membrane [GO:0016021]		GO:0016021	SUBCELLULAR LOCATION: Membrane {ECO:0000305}; Multi-pass membrane protein {ECO:0000305}.										YBL113W-A_mRNA;				7813418; 24374639; 11753363
	YPR204C-A	UPF0479 membrane protein YPR204C-A	P0CX98	YP20A_YEAST		YPR204C-A	Saccharomyces cerevisiae (strain ATCC 204508 / S288c) (Baker's yeast)	160	YPR204C-A										integral component of membrane [GO:0016021]	integral component of membrane [GO:0016021]		GO:0016021	SUBCELLULAR LOCATION: Membrane {ECO:0000305}; Multi-pass membrane protein {ECO:0000305}.										YER190C-B_mRNA;YGR296C-B_mRNA;YPL283W-B_mRNA;YPR204C-A_mRNA;	sce:YER190C-B;			9169875; 24374639; 11753363
	YPL283W-B	UPF0479 membrane protein YPL283W-B	P0CX97	YP283_YEAST		YPL283W-B	Saccharomyces cerevisiae (strain ATCC 204508 / S288c) (Baker's yeast)	160	YPL283W-B										integral component of membrane [GO:0016021]	integral component of membrane [GO:0016021]		GO:0016021	SUBCELLULAR LOCATION: Membrane {ECO:0000305}; Multi-pass membrane protein {ECO:0000305}.										YER190C-B_mRNA;YGR296C-B_mRNA;YPL283W-B_mRNA;YPR204C-A_mRNA;	sce:YER190C-B;			9169875; 24374639; 11753363
	YGR296C-B	UPF0479 membrane protein YGR296C-B	P0CX96	YG296_YEAST		YGR296C-B	Saccharomyces cerevisiae (strain ATCC 204508 / S288c) (Baker's yeast)	160	YGR296C-B										integral component of membrane [GO:0016021]	integral component of membrane [GO:0016021]		GO:0016021	SUBCELLULAR LOCATION: Membrane {ECO:0000305}; Multi-pass membrane protein {ECO:0000305}.										YER190C-B_mRNA;YGR296C-B_mRNA;YPL283W-B_mRNA;YPR204C-A_mRNA;	sce:YER190C-B;			9169869; 24374639; 11753363
	YER190C-B	UPF0479 membrane protein YER190C-B	P0CX94	YE190_YEAST		YER190C-B	Saccharomyces cerevisiae (strain ATCC 204508 / S288c) (Baker's yeast)	160	YER190C-B										integral component of membrane [GO:0016021]	integral component of membrane [GO:0016021]		GO:0016021	SUBCELLULAR LOCATION: Membrane {ECO:0000305}; Multi-pass membrane protein {ECO:0000305}.			YEAST:G3O-30396-MONOMER;							YER190C-B_mRNA;YGR296C-B_mRNA;YPL283W-B_mRNA;YPR204C-A_mRNA;	sce:YER190C-B;			9169868; 24374639; 11753363
	YEL077W-A	UPF0479 membrane protein YEL077W-A	P0CX95	YE07A_YEAST		YEL077W-A	Saccharomyces cerevisiae (strain ATCC 204508 / S288c) (Baker's yeast)	160	YEL077W-A										integral component of membrane [GO:0016021]	integral component of membrane [GO:0016021]		GO:0016021	SUBCELLULAR LOCATION: Membrane {ECO:0000305}; Multi-pass membrane protein {ECO:0000305}.										YER190C-B_mRNA;YGR296C-B_mRNA;YPL283W-B_mRNA;YPR204C-A_mRNA;	sce:YER190C-B;			9169868; 24374639; 11753363
	YOR396C-A	Putative UPF0479 protein YOR396C-A	P0CL40	YOR96_YEAST		YOR396C-A	Saccharomyces cerevisiae (strain ATCC 204508 / S288c) (Baker's yeast)	160	YOR396C-A										integral component of membrane [GO:0016021]	integral component of membrane [GO:0016021]		GO:0016021	SUBCELLULAR LOCATION: Membrane {ECO:0000305}; Multi-pass membrane protein {ECO:0000305}.										YLR466C-A_mRNA;YLR467C-A_mRNA;YOR396C-A_mRNA;				9169874; 24374639; 11753363
	YLR467C-A	Putative UPF0479 protein YLR467C-A	P0CL39	YL67C_YEAST		YLR467C-A	Saccharomyces cerevisiae (strain ATCC 204508 / S288c) (Baker's yeast)	160	YLR467C-A										integral component of membrane [GO:0016021]	integral component of membrane [GO:0016021]		GO:0016021	SUBCELLULAR LOCATION: Membrane {ECO:0000305}; Multi-pass membrane protein {ECO:0000305}.										YLR466C-A_mRNA;YLR467C-A_mRNA;YOR396C-A_mRNA;				9169871; 24374639; 11753363
	YLR466C-A	Putative UPF0479 protein YLR466C-A	P0CL38	YL66C_YEAST		YLR466C-A	Saccharomyces cerevisiae (strain ATCC 204508 / S288c) (Baker's yeast)	160	YLR466C-A										integral component of membrane [GO:0016021]	integral component of membrane [GO:0016021]		GO:0016021	SUBCELLULAR LOCATION: Membrane {ECO:0000305}; Multi-pass membrane protein {ECO:0000305}.										YLR466C-A_mRNA;YLR467C-A_mRNA;YOR396C-A_mRNA;				9169871; 24374639; 11753363
	YNL339W-B	Putative UPF0479 protein YNL339W-B	P0CL36	YNL33_YEAST		YNL339W-B	Saccharomyces cerevisiae (strain ATCC 204508 / S288c) (Baker's yeast)	160	YNL339W-B										integral component of membrane [GO:0016021]	integral component of membrane [GO:0016021]		GO:0016021	SUBCELLULAR LOCATION: Membrane {ECO:0000305}; Multi-pass membrane protein {ECO:0000305}.										YHR219C-A_mRNA;YML133W-B_mRNA;YNL339W-B_mRNA;				9169873; 24374639; 11753363
	YML133W-B	Putative UPF0479 protein YML133W-B	P0CL35	YML3B_YEAST		YML133W-B	Saccharomyces cerevisiae (strain ATCC 204508 / S288c) (Baker's yeast)	160	YML133W-B										integral component of membrane [GO:0016021]	integral component of membrane [GO:0016021]		GO:0016021	SUBCELLULAR LOCATION: Membrane {ECO:0000305}; Multi-pass membrane protein {ECO:0000305}.										YHR219C-A_mRNA;YML133W-B_mRNA;YNL339W-B_mRNA;				9169872; 24374639; 11753363
	YHR219C-A	Putative UPF0479 protein YHR219C-A	P0CL34	YH219_YEAST		YHR219C-A	Saccharomyces cerevisiae (strain ATCC 204508 / S288c) (Baker's yeast)	160	YHR219C-A										integral component of membrane [GO:0016021]	integral component of membrane [GO:0016021]		GO:0016021	SUBCELLULAR LOCATION: Membrane {ECO:0000305}; Multi-pass membrane protein {ECO:0000305}.										YHR219C-A_mRNA;YML133W-B_mRNA;YNL339W-B_mRNA;				8091229; 24374639; 11753363
	YDR545C-A	Putative UPF0479 protein YDR545C-A	P0CL37	YD545_YEAST		YDR545C-A	Saccharomyces cerevisiae (strain ATCC 204508 / S288c) (Baker's yeast)	159	YDR545C-A										integral component of membrane [GO:0016021]	integral component of membrane [GO:0016021]		GO:0016021	SUBCELLULAR LOCATION: Membrane {ECO:0000305}; Multi-pass membrane protein {ECO:0000305}.										YDR545C-A_mRNA;				9169867; 24374639; 11753363
	YLL067W-A	UPF0479 membrane protein YLL067W-A	P0CY01	YL67A_YEAST		YLL067W-A	Saccharomyces cerevisiae (strain ATCC 204508 / S288c) (Baker's yeast)	160	YLL067W-A										integral component of membrane [GO:0016021]	integral component of membrane [GO:0016021]		GO:0016021	SUBCELLULAR LOCATION: Membrane {ECO:0000305}; Multi-pass membrane protein {ECO:0000305}.										YFL068W_mRNA;YLL066W-A_mRNA;YLL067W-A_mRNA;	sce:YFL068W;		31080;	9169871; 24374639; 11753363
	YLL066W-A	UPF0479 membrane protein YLL066W-A	P0CY00	YL66A_YEAST		YLL066W-A	Saccharomyces cerevisiae (strain ATCC 204508 / S288c) (Baker's yeast)	160	YLL066W-A										integral component of membrane [GO:0016021]	integral component of membrane [GO:0016021]		GO:0016021	SUBCELLULAR LOCATION: Membrane {ECO:0000305}; Multi-pass membrane protein {ECO:0000305}.										YFL068W_mRNA;YLL066W-A_mRNA;YLL067W-A_mRNA;	sce:YFL068W;		31080;	9169871; 24374639; 11753363
	YHL050W-A	Putative UPF0479 protein YHL050W-A	P0C5B8	YH050_YEAST		YHL050W-A	Saccharomyces cerevisiae (strain ATCC 204508 / S288c) (Baker's yeast)	160	YHL050W-A										integral component of membrane [GO:0016021]	integral component of membrane [GO:0016021]		GO:0016021	SUBCELLULAR LOCATION: Membrane {ECO:0000305}; Multi-pass membrane protein {ECO:0000305}.										YHL050W-A_mRNA;				8091229; 24374639; 11753363
	YFL068W	UPF0479 membrane protein YFL068W	P0CX99	YFG8_YEAST		YFL068W	Saccharomyces cerevisiae (strain ATCC 204508 / S288c) (Baker's yeast)	160	YFL068W										cytosol [GO:0005829]; integral component of membrane [GO:0016021]	cytosol [GO:0005829]; integral component of membrane [GO:0016021]		GO:0005829; GO:0016021	SUBCELLULAR LOCATION: Membrane {ECO:0000305}; Multi-pass membrane protein {ECO:0000305}.			YEAST:G3O-30400-MONOMER;							YFL068W_mRNA;YLL066W-A_mRNA;YLL067W-A_mRNA;	sce:YFL068W;		31080;	7670463; 24374639; 17322287
	YJL225W-A	Putative UPF0479 protein YJL225W-A	P0CL42	YI177_YEAST		YJL225W-A	Saccharomyces cerevisiae (strain ATCC 204508 / S288c) (Baker's yeast)	160	YJL225W-A										integral component of membrane [GO:0016021]	integral component of membrane [GO:0016021]		GO:0016021	SUBCELLULAR LOCATION: Membrane {ECO:0000305}; Multi-pass membrane protein {ECO:0000305}.										YIL177W-A_mRNA;YJL225W-A_mRNA;				8641269; 24374639; 11753363
	YIL177W-A	Putative UPF0479 protein YIL177W-A	P0CL41	YJ255_YEAST		YIL177W-A	Saccharomyces cerevisiae (strain ATCC 204508 / S288c) (Baker's yeast)	160	YIL177W-A										integral component of membrane [GO:0016021]	integral component of membrane [GO:0016021]		GO:0016021	SUBCELLULAR LOCATION: Membrane {ECO:0000305}; Multi-pass membrane protein {ECO:0000305}.										YIL177W-A_mRNA;YJL225W-A_mRNA;				9169870; 24374639; 11753363
33	YBR001C	Probable trehalase (EC 3.2.1.28) (Alpha,alpha-trehalase) (Alpha,alpha-trehalose glucohydrolase)	P35172	TREB_YEAST		NTH2 YBR001C YBR0106	Saccharomyces cerevisiae (strain ATCC 204508 / S288c) (Baker's yeast)	780	YBR001C	NTH2	YBR0106					3.2.1.28		trehalose catabolic process [GO:0005993]	cytoplasm [GO:0005737]; mitochondrion [GO:0005739]	cytoplasm [GO:0005737]; mitochondrion [GO:0005739]; alpha,alpha-trehalase activity [GO:0004555]; calcium ion binding [GO:0005509]; trehalose catabolic process [GO:0005993]	alpha,alpha-trehalase activity [GO:0004555]; calcium ion binding [GO:0005509]	GO:0004555; GO:0005509; GO:0005737; GO:0005739; GO:0005993				MetaCyc:YBR001C-MONOMER;YEAST:YBR001C-MONOMER;							YBR001C_mRNA;	sce:YBR001C;		32702;	8091860; 7813418; 24374639; 7730323; 14562106; 17287358; 18407956; 19779198
	YDR001C	Neutral trehalase (EC 3.2.1.28) (Alpha,alpha-trehalase) (Alpha,alpha-trehalose glucohydrolase)	P32356	TREA_YEAST		NTH1 NTH YDR001C YD8119.07C	Saccharomyces cerevisiae (strain ATCC 204508 / S288c) (Baker's yeast)	751	YDR001C	NTH1	YD8119.07C	NTH				3.2.1.28		cellular response to desiccation [GO:0071465]; trehalose catabolic process [GO:0005993]	cytoplasm [GO:0005737]	cytoplasm [GO:0005737]; alpha,alpha-trehalase activity [GO:0004555]; calcium ion binding [GO:0005509]; cellular response to desiccation [GO:0071465]; trehalose catabolic process [GO:0005993]	alpha,alpha-trehalase activity [GO:0004555]; calcium ion binding [GO:0005509]	GO:0004555; GO:0005509; GO:0005737; GO:0005993; GO:0071465	SUBCELLULAR LOCATION: Cytoplasm.			MetaCyc:YDR001C-MONOMER;YEAST:YDR001C-MONOMER;							YDR001C_mRNA;	sce:YDR001C;		32054;	8444853; 7821816; 9169867; 24374639; 3537685; 2507544; 14562106; 15665377; 17330950; 17287358; 18407956; 19779198; 22814378
34	YBR009C	Histone H4	P02309	H4_YEAST		HHF1 YBR009C YBR0122; HHF2 YNL030W N2752	Saccharomyces cerevisiae (strain ATCC 204508 / S288c) (Baker's yeast)	103	YBR009C; YNL030W	HHF1; HHF2	YBR0122; N2752	;			FUNCTION: Core component of nucleosome. Nucleosomes wrap and compact DNA into chromatin, limiting DNA accessibility to the cellular machineries which require DNA as a template. Histones thereby play a central role in transcription regulation, DNA repair, DNA replication and chromosomal stability. DNA accessibility is regulated via a complex set of post-translational modifications of histones, als…			chromatin assembly or disassembly [GO:0006333]; histone H3-K79 methylation [GO:0034729]; nucleosome assembly [GO:0006334]; sexual sporulation resulting in formation of a cellular spore [GO:0043935]; transfer RNA gene-mediated silencing [GO:0061587]	nuclear nucleosome [GO:0000788]; replication fork protection complex [GO:0031298]	nuclear nucleosome [GO:0000788]; replication fork protection complex [GO:0031298]; DNA binding [GO:0003677]; protein heterodimerization activity [GO:0046982]; chromatin assembly or disassembly [GO:0006333]; histone H3-K79 methylation [GO:0034729]; nucleosome assembly [GO:0006334]; sexual sporulation resulting in formation of a cellular spore [GO:0043935]; transfer RNA gene-mediated silencing [GO:…	DNA binding [GO:0003677]; protein heterodimerization activity [GO:0046982]	GO:0000788; GO:0003677; GO:0006333; GO:0006334; GO:0031298; GO:0034729; GO:0043935; GO:0046982; GO:0061587	SUBCELLULAR LOCATION: Nucleus. Chromosome.			YEAST:G3O-28996-MONOMER;YEAST:G3O-33067-MONOMER;	R-SCE-2299718;R-SCE-2559580;R-SCE-3214842;R-SCE-3214847;R-SCE-3214858;R-SCE-4551638;R-SCE-9018519;						YBR009C_mRNA;YNL030W_mRNA;	sce:YBR009C;sce:YNL030W;		32710;35797;	6355483; 6310494; 7813418; 9169873; 24374639; 17322287; 7002547; 9391047; 14562106; 17287358; 18407956; 19113941; 19779198; 22389435; 27105113; 31542297; 11080160; 11566884; 15150415; 16768447; 16631569; 17289592; 21412236; 22020126
	YNL030W	Histone H4	P02309	H4_YEAST		HHF1 YBR009C YBR0122; HHF2 YNL030W N2752	Saccharomyces cerevisiae (strain ATCC 204508 / S288c) (Baker's yeast)	103	YBR009C; YNL030W	HHF1; HHF2	YBR0122; N2752	;			FUNCTION: Core component of nucleosome. Nucleosomes wrap and compact DNA into chromatin, limiting DNA accessibility to the cellular machineries which require DNA as a template. Histones thereby play a central role in transcription regulation, DNA repair, DNA replication and chromosomal stability. DNA accessibility is regulated via a complex set of post-translational modifications of histones, als…			chromatin assembly or disassembly [GO:0006333]; histone H3-K79 methylation [GO:0034729]; nucleosome assembly [GO:0006334]; sexual sporulation resulting in formation of a cellular spore [GO:0043935]; transfer RNA gene-mediated silencing [GO:0061587]	nuclear nucleosome [GO:0000788]; replication fork protection complex [GO:0031298]	nuclear nucleosome [GO:0000788]; replication fork protection complex [GO:0031298]; DNA binding [GO:0003677]; protein heterodimerization activity [GO:0046982]; chromatin assembly or disassembly [GO:0006333]; histone H3-K79 methylation [GO:0034729]; nucleosome assembly [GO:0006334]; sexual sporulation resulting in formation of a cellular spore [GO:0043935]; transfer RNA gene-mediated silencing [GO:…	DNA binding [GO:0003677]; protein heterodimerization activity [GO:0046982]	GO:0000788; GO:0003677; GO:0006333; GO:0006334; GO:0031298; GO:0034729; GO:0043935; GO:0046982; GO:0061587	SUBCELLULAR LOCATION: Nucleus. Chromosome.			YEAST:G3O-28996-MONOMER;YEAST:G3O-33067-MONOMER;	R-SCE-2299718;R-SCE-2559580;R-SCE-3214842;R-SCE-3214847;R-SCE-3214858;R-SCE-4551638;R-SCE-9018519;						YBR009C_mRNA;YNL030W_mRNA;	sce:YBR009C;sce:YNL030W;		32710;35797;	6355483; 6310494; 7813418; 9169873; 24374639; 17322287; 7002547; 9391047; 14562106; 17287358; 18407956; 19113941; 19779198; 22389435; 27105113; 31542297; 11080160; 11566884; 15150415; 16768447; 16631569; 17289592; 21412236; 22020126
35	YBR010W	Histone H3	P61830	H3_YEAST		HHT1 YBR010W YBR0201; HHT2 SIN2 YNL031C N2749	Saccharomyces cerevisiae (strain ATCC 204508 / S288c) (Baker's yeast)	136	YBR010W; YNL031C	HHT1; HHT2	YBR0201; N2749	; SIN2			FUNCTION: Core component of nucleosome. Nucleosomes wrap and compact DNA into chromatin, limiting DNA accessibility to the cellular machineries which require DNA as a template. Histones thereby play a central role in transcription regulation, DNA repair, DNA replication and chromosomal stability. DNA accessibility is regulated via a complex set of post-translational modifications of histones, als…			chromatin assembly or disassembly [GO:0006333]; global genome nucleotide-excision repair [GO:0070911]; rRNA transcription [GO:0009303]; sexual sporulation resulting in formation of a cellular spore [GO:0043935]	CENP-A containing nucleosome [GO:0043505]; nuclear nucleosome [GO:0000788]; nucleus [GO:0005634]; replication fork protection complex [GO:0031298]	CENP-A containing nucleosome [GO:0043505]; nuclear nucleosome [GO:0000788]; nucleus [GO:0005634]; replication fork protection complex [GO:0031298]; DNA binding [GO:0003677]; protein heterodimerization activity [GO:0046982]; chromatin assembly or disassembly [GO:0006333]; global genome nucleotide-excision repair [GO:0070911]; rRNA transcription [GO:0009303]; sexual sporulation resulting in formati…	DNA binding [GO:0003677]; protein heterodimerization activity [GO:0046982]	GO:0000788; GO:0003677; GO:0005634; GO:0006333; GO:0009303; GO:0031298; GO:0043505; GO:0043935; GO:0046982; GO:0070911	SUBCELLULAR LOCATION: Nucleus. Chromosome.			YEAST:G3O-28997-MONOMER;YEAST:G3O-33068-MONOMER;	R-SCE-2559580;R-SCE-9018519;		P61830;				YBR010W_mRNA;YNL031C_mRNA;	sce:YBR010W;sce:YNL031C;		32711;35796;	6355483; 7813418; 9169873; 24374639; 17322287; 7035169; 15059259; 782914; 17189264; 16260619; 9391047; 9606197; 10082517; 10975519; 10777603; 10911986; 11742990; 11751634; 11545749; 12080090; 12097318; 11839797; 12152067; 12353038; 11752412; 12629047; 12773564; 12917322; 14562106; 12574507; 12845608; 15719021; 15632126; 15888442; 16185711; 15949446; 16168379; 15798214; 16015338; 16122352; 1719470…
	YNL031C	Histone H3	P61830	H3_YEAST		HHT1 YBR010W YBR0201; HHT2 SIN2 YNL031C N2749	Saccharomyces cerevisiae (strain ATCC 204508 / S288c) (Baker's yeast)	136	YBR010W; YNL031C	HHT1; HHT2	YBR0201; N2749	; SIN2			FUNCTION: Core component of nucleosome. Nucleosomes wrap and compact DNA into chromatin, limiting DNA accessibility to the cellular machineries which require DNA as a template. Histones thereby play a central role in transcription regulation, DNA repair, DNA replication and chromosomal stability. DNA accessibility is regulated via a complex set of post-translational modifications of histones, als…			chromatin assembly or disassembly [GO:0006333]; global genome nucleotide-excision repair [GO:0070911]; rRNA transcription [GO:0009303]; sexual sporulation resulting in formation of a cellular spore [GO:0043935]	CENP-A containing nucleosome [GO:0043505]; nuclear nucleosome [GO:0000788]; nucleus [GO:0005634]; replication fork protection complex [GO:0031298]	CENP-A containing nucleosome [GO:0043505]; nuclear nucleosome [GO:0000788]; nucleus [GO:0005634]; replication fork protection complex [GO:0031298]; DNA binding [GO:0003677]; protein heterodimerization activity [GO:0046982]; chromatin assembly or disassembly [GO:0006333]; global genome nucleotide-excision repair [GO:0070911]; rRNA transcription [GO:0009303]; sexual sporulation resulting in formati…	DNA binding [GO:0003677]; protein heterodimerization activity [GO:0046982]	GO:0000788; GO:0003677; GO:0005634; GO:0006333; GO:0009303; GO:0031298; GO:0043505; GO:0043935; GO:0046982; GO:0070911	SUBCELLULAR LOCATION: Nucleus. Chromosome.			YEAST:G3O-28997-MONOMER;YEAST:G3O-33068-MONOMER;	R-SCE-2559580;R-SCE-9018519;		P61830;				YBR010W_mRNA;YNL031C_mRNA;	sce:YBR010W;sce:YNL031C;		32711;35796;	6355483; 7813418; 9169873; 24374639; 17322287; 7035169; 15059259; 782914; 17189264; 16260619; 9391047; 9606197; 10082517; 10975519; 10777603; 10911986; 11742990; 11751634; 11545749; 12080090; 12097318; 11839797; 12152067; 12353038; 11752412; 12629047; 12773564; 12917322; 14562106; 12574507; 12845608; 15719021; 15632126; 15888442; 16185711; 15949446; 16168379; 15798214; 16015338; 16122352; 1719470…
36	YBR031W	60S ribosomal protein L4-A (L2) (Large ribosomal subunit protein uL4-A) (RP2) (YL2)	P10664	RL4A_YEAST		RPL4A RPL2 RPL2A YBR031W YBR0315	Saccharomyces cerevisiae (strain ATCC 204508 / S288c) (Baker's yeast)	362	YBR031W	RPL4A	YBR0315	RPL2 RPL2A			FUNCTION: Component of the ribosome, a large ribonucleoprotein complex responsible for the synthesis of proteins in the cell. The small ribosomal subunit (SSU) binds messenger RNAs (mRNAs) and translates the encoded message by selecting cognate aminoacyl-transfer RNA (tRNA) molecules. The large subunit (LSU) contains the ribosomal catalytic site termed the peptidyl transferase center (PTC), which…			cytoplasmic translation [GO:0002181]	cytosolic large ribosomal subunit [GO:0022625]; nucleus [GO:0005634]	cytosolic large ribosomal subunit [GO:0022625]; nucleus [GO:0005634]; RNA binding [GO:0003723]; structural constituent of ribosome [GO:0003735]; cytoplasmic translation [GO:0002181]	RNA binding [GO:0003723]; structural constituent of ribosome [GO:0003735]	GO:0002181; GO:0003723; GO:0003735; GO:0005634; GO:0022625	SUBCELLULAR LOCATION: Cytoplasm {ECO:0000269|PubMed:14562095, ECO:0000269|PubMed:22096102, ECO:0000269|PubMed:25936803}. Nucleus {ECO:0000269|PubMed:25936803}.			YEAST:G3O-29009-MONOMER;	R-SCE-156827;R-SCE-1799339;R-SCE-72689;R-SCE-72706;R-SCE-975956;R-SCE-975957;						YBR031W_mRNA;	sce:YBR031W;		32733;	2834365; 8091864; 7813418; 24374639; 2065661; 1544921; 9559554; 14562095; 24524803; 25936803; 11701127; 21109664; 22096102
	YDR012W	60S ribosomal protein L4-B (L2) (Large ribosomal subunit protein uL4-B) (RP2) (YL2)	P49626	RL4B_YEAST		RPL4B RPL2B YDR012W YD8119.17	Saccharomyces cerevisiae (strain ATCC 204508 / S288c) (Baker's yeast)	362	YDR012W	RPL4B	YD8119.17	RPL2B			FUNCTION: Component of the ribosome, a large ribonucleoprotein complex responsible for the synthesis of proteins in the cell. The small ribosomal subunit (SSU) binds messenger RNAs (mRNAs) and translates the encoded message by selecting cognate aminoacyl-transfer RNA (tRNA) molecules. The large subunit (LSU) contains the ribosomal catalytic site termed the peptidyl transferase center (PTC), which…			cytoplasmic translation [GO:0002181]	cytoplasm [GO:0005737]; cytosolic large ribosomal subunit [GO:0022625]; nucleus [GO:0005634]	cytoplasm [GO:0005737]; cytosolic large ribosomal subunit [GO:0022625]; nucleus [GO:0005634]; RNA binding [GO:0003723]; structural constituent of ribosome [GO:0003735]; cytoplasmic translation [GO:0002181]	RNA binding [GO:0003723]; structural constituent of ribosome [GO:0003735]	GO:0002181; GO:0003723; GO:0003735; GO:0005634; GO:0005737; GO:0022625	SUBCELLULAR LOCATION: Cytoplasm {ECO:0000269|PubMed:14562095, ECO:0000269|PubMed:22096102, ECO:0000269|PubMed:25936803}. Nucleus {ECO:0000269|PubMed:25936803}.			YEAST:G3O-29631-MONOMER;	R-SCE-156827;R-SCE-1799339;R-SCE-72689;R-SCE-72706;R-SCE-975956;R-SCE-975957;						YDR012W_mRNA;	sce:YDR012W;		32063;	8896275; 9169867; 24374639; 17322287; 3062369; 1544921; 9559554; 14562095; 14562106; 24524803; 22096102; 25936803; 14976550
37	YBR048W	40S ribosomal protein S11-B (RP41) (S18) (Small ribosomal subunit protein uS17-B) (YS12)	P0CX48	RS11B_YEAST		RPS11B RPS18B YBR048W YBR0501	Saccharomyces cerevisiae (strain ATCC 204508 / S288c) (Baker's yeast)	156	YBR048W	RPS11B	YBR0501	RPS18B			FUNCTION: Component of the ribosome, a large ribonucleoprotein complex responsible for the synthesis of proteins in the cell. The small ribosomal subunit (SSU) binds messenger RNAs (mRNAs) and translates the encoded message by selecting cognate aminoacyl-transfer RNA (tRNA) molecules. The large subunit (LSU) contains the ribosomal catalytic site termed the peptidyl transferase center (PTC), which…			cytoplasmic translation [GO:0002181]; maturation of SSU-rRNA from tricistronic rRNA transcript (SSU-rRNA, 5.8S rRNA, LSU-rRNA) [GO:0000462]; ribosomal small subunit assembly [GO:0000028]	90S preribosome [GO:0030686]; cytosolic small ribosomal subunit [GO:0022627]	90S preribosome [GO:0030686]; cytosolic small ribosomal subunit [GO:0022627]; rRNA binding [GO:0019843]; structural constituent of ribosome [GO:0003735]; cytoplasmic translation [GO:0002181]; maturation of SSU-rRNA from tricistronic rRNA transcript (SSU-rRNA, 5.8S rRNA, LSU-rRNA) [GO:0000462]; ribosomal small subunit assembly [GO:0000028]	rRNA binding [GO:0019843]; structural constituent of ribosome [GO:0003735]	GO:0000028; GO:0000462; GO:0002181; GO:0003735; GO:0019843; GO:0022627; GO:0030686	SUBCELLULAR LOCATION: Cytoplasm {ECO:0000269|PubMed:14562095, ECO:0000269|PubMed:22096102}.			YEAST:G3O-29020-MONOMER;	R-SCE-156827;R-SCE-1799339;R-SCE-72689;R-SCE-72695;R-SCE-72702;R-SCE-72706;R-SCE-975956;R-SCE-975957;						YBR048W_mRNA;YDR025W_mRNA;	sce:YBR048W;sce:YDR025W;		32075;32750;	8070651; 7597852; 7813418; 24374639; 1544921; 9559554; 14562095; 14562106; 22096102; 22814378; 22106047; 24524803
	YDR025W	40S ribosomal protein S11-A (RP41) (S18) (Small ribosomal subunit protein uS17-A) (YS12)	P0CX47	RS11A_YEAST		RPS11A RPS18A YDR025W YD9813.03	Saccharomyces cerevisiae (strain ATCC 204508 / S288c) (Baker's yeast)	156	YDR025W	RPS11A	YD9813.03	RPS18A			FUNCTION: Component of the ribosome, a large ribonucleoprotein complex responsible for the synthesis of proteins in the cell. The small ribosomal subunit (SSU) binds messenger RNAs (mRNAs) and translates the encoded message by selecting cognate aminoacyl-transfer RNA (tRNA) molecules. The large subunit (LSU) contains the ribosomal catalytic site termed the peptidyl transferase center (PTC), which…			cytoplasmic translation [GO:0002181]; maturation of SSU-rRNA from tricistronic rRNA transcript (SSU-rRNA, 5.8S rRNA, LSU-rRNA) [GO:0000462]; ribosomal small subunit assembly [GO:0000028]	90S preribosome [GO:0030686]; cytosolic small ribosomal subunit [GO:0022627]	90S preribosome [GO:0030686]; cytosolic small ribosomal subunit [GO:0022627]; rRNA binding [GO:0019843]; structural constituent of ribosome [GO:0003735]; cytoplasmic translation [GO:0002181]; maturation of SSU-rRNA from tricistronic rRNA transcript (SSU-rRNA, 5.8S rRNA, LSU-rRNA) [GO:0000462]; ribosomal small subunit assembly [GO:0000028]	rRNA binding [GO:0019843]; structural constituent of ribosome [GO:0003735]	GO:0000028; GO:0000462; GO:0002181; GO:0003735; GO:0019843; GO:0022627; GO:0030686	SUBCELLULAR LOCATION: Cytoplasm {ECO:0000269|PubMed:14562095, ECO:0000269|PubMed:22096102}.			YEAST:G3O-29641-MONOMER;	R-SCE-156827;R-SCE-1799339;R-SCE-72689;R-SCE-72695;R-SCE-72702;R-SCE-72706;R-SCE-975956;R-SCE-975957;						YBR048W_mRNA;YDR025W_mRNA;	sce:YBR048W;sce:YDR025W;		32075;32750;	8070651; 8896275; 9169867; 24374639; 1544921; 9559554; 10601260; 14562095; 22814378; 22106047; 24524803; 11701127; 14976550; 21109664; 22096102
38	YBR054W	Protein YRO2	P38079	YRO2_YEAST		YRO2 YBR054W YBR0507	Saccharomyces cerevisiae (strain ATCC 204508 / S288c) (Baker's yeast)	344	YBR054W	YRO2	YBR0507								cellular bud [GO:0005933]; endoplasmic reticulum [GO:0005783]; integral component of membrane [GO:0016021]; mitochondrion [GO:0005739]; plasma membrane [GO:0005886]	cellular bud [GO:0005933]; endoplasmic reticulum [GO:0005783]; integral component of membrane [GO:0016021]; mitochondrion [GO:0005739]; plasma membrane [GO:0005886]; ion channel activity [GO:0005216]	ion channel activity [GO:0005216]	GO:0005216; GO:0005739; GO:0005783; GO:0005886; GO:0005933; GO:0016021	SUBCELLULAR LOCATION: Membrane; Multi-pass membrane protein.			YEAST:G3O-29025-MONOMER;							YBR054W_mRNA;	sce:YBR054W;		32755;	7597852; 7813418; 24374639; 14562106; 12872131; 16847258; 17761666; 18407956; 19779198
	YDR033W	Protein MRH1 (Membrane protein related to HSP30)	Q12117	MRH1_YEAST		MRH1 YDR033W YD9673.03	Saccharomyces cerevisiae (strain ATCC 204508 / S288c) (Baker's yeast)	320	YDR033W	MRH1	YD9673.03								cellular bud [GO:0005933]; endoplasmic reticulum [GO:0005783]; integral component of membrane [GO:0016021]; mitochondrion [GO:0005739]; plasma membrane [GO:0005886]	cellular bud [GO:0005933]; endoplasmic reticulum [GO:0005783]; integral component of membrane [GO:0016021]; mitochondrion [GO:0005739]; plasma membrane [GO:0005886]; ion channel activity [GO:0005216]	ion channel activity [GO:0005216]	GO:0005216; GO:0005739; GO:0005783; GO:0005886; GO:0005933; GO:0016021	SUBCELLULAR LOCATION: Cell membrane; Multi-pass membrane protein. Mitochondrion. Bud. Note=Localized primarily to the plasma membrane. Also found at the buds.			YEAST:G3O-29648-MONOMER;							YDR033W_mRNA;	sce:YDR033W;		32082;	9169867; 24374639; 10675524; 12469340; 14562095; 14562106; 14576278; 15665377; 16847258; 17330950; 17761666; 17287358; 18407956; 19779198
39	YBR089C-A	Non-histone chromosomal protein 6B	P11633	NHP6B_YEAST		NHP6B NHPB YBR089C-A YBR090BC	Saccharomyces cerevisiae (strain ATCC 204508 / S288c) (Baker's yeast)	99	YBR089C-A	NHP6B	YBR090BC	NHPB			FUNCTION: DNA-binding protein that induces severe bending of DNA. Required for DNA-binding by the FACT complex, a general chromatin factor that acts to reorganize nucleosomes. The FACT complex is involved in multiple processes that require DNA as a template such as mRNA elongation, DNA replication and DNA repair. Also augments the fidelity of transcription by RNA polymerase III independently of a…			chromatin remodeling [GO:0006338]; DNA repair [GO:0006281]; maintenance of transcriptional fidelity during DNA-templated transcription elongation from RNA polymerase III promoter [GO:0001195]; regulation of transcription by RNA polymerase II [GO:0006357]; RNA polymerase III preinitiation complex assembly [GO:0070898]; transcription by RNA polymerase II [GO:0006366]	nuclear chromatin [GO:0000790]; nucleus [GO:0005634]	nuclear chromatin [GO:0000790]; nucleus [GO:0005634]; DNA binding, bending [GO:0008301]; nucleosome binding [GO:0031491]; sequence-specific DNA binding [GO:0043565]; chromatin remodeling [GO:0006338]; DNA repair [GO:0006281]; maintenance of transcriptional fidelity during DNA-templated transcription elongation from RNA polymerase III promoter [GO:0001195]; regulation of transcription by RNA polym…	DNA binding, bending [GO:0008301]; nucleosome binding [GO:0031491]; sequence-specific DNA binding [GO:0043565]	GO:0000790; GO:0001195; GO:0005634; GO:0006281; GO:0006338; GO:0006357; GO:0006366; GO:0008301; GO:0031491; GO:0043565; GO:0070898	SUBCELLULAR LOCATION: Nucleus {ECO:0000255|PROSITE-ProRule:PRU00267, ECO:0000269|PubMed:14562095}. Chromosome {ECO:0000269|PubMed:14562095}.			YEAST:G3O-29229-MONOMER;	R-SCE-140342;R-SCE-5686938;R-SCE-6798695;						YBR089C-A_mRNA;	sce:YBR089C-A;		32795;	2406250; 7900426; 7813418; 24374639; 17322287; 17244705; 7721780; 8946917; 11118215; 11432837; 11239460; 11287614; 11313475; 12952948; 14585989; 14562095; 14562106; 16407207; 22814378
	YBR090C	Uncharacterized protein YBR090C	P38253	YBU0_YEAST		YBR090C YBR0811B	Saccharomyces cerevisiae (strain ATCC 204508 / S288c) (Baker's yeast)	122	YBR090C		YBR0811B								cytoplasm [GO:0005737]; integral component of membrane [GO:0016021]; nucleus [GO:0005634]	cytoplasm [GO:0005737]; integral component of membrane [GO:0016021]; nucleus [GO:0005634]		GO:0005634; GO:0005737; GO:0016021	SUBCELLULAR LOCATION: Cytoplasm {ECO:0000269|PubMed:14562095}. Nucleus {ECO:0000269|PubMed:14562095}. Membrane {ECO:0000305}; Single-pass membrane protein {ECO:0000305}.			YEAST:G3O-29056-MONOMER;							YBR090C_mRNA;	sce:YBR090C;		32796;	7900426; 7813418; 24374639; 14562095
40	YBR116C	Putative uncharacterized protein YBR116C	P38268	YBW6_YEAST		YBR116C YBR0911	Saccharomyces cerevisiae (strain ATCC 204508 / S288c) (Baker's yeast)	175	YBR116C		YBR0911								integral component of membrane [GO:0016021]	integral component of membrane [GO:0016021]		GO:0016021	SUBCELLULAR LOCATION: Membrane {ECO:0000305}; Single-pass membrane protein {ECO:0000305}.										YBR116C_mRNA;				7900426; 7813418; 24374639; 17322287; 9845373; 14561723; 12414795
	YBR117C	Transketolase 2 (TK 2) (EC 2.2.1.1)	P33315	TKT2_YEAST		TKL2 YBR117C YBR0912	Saccharomyces cerevisiae (strain ATCC 204508 / S288c) (Baker's yeast)	681	YBR117C	TKL2	YBR0912		COFACTOR: Name=Mg(2+); Xref=ChEBI:CHEBI:18420; Evidence={ECO:0000250}; Name=Ca(2+); Xref=ChEBI:CHEBI:29108; Evidence={ECO:0000250}; Name=Mn(2+); Xref=ChEBI:CHEBI:29035; Evidence={ECO:0000250}; Name=Co(2+); Xref=ChEBI:CHEBI:48828; Evidence={ECO:0000250}; Note=Binds 1 Mg(2+) ion per subunit. Can also utilize other divalent metal cations, such as Ca(2+), Mn(2+) and Co(2+). {ECO:0000250}; COFACTOR: N…		FUNCTION: Catalyzes the transfer of a two-carbon ketol group from a ketose donor to an aldose acceptor, via a covalent intermediate with the cofactor thiamine pyrophosphate. {ECO:0000250}.	2.2.1.1		pentose-phosphate shunt [GO:0006098]	cytoplasm [GO:0005737]; cytosol [GO:0005829]; nucleus [GO:0005634]	cytoplasm [GO:0005737]; cytosol [GO:0005829]; nucleus [GO:0005634]; metal ion binding [GO:0046872]; transketolase activity [GO:0004802]; pentose-phosphate shunt [GO:0006098]	metal ion binding [GO:0046872]; transketolase activity [GO:0004802]	GO:0004802; GO:0005634; GO:0005737; GO:0005829; GO:0006098; GO:0046872			2.2.1.1;	YEAST:YBR117C-MONOMER;			P33315;				YBR117C_mRNA;	sce:YBR117C;		32819;	7916691; 7900426; 7813418; 24374639; 14562106
41	YBR118W	Elongation factor 1-alpha (EF-1-alpha) (Eukaryotic elongation factor 1A) (eEF1A) (Translation elongation factor 1A)	P02994	EF1A_YEAST		TEF1 YPR080W P9513.7; TEF2 YBR118W YBR0913	Saccharomyces cerevisiae (strain ATCC 204508 / S288c) (Baker's yeast)	458	YPR080W; YBR118W	TEF1; TEF2	P9513.7; YBR0913	;		BIOPHYSICOCHEMICAL PROPERTIES: Kinetic parameters: KM=0.14 mM for GTP {ECO:0000269|PubMed:9786872};	FUNCTION: GTP-binding component of the eukaryotic elongation factor 1 complex (eEF1). In its active GTP-bound form, binds to and delivers aminoacyl-tRNA to the A-site of ribosomes during protein biosynthesis. In the presence of a correct codon-anticodon match between the aminoacyl-tRNA and the A-site codon of the ribosome-bound mRNA, the ribosome acts as a GTPase activator and the GTP is hydrolyz…		PATHWAY: Protein biosynthesis; polypeptide chain elongation.	actin filament bundle assembly [GO:0051017]; cellular response to amino acid starvation [GO:0034198]; negative regulation of protein kinase activity [GO:0006469]; negative regulation of protein phosphorylation [GO:0001933]; translation [GO:0006412]; translational elongation [GO:0006414]; tRNA export from nucleus [GO:0006409]	cytoplasm [GO:0005737]; cytoskeleton [GO:0005856]; cytosol [GO:0005829]; fungal-type vacuole membrane [GO:0000329]; mitochondrion [GO:0005739]	cytoplasm [GO:0005737]; cytoskeleton [GO:0005856]; cytosol [GO:0005829]; fungal-type vacuole membrane [GO:0000329]; mitochondrion [GO:0005739]; actin filament binding [GO:0051015]; GDP binding [GO:0019003]; GTP binding [GO:0005525]; GTPase activity [GO:0003924]; melatonin binding [GO:1904408]; protein kinase binding [GO:0019901]; Rho GTPase binding [GO:0017048]; ribosome binding [GO:0043022]; tra…	actin filament binding [GO:0051015]; GDP binding [GO:0019003]; GTPase activity [GO:0003924]; GTP binding [GO:0005525]; melatonin binding [GO:1904408]; protein kinase binding [GO:0019901]; Rho GTPase binding [GO:0017048]; ribosome binding [GO:0043022]; translation elongation factor activity [GO:0003746]	GO:0000329; GO:0001933; GO:0003746; GO:0003924; GO:0005525; GO:0005737; GO:0005739; GO:0005829; GO:0005856; GO:0006409; GO:0006412; GO:0006414; GO:0006469; GO:0017048; GO:0019003; GO:0019901; GO:0034198; GO:0043022; GO:0051015; GO:0051017; GO:1904408	SUBCELLULAR LOCATION: Cytoplasm {ECO:0000269|PubMed:14562095}. Cytoplasm, cytoskeleton {ECO:0000269|PubMed:14562095}.			YEAST:G3O-29075-MONOMER;YEAST:G3O-34224-MONOMER;	R-SCE-156842;R-SCE-3371511;R-SCE-6798695;R-SCE-8876725;	UPA00345					YBR118W_mRNA;YPR080W_mRNA;	sce:YBR118W;sce:YPR080W;		32820;36251;	6383821; 6396088; 2982849; 3026912; 7900426; 7813418; 9169875; 24374639; 17322287; 7916691; 8476932; 9125210; 9509572; 3882705; 9591785; 12748053; 3066688; 9990316; 9786872; 9852145; 10514524; 10766739; 10973948; 11290701; 12755685; 14562095; 14562106; 15601860; 17203074; 17287358; 18086883; 18407956; 19779198; 20510667; 21849502; 22106047; 22522802; 25446118; 24517342; 26115316; 26545399; 111067…
	YPR080W	Elongation factor 1-alpha (EF-1-alpha) (Eukaryotic elongation factor 1A) (eEF1A) (Translation elongation factor 1A)	P02994	EF1A_YEAST		TEF1 YPR080W P9513.7; TEF2 YBR118W YBR0913	Saccharomyces cerevisiae (strain ATCC 204508 / S288c) (Baker's yeast)	458	YPR080W; YBR118W	TEF1; TEF2	P9513.7; YBR0913	;		BIOPHYSICOCHEMICAL PROPERTIES: Kinetic parameters: KM=0.14 mM for GTP {ECO:0000269|PubMed:9786872};	FUNCTION: GTP-binding component of the eukaryotic elongation factor 1 complex (eEF1). In its active GTP-bound form, binds to and delivers aminoacyl-tRNA to the A-site of ribosomes during protein biosynthesis. In the presence of a correct codon-anticodon match between the aminoacyl-tRNA and the A-site codon of the ribosome-bound mRNA, the ribosome acts as a GTPase activator and the GTP is hydrolyz…		PATHWAY: Protein biosynthesis; polypeptide chain elongation.	actin filament bundle assembly [GO:0051017]; cellular response to amino acid starvation [GO:0034198]; negative regulation of protein kinase activity [GO:0006469]; negative regulation of protein phosphorylation [GO:0001933]; translation [GO:0006412]; translational elongation [GO:0006414]; tRNA export from nucleus [GO:0006409]	cytoplasm [GO:0005737]; cytoskeleton [GO:0005856]; cytosol [GO:0005829]; fungal-type vacuole membrane [GO:0000329]; mitochondrion [GO:0005739]	cytoplasm [GO:0005737]; cytoskeleton [GO:0005856]; cytosol [GO:0005829]; fungal-type vacuole membrane [GO:0000329]; mitochondrion [GO:0005739]; actin filament binding [GO:0051015]; GDP binding [GO:0019003]; GTP binding [GO:0005525]; GTPase activity [GO:0003924]; melatonin binding [GO:1904408]; protein kinase binding [GO:0019901]; Rho GTPase binding [GO:0017048]; ribosome binding [GO:0043022]; tra…	actin filament binding [GO:0051015]; GDP binding [GO:0019003]; GTPase activity [GO:0003924]; GTP binding [GO:0005525]; melatonin binding [GO:1904408]; protein kinase binding [GO:0019901]; Rho GTPase binding [GO:0017048]; ribosome binding [GO:0043022]; translation elongation factor activity [GO:0003746]	GO:0000329; GO:0001933; GO:0003746; GO:0003924; GO:0005525; GO:0005737; GO:0005739; GO:0005829; GO:0005856; GO:0006409; GO:0006412; GO:0006414; GO:0006469; GO:0017048; GO:0019003; GO:0019901; GO:0034198; GO:0043022; GO:0051015; GO:0051017; GO:1904408	SUBCELLULAR LOCATION: Cytoplasm {ECO:0000269|PubMed:14562095}. Cytoplasm, cytoskeleton {ECO:0000269|PubMed:14562095}.			YEAST:G3O-29075-MONOMER;YEAST:G3O-34224-MONOMER;	R-SCE-156842;R-SCE-3371511;R-SCE-6798695;R-SCE-8876725;	UPA00345					YBR118W_mRNA;YPR080W_mRNA;	sce:YBR118W;sce:YPR080W;		32820;36251;	6383821; 6396088; 2982849; 3026912; 7900426; 7813418; 9169875; 24374639; 17322287; 7916691; 8476932; 9125210; 9509572; 3882705; 9591785; 12748053; 3066688; 9990316; 9786872; 9852145; 10514524; 10766739; 10973948; 11290701; 12755685; 14562095; 14562106; 15601860; 17203074; 17287358; 18086883; 18407956; 19779198; 20510667; 21849502; 22106047; 22522802; 25446118; 24517342; 26115316; 26545399; 111067…
42	YBR121C	Glycine--tRNA ligase 1, mitochondrial (EC 6.1.1.14) (Diadenosine tetraphosphate synthetase) (Ap4A synthetase) (EC 2.7.7.-) (Glycyl-tRNA synthetase 1) (GlyRS 1) (GlyRS1)	P38088	SYG_YEAST		GRS1 YBR121C YBR0917	Saccharomyces cerevisiae (strain ATCC 204508 / S288c) (Baker's yeast)	690	YBR121C	GRS1	YBR0917			BIOPHYSICOCHEMICAL PROPERTIES: Kinetic parameters: KM=135 uM for glycine (at 25 degrees Celsius) {ECO:0000269|PubMed:23816885}; KM=0.33 uM for tRNA(Gly) (at 25 degrees Celsius) {ECO:0000269|PubMed:23816885}; Note=kcat is 0.38 sec(-1) for the aminoacylation reaction (at 25 degrees Celsius). {ECO:0000269|PubMed:23816885};	FUNCTION: Catalyzes the ATP-dependent ligation of glycine to the 3'-end of its cognate tRNA, via the formation of an aminoacyl-adenylate intermediate (Gly-AMP) (PubMed:23816885). Also produces diadenosine tetraphosphate (Ap4A), a universal pleiotropic signaling molecule needed for cell regulation pathways, by direct condensation of 2 ATPs. Thereby, may play a special role in Ap4A homeostasis (By …	6.1.1.14; 2.7.7.-		diadenosine tetraphosphate biosynthetic process [GO:0015966]; DNA-templated transcription, termination [GO:0006353]; glycyl-tRNA aminoacylation [GO:0006426]; mitochondrial glycyl-tRNA aminoacylation [GO:0070150]	cytoplasm [GO:0005737]; mitochondrial matrix [GO:0005759]; mitochondrion [GO:0005739]	cytoplasm [GO:0005737]; mitochondrial matrix [GO:0005759]; mitochondrion [GO:0005739]; ATP binding [GO:0005524]; glycine-tRNA ligase activity [GO:0004820]; protein dimerization activity [GO:0046983]; transferase activity [GO:0016740]; diadenosine tetraphosphate biosynthetic process [GO:0015966]; DNA-templated transcription, termination [GO:0006353]; glycyl-tRNA aminoacylation [GO:0006426]; mitoch…	ATP binding [GO:0005524]; glycine-tRNA ligase activity [GO:0004820]; protein dimerization activity [GO:0046983]; transferase activity [GO:0016740]	GO:0004820; GO:0005524; GO:0005737; GO:0005739; GO:0005759; GO:0006353; GO:0006426; GO:0015966; GO:0016740; GO:0046983; GO:0070150	SUBCELLULAR LOCATION: [Isoform Cytoplasmic]: Cytoplasm.; SUBCELLULAR LOCATION: [Isoform Mitochondrial]: Mitochondrion matrix.		6.1.1.14;	YEAST:G3O-29078-MONOMER;							YBR121C_mRNA [P38088-2];	sce:YBR121C;		32823;	7900426; 7813418; 24374639; 10874035; 14690591; 14562106; 14734560; 15665377; 17330950; 18407956; 19779198; 22814378; 23816885
	YBR121C-A	Uncharacterized protein YBR121C-A	P0C5L4	YB121_YEAST		YBR121C-A	Saccharomyces cerevisiae (strain ATCC 204508 / S288c) (Baker's yeast)	52	YBR121C-A																								YBR121C-A_mRNA;				7900426; 7813418; 24374639; 12176929
43	YBR126W-A	Uncharacterized protein YBR126W-A	Q8TGU7	YB126_YEAST		YBR126W-A	Saccharomyces cerevisiae (strain ATCC 204508 / S288c) (Baker's yeast)	68	YBR126W-A										endoplasmic reticulum [GO:0005783]; integral component of membrane [GO:0016021]	endoplasmic reticulum [GO:0005783]; integral component of membrane [GO:0016021]		GO:0005783; GO:0016021	SUBCELLULAR LOCATION: Membrane {ECO:0000305}; Single-pass membrane protein {ECO:0000305}.			YEAST:G3O-29263-MONOMER;							YBR126W-A_mRNA;	sce:YBR126W-A;		4312349;	7813418; 24374639; 11753363; 22194413
	YBR126W-B	Putative uncharacterized protein YBR126W-B	A0A023PXH5	YB26B_YEAST		YBR126W-B	Saccharomyces cerevisiae (strain ATCC 204508 / S288c) (Baker's yeast)	47	YBR126W-B																								YBR126W-B_mRNA;				7813418; 24374639; 17101987
44	YBR181C	40S ribosomal protein S6-B (RP9) (S10) (Small ribosomal subunit protein eS6-B) (YS4)	P0CX38	RS6B_YEAST		RPS6B RPS102 RPS10A YBR181C YBR1244	Saccharomyces cerevisiae (strain ATCC 204508 / S288c) (Baker's yeast)	236	YBR181C	RPS6B	YBR1244	RPS102 RPS10A			FUNCTION: Component of the ribosome, a large ribonucleoprotein complex responsible for the synthesis of proteins in the cell. The small ribosomal subunit (SSU) binds messenger RNAs (mRNAs) and translates the encoded message by selecting cognate aminoacyl-transfer RNA (tRNA) molecules. The large subunit (LSU) contains the ribosomal catalytic site termed the peptidyl transferase center (PTC), which…			cytoplasmic translation [GO:0002181]; maturation of SSU-rRNA from tricistronic rRNA transcript (SSU-rRNA, 5.8S rRNA, LSU-rRNA) [GO:0000462]	cytoplasm [GO:0005737]; cytosolic small ribosomal subunit [GO:0022627]; nucleolus [GO:0005730]; small-subunit processome [GO:0032040]	cytoplasm [GO:0005737]; cytosolic small ribosomal subunit [GO:0022627]; nucleolus [GO:0005730]; small-subunit processome [GO:0032040]; structural constituent of ribosome [GO:0003735]; cytoplasmic translation [GO:0002181]; maturation of SSU-rRNA from tricistronic rRNA transcript (SSU-rRNA, 5.8S rRNA, LSU-rRNA) [GO:0000462]	structural constituent of ribosome [GO:0003735]	GO:0000462; GO:0002181; GO:0003735; GO:0005730; GO:0005737; GO:0022627; GO:0032040	SUBCELLULAR LOCATION: Cytoplasm {ECO:0000269|PubMed:22096102}. Nucleus, nucleolus {ECO:0000269|PubMed:15590835}.			YEAST:G3O-29125-MONOMER;	R-SCE-156827;R-SCE-166208;R-SCE-1799339;R-SCE-6791226;R-SCE-72689;R-SCE-72695;R-SCE-72702;R-SCE-72706;R-SCE-975956;R-SCE-975957;						YBR181C_mRNA;YPL090C_mRNA;	sce:YBR181C;sce:YPL090C;		32879;36091;	6292856; 7813418; 24374639; 6814480; 6355773; 9559554; 14562095; 14562106; 15590835; 17287358; 22096102; 22814378; 22106047; 24524803
	YPL090C	40S ribosomal protein S6-A (RP9) (S10) (Small ribosomal subunit protein eS6-A) (YS4)	P0CX37	RS6A_YEAST		RPS6A RPS101 RPS10B YPL090C LPG18C	Saccharomyces cerevisiae (strain ATCC 204508 / S288c) (Baker's yeast)	236	YPL090C	RPS6A	LPG18C	RPS101 RPS10B			FUNCTION: Component of the ribosome, a large ribonucleoprotein complex responsible for the synthesis of proteins in the cell. The small ribosomal subunit (SSU) binds messenger RNAs (mRNAs) and translates the encoded message by selecting cognate aminoacyl-transfer RNA (tRNA) molecules. The large subunit (LSU) contains the ribosomal catalytic site termed the peptidyl transferase center (PTC), which…			cytoplasmic translation [GO:0002181]; maturation of SSU-rRNA from tricistronic rRNA transcript (SSU-rRNA, 5.8S rRNA, LSU-rRNA) [GO:0000462]; rRNA methylation [GO:0031167]	90S preribosome [GO:0030686]; cytosolic small ribosomal subunit [GO:0022627]; nucleolus [GO:0005730]; nucleoplasm [GO:0005654]; small-subunit processome [GO:0032040]	90S preribosome [GO:0030686]; cytosolic small ribosomal subunit [GO:0022627]; nucleolus [GO:0005730]; nucleoplasm [GO:0005654]; small-subunit processome [GO:0032040]; structural constituent of ribosome [GO:0003735]; cytoplasmic translation [GO:0002181]; maturation of SSU-rRNA from tricistronic rRNA transcript (SSU-rRNA, 5.8S rRNA, LSU-rRNA) [GO:0000462]; rRNA methylation [GO:0031167]	structural constituent of ribosome [GO:0003735]	GO:0000462; GO:0002181; GO:0003735; GO:0005654; GO:0005730; GO:0022627; GO:0030686; GO:0031167; GO:0032040	SUBCELLULAR LOCATION: Cytoplasm {ECO:0000269|PubMed:22096102}. Nucleus, nucleolus {ECO:0000269|PubMed:15590835}.			YEAST:G3O-33995-MONOMER;	R-SCE-156827;R-SCE-166208;R-SCE-1799339;R-SCE-6791226;R-SCE-72689;R-SCE-72695;R-SCE-72702;R-SCE-72706;R-SCE-975956;R-SCE-975957;						YBR181C_mRNA;YPL090C_mRNA;	sce:YBR181C;sce:YPL090C;		32879;36091;	2991849; 9169875; 24374639; 6814480; 6355773; 9559554; 14562095; 14562106; 15590835; 17287358; 22814378; 22106047; 24524803; 22096102
45	YBR189W	40S ribosomal protein S9-B (RP21) (S13) (Small ribosomal subunit protein uS4-B) (YP28) (YS11)	P05755	RS9B_YEAST		RPS9B RPS13B SUP46 YBR189W YBR1317	Saccharomyces cerevisiae (strain ATCC 204508 / S288c) (Baker's yeast)	195	YBR189W	RPS9B	YBR1317	RPS13B SUP46			FUNCTION: Component of the ribosome, a large ribonucleoprotein complex responsible for the synthesis of proteins in the cell. The small ribosomal subunit (SSU) binds messenger RNAs (mRNAs) and translates the encoded message by selecting cognate aminoacyl-transfer RNA (tRNA) molecules. The large subunit (LSU) contains the ribosomal catalytic site termed the peptidyl transferase center (PTC), which…			maturation of SSU-rRNA from tricistronic rRNA transcript (SSU-rRNA, 5.8S rRNA, LSU-rRNA) [GO:0000462]; positive regulation of translational fidelity [GO:0045903]; translation [GO:0006412]	90S preribosome [GO:0030686]; cytosolic small ribosomal subunit [GO:0022627]; nucleolus [GO:0005730]; small ribosomal subunit [GO:0015935]; small-subunit processome [GO:0032040]	90S preribosome [GO:0030686]; cytosolic small ribosomal subunit [GO:0022627]; nucleolus [GO:0005730]; small ribosomal subunit [GO:0015935]; small-subunit processome [GO:0032040]; rRNA binding [GO:0019843]; structural constituent of ribosome [GO:0003735]; maturation of SSU-rRNA from tricistronic rRNA transcript (SSU-rRNA, 5.8S rRNA, LSU-rRNA) [GO:0000462]; positive regulation of translational fide…	rRNA binding [GO:0019843]; structural constituent of ribosome [GO:0003735]	GO:0000462; GO:0003735; GO:0005730; GO:0006412; GO:0015935; GO:0019843; GO:0022627; GO:0030686; GO:0032040; GO:0045903	SUBCELLULAR LOCATION: Cytoplasm {ECO:0000269|PubMed:22096102}. Nucleus, nucleolus {ECO:0000269|PubMed:15590835}.			YEAST:G3O-29132-MONOMER;	R-SCE-156827;R-SCE-1799339;R-SCE-6791226;R-SCE-72689;R-SCE-72695;R-SCE-72702;R-SCE-72706;R-SCE-975956;R-SCE-975957;						YBR189W_mRNA;	sce:YBR189W;		32887;	1427034; 7871891; 7813418; 24374639; 6814480; 9559554; 14562095; 14562106; 15590835; 17330950; 18407956; 19779198; 22096102; 22106047; 24524803
	YPL081W	40S ribosomal protein S9-A (RP21) (S13) (Small ribosomal subunit protein uS4-A) (YP28) (YS11)	O13516	RS9A_YEAST		RPS9A RPS13A YS11A YPL081W	Saccharomyces cerevisiae (strain ATCC 204508 / S288c) (Baker's yeast)	197	YPL081W	RPS9A		RPS13A YS11A			FUNCTION: Component of the ribosome, a large ribonucleoprotein complex responsible for the synthesis of proteins in the cell. The small ribosomal subunit (SSU) binds messenger RNAs (mRNAs) and translates the encoded message by selecting cognate aminoacyl-transfer RNA (tRNA) molecules. The large subunit (LSU) contains the ribosomal catalytic site termed the peptidyl transferase center (PTC), which…			cytoplasmic translation [GO:0002181]; maturation of SSU-rRNA from tricistronic rRNA transcript (SSU-rRNA, 5.8S rRNA, LSU-rRNA) [GO:0000462]; positive regulation of translational fidelity [GO:0045903]; rRNA methylation [GO:0031167]	90S preribosome [GO:0030686]; cytoplasm [GO:0005737]; cytosolic small ribosomal subunit [GO:0022627]; nucleolus [GO:0005730]; nucleoplasm [GO:0005654]; small ribosomal subunit [GO:0015935]; small-subunit processome [GO:0032040]	90S preribosome [GO:0030686]; cytoplasm [GO:0005737]; cytosolic small ribosomal subunit [GO:0022627]; nucleolus [GO:0005730]; nucleoplasm [GO:0005654]; small ribosomal subunit [GO:0015935]; small-subunit processome [GO:0032040]; rRNA binding [GO:0019843]; structural constituent of ribosome [GO:0003735]; cytoplasmic translation [GO:0002181]; maturation of SSU-rRNA from tricistronic rRNA transcript…	rRNA binding [GO:0019843]; structural constituent of ribosome [GO:0003735]	GO:0000462; GO:0002181; GO:0003735; GO:0005654; GO:0005730; GO:0005737; GO:0015935; GO:0019843; GO:0022627; GO:0030686; GO:0031167; GO:0032040; GO:0045903	SUBCELLULAR LOCATION: Cytoplasm {ECO:0000269|PubMed:22096102}. Nucleus, nucleolus {ECO:0000269|PubMed:15590835}.			YEAST:G3O-33987-MONOMER;							YPL081W_mRNA;	sce:YPL081W;		36100;	2041737; 9169875; 24374639; 6814480; 9559554; 14562095; 14562106; 15590835; 24524803; 11701127; 14976550; 21109664; 22096102
46	YBR191W	60S ribosomal protein L21-A (Large ribosomal subunit protein eL21-A)	Q02753	RL21A_YEAST		RPL21A URP1 YBR191W YBR1401	Saccharomyces cerevisiae (strain ATCC 204508 / S288c) (Baker's yeast)	160	YBR191W	RPL21A	YBR1401	URP1			FUNCTION: Component of the ribosome, a large ribonucleoprotein complex responsible for the synthesis of proteins in the cell. The small ribosomal subunit (SSU) binds messenger RNAs (mRNAs) and translates the encoded message by selecting cognate aminoacyl-transfer RNA (tRNA) molecules. The large subunit (LSU) contains the ribosomal catalytic site termed the peptidyl transferase center (PTC), which…			cytoplasmic translation [GO:0002181]	cytosolic large ribosomal subunit [GO:0022625]	cytosolic large ribosomal subunit [GO:0022625]; structural constituent of ribosome [GO:0003735]; cytoplasmic translation [GO:0002181]	structural constituent of ribosome [GO:0003735]	GO:0002181; GO:0003735; GO:0022625	SUBCELLULAR LOCATION: Cytoplasm {ECO:0000269|PubMed:14562095, ECO:0000269|PubMed:22096102}.			YEAST:G3O-29133-MONOMER;	R-SCE-156827;R-SCE-1799339;R-SCE-72689;R-SCE-72706;R-SCE-975956;R-SCE-975957;						YBR191W_mRNA;	sce:YBR191W;		32888;	8428379; 7813418; 24374639; 7871891; 8346681; 9559554; 10601260; 14562095; 24524803; 11701127; 14976550; 21109664; 22096102
	YPL079W	60S ribosomal protein L21-B (Large ribosomal subunit protein eL21-B)	Q12672	RL21B_YEAST		RPL21B YPL079W LPF6W	Saccharomyces cerevisiae (strain ATCC 204508 / S288c) (Baker's yeast)	160	YPL079W	RPL21B	LPF6W				FUNCTION: Component of the ribosome, a large ribonucleoprotein complex responsible for the synthesis of proteins in the cell. The small ribosomal subunit (SSU) binds messenger RNAs (mRNAs) and translates the encoded message by selecting cognate aminoacyl-transfer RNA (tRNA) molecules. The large subunit (LSU) contains the ribosomal catalytic site termed the peptidyl transferase center (PTC), which…			cytoplasmic translation [GO:0002181]	cytosolic large ribosomal subunit [GO:0022625]	cytosolic large ribosomal subunit [GO:0022625]; structural constituent of ribosome [GO:0003735]; cytoplasmic translation [GO:0002181]	structural constituent of ribosome [GO:0003735]	GO:0002181; GO:0003735; GO:0022625	SUBCELLULAR LOCATION: Cytoplasm {ECO:0000269|PubMed:14562095, ECO:0000269|PubMed:22096102}.			YEAST:G3O-33986-MONOMER;							YPL079W_mRNA;	sce:YPL079W;		36101;	9169875; 24374639; 9559554; 14562095; 14562106; 22096102; 22106047; 24524803
47	YBR202W	DNA replication licensing factor MCM7 (EC 3.6.4.12) (Cell division control protein 47) (Minichromosome maintenance protein 7)	P38132	MCM7_YEAST		MCM7 CDC47 YBR202W YBR1441	Saccharomyces cerevisiae (strain ATCC 204508 / S288c) (Baker's yeast)	845	YBR202W	MCM7	YBR1441	CDC47			FUNCTION: Acts as component of the MCM2-7 complex (MCM complex) which is the putative replicative helicase essential for 'once per cell cycle' DNA replication initiation and elongation in eukaryotic cells. The active ATPase sites in the MCM2-7 ring are formed through the interaction surfaces of two neighboring subunits such that a critical structure of a conserved arginine finger motif is provide…	3.6.4.12		chromatin silencing at silent mating-type cassette [GO:0030466]; chromatin silencing at telomere [GO:0006348]; DNA replication initiation [GO:0006270]; DNA strand elongation involved in DNA replication [GO:0006271]; DNA unwinding involved in DNA replication [GO:0006268]; double-strand break repair via break-induced replication [GO:0000727]; nuclear DNA replication [GO:0033260]; pre-replicative co…	chromosome, telomeric region [GO:0000781]; CMG complex [GO:0071162]; cytoplasm [GO:0005737]; DNA replication preinitiation complex [GO:0031261]; MCM complex [GO:0042555]; MCM core complex [GO:0097373]; nuclear pre-replicative complex [GO:0005656]; nucleoplasm [GO:0005654]; nucleus [GO:0005634]; replication fork protection complex [GO:0031298]	chromosome, telomeric region [GO:0000781]; CMG complex [GO:0071162]; cytoplasm [GO:0005737]; DNA replication preinitiation complex [GO:0031261]; MCM complex [GO:0042555]; MCM core complex [GO:0097373]; nuclear pre-replicative complex [GO:0005656]; nucleoplasm [GO:0005654]; nucleus [GO:0005634]; replication fork protection complex [GO:0031298]; ATP binding [GO:0005524]; chromatin binding [GO:00036…	ATP binding [GO:0005524]; chromatin binding [GO:0003682]; DNA replication origin binding [GO:0003688]; MCM complex binding [GO:1904931]; single-stranded DNA helicase activity [GO:0017116]	GO:0000727; GO:0000781; GO:0003682; GO:0003688; GO:0005524; GO:0005634; GO:0005654; GO:0005656; GO:0005737; GO:0006267; GO:0006268; GO:0006270; GO:0006271; GO:0006348; GO:0017116; GO:0030466; GO:0031261; GO:0031298; GO:0033260; GO:0042555; GO:0071162; GO:0097373; GO:1904931	SUBCELLULAR LOCATION: Cytoplasm {ECO:0000269|PubMed:14562095}. Nucleus {ECO:0000269|PubMed:14562095}.			YEAST:G3O-29143-MONOMER;	R-SCE-68949;R-SCE-68962;R-SCE-69052;						YBR202W_mRNA;	sce:YBR202W;		32899;	7708676; 8368014; 7813418; 24374639; 17330950; 18657510; 18407956; 19896182; 19910535; 9154825; 14562095; 14562106; 15023545; 19779198
	YGL201C	DNA replication licensing factor MCM6 (EC 3.6.4.12) (Minichromosome maintenance protein 6)	P53091	MCM6_YEAST		MCM6 YGL201C	Saccharomyces cerevisiae (strain ATCC 204508 / S288c) (Baker's yeast)	1017	YGL201C	MCM6					FUNCTION: Acts as component of the MCM2-7 complex (MCM complex) which is the putative replicative helicase essential for 'once per cell cycle' DNA replication initiation and elongation in eukaryotic cells. The active ATPase sites in the MCM2-7 ring are formed through the interaction surfaces of two neighboring subunits such that a critical structure of a conserved arginine finger motif is provide…	3.6.4.12		DNA replication initiation [GO:0006270]; DNA strand elongation involved in DNA replication [GO:0006271]; DNA unwinding involved in DNA replication [GO:0006268]; double-strand break repair via break-induced replication [GO:0000727]; mitotic DNA replication [GO:1902969]; pre-replicative complex assembly involved in nuclear cell cycle DNA replication [GO:0006267]	CMG complex [GO:0071162]; cytoplasm [GO:0005737]; DNA replication preinitiation complex [GO:0031261]; MCM complex [GO:0042555]; MCM core complex [GO:0097373]; nuclear pre-replicative complex [GO:0005656]; nucleoplasm [GO:0005654]; nucleus [GO:0005634]; replication fork protection complex [GO:0031298]	CMG complex [GO:0071162]; cytoplasm [GO:0005737]; DNA replication preinitiation complex [GO:0031261]; MCM complex [GO:0042555]; MCM core complex [GO:0097373]; nuclear pre-replicative complex [GO:0005656]; nucleoplasm [GO:0005654]; nucleus [GO:0005634]; replication fork protection complex [GO:0031298]; ATP binding [GO:0005524]; DNA replication origin binding [GO:0003688]; single-stranded DNA bindi…	ATP binding [GO:0005524]; DNA replication origin binding [GO:0003688]; single-stranded DNA binding [GO:0003697]; single-stranded DNA helicase activity [GO:0017116]	GO:0000727; GO:0003688; GO:0003697; GO:0005524; GO:0005634; GO:0005654; GO:0005656; GO:0005737; GO:0006267; GO:0006268; GO:0006270; GO:0006271; GO:0017116; GO:0031261; GO:0031298; GO:0042555; GO:0071162; GO:0097373; GO:1902969	SUBCELLULAR LOCATION: Nucleus {ECO:0000305}.			YEAST:G3O-30681-MONOMER;	R-SCE-68949;R-SCE-68962;R-SCE-69052;						YGL201C_mRNA;	sce:YGL201C;		33056;	9169869; 17330950; 18657510; 18407956; 19896182; 19910535; 24374639; 9491083; 9154825; 14562106; 19779198
48	YBR205W	Probable mannosyltransferase KTR3 (EC 2.4.1.-)	P38130	KTR3_YEAST		KTR3 YBR205W YBR1445	Saccharomyces cerevisiae (strain ATCC 204508 / S288c) (Baker's yeast)	404	YBR205W	KTR3	YBR1445				FUNCTION: Possible glycosyltransferase that transfers an alpha-D-mannosyl residue from GDP-mannose into lipid-linked oligosaccharide, forming an alpha-(1->2)-D-mannosyl-D-mannose linkage.	2.4.1.-		cell wall mannoprotein biosynthetic process [GO:0000032]; mannosylation [GO:0097502]; N-glycan processing [GO:0006491]; protein N-linked glycosylation [GO:0006487]; protein O-linked glycosylation [GO:0006493]	cytoplasm [GO:0005737]; fungal-type vacuole [GO:0000324]; fungal-type vacuole membrane [GO:0000329]; Golgi apparatus [GO:0005794]; integral component of membrane [GO:0016021]; nucleus [GO:0005634]	cytoplasm [GO:0005737]; fungal-type vacuole [GO:0000324]; fungal-type vacuole membrane [GO:0000329]; Golgi apparatus [GO:0005794]; integral component of membrane [GO:0016021]; nucleus [GO:0005634]; alpha-1,2-mannosyltransferase activity [GO:0000026]; mannosyltransferase activity [GO:0000030]; cell wall mannoprotein biosynthetic process [GO:0000032]; mannosylation [GO:0097502]; N-glycan processing…	alpha-1,2-mannosyltransferase activity [GO:0000026]; mannosyltransferase activity [GO:0000030]	GO:0000026; GO:0000030; GO:0000032; GO:0000324; GO:0000329; GO:0005634; GO:0005737; GO:0005794; GO:0006487; GO:0006491; GO:0006493; GO:0016021; GO:0097502	SUBCELLULAR LOCATION: Membrane {ECO:0000305}; Single-pass type II membrane protein {ECO:0000305}.			MetaCyc:G3O-29145-MONOMER;YEAST:G3O-29145-MONOMER;							YBR205W_mRNA;	sce:YBR205W;		32902;	8368014; 7813418; 24374639; 17322287; 14562106; 16107716
	YBR206W	Putative uncharacterized protein YBR206W	P38309	YB56_YEAST		YBR206W YBR1447	Saccharomyces cerevisiae (strain ATCC 204508 / S288c) (Baker's yeast)	107	YBR206W		YBR1447																						YBR206W_mRNA;				8368014; 7813418; 24374639; 17322287
49	YBR218C	Pyruvate carboxylase 2 (EC 6.4.1.1) (Pyruvic carboxylase 2) (PCB 2)	P32327	PYC2_YEAST		PYC2 YBR218C YBR1507	Saccharomyces cerevisiae (strain ATCC 204508 / S288c) (Baker's yeast)	1180	YBR218C	PYC2	YBR1507		COFACTOR: Name=biotin; Xref=ChEBI:CHEBI:57586; ; COFACTOR: Name=Zn(2+); Xref=ChEBI:CHEBI:29105;		FUNCTION: Pyruvate carboxylase catalyzes a 2-step reaction, involving the ATP-dependent carboxylation of the covalently attached biotin in the first step and the transfer of the carboxyl group to pyruvate in the second.	6.4.1.1	PATHWAY: Carbohydrate biosynthesis; gluconeogenesis.	gluconeogenesis [GO:0006094]; pyruvate metabolic process [GO:0006090]	cytoplasm [GO:0005737]; cytosol [GO:0005829]	cytoplasm [GO:0005737]; cytosol [GO:0005829]; ATP binding [GO:0005524]; biotin binding [GO:0009374]; metal ion binding [GO:0046872]; pyruvate carboxylase activity [GO:0004736]; gluconeogenesis [GO:0006094]; pyruvate metabolic process [GO:0006090]	ATP binding [GO:0005524]; biotin binding [GO:0009374]; metal ion binding [GO:0046872]; pyruvate carboxylase activity [GO:0004736]	GO:0004736; GO:0005524; GO:0005737; GO:0005829; GO:0006090; GO:0006094; GO:0009374; GO:0046872	SUBCELLULAR LOCATION: Cytoplasm.		6.4.1.1;	YEAST:YBR218C-MONOMER;		UPA00138					YBR218C_mRNA;	sce:YBR218C;		32915;	1921979; 8554526; 7813418; 24374639; 14562106; 22814378
	YGL062W	Pyruvate carboxylase 1 (EC 6.4.1.1) (Pyruvic carboxylase 1) (PCB 1)	P11154	PYC1_YEAST		PYC1 PYV YGL062W	Saccharomyces cerevisiae (strain ATCC 204508 / S288c) (Baker's yeast)	1178	YGL062W	PYC1		PYV	COFACTOR: Name=biotin; Xref=ChEBI:CHEBI:57586; ; COFACTOR: Name=Zn(2+); Xref=ChEBI:CHEBI:29105;		FUNCTION: Pyruvate carboxylase catalyzes a 2-step reaction, involving the ATP-dependent carboxylation of the covalently attached biotin in the first step and the transfer of the carboxyl group to pyruvate in the second.	6.4.1.1	PATHWAY: Carbohydrate biosynthesis; gluconeogenesis.	gluconeogenesis [GO:0006094]; pyruvate metabolic process [GO:0006090]	cytoplasm [GO:0005737]; cytosol [GO:0005829]	cytoplasm [GO:0005737]; cytosol [GO:0005829]; ATP binding [GO:0005524]; biotin binding [GO:0009374]; metal ion binding [GO:0046872]; pyruvate carboxylase activity [GO:0004736]; gluconeogenesis [GO:0006094]; pyruvate metabolic process [GO:0006090]	ATP binding [GO:0005524]; biotin binding [GO:0009374]; metal ion binding [GO:0046872]; pyruvate carboxylase activity [GO:0004736]	GO:0004736; GO:0005524; GO:0005737; GO:0005829; GO:0006090; GO:0006094; GO:0009374; GO:0046872	SUBCELLULAR LOCATION: Cytoplasm.		6.4.1.1;	YEAST:YGL062W-MONOMER;	R-SCE-196780;R-SCE-70263;	UPA00138	P11154;				YGL062W_mRNA;	sce:YGL062W;		33185;	3042770; 9234674; 9169869; 24374639; 3036126; 14562106
50	YBR219C	Uncharacterized protein YBR219C	P38317	YB69_YEAST		YBR219C YBR1509	Saccharomyces cerevisiae (strain ATCC 204508 / S288c) (Baker's yeast)	127	YBR219C		YBR1509								integral component of membrane [GO:0016021]	integral component of membrane [GO:0016021]; acetyl-CoA transmembrane transporter activity [GO:0008521]; solute:proton symporter activity [GO:0015295]	acetyl-CoA transmembrane transporter activity [GO:0008521]; solute:proton symporter activity [GO:0015295]	GO:0008521; GO:0015295; GO:0016021	SUBCELLULAR LOCATION: Membrane {ECO:0000305}; Multi-pass membrane protein {ECO:0000305}.			YEAST:G3O-29155-MONOMER;							YBR219C_mRNA;	sce:YBR219C;		32916;	7813418; 24374639
	YBR220C	Uncharacterized membrane protein YBR220C	P38318	YB70_YEAST		YBR220C YBR1510	Saccharomyces cerevisiae (strain ATCC 204508 / S288c) (Baker's yeast)	560	YBR220C		YBR1510								integral component of membrane [GO:0016021]	integral component of membrane [GO:0016021]; acetyl-CoA transmembrane transporter activity [GO:0008521]; solute:proton symporter activity [GO:0015295]	acetyl-CoA transmembrane transporter activity [GO:0008521]; solute:proton symporter activity [GO:0015295]	GO:0008521; GO:0015295; GO:0016021	SUBCELLULAR LOCATION: Membrane; Multi-pass membrane protein.			YEAST:G3O-29156-MONOMER;	R-SCE-425397;						YBR220C_mRNA;	sce:YBR220C;		32917;	7813418; 24374639; 16847258
51	YBR297W	Maltose fermentation regulatory protein MAL33	P38157	MAL33_YEAST		MAL33 MAL3R YBR297W YBR2115	Saccharomyces cerevisiae (strain ATCC 204508 / S288c) (Baker's yeast)	468	YBR297W	MAL33	YBR2115	MAL3R			FUNCTION: Regulates the coordinate transcription of structural MAL3S (maltase) and MAL3T (maltose permease) genes.			maltose metabolic process [GO:0000023]; transcription, DNA-templated [GO:0006351]	nucleus [GO:0005634]	nucleus [GO:0005634]; DNA binding [GO:0003677]; DNA-binding transcription factor activity, RNA polymerase II-specific [GO:0000981]; zinc ion binding [GO:0008270]; maltose metabolic process [GO:0000023]; transcription, DNA-templated [GO:0006351]	DNA binding [GO:0003677]; DNA-binding transcription factor activity, RNA polymerase II-specific [GO:0000981]; zinc ion binding [GO:0008270]	GO:0000023; GO:0000981; GO:0003677; GO:0005634; GO:0006351; GO:0008270	SUBCELLULAR LOCATION: Nucleus.			YEAST:G3O-29215-MONOMER;							YBR297W_mRNA;	sce:YBR297W;		32990;	7813418; 24374639; 17322287
	YPR196W	Maltose fermentation regulatory protein YPR196W	Q06595	YP196_YEAST		YPR196W P9677.4	Saccharomyces cerevisiae (strain ATCC 204508 / S288c) (Baker's yeast)	470	YPR196W		P9677.4				FUNCTION: May regulate the transcription of maltase and maltose permease genes. {ECO:0000250}.			regulation of transcription, DNA-templated [GO:0006355]	nucleus [GO:0005634]	nucleus [GO:0005634]; DNA-binding transcription factor activity, RNA polymerase II-specific [GO:0000981]; sequence-specific DNA binding [GO:0043565]; zinc ion binding [GO:0008270]; regulation of transcription, DNA-templated [GO:0006355]	DNA-binding transcription factor activity, RNA polymerase II-specific [GO:0000981]; sequence-specific DNA binding [GO:0043565]; zinc ion binding [GO:0008270]	GO:0000981; GO:0005634; GO:0006355; GO:0008270; GO:0043565	SUBCELLULAR LOCATION: Nucleus {ECO:0000255|PROSITE-ProRule:PRU00227}.			YEAST:G3O-34317-MONOMER;							YPR196W_mRNA;	sce:YPR196W;		36367;	9169875; 24374639; 17322287
52	YBR298C-A	Uncharacterized protein YBR298C-A	Q8TGK4	YB298_YEAST		YBR298C-A	Saccharomyces cerevisiae (strain ATCC 204508 / S288c) (Baker's yeast)	73	YBR298C-A																	YEAST:G3O-29266-MONOMER;							YBR298C-A_mRNA;	sce:YBR298C-A;		36994;	9301020; 7813418; 24374639; 11753363; 19756047
	YGR291C	Putative uncharacterized protein YGR291C	P53340	YG62_YEAST		YGR291C	Saccharomyces cerevisiae (strain ATCC 204508 / S288c) (Baker's yeast)	73	YGR291C																								YGR291C_mRNA;				9090054; 9169869; 24374639
53	YBR299W	Alpha-glucosidase MAL32 (EC 3.2.1.20) (Maltase)	P38158	MAL32_YEAST		MAL32 MAL3S YBR299W YBR2117	Saccharomyces cerevisiae (strain ATCC 204508 / S288c) (Baker's yeast)	584	YBR299W	MAL32	YBR2117	MAL3S				3.2.1.20		disaccharide catabolic process [GO:0046352]; maltose catabolic process [GO:0000025]; oligosaccharide catabolic process [GO:0009313]; sucrose catabolic process [GO:0005987]	plasma membrane [GO:0005886]	plasma membrane [GO:0005886]; alpha-amylase activity [GO:0004556]; glucan 1,4-alpha-maltotriohydrolase activity [GO:0033934]; maltose alpha-glucosidase activity [GO:0032450]; oligo-1,6-glucosidase activity [GO:0004574]; sucrose alpha-glucosidase activity [GO:0004575]; disaccharide catabolic process [GO:0046352]; maltose catabolic process [GO:0000025]; oligosaccharide catabolic process [GO:0009313…	alpha-amylase activity [GO:0004556]; glucan 1,4-alpha-maltotriohydrolase activity [GO:0033934]; maltose alpha-glucosidase activity [GO:0032450]; oligo-1,6-glucosidase activity [GO:0004574]; sucrose alpha-glucosidase activity [GO:0004575]	GO:0000025; GO:0004556; GO:0004574; GO:0004575; GO:0005886; GO:0005987; GO:0009313; GO:0032450; GO:0033934; GO:0046352				YEAST:YBR299W-MONOMER;							YBR299W_mRNA;	sce:YBR299W;		32992;	7483839; 7813418; 24374639; 14562106
	YGR292W	Alpha-glucosidase MAL12 (EC 3.2.1.20) (Maltase)	P53341	MAL12_YEAST		MAL12 MAL1S YGR292W	Saccharomyces cerevisiae (strain ATCC 204508 / S288c) (Baker's yeast)	584	YGR292W	MAL12		MAL1S				3.2.1.20		disaccharide catabolic process [GO:0046352]; maltose catabolic process [GO:0000025]; oligosaccharide catabolic process [GO:0009313]; sucrose catabolic process [GO:0005987]	plasma membrane [GO:0005886]	plasma membrane [GO:0005886]; alpha-amylase activity [GO:0004556]; glucan 1,4-alpha-maltotriohydrolase activity [GO:0033934]; maltose alpha-glucosidase activity [GO:0032450]; oligo-1,6-glucosidase activity [GO:0004574]; sucrose alpha-glucosidase activity [GO:0004575]; disaccharide catabolic process [GO:0046352]; maltose catabolic process [GO:0000025]; oligosaccharide catabolic process [GO:0009313…	alpha-amylase activity [GO:0004556]; glucan 1,4-alpha-maltotriohydrolase activity [GO:0033934]; maltose alpha-glucosidase activity [GO:0032450]; oligo-1,6-glucosidase activity [GO:0004574]; sucrose alpha-glucosidase activity [GO:0004575]	GO:0000025; GO:0004556; GO:0004574; GO:0004575; GO:0005886; GO:0005987; GO:0009313; GO:0032450; GO:0033934; GO:0046352				YEAST:YGR292W-MONOMER;							YGR292W_mRNA;	sce:YGR292W;		33540;	9090054; 9169869; 24374639; 14562106
	YGR287C	Oligo-1,6-glucosidase IMA1 (EC 3.2.1.10) (Alpha-glucosidase) (Isomaltase 1)	P53051	MALX3_YEAST		IMA1 YGR287C	Saccharomyces cerevisiae (strain ATCC 204508 / S288c) (Baker's yeast)	589	YGR287C	IMA1					FUNCTION: Major isomaltase (alpha-1,6-glucosidase) required for isomaltose utilization. Preferentially hydrolyzes isomaltose, palatinose, and methyl-alpha-glucoside, with little activity towards isomaltotriose or longer oligosaccharides. Does not hydrolyze maltose. {ECO:0000269|PubMed:15291818, ECO:0000269|PubMed:20562106}.	3.2.1.10		disaccharide catabolic process [GO:0046352]; maltose catabolic process [GO:0000025]; oligosaccharide catabolic process [GO:0009313]; sucrose catabolic process [GO:0005987]	mitochondrion [GO:0005739]	mitochondrion [GO:0005739]; alpha-amylase activity [GO:0004556]; glucan 1,4-alpha-maltotriohydrolase activity [GO:0033934]; maltose alpha-glucosidase activity [GO:0032450]; oligo-1,6-glucosidase activity [GO:0004574]; sucrose alpha-glucosidase activity [GO:0004575]; disaccharide catabolic process [GO:0046352]; maltose catabolic process [GO:0000025]; oligosaccharide catabolic process [GO:0009313];…	alpha-amylase activity [GO:0004556]; glucan 1,4-alpha-maltotriohydrolase activity [GO:0033934]; maltose alpha-glucosidase activity [GO:0032450]; oligo-1,6-glucosidase activity [GO:0004574]; sucrose alpha-glucosidase activity [GO:0004575]	GO:0000025; GO:0004556; GO:0004574; GO:0004575; GO:0005739; GO:0005987; GO:0009313; GO:0032450; GO:0033934; GO:0046352	SUBCELLULAR LOCATION: Mitochondrion {ECO:0000269|PubMed:14576278}.		3.2.1.10;	YEAST:YGR287C-MONOMER;							YGR287C_mRNA;	sce:YGR287C;		33537;	15291818; 9090054; 9169869; 24374639; 14576278; 14562106; 20562106; 20812985
	YOL157C	Oligo-1,6-glucosidase IMA2 (EC 3.2.1.10) (Alpha-glucosidase) (Isomaltase 2)	Q08295	IMA2_YEAST		IMA2 YOL157C	Saccharomyces cerevisiae (strain ATCC 204508 / S288c) (Baker's yeast)	589	YOL157C	IMA2					FUNCTION: Alpha-glucosidase with specificity for isomaltase, methyl-alpha-glucoside, and palatinose. {ECO:0000269|PubMed:20562106}.	3.2.1.10		disaccharide catabolic process [GO:0046352]; maltose catabolic process [GO:0000025]; oligosaccharide catabolic process [GO:0009313]; sucrose catabolic process [GO:0005987]		alpha-amylase activity [GO:0004556]; glucan 1,4-alpha-maltotriohydrolase activity [GO:0033934]; maltose alpha-glucosidase activity [GO:0032450]; oligo-1,6-glucosidase activity [GO:0004574]; sucrose alpha-glucosidase activity [GO:0004575]; disaccharide catabolic process [GO:0046352]; maltose catabolic process [GO:0000025]; oligosaccharide catabolic process [GO:0009313]; sucrose catabolic process […	alpha-amylase activity [GO:0004556]; glucan 1,4-alpha-maltotriohydrolase activity [GO:0033934]; maltose alpha-glucosidase activity [GO:0032450]; oligo-1,6-glucosidase activity [GO:0004574]; sucrose alpha-glucosidase activity [GO:0004575]	GO:0000025; GO:0004556; GO:0004574; GO:0004575; GO:0005987; GO:0009313; GO:0032450; GO:0033934; GO:0046352				YEAST:G3O-33545-MONOMER;	R-SCE-352230;						YOL157C_mRNA;	sce:YOL157C;		34261;	9169874; 24374639; 11389906; 20562106
	YJL221C	Oligo-1,6-glucosidase IMA4 (EC 3.2.1.10) (Alpha-glucosidase) (Flocculent-specific protein 2) (Isomaltase 4)	P0CW41	MALX4_YEAST		IMA4 FSP2 YJL221C HRE589 J0218	Saccharomyces cerevisiae (strain ATCC 204508 / S288c) (Baker's yeast)	589	YJL221C	IMA4	HRE589 J0218	FSP2			FUNCTION: Alpha-glucosidase with broad substrate specificity for alpha-1,4- and alpha-1,6-glucosides. Not required for isomaltose utilization, but overexpression allows the IMA1 null mutant to grow on isomaltose. {ECO:0000269|PubMed:20562106}.	3.2.1.10		disaccharide catabolic process [GO:0046352]; maltose catabolic process [GO:0000025]; oligosaccharide catabolic process [GO:0009313]; sucrose catabolic process [GO:0005987]		alpha-amylase activity [GO:0004556]; glucan 1,4-alpha-maltotriohydrolase activity [GO:0033934]; maltose alpha-glucosidase activity [GO:0032450]; oligo-1,6-glucosidase activity [GO:0004574]; sucrose alpha-glucosidase activity [GO:0004575]; disaccharide catabolic process [GO:0046352]; maltose catabolic process [GO:0000025]; oligosaccharide catabolic process [GO:0009313]; sucrose catabolic process […	alpha-amylase activity [GO:0004556]; glucan 1,4-alpha-maltotriohydrolase activity [GO:0033934]; maltose alpha-glucosidase activity [GO:0032450]; oligo-1,6-glucosidase activity [GO:0004574]; sucrose alpha-glucosidase activity [GO:0004575]	GO:0000025; GO:0004556; GO:0004574; GO:0004575; GO:0005987; GO:0009313; GO:0032450; GO:0033934; GO:0046352				YEAST:YJL221C-MONOMER;	R-SCE-352230;						YIL172C_mRNA;YJL221C_mRNA;	sce:YIL172C;sce:YJL221C;		33561;34824;	7725802; 8641269; 24374639; 20562106
	YIL172C	Oligo-1,6-glucosidase IMA3 (EC 3.2.1.10) (Alpha-glucosidase) (Isomaltase 3)	P0CW40	MALX2_YEAST		IMA3 YIL172C	Saccharomyces cerevisiae (strain ATCC 204508 / S288c) (Baker's yeast)	589	YIL172C	IMA3					FUNCTION: Alpha-glucosidase with broad substrate specificity for alpha-1,4- and alpha-1,6-glucosides. Not required for isomaltose utilization, but overexpression allows the IMA1 null mutant to grow on isomaltose. {ECO:0000269|PubMed:20562106}.	3.2.1.10		disaccharide catabolic process [GO:0046352]; maltose catabolic process [GO:0000025]; oligosaccharide catabolic process [GO:0009313]; sucrose catabolic process [GO:0005987]	cytoplasm [GO:0005737]	cytoplasm [GO:0005737]; alpha-amylase activity [GO:0004556]; glucan 1,4-alpha-maltotriohydrolase activity [GO:0033934]; maltose alpha-glucosidase activity [GO:0032450]; oligo-1,6-glucosidase activity [GO:0004574]; sucrose alpha-glucosidase activity [GO:0004575]; disaccharide catabolic process [GO:0046352]; maltose catabolic process [GO:0000025]; oligosaccharide catabolic process [GO:0009313]; suc…	alpha-amylase activity [GO:0004556]; glucan 1,4-alpha-maltotriohydrolase activity [GO:0033934]; maltose alpha-glucosidase activity [GO:0032450]; oligo-1,6-glucosidase activity [GO:0004574]; sucrose alpha-glucosidase activity [GO:0004575]	GO:0000025; GO:0004556; GO:0004574; GO:0004575; GO:0005737; GO:0005987; GO:0009313; GO:0032450; GO:0033934; GO:0046352	SUBCELLULAR LOCATION: Cytoplasm {ECO:0000269|PubMed:14562095}.			YEAST:YIL172C-MONOMER;	R-SCE-352230;						YIL172C_mRNA;YJL221C_mRNA;	sce:YIL172C;sce:YJL221C;		33561;34824;	9169870; 24374639; 14562095; 14562106; 20562106
54	YBR300C	Putative uncharacterized protein YBR300C	P38362	YB8J_YEAST		YBR300C YBR2120	Saccharomyces cerevisiae (strain ATCC 204508 / S288c) (Baker's yeast)	165	YBR300C		YBR2120								integral component of membrane [GO:0016021]	integral component of membrane [GO:0016021]		GO:0016021	SUBCELLULAR LOCATION: Membrane {ECO:0000305}; Single-pass membrane protein {ECO:0000305}.										YBR300C_mRNA;				7483839; 7813418; 24374639
	YGR293C	Putative uncharacterized protein YGR293C	P53342	YG64_YEAST		YGR293C	Saccharomyces cerevisiae (strain ATCC 204508 / S288c) (Baker's yeast)	153	YGR293C										integral component of membrane [GO:0016021]	integral component of membrane [GO:0016021]		GO:0016021	SUBCELLULAR LOCATION: Membrane {ECO:0000305}; Multi-pass membrane protein {ECO:0000305}.										YGR293C_mRNA;				9090054; 9169869; 24374639; 17322287;
55	YBR302C	Protein COS2	P0CX12	COS2_YEAST		COS2 YBR302C YBR2121	Saccharomyces cerevisiae (strain ATCC 204508 / S288c) (Baker's yeast)	379	YBR302C	COS2	YBR2121							protein transport to vacuole involved in ubiquitin-dependent protein catabolic process via the multivesicular body sorting pathway [GO:0043328]; vesicle-mediated transport [GO:0016192]	endosome [GO:0005768]; fungal-type vacuole [GO:0000324]; integral component of membrane [GO:0016021]; membrane [GO:0016020]	endosome [GO:0005768]; fungal-type vacuole [GO:0000324]; integral component of membrane [GO:0016021]; membrane [GO:0016020]; protein transport to vacuole involved in ubiquitin-dependent protein catabolic process via the multivesicular body sorting pathway [GO:0043328]; vesicle-mediated transport [GO:0016192]		GO:0000324; GO:0005768; GO:0016020; GO:0016021; GO:0016192; GO:0043328	SUBCELLULAR LOCATION: Membrane; Multi-pass membrane protein.			YEAST:G3O-29218-MONOMER;							YBR302C_mRNA;YML132W_mRNA;	sce:YBR302C;sce:YML132W;		32994;35073;	7813418; 24374639; 16847258
	YML132W	Protein COS3	P0CX13	COS3_YEAST		COS3 YML132W YM4987.03	Saccharomyces cerevisiae (strain ATCC 204508 / S288c) (Baker's yeast)	379	YML132W	COS3	YM4987.03							cellular sodium ion homeostasis [GO:0006883]; protein transport to vacuole involved in ubiquitin-dependent protein catabolic process via the multivesicular body sorting pathway [GO:0043328]; vesicle-mediated transport [GO:0016192]	cell [GO:0005623]; endosome [GO:0005768]; fungal-type vacuole [GO:0000324]; integral component of membrane [GO:0016021]; membrane [GO:0016020]; plasma membrane [GO:0005886]	cell [GO:0005623]; endosome [GO:0005768]; fungal-type vacuole [GO:0000324]; integral component of membrane [GO:0016021]; membrane [GO:0016020]; plasma membrane [GO:0005886]; cellular sodium ion homeostasis [GO:0006883]; protein transport to vacuole involved in ubiquitin-dependent protein catabolic process via the multivesicular body sorting pathway [GO:0043328]; vesicle-mediated transport [GO:001…		GO:0000324; GO:0005623; GO:0005768; GO:0005886; GO:0006883; GO:0016020; GO:0016021; GO:0016192; GO:0043328	SUBCELLULAR LOCATION: Membrane; Multi-pass membrane protein.			YEAST:G3O-32710-MONOMER;							YBR302C_mRNA;YML132W_mRNA;	sce:YBR302C;sce:YML132W;		32994;35073;	9169872; 24374639; 16847258
	YNL336W	Protein COS1	P53822	COS1_YEAST		COS1 YNL336W N0275	Saccharomyces cerevisiae (strain ATCC 204508 / S288c) (Baker's yeast)	381	YNL336W	COS1	N0275							protein transport to vacuole involved in ubiquitin-dependent protein catabolic process via the multivesicular body sorting pathway [GO:0043328]; vesicle-mediated transport [GO:0016192]	endosome [GO:0005768]; fungal-type vacuole [GO:0000324]; fungal-type vacuole membrane [GO:0000329]; integral component of membrane [GO:0016021]; membrane [GO:0016020]	endosome [GO:0005768]; fungal-type vacuole [GO:0000324]; fungal-type vacuole membrane [GO:0000329]; integral component of membrane [GO:0016021]; membrane [GO:0016020]; protein transport to vacuole involved in ubiquitin-dependent protein catabolic process via the multivesicular body sorting pathway [GO:0043328]; vesicle-mediated transport [GO:0016192]		GO:0000324; GO:0000329; GO:0005768; GO:0016020; GO:0016021; GO:0016192; GO:0043328	SUBCELLULAR LOCATION: Membrane; Multi-pass membrane protein.			YEAST:G3O-33319-MONOMER;							YNL336W_mRNA;	sce:YNL336W;		35505;	9169873; 24374639; 14562106; 16847258
	YFL062W	Protein COS4	P43542	COS4_YEAST		COS4 YFL062W	Saccharomyces cerevisiae (strain ATCC 204508 / S288c) (Baker's yeast)	379	YFL062W	COS4								protein transport to vacuole involved in ubiquitin-dependent protein catabolic process via the multivesicular body sorting pathway [GO:0043328]; vesicle-mediated transport [GO:0016192]	cytoplasm [GO:0005737]; endosome [GO:0005768]; fungal-type vacuole [GO:0000324]; fungal-type vacuole membrane [GO:0000329]; integral component of membrane [GO:0016021]; membrane [GO:0016020]; nucleus [GO:0005634]	cytoplasm [GO:0005737]; endosome [GO:0005768]; fungal-type vacuole [GO:0000324]; fungal-type vacuole membrane [GO:0000329]; integral component of membrane [GO:0016021]; membrane [GO:0016020]; nucleus [GO:0005634]; protein transport to vacuole involved in ubiquitin-dependent protein catabolic process via the multivesicular body sorting pathway [GO:0043328]; vesicle-mediated transport [GO:0016192]		GO:0000324; GO:0000329; GO:0005634; GO:0005737; GO:0005768; GO:0016020; GO:0016021; GO:0016192; GO:0043328	SUBCELLULAR LOCATION: Membrane {ECO:0000305}; Multi-pass membrane protein {ECO:0000305}.			YEAST:G3O-30405-MONOMER;							YFL062W_mRNA;	sce:YFL062W;		31085;	7670463; 24374639
	YJR161C	Protein COS5	P47187	COS5_YEAST		COS5 YJR161C J2410	Saccharomyces cerevisiae (strain ATCC 204508 / S288c) (Baker's yeast)	383	YJR161C	COS5	J2410							protein transport to vacuole involved in ubiquitin-dependent protein catabolic process via the multivesicular body sorting pathway [GO:0043328]; vesicle-mediated transport [GO:0016192]	endosome [GO:0005768]; fungal-type vacuole [GO:0000324]; integral component of membrane [GO:0016021]; membrane [GO:0016020]	endosome [GO:0005768]; fungal-type vacuole [GO:0000324]; integral component of membrane [GO:0016021]; membrane [GO:0016020]; protein transport to vacuole involved in ubiquitin-dependent protein catabolic process via the multivesicular body sorting pathway [GO:0043328]; vesicle-mediated transport [GO:0016192]		GO:0000324; GO:0005768; GO:0016020; GO:0016021; GO:0016192; GO:0043328	SUBCELLULAR LOCATION: Membrane; Multi-pass membrane protein.			YEAST:G3O-31770-MONOMER;							YJR161C_mRNA;	sce:YJR161C;		33915;	8641269; 24374639; 14562106; 16847258
	YGR295C	Protein COS6	P53344	COS6_YEAST		COS6 YGR295C	Saccharomyces cerevisiae (strain ATCC 204508 / S288c) (Baker's yeast)	381	YGR295C	COS6								protein transport to vacuole involved in ubiquitin-dependent protein catabolic process via the multivesicular body sorting pathway [GO:0043328]; vesicle-mediated transport [GO:0016192]	endosome [GO:0005768]; fungal-type vacuole [GO:0000324]; integral component of membrane [GO:0016021]; membrane [GO:0016020]	endosome [GO:0005768]; fungal-type vacuole [GO:0000324]; integral component of membrane [GO:0016021]; membrane [GO:0016020]; protein transport to vacuole involved in ubiquitin-dependent protein catabolic process via the multivesicular body sorting pathway [GO:0043328]; vesicle-mediated transport [GO:0016192]		GO:0000324; GO:0005768; GO:0016020; GO:0016021; GO:0016192; GO:0043328	SUBCELLULAR LOCATION: Membrane; Multi-pass membrane protein.			YEAST:G3O-30951-MONOMER;							YGR295C_mRNA;	sce:YGR295C;		33542;	9169869; 24374639; 16847258
	YDL248W	Protein COS7	Q07788	COS7_YEAST		COS7 YDL248W	Saccharomyces cerevisiae (strain ATCC 204508 / S288c) (Baker's yeast)	383	YDL248W	COS7								protein transport to vacuole involved in ubiquitin-dependent protein catabolic process via the multivesicular body sorting pathway [GO:0043328]; vesicle-mediated transport [GO:0016192]	endosome [GO:0005768]; fungal-type vacuole [GO:0000324]; integral component of membrane [GO:0016021]; membrane [GO:0016020]; mitochondrion [GO:0005739]	endosome [GO:0005768]; fungal-type vacuole [GO:0000324]; integral component of membrane [GO:0016021]; membrane [GO:0016020]; mitochondrion [GO:0005739]; cargo receptor activity [GO:0038024]; protein transport to vacuole involved in ubiquitin-dependent protein catabolic process via the multivesicular body sorting pathway [GO:0043328]; vesicle-mediated transport [GO:0016192]	cargo receptor activity [GO:0038024]	GO:0000324; GO:0005739; GO:0005768; GO:0016020; GO:0016021; GO:0016192; GO:0038024; GO:0043328	SUBCELLULAR LOCATION: Membrane; Multi-pass membrane protein.			YEAST:G3O-29623-MONOMER;							YDL248W_mRNA;	sce:YDL248W;		31864;	9169867; 24374639; 16847258
	YIR043C	Putative uncharacterized protein YIR043C	P40587	YIW3_YEAST		YIR043C YI8224.05C	Saccharomyces cerevisiae (strain ATCC 204508 / S288c) (Baker's yeast)	230	YIR043C		YI8224.05C								integral component of membrane [GO:0016021]	integral component of membrane [GO:0016021]		GO:0016021	SUBCELLULAR LOCATION: Membrane {ECO:0000305}; Single-pass membrane protein {ECO:0000305}.														9169870; 24374639
	YHL048W	Protein COS8	P38723	COS8_YEAST		COS8 YHL048W	Saccharomyces cerevisiae (strain ATCC 204508 / S288c) (Baker's yeast)	381	YHL048W	COS8								protein transport to vacuole involved in ubiquitin-dependent protein catabolic process via the multivesicular body sorting pathway [GO:0043328]; vesicle-mediated transport [GO:0016192]	endosome [GO:0005768]; fungal-type vacuole [GO:0000324]; integral component of membrane [GO:0016021]; membrane [GO:0016020]; nuclear envelope [GO:0005635]	endosome [GO:0005768]; fungal-type vacuole [GO:0000324]; integral component of membrane [GO:0016021]; membrane [GO:0016020]; nuclear envelope [GO:0005635]; protein transport to vacuole involved in ubiquitin-dependent protein catabolic process via the multivesicular body sorting pathway [GO:0043328]; vesicle-mediated transport [GO:0016192]		GO:0000324; GO:0005635; GO:0005768; GO:0016020; GO:0016021; GO:0016192; GO:0043328	SUBCELLULAR LOCATION: Membrane; Multi-pass membrane protein.			YEAST:G3O-31064-MONOMER;							YHL048W_mRNA;	sce:YHL048W;		36377;	8091229; 24374639; 14562106; 16847258
	YKL219W	Protein COS9	P36034	COS9_YEAST		COS9 YKL219W	Saccharomyces cerevisiae (strain ATCC 204508 / S288c) (Baker's yeast)	407	YKL219W	COS9								protein transport to vacuole involved in ubiquitin-dependent protein catabolic process via the multivesicular body sorting pathway [GO:0043328]; vesicle-mediated transport [GO:0016192]	endosome [GO:0005768]; integral component of membrane [GO:0016021]; membrane [GO:0016020]	endosome [GO:0005768]; integral component of membrane [GO:0016021]; membrane [GO:0016020]; protein transport to vacuole involved in ubiquitin-dependent protein catabolic process via the multivesicular body sorting pathway [GO:0043328]; vesicle-mediated transport [GO:0016192]		GO:0005768; GO:0016020; GO:0016021; GO:0016192; GO:0043328	SUBCELLULAR LOCATION: Membrane {ECO:0000305}; Multi-pass membrane protein {ECO:0000305}.			YEAST:G3O-31975-MONOMER;							YKL219W_mRNA;	sce:YKL219W;		33946;	7941750; 8196765; 24374639
56	YCL025C	General amino acid permease AGP1 (Asparagine/glutamine permease)	P25376	AGP1_YEAST		AGP1 YCL025C YCL25C	Saccharomyces cerevisiae (strain ATCC 204508 / S288c) (Baker's yeast)	633	YCL025C	AGP1	YCL25C			BIOPHYSICOCHEMICAL PROPERTIES: Kinetic parameters: KM=0.23 mM for leucine {ECO:0000269|PubMed:14697254}; Vmax=2.6 nmol/min/mg enzyme for leucine transport {ECO:0000269|PubMed:14697254};	FUNCTION: Broad substrate range permease which transports asparagine and glutamine with intermediate specificity. Also transports Ala, Cys, Gly, Ile, Leu, Met, Phe, Ser, Thr, Tyr and Val. Important for the utilization of amino acids as a nitrogen source. {ECO:0000269|PubMed:10467005, ECO:0000269|PubMed:10654085}.			amino acid transmembrane transport [GO:0003333]; amino acid transport [GO:0006865]; transmembrane transport [GO:0055085]	endoplasmic reticulum [GO:0005783]; integral component of membrane [GO:0016021]; plasma membrane [GO:0005886]	endoplasmic reticulum [GO:0005783]; integral component of membrane [GO:0016021]; plasma membrane [GO:0005886]; amino acid transmembrane transporter activity [GO:0015171]; L-phenylalanine transmembrane transporter activity [GO:0015192]; L-proline transmembrane transporter activity [GO:0015193]; amino acid transmembrane transport [GO:0003333]; amino acid transport [GO:0006865]; transmembrane transp…	amino acid transmembrane transporter activity [GO:0015171]; L-phenylalanine transmembrane transporter activity [GO:0015192]; L-proline transmembrane transporter activity [GO:0015193]	GO:0003333; GO:0005783; GO:0005886; GO:0006865; GO:0015171; GO:0015192; GO:0015193; GO:0016021; GO:0055085	SUBCELLULAR LOCATION: Cell membrane {ECO:0000250}; Multi-pass membrane protein {ECO:0000250}.			YEAST:G3O-29287-MONOMER;			P25376;				YCL025C_mRNA;	sce:YCL025C;		30959;	1574125; 24374639; 9573211; 10467005; 10654085; 9891035; 11154269; 12844361; 14562106; 14697254; 15126393; 16751107; 16847258; 18407956; 19779198
	YDR508C	High-affinity glutamine permease	P48813	GNP1_YEAST		GNP1 YDR508C D9719.14	Saccharomyces cerevisiae (strain ATCC 204508 / S288c) (Baker's yeast)	663	YDR508C	GNP1	D9719.14				FUNCTION: High affinity transport of glutamine. Also transport Leu, Ser, Thr, Cys, Met and Asn. {ECO:0000269|PubMed:10467005, ECO:0000269|PubMed:10654085, ECO:0000269|PubMed:8660458}.			amino acid transmembrane transport [GO:0003333]; amino acid transport [GO:0006865]; transmembrane transport [GO:0055085]	cell periphery [GO:0071944]; cellular bud neck [GO:0005935]; endoplasmic reticulum [GO:0005783]; integral component of membrane [GO:0016021]; mitochondrial membrane [GO:0031966]; mitochondrion [GO:0005739]	cell periphery [GO:0071944]; cellular bud neck [GO:0005935]; endoplasmic reticulum [GO:0005783]; integral component of membrane [GO:0016021]; mitochondrial membrane [GO:0031966]; mitochondrion [GO:0005739]; amino acid transmembrane transporter activity [GO:0015171]; L-proline transmembrane transporter activity [GO:0015193]; amino acid transmembrane transport [GO:0003333]; amino acid transport [GO…	amino acid transmembrane transporter activity [GO:0015171]; L-proline transmembrane transporter activity [GO:0015193]	GO:0003333; GO:0005739; GO:0005783; GO:0005935; GO:0006865; GO:0015171; GO:0015193; GO:0016021; GO:0031966; GO:0055085; GO:0071944	SUBCELLULAR LOCATION: Mitochondrion membrane {ECO:0000269|PubMed:14576278}; Multi-pass membrane protein {ECO:0000269|PubMed:14576278}.			YEAST:G3O-30029-MONOMER;							YDR508C_mRNA;	sce:YDR508C;		32560;	8660458; 9169867; 24374639; 10467005; 10654085; 14562106; 12872131; 14576278; 16847258; 17330950; 18407956; 19779198; 22106047
57	YCL040W	Glucokinase-1 (EC 2.7.1.2) (Glucose kinase 1) (GLK-1)	P17709	HXKG_YEAST		GLK1 HOR3 YCL040W YCL312 YCL40W	Saccharomyces cerevisiae (strain ATCC 204508 / S288c) (Baker's yeast)	500	YCL040W	GLK1	YCL312 YCL40W	HOR3			FUNCTION: Two isoenzymes, hexokinase-1 and hexokinase-2, can phosphorylate keto- and aldohexoses in yeast, whereas a third isoenzyme, GLK, is specific for aldohexoses. All glucose phosphorylating enzymes are involved in glucose uptake. {ECO:0000269|PubMed:3072253}.	2.7.1.2	PATHWAY: Carbohydrate metabolism; hexose metabolism. {ECO:0000269|PubMed:3072253}.; PATHWAY: Carbohydrate degradation; glycolysis; D-glyceraldehyde 3-phosphate and glycerone phosphate from D-glucose: step 1/4. {ECO:0000269|PubMed:3072253}.	cellular glucose homeostasis [GO:0001678]; glucose import [GO:0046323]; glucose metabolic process [GO:0006006]; glycolytic process [GO:0006096]; mannose metabolic process [GO:0006013]	cell [GO:0005623]; cytosol [GO:0005829]; plasma membrane [GO:0005886]	cell [GO:0005623]; cytosol [GO:0005829]; plasma membrane [GO:0005886]; ATP binding [GO:0005524]; fructokinase activity [GO:0008865]; glucokinase activity [GO:0004340]; glucose binding [GO:0005536]; mannokinase activity [GO:0019158]; cellular glucose homeostasis [GO:0001678]; glucose import [GO:0046323]; glucose metabolic process [GO:0006006]; glycolytic process [GO:0006096]; mannose metabolic pro…	ATP binding [GO:0005524]; fructokinase activity [GO:0008865]; glucokinase activity [GO:0004340]; glucose binding [GO:0005536]; mannokinase activity [GO:0019158]	GO:0001678; GO:0004340; GO:0005524; GO:0005536; GO:0005623; GO:0005829; GO:0005886; GO:0006006; GO:0006013; GO:0006096; GO:0008865; GO:0019158; GO:0046323			2.7.1.2;	MetaCyc:YCL040W-MONOMER;YEAST:YCL040W-MONOMER;	R-SCE-170822;R-SCE-70171;	UPA00109;UER00180, UPA00242	P17709;				YCL040W_mRNA;	sce:YCL040W;		30943;	3072253; 1523890; 1574125; 24374639; 14562106; 15665377; 18407956; 22814378
	YCL042W	Putative uncharacterized protein YCL042W	P25572	YCE2_YEAST		YCL042W YCL42W	Saccharomyces cerevisiae (strain ATCC 204508 / S288c) (Baker's yeast)	119	YCL042W		YCL42W								cytoplasm [GO:0005737]	cytoplasm [GO:0005737]		GO:0005737				YEAST:G3O-29299-MONOMER;							YCL042W_mRNA;	sce:YCL042W;		30942;	1574125; 24374639
58	YCL041C	Putative uncharacterized protein YCL041C	P25571	YCE1_YEAST		YCL041C YCL41C	Saccharomyces cerevisiae (strain ATCC 204508 / S288c) (Baker's yeast)	164	YCL041C		YCL41C																						YCL041C_mRNA;				1574125; 24374639
	YCL043C	Protein disulfide-isomerase (PDI) (EC 5.3.4.1) (Thioredoxin-related glycoprotein 1)	P17967	PDI_YEAST		PDI1 MFP1 TRG1 YCL043C YCL313 YCL43C	Saccharomyces cerevisiae (strain ATCC 204508 / S288c) (Baker's yeast)	522	YCL043C	PDI1	YCL313 YCL43C	MFP1 TRG1			FUNCTION: Protein disulfide isomerase of ER lumen required for formation of disulfide bonds in secretory and cell-surface proteins and which unscrambles non-native disulfide bonds. Forms a complex with MNL1 to process unfolded protein-bound Man8GlcNAc2 oligosaccharides to Man7GlcNAc2, promoting degradation in unfolded protein response. {ECO:0000269|PubMed:16002399, ECO:0000269|PubMed:19124653, EC…	5.3.4.1		cell redox homeostasis [GO:0045454]; mannose trimming involved in glycoprotein ERAD pathway [GO:1904382]; protein alpha-1,2-demannosylation [GO:0036508]; protein folding [GO:0006457]; response to endoplasmic reticulum stress [GO:0034976]	cell [GO:0005623]; endoplasmic reticulum [GO:0005783]; endoplasmic reticulum lumen [GO:0005788]	cell [GO:0005623]; endoplasmic reticulum [GO:0005783]; endoplasmic reticulum lumen [GO:0005788]; protein disulfide isomerase activity [GO:0003756]; protein disulfide oxidoreductase activity [GO:0015035]; unfolded protein binding [GO:0051082]; cell redox homeostasis [GO:0045454]; mannose trimming involved in glycoprotein ERAD pathway [GO:1904382]; protein alpha-1,2-demannosylation [GO:0036508]; pr…	protein disulfide isomerase activity [GO:0003756]; protein disulfide oxidoreductase activity [GO:0015035]; unfolded protein binding [GO:0051082]	GO:0003756; GO:0005623; GO:0005783; GO:0005788; GO:0006457; GO:0015035; GO:0034976; GO:0036508; GO:0045454; GO:0051082; GO:1904382	SUBCELLULAR LOCATION: Endoplasmic reticulum lumen {ECO:0000255|PROSITE-ProRule:PRU10138}.		5.3.4.1;	YEAST:YCL043C-MONOMER;	R-SCE-901042;						YCL043C_mRNA;	sce:YCL043C;		30941;	1761527; 2063627; 1840696; 1761554; 1761235; 1523890; 1574125; 24374639; 16002399; 19124653; 21700223; 16413482
59	YCL065W	Putative uncharacterized protein YCL065W	P37264	YCG5_YEAST		YCL065W YCL65W	Saccharomyces cerevisiae (strain ATCC 204508 / S288c) (Baker's yeast)	122	YCL065W		YCL65W								integral component of membrane [GO:0016021]	integral component of membrane [GO:0016021]		GO:0016021	SUBCELLULAR LOCATION: Membrane {ECO:0000305}; Multi-pass membrane protein {ECO:0000305}.										YCL065W_mRNA;				1574125; 24374639; 17322287
	YCR041W	Uncharacterized protein YCR041W	P37265	YCR41_YEAST		YCR041W YCR41W	Saccharomyces cerevisiae (strain ATCC 204508 / S288c) (Baker's yeast)	110	YCR041W		YCR41W				FUNCTION: May play a role in proper chromosome segregation. Suppresses the high-frequency loss of mini-chromosomes when overexpressed, and this suppression is completely dependent on silencing protein SIR4. {ECO:0000269|PubMed:17322287}.			chromosome segregation [GO:0007059]	integral component of membrane [GO:0016021]	integral component of membrane [GO:0016021]; chromosome segregation [GO:0007059]		GO:0007059; GO:0016021	SUBCELLULAR LOCATION: Membrane {ECO:0000255}; Multi-pass membrane protein {ECO:0000255}.										YCR041W_mRNA;	sce:YCR041W;			1574125; 24374639; 17322287; 25454064
	YCR097W-A	Putative uncharacterized protein YCR097W-A	Q96VG6	YC097_YEAST		YCR097W-A	Saccharomyces cerevisiae (strain ATCC 204508 / S288c) (Baker's yeast)	88	YCR097W-A										integral component of membrane [GO:0016021]	integral component of membrane [GO:0016021]		GO:0016021	SUBCELLULAR LOCATION: Membrane {ECO:0000305}; Multi-pass membrane protein {ECO:0000305}.										YCR097W-A_mRNA;				1574125; 24374639; 11152879
	YCR040W	Mating-type protein ALPHA1 (MATalpha1 protein) (Alpha-1 activator)	P0CY06	MTAL1_YEAST		MATALPHA1 ALPHA-1 MAT1A MATAL1 YCR040W YCR40W	Saccharomyces cerevisiae (strain ATCC 204508 / S288c) (Baker's yeast)	175	YCR040W	MATALPHA1	YCR40W	ALPHA-1 MAT1A MATAL1			FUNCTION: Mating type proteins are sequence specific DNA-binding proteins that act as master switches in yeast differentiation by controlling gene expression in a cell type-specific fashion. Transcriptional coactivator that, in alpha-cells, binds cooperatively with MCM1 and STE12 to a DNA sequence termed the QP' element, to activate the transcription of alpha-specific genes. {ECO:0000269|PubMed:8…			positive regulation of mating-type specific transcription, DNA-templated [GO:0045895]; regulation of mating-type specific transcription, DNA-templated [GO:0007532]; regulation of transcription by RNA polymerase II [GO:0006357]	nucleus [GO:0005634]	nucleus [GO:0005634]; DNA binding, bending [GO:0008301]; transcription coactivator activity [GO:0003713]; positive regulation of mating-type specific transcription, DNA-templated [GO:0045895]; regulation of mating-type specific transcription, DNA-templated [GO:0007532]; regulation of transcription by RNA polymerase II [GO:0006357]	DNA binding, bending [GO:0008301]; transcription coactivator activity [GO:0003713]	GO:0003713; GO:0005634; GO:0006357; GO:0007532; GO:0008301; GO:0045895	SUBCELLULAR LOCATION: Nucleus {ECO:0000255|PROSITE-ProRule:PRU00655}.			YEAST:G3O-29352-MONOMER;							YCL066W_mRNA;YCR040W_mRNA;	sce:YCL066W;sce:YCR040W;		30923;31023;	7021055; 1789011; 1574125; 24374639; 17322287; 8413280; 1756728; 8339934; 8664541
	YCL066W	Silenced mating-type protein ALPHA1 (MATalpha1 protein) (Alpha-1 activator)	P0CY07	HMAL1_YEAST		HMLALPHA1 YCL066W YCL66W	Saccharomyces cerevisiae (strain ATCC 204508 / S288c) (Baker's yeast)	175	YCL066W	HMLALPHA1	YCL66W				FUNCTION: Mating type proteins are sequence specific DNA-binding proteins that act as master switches in yeast differentiation by controlling gene expression in a cell type-specific fashion. Silenced copy of ALPHA1 at HML.			positive regulation of mating-type specific transcription, DNA-templated [GO:0045895]; regulation of mating-type specific transcription, DNA-templated [GO:0007532]; regulation of transcription by RNA polymerase II [GO:0006357]	nucleus [GO:0005634]	nucleus [GO:0005634]; DNA binding, bending [GO:0008301]; transcription coactivator activity [GO:0003713]; positive regulation of mating-type specific transcription, DNA-templated [GO:0045895]; regulation of mating-type specific transcription, DNA-templated [GO:0007532]; regulation of transcription by RNA polymerase II [GO:0006357]	DNA binding, bending [GO:0008301]; transcription coactivator activity [GO:0003713]	GO:0003713; GO:0005634; GO:0006357; GO:0007532; GO:0008301; GO:0045895	SUBCELLULAR LOCATION: Nucleus {ECO:0000255|PROSITE-ProRule:PRU00655}.			YEAST:G3O-29313-MONOMER;							YCL066W_mRNA;YCR040W_mRNA;	sce:YCL066W;sce:YCR040W;		30923;31023;	7034964; 6276023; 7021055; 1574125; 24374639; 17322287; 6256656
60	YCL067C	Silenced mating-type protein ALPHA2 (MATalpha2 protein) (Alpha-2 repressor)	P0CY09	HMAL2_YEAST		HMLALPHA2 YCL067C YCL67C	Saccharomyces cerevisiae (strain ATCC 204508 / S288c) (Baker's yeast)	210	YCL067C	HMLALPHA2	YCL67C				FUNCTION: Mating type proteins are sequence specific DNA-binding proteins that act as master switches in yeast differentiation by controlling gene expression in a cell type-specific fashion. Silenced copy of ALPHA2 at HML.			negative regulation of mating-type specific transcription from RNA polymerase II promoter [GO:0001198]	nucleus [GO:0005634]	nucleus [GO:0005634]; DNA binding, bending [GO:0008301]; DNA-binding transcription repressor activity, RNA polymerase II-specific [GO:0001227]; negative regulation of mating-type specific transcription from RNA polymerase II promoter [GO:0001198]	DNA binding, bending [GO:0008301]; DNA-binding transcription repressor activity, RNA polymerase II-specific [GO:0001227]	GO:0001198; GO:0001227; GO:0005634; GO:0008301	SUBCELLULAR LOCATION: Nucleus.			YEAST:G3O-29314-MONOMER;							YCL067C_mRNA;YCR039C_mRNA;	sce:YCL067C;sce:YCR039C;		30922;31022;	7034964; 6276023; 7021055; 1574125; 24374639; 6256656
	YCR039C	Mating-type protein ALPHA2 (MATalpha2 protein) (Alpha-2 repressor)	P0CY08	MTAL2_YEAST		MATALPHA2 ALPHA-2 MAT2A MATAL2 YCR039C YCR39C	Saccharomyces cerevisiae (strain ATCC 204508 / S288c) (Baker's yeast)	210	YCR039C	MATALPHA2	YCR39C	ALPHA-2 MAT2A MATAL2			FUNCTION: Mating type proteins are sequence specific DNA-binding proteins that act as master switches in yeast differentiation by controlling gene expression in a cell type-specific fashion. Transcriptional corepressor that binds cooperatively with MCM1 to a 31-basepair DNA sequence termed the a-specific gene (asg) operator, to repress the transcription of a-cell-specific genes. Additionally, in …			negative regulation of mating-type specific transcription from RNA polymerase II promoter [GO:0001198]	nucleus [GO:0005634]	nucleus [GO:0005634]; DNA binding, bending [GO:0008301]; DNA-binding transcription repressor activity, RNA polymerase II-specific [GO:0001227]; sequence-specific DNA binding [GO:0043565]; negative regulation of mating-type specific transcription from RNA polymerase II promoter [GO:0001198]	DNA binding, bending [GO:0008301]; DNA-binding transcription repressor activity, RNA polymerase II-specific [GO:0001227]; sequence-specific DNA binding [GO:0043565]	GO:0001198; GO:0001227; GO:0005634; GO:0008301; GO:0043565	SUBCELLULAR LOCATION: Nucleus.			YEAST:G3O-29351-MONOMER;							YCL067C_mRNA;YCR039C_mRNA;	sce:YCL067C;sce:YCR039C;		30922;31022;	7021055; 1789011; 1574125; 24374639; 17322287; 3893743; 2887035; 3061876; 2851482; 20110468; 6429549; 7995523; 8664541; 7498787; 8628280; 10759558; 1682054; 1673952; 7569974; 9490409; 9838003; 12466549; 12121651
	YCR096C	Silenced mating-type protein A2 (MATa2 protein)	P0CY13	HMRA2_YEAST		HMRA2 YCR096C YCR96C	Saccharomyces cerevisiae (strain ATCC 204508 / S288c) (Baker's yeast)	119	YCR096C	HMRA2	YCR96C				FUNCTION: Probably not a functional protein. Cells lacking A2 show no obvious alterations in mating, sporulation and cell growth (By similarity). {ECO:0000250}.				nucleus [GO:0005634]	nucleus [GO:0005634]; DNA binding [GO:0003677]	DNA binding [GO:0003677]	GO:0003677; GO:0005634	SUBCELLULAR LOCATION: Nucleus {ECO:0000255|PROSITE-ProRule:PRU00108}.			YEAST:G3O-29390-MONOMER;							YCR096C_mRNA;	sce:YCR096C;		31068;	1574927; 1574125; 24374639; 17322287
61	YCL068C	Putative uncharacterized protein YCL068C	P25593	YCG8_YEAST		YCL068C YCL68C	Saccharomyces cerevisiae (strain ATCC 204508 / S288c) (Baker's yeast)	260	YCL068C		YCL68C															YEAST:G3O-29315-MONOMER;							YCL068C_mRNA;	sce:YCL068C;		30921;	1574125; 24374639; 17322287
	YCR038C	Bud site selection protein 5	P25300	BUD5_YEAST		BUD5 YCR038C YCR38C YCR526	Saccharomyces cerevisiae (strain ATCC 204508 / S288c) (Baker's yeast)	642	YCR038C	BUD5	YCR38C YCR526				FUNCTION: GDP-GTP exchange factor (GEF) for the small GTPase BUD1/RSR1. Regulates the activity of BUD1 together with BUD2 which is a GTPase-activating protein (GAP) of BUD1. Required to produce both the axial and bipolar patterns of bud site selection. Determines the orientation of division axis. Overexpression can suppress mutations in PRP20 which is the GEF for GSP1. May be a cytoplasmic GEF fo…			axial cellular bud site selection [GO:0007120]; bipolar cellular bud site selection [GO:0007121]; small GTPase mediated signal transduction [GO:0007264]	cell cortex [GO:0005938]; cellular bud neck [GO:0005935]; incipient cellular bud site [GO:0000131]	cell cortex [GO:0005938]; cellular bud neck [GO:0005935]; incipient cellular bud site [GO:0000131]; Ras guanyl-nucleotide exchange factor activity [GO:0005088]; axial cellular bud site selection [GO:0007120]; bipolar cellular bud site selection [GO:0007121]; small GTPase mediated signal transduction [GO:0007264]	Ras guanyl-nucleotide exchange factor activity [GO:0005088]	GO:0000131; GO:0005088; GO:0005935; GO:0005938; GO:0007120; GO:0007121; GO:0007264	SUBCELLULAR LOCATION: Bud neck. Cytoplasm, cell cortex. Note=In haploid cells, forms double rings that encircle the mother-bud neck and split upon cytokinesis, each progeny cell inheriting BUD5 at the axial division remnant. In diploid cells, localizes to the poles of the cell.			YEAST:G3O-29350-MONOMER;							YCR038C_mRNA;	sce:YCR038C;		31021;	1789011; 1905982; 1574125; 24374639; 1905981; 1964349; 8234337; 11378394; 11589573; 11313501; 12176366; 14562095; 14562106
62	YCL069W	Vacuolar basic amino acid transporter 3	P25594	VBA3_YEAST		VBA3 YCL069W YCL69W	Saccharomyces cerevisiae (strain ATCC 204508 / S288c) (Baker's yeast)	458	YCL069W	VBA3	YCL69W				FUNCTION: Transporter required for vacuolar uptake of histidine and lysine. {ECO:0000269|PubMed:15572352}.			basic amino acid transport [GO:0015802]; transmembrane transport [GO:0055085]	endoplasmic reticulum [GO:0005783]; fungal-type vacuole membrane [GO:0000329]; integral component of membrane [GO:0016021]; integral component of plasma membrane [GO:0005887]	endoplasmic reticulum [GO:0005783]; fungal-type vacuole membrane [GO:0000329]; integral component of membrane [GO:0016021]; integral component of plasma membrane [GO:0005887]; basic amino acid transmembrane transporter activity [GO:0015174]; transmembrane transporter activity [GO:0022857]; basic amino acid transport [GO:0015802]; transmembrane transport [GO:0055085]	basic amino acid transmembrane transporter activity [GO:0015174]; transmembrane transporter activity [GO:0022857]	GO:0000329; GO:0005783; GO:0005887; GO:0015174; GO:0015802; GO:0016021; GO:0022857; GO:0055085	SUBCELLULAR LOCATION: Vacuole membrane; Multi-pass membrane protein.			YEAST:G3O-29316-MONOMER;							YCL069W_mRNA;	sce:YCL069W;		30920;	1574125; 24374639; 15572352; 16847258
	YKR105C	Vacuolar basic amino acid transporter 5	P36172	VBA5_YEAST		VBA5 YKR105C	Saccharomyces cerevisiae (strain ATCC 204508 / S288c) (Baker's yeast)	582	YKR105C	VBA5					FUNCTION: Transporter required for vacuolar uptake of basic amino acids. {ECO:0000269|PubMed:15572352}.			arginine transport [GO:0015809]; transmembrane transport [GO:0055085]	integral component of membrane [GO:0016021]; integral component of plasma membrane [GO:0005887]; plasma membrane [GO:0005886]; vacuolar membrane [GO:0005774]	integral component of membrane [GO:0016021]; integral component of plasma membrane [GO:0005887]; plasma membrane [GO:0005886]; vacuolar membrane [GO:0005774]; transmembrane transporter activity [GO:0022857]; arginine transport [GO:0015809]; transmembrane transport [GO:0055085]	transmembrane transporter activity [GO:0022857]	GO:0005774; GO:0005886; GO:0005887; GO:0015809; GO:0016021; GO:0022857; GO:0055085	SUBCELLULAR LOCATION: Vacuole membrane {ECO:0000250}; Multi-pass membrane protein {ECO:0000250}.			YEAST:G3O-32067-MONOMER;							YKR105C_mRNA;	sce:YKR105C;		34236;	8196765; 24374639; 15572352
63	YCL073C	Glutathione exchanger 1	P25596	GEX1_YEAST		GEX1 YCL073C YCL70C/YCL71C/YCL73C	Saccharomyces cerevisiae (strain ATCC 204508 / S288c) (Baker's yeast)	615	YCL073C	GEX1	YCL70C/YCL71C/YCL73C				FUNCTION: Proton/glutathione antiporter that imports glutathione from the vacuole and exports it through the plasma membrane. Involved in resistance to oxidative stress and modulation of the PKA pathway. {ECO:0000269|PubMed:21490148}.			cellular iron ion homeostasis [GO:0006879]; glutathione transmembrane transport [GO:0034775]; siderophore transmembrane transport [GO:0044718]; transmembrane transport [GO:0055085]	cell [GO:0005623]; cell periphery [GO:0071944]; endosome [GO:0005768]; integral component of membrane [GO:0016021]; integral component of plasma membrane [GO:0005887]; plasma membrane [GO:0005886]; vacuolar membrane [GO:0005774]	cell [GO:0005623]; cell periphery [GO:0071944]; endosome [GO:0005768]; integral component of membrane [GO:0016021]; integral component of plasma membrane [GO:0005887]; plasma membrane [GO:0005886]; vacuolar membrane [GO:0005774]; siderophore transmembrane transporter activity [GO:0015343]; solute:proton antiporter activity [GO:0015299]; transmembrane transporter activity [GO:0022857]; cellular ir…	siderophore transmembrane transporter activity [GO:0015343]; solute:proton antiporter activity [GO:0015299]; transmembrane transporter activity [GO:0022857]	GO:0005623; GO:0005768; GO:0005774; GO:0005886; GO:0005887; GO:0006879; GO:0015299; GO:0015343; GO:0016021; GO:0022857; GO:0034775; GO:0044718; GO:0055085; GO:0071944	SUBCELLULAR LOCATION: Cell membrane {ECO:0000269|PubMed:21490148}; Multi-pass membrane protein {ECO:0000269|PubMed:21490148}. Vacuole membrane {ECO:0000269|PubMed:21490148}; Multi-pass membrane protein {ECO:0000269|PubMed:21490148}.			YEAST:G3O-29317-MONOMER;							YCL073C_mRNA;	sce:YCL073C;		30919;	1574125; 8771713; 24374639; 14561723; 16847258; 21490148
	YKR106W	Glutathione exchanger 2	P36173	GEX2_YEAST		GEX2 YKR106W	Saccharomyces cerevisiae (strain ATCC 204508 / S288c) (Baker's yeast)	615	YKR106W	GEX2					FUNCTION: Proton/glutathione antiporter that imports glutathione from the vacuole and exports it through the plasma membrane. Involved in resistance to oxidative stress and modulation of the PKA pathway. {ECO:0000269|PubMed:21490148}.			cellular iron ion homeostasis [GO:0006879]; glutathione transmembrane transport [GO:0034775]; siderophore transmembrane transport [GO:0044718]; transmembrane transport [GO:0055085]	cell [GO:0005623]; cell periphery [GO:0071944]; endosome [GO:0005768]; integral component of membrane [GO:0016021]; integral component of plasma membrane [GO:0005887]; plasma membrane [GO:0005886]; vacuolar membrane [GO:0005774]	cell [GO:0005623]; cell periphery [GO:0071944]; endosome [GO:0005768]; integral component of membrane [GO:0016021]; integral component of plasma membrane [GO:0005887]; plasma membrane [GO:0005886]; vacuolar membrane [GO:0005774]; siderophore transmembrane transporter activity [GO:0015343]; solute:proton antiporter activity [GO:0015299]; transmembrane transporter activity [GO:0022857]; cellular ir…	siderophore transmembrane transporter activity [GO:0015343]; solute:proton antiporter activity [GO:0015299]; transmembrane transporter activity [GO:0022857]	GO:0005623; GO:0005768; GO:0005774; GO:0005886; GO:0005887; GO:0006879; GO:0015299; GO:0015343; GO:0016021; GO:0022857; GO:0034775; GO:0044718; GO:0055085; GO:0071944	SUBCELLULAR LOCATION: Cell membrane {ECO:0000269|PubMed:21490148}; Multi-pass membrane protein {ECO:0000269|PubMed:21490148}. Vacuole membrane {ECO:0000269|PubMed:21490148}; Multi-pass membrane protein {ECO:0000269|PubMed:21490148}.			YEAST:G3O-32068-MONOMER;							YKR106W_mRNA;	sce:YKR106W;		34237;	8196765; 24374639; 16847258; 21490148
64	YCR018C-A	Putative uncharacterized protein YCR018C-A	Q96VH1	YC018_YEAST		YCR018C-A	Saccharomyces cerevisiae (strain ATCC 204508 / S288c) (Baker's yeast)	84	YCR018C-A										integral component of membrane [GO:0016021]	integral component of membrane [GO:0016021]		GO:0016021	SUBCELLULAR LOCATION: Membrane {ECO:0000305}; Multi-pass membrane protein {ECO:0000305}.										YCR018C-A_mRNA;				1574125; 24374639
	YPR002C-A	Putative uncharacterized protein YPR002C-A	Q6B0V7	YPR02_YEAST		YPR002C-A	Saccharomyces cerevisiae (strain ATCC 204508 / S288c) (Baker's yeast)	65	YPR002C-A																								YPR002C-A_mRNA;				9169875; 24374639; 17322287
	YOL106W	Putative uncharacterized protein YOL106W	Q08241	YO106_YEAST		YOL106W O0751	Saccharomyces cerevisiae (strain ATCC 204508 / S288c) (Baker's yeast)	117	YOL106W		O0751																						YOL106W_mRNA;				9169874; 24374639; 17322287
	YMR046W-A	Putative uncharacterized membrane protein YMR046W-A	Q6B0Y5	YM046_YEAST		YMR046W-A	Saccharomyces cerevisiae (strain ATCC 204508 / S288c) (Baker's yeast)	42	YMR046W-A										integral component of membrane [GO:0016021]	integral component of membrane [GO:0016021]		GO:0016021	SUBCELLULAR LOCATION: Membrane {ECO:0000305}; Single-pass membrane protein {ECO:0000305}.										YMR046W-A_mRNA;				9169872; 24374639; 17322287
	YGR122C-A	Putative uncharacterized protein YGR122C-A	P0C5N2	YG122_YEAST		YGR122C-A	Saccharomyces cerevisiae (strain ATCC 204508 / S288c) (Baker's yeast)	42	YGR122C-A																								YGR122C-A_mRNA;				9046098; 9169869; 24374639; 9008165
	YLR334C	Putative uncharacterized protein YLR334C	Q06127	YL334_YEAST		YLR334C L8300.11	Saccharomyces cerevisiae (strain ATCC 204508 / S288c) (Baker's yeast)	126	YLR334C		L8300.11								integral component of membrane [GO:0016021]	integral component of membrane [GO:0016021]		GO:0016021	SUBCELLULAR LOCATION: Membrane {ECO:0000305}; Multi-pass membrane protein {ECO:0000305}.										YLR334C_mRNA;				9169871; 24374639; 17322287
	YDR034C-A	Putative uncharacterized protein YDR034C-A	P0C289	YD34A_YEAST		YDR034C-A	Saccharomyces cerevisiae (strain ATCC 204508 / S288c) (Baker's yeast)	58	YDR034C-A										integral component of membrane [GO:0016021]	integral component of membrane [GO:0016021]		GO:0016021	SUBCELLULAR LOCATION: Membrane {ECO:0000305}; Single-pass membrane protein {ECO:0000305}.			YEAST:G3O-30086-MONOMER;							YDR034C-A_mRNA;	sce:YDR034C-A;		32087;	9169867; 24374639
	YDR366C	Uncharacterized protein YDR366C	P87287	YD366_YEAST		YDR366C	Saccharomyces cerevisiae (strain ATCC 204508 / S288c) (Baker's yeast)	132	YDR366C										integral component of membrane [GO:0016021]	integral component of membrane [GO:0016021]		GO:0016021	SUBCELLULAR LOCATION: Membrane {ECO:0000305}; Multi-pass membrane protein {ECO:0000305}.			YEAST:G3O-29916-MONOMER;							YDR366C_mRNA;	sce:YDR366C;		32425;	9169867; 24374639
65	YCR024C-A	Plasma membrane ATPase proteolipid 1	P32903	PMP1_YEAST		PMP1 YCR024C-A YCR24C-A	Saccharomyces cerevisiae (strain ATCC 204508 / S288c) (Baker's yeast)	40	YCR024C-A	PMP1	YCR24C-A							positive regulation of ATPase activity [GO:0032781]	integral component of membrane [GO:0016021]; membrane [GO:0016020]; plasma membrane [GO:0005886]	integral component of membrane [GO:0016021]; membrane [GO:0016020]; plasma membrane [GO:0005886]; enzyme regulator activity [GO:0030234]; positive regulation of ATPase activity [GO:0032781]	enzyme regulator activity [GO:0030234]	GO:0005886; GO:0016020; GO:0016021; GO:0030234; GO:0032781	SUBCELLULAR LOCATION: Cell membrane.			YEAST:G3O-29340-MONOMER;							YCR024C-A_mRNA;	sce:YCR024C-A;		31007;	1532582; 1574125; 24374639; 14562106
	YEL017C-A	Plasma membrane ATPase proteolipid 2	P40975	PMP2_YEAST		PMP2 YEL017C-A YEL017BC	Saccharomyces cerevisiae (strain ATCC 204508 / S288c) (Baker's yeast)	43	YEL017C-A	PMP2	YEL017BC							positive regulation of ATPase activity [GO:0032781]	cell periphery [GO:0071944]; fungal-type vacuole membrane [GO:0000329]; integral component of membrane [GO:0016021]; membrane [GO:0016020]; plasma membrane [GO:0005886]	cell periphery [GO:0071944]; fungal-type vacuole membrane [GO:0000329]; integral component of membrane [GO:0016021]; membrane [GO:0016020]; plasma membrane [GO:0005886]; enzyme regulator activity [GO:0030234]; positive regulation of ATPase activity [GO:0032781]	enzyme regulator activity [GO:0030234]	GO:0000329; GO:0005886; GO:0016020; GO:0016021; GO:0030234; GO:0032781; GO:0071944	SUBCELLULAR LOCATION: Cell membrane.			YEAST:G3O-30347-MONOMER;							YEL017C-A_mRNA;	sce:YEL017C-A;		36713;	8063750; 9169868; 24374639; 17322287; 14562106
66	YCR031C	40S ribosomal protein S14-A (RP59A) (Small ribosomal subunit protein uS11-A)	P06367	RS14A_YEAST		RPS14A CRY1 RPL59 YCR031C YCR31C	Saccharomyces cerevisiae (strain ATCC 204508 / S288c) (Baker's yeast)	137	YCR031C	RPS14A	YCR31C	CRY1 RPL59			FUNCTION: Component of the ribosome, a large ribonucleoprotein complex responsible for the synthesis of proteins in the cell. The small ribosomal subunit (SSU) binds messenger RNAs (mRNAs) and translates the encoded message by selecting cognate aminoacyl-transfer RNA (tRNA) molecules. The large subunit (LSU) contains the ribosomal catalytic site termed the peptidyl transferase center (PTC), which…			cytoplasmic translation [GO:0002181]; maturation of SSU-rRNA from tricistronic rRNA transcript (SSU-rRNA, 5.8S rRNA, LSU-rRNA) [GO:0000462]; ribosomal small subunit assembly [GO:0000028]; rRNA methylation [GO:0031167]; translation [GO:0006412]	90S preribosome [GO:0030686]; cytosolic small ribosomal subunit [GO:0022627]; nucleolus [GO:0005730]; nucleoplasm [GO:0005654]; small-subunit processome [GO:0032040]	90S preribosome [GO:0030686]; cytosolic small ribosomal subunit [GO:0022627]; nucleolus [GO:0005730]; nucleoplasm [GO:0005654]; small-subunit processome [GO:0032040]; mRNA 5'-UTR binding [GO:0048027]; mRNA binding [GO:0003729]; small ribosomal subunit rRNA binding [GO:0070181]; structural constituent of ribosome [GO:0003735]; cytoplasmic translation [GO:0002181]; maturation of SSU-rRNA from trici…	mRNA 5'-UTR binding [GO:0048027]; mRNA binding [GO:0003729]; small ribosomal subunit rRNA binding [GO:0070181]; structural constituent of ribosome [GO:0003735]	GO:0000028; GO:0000462; GO:0002181; GO:0003729; GO:0003735; GO:0005654; GO:0005730; GO:0006412; GO:0022627; GO:0030686; GO:0031167; GO:0032040; GO:0048027; GO:0070181	SUBCELLULAR LOCATION: Cytoplasm {ECO:0000269|PubMed:22096102}. Nucleus, nucleolus {ECO:0000269|PubMed:15590835}.			YEAST:G3O-29345-MONOMER;	R-SCE-156827;R-SCE-1799339;R-SCE-6791226;R-SCE-72689;R-SCE-72695;R-SCE-72702;R-SCE-72706;R-SCE-975956;R-SCE-975957;						YCR031C_mRNA;	sce:YCR031C;		31014;	3037334; 1574125; 24374639; 1544921; 9559554; 10601260; 14562106; 15590835; 22814378; 24524803; 11701127; 14976550; 21109664; 22096102
	YJL191W	40S ribosomal protein S14-B (RP59B) (Small ribosomal subunit protein uS11-B)	P39516	RS14B_YEAST		RPS14B CRY2 YJL191W J0354	Saccharomyces cerevisiae (strain ATCC 204508 / S288c) (Baker's yeast)	138	YJL191W	RPS14B	J0354	CRY2			FUNCTION: Component of the ribosome, a large ribonucleoprotein complex responsible for the synthesis of proteins in the cell. The small ribosomal subunit (SSU) binds messenger RNAs (mRNAs) and translates the encoded message by selecting cognate aminoacyl-transfer RNA (tRNA) molecules. The large subunit (LSU) contains the ribosomal catalytic site termed the peptidyl transferase center (PTC), which…			cytoplasmic translation [GO:0002181]; maturation of SSU-rRNA [GO:0030490]; maturation of SSU-rRNA from tricistronic rRNA transcript (SSU-rRNA, 5.8S rRNA, LSU-rRNA) [GO:0000462]; ribosomal small subunit assembly [GO:0000028]; translation [GO:0006412]	cytosolic small ribosomal subunit [GO:0022627]; nucleolus [GO:0005730]; small-subunit processome [GO:0032040]	cytosolic small ribosomal subunit [GO:0022627]; nucleolus [GO:0005730]; small-subunit processome [GO:0032040]; mRNA 5'-UTR binding [GO:0048027]; RNA binding [GO:0003723]; small ribosomal subunit rRNA binding [GO:0070181]; structural constituent of ribosome [GO:0003735]; cytoplasmic translation [GO:0002181]; maturation of SSU-rRNA [GO:0030490]; maturation of SSU-rRNA from tricistronic rRNA transcr…	mRNA 5'-UTR binding [GO:0048027]; RNA binding [GO:0003723]; small ribosomal subunit rRNA binding [GO:0070181]; structural constituent of ribosome [GO:0003735]	GO:0000028; GO:0000462; GO:0002181; GO:0003723; GO:0003735; GO:0005730; GO:0006412; GO:0022627; GO:0030490; GO:0032040; GO:0048027; GO:0070181	SUBCELLULAR LOCATION: Cytoplasm {ECO:0000269|PubMed:22096102}. Nucleus, nucleolus {ECO:0000269|PubMed:15590835}.			YEAST:G3O-31623-MONOMER;	R-SCE-156827;R-SCE-1799339;R-SCE-6791226;R-SCE-72689;R-SCE-72695;R-SCE-72702;R-SCE-72706;R-SCE-975956;R-SCE-975957;						YJL191W_mRNA;	sce:YJL191W;		33572;	8293976; 7754713; 8641269; 24374639; 9559554; 14562095; 14562106; 15590835; 22096102; 22814378; 24524803
67	YCR037C	Inorganic phosphate transporter PHO87	P25360	PHO87_YEAST		PHO87 YCR037C YCR37C YCR524	Saccharomyces cerevisiae (strain ATCC 204508 / S288c) (Baker's yeast)	923	YCR037C	PHO87	YCR37C YCR524				FUNCTION: Involved in the uptake of inorganic phosphate.			anion transmembrane transport [GO:0098656]; phosphate ion transport [GO:0006817]; plasma membrane selenite transport [GO:0097080]; polyphosphate metabolic process [GO:0006797]; regulation of phosphate transmembrane transport [GO:2000185]	cell periphery [GO:0071944]; integral component of membrane [GO:0016021]; plasma membrane [GO:0005886]	cell periphery [GO:0071944]; integral component of membrane [GO:0016021]; plasma membrane [GO:0005886]; inorganic phosphate transmembrane transporter activity [GO:0005315]; anion transmembrane transport [GO:0098656]; phosphate ion transport [GO:0006817]; plasma membrane selenite transport [GO:0097080]; polyphosphate metabolic process [GO:0006797]; regulation of phosphate transmembrane transport […	inorganic phosphate transmembrane transporter activity [GO:0005315]	GO:0005315; GO:0005886; GO:0006797; GO:0006817; GO:0016021; GO:0071944; GO:0097080; GO:0098656; GO:2000185	SUBCELLULAR LOCATION: Membrane; Multi-pass membrane protein.		3.6.3.27;	YEAST:G3O-29349-MONOMER;							YCR037C_mRNA;	sce:YCR037C;		31020;	1964349; 1574125; 24374639; 8598055; 14562106; 12872131; 16847258; 22106047
	YJL198W	Low-affinity phosphate transporter PHO90	P39535	PHO90_YEAST		PHO90 YJL198W J0336	Saccharomyces cerevisiae (strain ATCC 204508 / S288c) (Baker's yeast)	881	YJL198W	PHO90	J0336				FUNCTION: Low-affinity phosphate transporter involved in the control of cellular phosphate levels. {ECO:0000269|PubMed:11779791, ECO:0000269|PubMed:20133652}.			anion transmembrane transport [GO:0098656]; phosphate ion transport [GO:0006817]; polyphosphate metabolic process [GO:0006797]; regulation of phosphate transmembrane transport [GO:2000185]	cell periphery [GO:0071944]; integral component of membrane [GO:0016021]; plasma membrane [GO:0005886]	cell periphery [GO:0071944]; integral component of membrane [GO:0016021]; plasma membrane [GO:0005886]; inorganic phosphate transmembrane transporter activity [GO:0005315]; anion transmembrane transport [GO:0098656]; phosphate ion transport [GO:0006817]; polyphosphate metabolic process [GO:0006797]; regulation of phosphate transmembrane transport [GO:2000185]	inorganic phosphate transmembrane transporter activity [GO:0005315]	GO:0005315; GO:0005886; GO:0006797; GO:0006817; GO:0016021; GO:0071944; GO:0098656; GO:2000185	SUBCELLULAR LOCATION: Membrane {ECO:0000305}; Multi-pass membrane protein {ECO:0000305}.		3.6.3.27;	YEAST:G3O-31629-MONOMER;							YJL198W_mRNA;	sce:YJL198W;		33566;	7754713; 8641269; 24374639; 11779791; 12821119; 14562106; 20133652
68	YCR091W	Serine/threonine-protein kinase KIN82 (EC 2.7.11.1) (Flippase kinase 2)	P25341	KIN82_YEAST		KIN82 FPK2 YCR091W YCR1153 YCR91W	Saccharomyces cerevisiae (strain ATCC 204508 / S288c) (Baker's yeast)	720	YCR091W	KIN82	YCR1153 YCR91W	FPK2			FUNCTION: Flippase activator that phosphorylates DFN1 and DFN2 and which is involved in the generation of phospholipid asymmetry in membranes by the inward translocation of phospholipids. {ECO:0000269|PubMed:18199685}.	2.7.11.1		phospholipid translocation [GO:0045332]; protein phosphorylation [GO:0006468]; response to pheromone triggering conjugation with cellular fusion [GO:0000749]	cytoplasm [GO:0005737]; nucleus [GO:0005634]; plasma membrane [GO:0005886]	cytoplasm [GO:0005737]; nucleus [GO:0005634]; plasma membrane [GO:0005886]; ATP binding [GO:0005524]; protein kinase activity [GO:0004672]; protein serine/threonine kinase activity [GO:0004674]; phospholipid translocation [GO:0045332]; protein phosphorylation [GO:0006468]; response to pheromone triggering conjugation with cellular fusion [GO:0000749]	ATP binding [GO:0005524]; protein kinase activity [GO:0004672]; protein serine/threonine kinase activity [GO:0004674]	GO:0000749; GO:0004672; GO:0004674; GO:0005524; GO:0005634; GO:0005737; GO:0005886; GO:0006468; GO:0045332				YEAST:G3O-29385-MONOMER;							YCR091W_mRNA;	sce:YCR091W;		31063;	1580103; 1574125; 24374639; 18199685; 19779198
	YNR047W	Flippase kinase 1 (EC 2.7.11.1)	P53739	FPK1_YEAST		FPK1 YNR047W N3449	Saccharomyces cerevisiae (strain ATCC 204508 / S288c) (Baker's yeast)	893	YNR047W	FPK1	N3449				FUNCTION: Flippase activator that phosphorylates DNF1 and DNF2 and which is involved in the generation of phospholipid asymmetry in membranes by the inward translocation of phospholipids and in the retrieval pathway from early endosomes to the trans-Golgi network (TGN). Phosphorylates also the N-terminal half of YPK1. Involved in pheromone-response. {ECO:0000269|PubMed:11337509, ECO:0000269|PubMe…	2.7.11.1		lipid transport [GO:0006869]; negative regulation of protein kinase activity by regulation of protein phosphorylation [GO:0044387]; peptidyl-serine phosphorylation [GO:0018105]; positive regulation of clathrin-dependent endocytosis [GO:2000370]; positive regulation of phospholipid translocation [GO:0061092]; protein autophosphorylation [GO:0046777]; protein phosphorylation [GO:0006468]; response …	cytoplasm [GO:0005737]; mating projection tip [GO:0043332]; nucleus [GO:0005634]; plasma membrane [GO:0005886]	cytoplasm [GO:0005737]; mating projection tip [GO:0043332]; nucleus [GO:0005634]; plasma membrane [GO:0005886]; ATP binding [GO:0005524]; protein kinase activity [GO:0004672]; protein serine/threonine kinase activity [GO:0004674]; lipid transport [GO:0006869]; negative regulation of protein kinase activity by regulation of protein phosphorylation [GO:0044387]; peptidyl-serine phosphorylation [GO:…	ATP binding [GO:0005524]; protein kinase activity [GO:0004672]; protein serine/threonine kinase activity [GO:0004674]	GO:0000749; GO:0004672; GO:0004674; GO:0005524; GO:0005634; GO:0005737; GO:0005886; GO:0006468; GO:0006869; GO:0018105; GO:0043332; GO:0044387; GO:0046777; GO:0061092; GO:2000370	SUBCELLULAR LOCATION: Cytoplasm {ECO:0000269|PubMed:14562095}. Cell membrane {ECO:0000269|PubMed:14562095}; Peripheral membrane protein {ECO:0000269|PubMed:14562095}.			YEAST:G3O-33354-MONOMER;							YNR047W_mRNA;	sce:YNR047W;		35872;	9169873; 24374639; 11337509; 14562095; 14562106; 17330950; 18199685; 18407956; 19779198; 19966303
69	YCR100C	Uncharacterized protein YCR100C	P25606	YCZ0_YEAST		YCR100C	Saccharomyces cerevisiae (strain ATCC 204508 / S288c) (Baker's yeast)	316	YCR100C									Golgi to endosome transport [GO:0006895]; Golgi to vacuole transport [GO:0006896]; post-Golgi vesicle-mediated transport [GO:0006892]; protein targeting to vacuole [GO:0006623]	cytosol [GO:0005829]; Golgi apparatus [GO:0005794]; integral component of membrane [GO:0016021]	cytosol [GO:0005829]; Golgi apparatus [GO:0005794]; integral component of membrane [GO:0016021]; Golgi to endosome transport [GO:0006895]; Golgi to vacuole transport [GO:0006896]; post-Golgi vesicle-mediated transport [GO:0006892]; protein targeting to vacuole [GO:0006623]		GO:0005794; GO:0005829; GO:0006623; GO:0006892; GO:0006895; GO:0006896; GO:0016021				YEAST:G3O-29394-MONOMER;	R-SCE-432722;						YCR100C_mRNA;	sce:YCR100C;		31073;	1574125; 24374639
	YNR066C	Uncharacterized membrane glycoprotein YNR066C	P53752	YN95_YEAST		YNR066C N3543	Saccharomyces cerevisiae (strain ATCC 204508 / S288c) (Baker's yeast)	436	YNR066C		N3543								fungal-type vacuole [GO:0000324]; integral component of membrane [GO:0016021]; membrane [GO:0016020]	fungal-type vacuole [GO:0000324]; integral component of membrane [GO:0016021]; membrane [GO:0016020]		GO:0000324; GO:0016020; GO:0016021	SUBCELLULAR LOCATION: Membrane {ECO:0000305}; Single-pass membrane protein {ECO:0000305}.			YEAST:G3O-33370-MONOMER;							YNR066C_mRNA;	sce:YNR066C;		35892;	9169873; 24374639
70	YCR102C	Uncharacterized protein YCR102C	P25608	YCZ2_YEAST		YCR102C	Saccharomyces cerevisiae (strain ATCC 204508 / S288c) (Baker's yeast)	368	YCR102C									cellular response to acidic pH [GO:0071468]; response to copper ion [GO:0046688]		oxidoreductase activity [GO:0016491]; cellular response to acidic pH [GO:0071468]; response to copper ion [GO:0046688]	oxidoreductase activity [GO:0016491]	GO:0016491; GO:0046688; GO:0071468				YEAST:G3O-29396-MONOMER;							YCR102C_mRNA;	sce:YCR102C;		31075;	1574125; 24374639
[truncated: 430 more rows]
