# Supplementary material for: HybridMine: A Pipeline for Allele Inheritance and Gene Copy Number Prediction in Hybrid Genomes and Its Application to Industrial Yeasts
Source: Microorganisms. 2020 Oct 9;8(10):1554. doi: 10.3390/microorganisms8101554 (PMC7600756; doi:10.3390/microorganisms8101554)
Supplement: Supplementary file 1 [file microorganisms-08-01554-s001.zip › Supplementary_Files/Supplementary_table_1.xlsx]

## Sheet: Feuille 1
Supplementary Table 1 Supplementary Table 1 presents all the synonyms known for each S. pastorianus hybrid of the study, retrieved in the National Catalog of Yeast Collection, and a link to the repository where the genome assembly can be downloaded.
Saccharomyces pastorianus strain	CBS 1503	CBS 1538	CBS 1513	WS 34/70
Group strain	Group I	Group I	Group I	Group II
Equivalent names (from NCYC and litterature)	NCYC 2801, DBVPG 6261, IFO 10610, IGC 4581, NRRL Y-1525 S. monacensis	NCYC 392, ATCC 12752, CCRC 21971, DBVPG 6047, IFO 0613, IGC 4601, NRRL Y-1551, CLIB 281, IFO 11024, IFO 1132, IFO 1943, AS 2.2402	NCYC 396, CCRC 21423, DBVPG 6033, IFO 1167, IGC 4457, JCM 7256, MUCL 38889, NRRL Y-12693, CLIB 176, IFO 11023, S. carlsbergensis	Weihenstephan WS 34/70
Habitat	from Perugia, Italy	Unknown	from Perugia, Italy	?
Sources - Repository	Link to NCBI	Link to NCBI	Link to NCBI	Link to NCBI
